# Supplementary material for: Gut microbiota steroid sexual dimorphism and its impact on gonadal steroids: influences of obesity and menopausal status
Source: Microbiome. 2020 Sep 20;8:136. doi: 10.1186/s40168-020-00913-x (PMC7504665; doi:10.1186/s40168-020-00913-x)
Supplement: Supplementary file 3 — Additional file 2: Supplementary Table 2. DESeq2 results for the differential expressed bacterial taxa between pre-menopausal women and men. [file 40168_2020_913_MOESM2_ESM.xlsx]

## Sheet: results_age_obesity_preWM
	row	baseMean	log2FoldChange	lfcSE	stat	pvalue	padj	Kingdom	Phylum	Class	Order	Family	Genus	Species
sp7825	sp7825	408.623	0.504061	0.238751	2.11124	0.0347517	0.16803	k__Bacteria	p__Firmicutes	c__Clostridia	o__Clostridiales	f__Clostridiales__na	g__Clostridiales__na	s__[Bacteroides] pectinophilus
sp8128	sp8128	11.4158	-0.243273	0.177593	-1.36984	0.170738	0.422215	k__Bacteria	p__Firmicutes	c__Clostridia	o__Clostridiales	f__Lachnospiraceae	g__Lachnoclostridium	s__[Clostridium] aerotolerans
sp8129	sp8129	52.085	-0.0182881	0.11313	-0.161656	0.871577	0.962362	k__Bacteria	p__Firmicutes	c__Clostridia	o__Clostridiales	f__Lachnospiraceae	g__Lachnoclostridium	s__[Clostridium] aminophilum
sp8130	sp8130	132.485	-0.550321	0.175788	-3.1306	0.00174447	0.0241164	k__Bacteria	p__Firmicutes	c__Clostridia	o__Clostridiales	f__Lachnospiraceae	g__Lachnoclostridium	s__[Clostridium] asparagiforme
sp8131	sp8131	1063.63	-0.655491	0.265049	-2.47309	0.0133949	0.0901898	k__Bacteria	p__Firmicutes	c__Clostridia	o__Clostridiales	f__Lachnospiraceae	g__Lachnoclostridium	s__[Clostridium] bolteae
sp8132	sp8132	7.83656	0.334563	0.190822	1.75328	0.0795547	0.273496	k__Bacteria	p__Firmicutes	c__Clostridia	o__Clostridiales	f__Lachnospiraceae	g__Lachnoclostridium	s__[Clostridium] celerecrescens
sp8490	sp8490	3.56404	0.212829	0.283264	0.751345	0.452445	0.721594	k__Bacteria	p__Firmicutes	c__Clostridia	o__Clostridiales	f__Ruminococcaceae	g__Ruminiclostridium	s__[Clostridium] cellobioparum
sp8491	sp8491	4.20247	-0.293244	0.223555	-1.31173	0.189612	0.448002	k__Bacteria	p__Firmicutes	c__Clostridia	o__Clostridiales	f__Ruminococcaceae	g__Ruminiclostridium	s__[Clostridium] cellulolyticum
sp8492	sp8492	24.7971	-0.356578	0.161217	-2.2118	0.0269806	0.141376	k__Bacteria	p__Firmicutes	c__Clostridia	o__Clostridiales	f__Ruminococcaceae	g__Ruminiclostridium	s__[Clostridium] cellulosi
sp8133	sp8133	76.821	-0.18989	0.165684	-1.1461	0.251756	0.52717	k__Bacteria	p__Firmicutes	c__Clostridia	o__Clostridiales	f__Lachnospiraceae	g__Lachnoclostridium	s__[Clostridium] citroniae
sp8493	sp8493	8.82544	-0.356063	0.187512	-1.89888	0.0575797	0.223439	k__Bacteria	p__Firmicutes	c__Clostridia	o__Clostridiales	f__Ruminococcaceae	g__Ruminiclostridium	s__[Clostridium] clariflavum
sp8134	sp8134	940.389	-0.649955	0.199346	-3.26043	0.00111243	0.0173038	k__Bacteria	p__Firmicutes	c__Clostridia	o__Clostridiales	f__Lachnospiraceae	g__Lachnoclostridium	s__[Clostridium] clostridioforme
sp8704	sp8704	16.8288	0.0130448	0.239129	0.0545513	0.956496	0.981735	k__Bacteria	p__Firmicutes	c__Erysipelotrichia	o__Erysipelotrichales	f__Erysipelotrichaceae	g__Erysipelatoclostridium	s__[Clostridium] cocleatum
sp8438	sp8438	16.539	0.253544	0.450486	0.562823	0.573556	0.812427	k__Bacteria	p__Firmicutes	c__Clostridia	o__Clostridiales	f__Peptostreptococcaceae	g__Romboutsia	s__[Clostridium] dakarense
sp8135	sp8135	34.7198	-0.117786	0.152206	-0.773859	0.439014	0.706958	k__Bacteria	p__Firmicutes	c__Clostridia	o__Clostridiales	f__Lachnospiraceae	g__Lachnoclostridium	s__[Clostridium] fimetarium
sp8136	sp8136	90.5496	-1.27573	0.289934	-4.40008	1.0821e-05	0.000907219	k__Bacteria	p__Firmicutes	c__Clostridia	o__Clostridiales	f__Lachnospiraceae	g__Lachnoclostridium	s__[Clostridium] glycyrrhizinilyticum
sp8422	sp8422	41.3277	0.625887	0.288087	2.17256	0.0298132	0.151756	k__Bacteria	p__Firmicutes	c__Clostridia	o__Clostridiales	f__Peptostreptococcaceae	g__Peptostreptococcaceae__na	s__[Clostridium] hiranonis
sp8494	sp8494	9.83625	-0.415437	0.182051	-2.28198	0.0224905	0.128751	k__Bacteria	p__Firmicutes	c__Clostridia	o__Clostridiales	f__Ruminococcaceae	g__Ruminiclostridium	s__[Clostridium] hungatei
sp8137	sp8137	32.3614	-0.150178	0.130632	-1.14963	0.250297	0.525039	k__Bacteria	p__Firmicutes	c__Clostridia	o__Clostridiales	f__Lachnospiraceae	g__Lachnoclostridium	s__[Clostridium] hylemonae
sp8138	sp8138	6.28182	0.273572	0.244116	1.12066	0.262432	0.541318	k__Bacteria	p__Firmicutes	c__Clostridia	o__Clostridiales	f__Lachnospiraceae	g__Lachnoclostridium	s__[Clostridium] indolis
sp8705	sp8705	109.332	-0.530245	0.256128	-2.07023	0.0384304	0.179237	k__Bacteria	p__Firmicutes	c__Erysipelotrichia	o__Erysipelotrichales	f__Erysipelotrichaceae	g__Erysipelatoclostridium	s__[Clostridium] innocuum
sp8495	sp8495	7.02646	0.424905	0.269321	1.57769	0.114637	0.342462	k__Bacteria	p__Firmicutes	c__Clostridia	o__Clostridiales	f__Ruminococcaceae	g__Ruminiclostridium	s__[Clostridium] josui
sp8301	sp8301	155.77	-0.0872759	0.231183	-0.377519	0.705788	0.896112	k__Bacteria	p__Firmicutes	c__Clostridia	o__Clostridiales	f__Lachnospiraceae	g__Tyzzerella	s__[Clostridium] lactatifermentans
sp8139	sp8139	87.5905	0.099389	0.252923	0.392962	0.694348	0.890865	k__Bacteria	p__Firmicutes	c__Clostridia	o__Clostridiales	f__Lachnospiraceae	g__Lachnoclostridium	s__[Clostridium] lavalense
sp8496	sp8496	191.714	-0.152051	0.228147	-0.666462	0.505116	0.75972	k__Bacteria	p__Firmicutes	c__Clostridia	o__Clostridiales	f__Ruminococcaceae	g__Ruminiclostridium	s__[Clostridium] leptum
sp8140	sp8140	27.1051	-0.116708	0.171431	-0.680788	0.496006	0.756562	k__Bacteria	p__Firmicutes	c__Clostridia	o__Clostridiales	f__Lachnospiraceae	g__Lachnoclostridium	s__[Clostridium] methoxybenzovorans
sp8497	sp8497	75.2293	-0.172387	0.158461	-1.08789	0.276644	0.557796	k__Bacteria	p__Firmicutes	c__Clostridia	o__Clostridiales	f__Ruminococcaceae	g__Ruminiclostridium	s__[Clostridium] methylpentosum
sp8302	sp8302	26.0221	-0.323522	0.110773	-2.92058	0.00349382	0.0394169	k__Bacteria	p__Firmicutes	c__Clostridia	o__Clostridiales	f__Lachnospiraceae	g__Tyzzerella	s__[Clostridium] neopropionicum
sp8498	sp8498	9.12519	-0.128791	0.166643	-0.772856	0.439608	0.707018	k__Bacteria	p__Firmicutes	c__Clostridia	o__Clostridiales	f__Ruminococcaceae	g__Ruminiclostridium	s__[Clostridium] papyrosolvens
sp8423	sp8423	2.12492	-0.284367	0.325575	-0.873431	0.382428	0.659147	k__Bacteria	p__Firmicutes	c__Clostridia	o__Clostridiales	f__Peptostreptococcaceae	g__Peptostreptococcaceae__na	s__[Clostridium] paradoxum
sp8142	sp8142	33.5786	0.0247099	0.127072	0.194456	0.845819	0.959299	k__Bacteria	p__Firmicutes	c__Clostridia	o__Clostridiales	f__Lachnospiraceae	g__Lachnoclostridium	s__[Clostridium] polysaccharolyticum
sp8143	sp8143	26.7981	-0.014968	0.137666	-0.108727	0.913419	0.973151	k__Bacteria	p__Firmicutes	c__Clostridia	o__Clostridiales	f__Lachnospiraceae	g__Lachnoclostridium	s__[Clostridium] populeti
sp8303	sp8303	21.2492	-0.33466	0.129591	-2.58243	0.00981073	0.0740527	k__Bacteria	p__Firmicutes	c__Clostridia	o__Clostridiales	f__Lachnospiraceae	g__Tyzzerella	s__[Clostridium] propionicum
sp7909	sp7909	2.83225	-0.18206	0.277587	-0.655864	0.511911	0.763897	k__Bacteria	p__Firmicutes	c__Clostridia	o__Clostridiales	f__Clostridiales__na	g__Gottschalkia	s__[Clostridium] purinilyticum
sp8706	sp8706	147.625	-0.501042	0.317484	-1.57816	0.114528	0.342462	k__Bacteria	p__Firmicutes	c__Erysipelotrichia	o__Erysipelotrichales	f__Erysipelotrichaceae	g__Erysipelatoclostridium	s__[Clostridium] saccharogumia
sp8144	sp8144	159.859	-0.466471	0.130076	-3.58614	0.000335609	0.00899226	k__Bacteria	p__Firmicutes	c__Clostridia	o__Clostridiales	f__Lachnospiraceae	g__Lachnoclostridium	s__[Clostridium] saccharolyticum
sp8145	sp8145	292.611	-1.66626	0.315259	-5.28538	1.25443e-07	2.5079e-05	k__Bacteria	p__Firmicutes	c__Clostridia	o__Clostridiales	f__Lachnospiraceae	g__Lachnoclostridium	s__[Clostridium] scindens
sp8146	sp8146	7.81797	0.0107873	0.168786	0.0639108	0.949041	0.97957	k__Bacteria	p__Firmicutes	c__Clostridia	o__Clostridiales	f__Lachnospiraceae	g__Lachnoclostridium	s__[Clostridium] sphenoides
sp8707	sp8707	175.934	-0.0396649	0.424831	-0.0933662	0.925613	0.973858	k__Bacteria	p__Firmicutes	c__Erysipelotrichia	o__Erysipelotrichales	f__Erysipelotrichaceae	g__Erysipelatoclostridium	s__[Clostridium] spiroforme
sp8499	sp8499	36.1431	-0.476406	0.206253	-2.30981	0.0208986	0.122332	k__Bacteria	p__Firmicutes	c__Clostridia	o__Clostridiales	f__Ruminococcaceae	g__Ruminiclostridium	s__[Clostridium] sporosphaeroides
sp8500	sp8500	10.8554	-0.536028	0.213601	-2.50948	0.0120908	0.0840213	k__Bacteria	p__Firmicutes	c__Clostridia	o__Clostridiales	f__Ruminococcaceae	g__Ruminiclostridium	s__[Clostridium] stercorarium
sp8501	sp8501	3.65976	-0.688727	0.315821	-2.18075	0.0292017	0.149695	k__Bacteria	p__Firmicutes	c__Clostridia	o__Clostridiales	f__Ruminococcaceae	g__Ruminiclostridium	s__[Clostridium] straminisolvens
sp8147	sp8147	196.632	-0.173628	0.196599	-0.883155	0.377152	0.656531	k__Bacteria	p__Firmicutes	c__Clostridia	o__Clostridiales	f__Lachnospiraceae	g__Lachnoclostridium	s__[Clostridium] symbiosum
sp8502	sp8502	2.26803	-0.31006	0.28756	-1.07825	0.280924	0.562175	k__Bacteria	p__Firmicutes	c__Clostridia	o__Clostridiales	f__Ruminococcaceae	g__Ruminiclostridium	s__[Clostridium] termitidis
sp8424	sp8424	1.81063	-0.440474	0.35839	-1.22903	0.219059	0.487716	k__Bacteria	p__Firmicutes	c__Clostridia	o__Clostridiales	f__Peptostreptococcaceae	g__Peptostreptococcaceae__na	s__[Clostridium] thermoalcaliphilum
sp9042	sp9042	3.39597	-0.209511	0.312669	-0.670073	0.502811	0.75932	k__Bacteria	p__Firmicutes	c__Tissierellia	o__Tissierellia__na	f__Tissierellia__na	g__Tissierellia__na	s__[Clostridium] ultunense
sp8503	sp8503	61.8384	-0.108846	0.191832	-0.567402	0.570441	0.811037	k__Bacteria	p__Firmicutes	c__Clostridia	o__Clostridiales	f__Ruminococcaceae	g__Ruminiclostridium	s__[Clostridium] viride
sp8148	sp8148	9.56449	-0.28522	0.171249	-1.66554	0.0958061	0.306273	k__Bacteria	p__Firmicutes	c__Clostridia	o__Clostridiales	f__Lachnospiraceae	g__Lachnoclostridium	s__[Desulfotomaculum] guttoideum
sp7910	sp7910	3.00203	-0.567775	0.249325	-2.27725	0.0227712	0.129219	k__Bacteria	p__Firmicutes	c__Clostridia	o__Clostridiales	f__Clostridiales__na	g__Gottschalkia	s__[Eubacterium] angustum
sp7802	sp7802	18.7564	0.269636	0.232763	1.15841	0.246695	0.521269	k__Bacteria	p__Firmicutes	c__Clostridia	o__Clostridiales	f__Clostridiales Family XIII. Incertae Sedis	g__Clostridiales Family XIII. Incertae Sedis__na	s__[Eubacterium] brachy
sp7937	sp7937	52.0752	0.271275	0.153911	1.76255	0.0779769	0.269414	k__Bacteria	p__Firmicutes	c__Clostridia	o__Clostridiales	f__Eubacteriaceae	g__Eubacterium	s__[Eubacterium] cellulosolvens
sp8149	sp8149	76.1144	-0.587866	0.221076	-2.65911	0.00783481	0.0640336	k__Bacteria	p__Firmicutes	c__Clostridia	o__Clostridiales	f__Lachnospiraceae	g__Lachnoclostridium	s__[Eubacterium] contortum
sp8714	sp8714	63.9229	-0.0612169	0.192262	-0.318404	0.750178	0.915962	k__Bacteria	p__Firmicutes	c__Erysipelotrichia	o__Erysipelotrichales	f__Erysipelotrichaceae	g__Erysipelotrichaceae__na	s__[Eubacterium] dolichum
sp7938	sp7938	4782.23	-0.375422	0.327963	-1.14471	0.25233	0.527175	k__Bacteria	p__Firmicutes	c__Clostridia	o__Clostridiales	f__Eubacteriaceae	g__Eubacterium	s__[Eubacterium] eligens
sp8150	sp8150	26.4883	-0.274503	0.203979	-1.34574	0.178387	0.432802	k__Bacteria	p__Firmicutes	c__Clostridia	o__Clostridiales	f__Lachnospiraceae	g__Lachnoclostridium	s__[Eubacterium] fissicatena
sp7939	sp7939	2528.73	-0.258857	0.229262	-1.12909	0.258861	0.53608	k__Bacteria	p__Firmicutes	c__Clostridia	o__Clostridiales	f__Eubacteriaceae	g__Eubacterium	s__[Eubacterium] hallii
sp7803	sp7803	10.7289	-0.375485	0.193446	-1.94103	0.0522542	0.21154	k__Bacteria	p__Firmicutes	c__Clostridia	o__Clostridiales	f__Clostridiales Family XIII. Incertae Sedis	g__Clostridiales Family XIII. Incertae Sedis__na	s__[Eubacterium] infirmum
sp7804	sp7804	19.4665	-0.149591	0.16956	-0.882233	0.377651	0.656531	k__Bacteria	p__Firmicutes	c__Clostridia	o__Clostridiales	f__Clostridiales Family XIII. Incertae Sedis	g__Clostridiales Family XIII. Incertae Sedis__na	s__[Eubacterium] nodatum
sp8159	sp8159	13015.8	0.705497	0.322302	2.18893	0.0286018	0.147492	k__Bacteria	p__Firmicutes	c__Clostridia	o__Clostridiales	f__Lachnospiraceae	g__Lachnospiraceae__na	s__[Eubacterium] rectale
sp7805	sp7805	6.6416	-0.0398309	0.241618	-0.164851	0.869062	0.961964	k__Bacteria	p__Firmicutes	c__Clostridia	o__Clostridiales	f__Clostridiales Family XIII. Incertae Sedis	g__Clostridiales Family XIII. Incertae Sedis__na	s__[Eubacterium] saphenum
sp8504	sp8504	1535.6	-0.475424	0.353386	-1.34534	0.178516	0.432802	k__Bacteria	p__Firmicutes	c__Clostridia	o__Clostridiales	f__Ruminococcaceae	g__Ruminiclostridium	s__[Eubacterium] siraeum
sp7806	sp7806	19.9172	-0.341426	0.178476	-1.91301	0.0557467	0.219857	k__Bacteria	p__Firmicutes	c__Clostridia	o__Clostridiales	f__Clostridiales Family XIII. Incertae Sedis	g__Clostridiales Family XIII. Incertae Sedis__na	s__[Eubacterium] sulci
sp8416	sp8416	4.91954	-0.164715	0.242893	-0.678141	0.497682	0.756861	k__Bacteria	p__Firmicutes	c__Clostridia	o__Clostridiales	f__Peptostreptococcaceae	g__Peptoanaerobacter	s__[Eubacterium] yurii
sp4013	sp4013	1.13949	0.594264	0.910529	0.652658	0.513977	0.765648	k__Bacteria	p__Bacteroidetes	c__Flavobacteriia	o__Flavobacteriales	f__Flavobacteriaceae	g__Flavobacterium	s__[Flexibacter] sp. ATCC 35103
sp3338	sp3338	22.8088	1.59896	0.55324	2.89018	0.00385026	0.0412852	k__Bacteria	p__Bacteroidetes	c__Bacteroidia	o__Bacteroidales	f__Prevotellaceae	g__Prevotella	s__[Hallella] seregens
sp8012	sp8012	850.222	-0.555214	0.231543	-2.39789	0.0164899	0.103771	k__Bacteria	p__Firmicutes	c__Clostridia	o__Clostridiales	f__Lachnospiraceae	g__Blautia	s__[Ruminococcus] gnavus
sp8013	sp8013	4899.38	0.594446	0.197045	3.0168	0.00255459	0.0314662	k__Bacteria	p__Firmicutes	c__Clostridia	o__Clostridiales	f__Lachnospiraceae	g__Blautia	s__[Ruminococcus] torques
sp6812	sp6812	1.54886	-0.218321	0.729383	-0.299324	0.764693	0.925181	k__Bacteria	p__Firmicutes	c__Bacilli	o__Lactobacillales	f__Aerococcaceae	g__Abiotrophia	s__Abiotrophia defectiva
sp6814	sp6814	2.22453	-0.0721307	0.462795	-0.155859	0.876144	0.963805	k__Bacteria	p__Firmicutes	c__Bacilli	o__Lactobacillales	f__Aerococcaceae	g__Abiotrophia	s__Abiotrophia__uc
sp8452	sp8452	37.2054	-0.586502	0.180254	-3.25375	0.00113893	0.0174122	k__Bacteria	p__Firmicutes	c__Clostridia	o__Clostridiales	f__Ruminococcaceae	g__Acetanaerobacterium	s__Acetanaerobacterium elongatum
sp7996	sp7996	30.923	-0.0453413	0.117814	-0.384854	0.700345	0.893553	k__Bacteria	p__Firmicutes	c__Clostridia	o__Clostridiales	f__Lachnospiraceae	g__Acetitomaculum	s__Acetitomaculum ruminis
sp8453	sp8453	10.1065	-0.241176	0.174289	-1.38377	0.166429	0.415513	k__Bacteria	p__Firmicutes	c__Clostridia	o__Clostridiales	f__Ruminococcaceae	g__Acetivibrio	s__Acetivibrio cellulolyticus
sp8454	sp8454	176.512	0.0773907	0.142439	0.543324	0.586907	0.819651	k__Bacteria	p__Firmicutes	c__Clostridia	o__Clostridiales	f__Ruminococcaceae	g__Acetivibrio	s__Acetivibrio ethanolgignens
sp8403	sp8403	2.3474	0.174158	0.362475	0.48047	0.630893	0.853117	k__Bacteria	p__Firmicutes	c__Clostridia	o__Clostridiales	f__Peptostreptococcaceae	g__Acetoanaerobium	s__Acetoanaerobium sticklandii
sp10459	sp10459	289.233	0.515077	0.464771	1.10824	0.267759	0.546145	k__Bacteria	p__Proteobacteria	c__Alphaproteobacteria	o__Rhodospirillales	f__Acetobacteraceae	g__Acetobacter	s__Acetobacter sp. 46_36
sp10460	sp10460	141.251	0.550534	3.03056	0.181661	0.855849	0.961964	k__Bacteria	p__Proteobacteria	c__Alphaproteobacteria	o__Rhodospirillales	f__Acetobacteraceae	g__Acetobacter	s__Acetobacter sp. CAG:267
sp10461	sp10461	60.7827	-0.420101	2.34633	-0.179046	0.857902	0.961964	k__Bacteria	p__Proteobacteria	c__Alphaproteobacteria	o__Rhodospirillales	f__Acetobacteraceae	g__Acetobacter	s__Acetobacter sp. CAG:977
sp10464	sp10464	710.946	1.17442	3.02517	0.388215	0.697857	0.892214	k__Bacteria	p__Proteobacteria	c__Alphaproteobacteria	o__Rhodospirillales	f__Acetobacteraceae	g__Acetobacter	s__Acetobacter__uc
sp7926	sp7926	5.49954	-0.361816	0.214807	-1.68437	0.0921094	0.29924	k__Bacteria	p__Firmicutes	c__Clostridia	o__Clostridiales	f__Eubacteriaceae	g__Acetobacterium	s__Acetobacterium bakii
sp7927	sp7927	3.09462	-0.11979	0.242938	-0.49309	0.621949	0.847281	k__Bacteria	p__Firmicutes	c__Clostridia	o__Clostridiales	f__Eubacteriaceae	g__Acetobacterium	s__Acetobacterium dehalogenans
sp7928	sp7928	5.23302	-0.458306	0.225265	-2.03452	0.0418993	0.186466	k__Bacteria	p__Firmicutes	c__Clostridia	o__Clostridiales	f__Eubacteriaceae	g__Acetobacterium	s__Acetobacterium wieringae
sp7929	sp7929	4.92803	-0.580781	0.216601	-2.68134	0.00733286	0.0614777	k__Bacteria	p__Firmicutes	c__Clostridia	o__Clostridiales	f__Eubacteriaceae	g__Acetobacterium	s__Acetobacterium woodii
sp7930	sp7930	2.9271	-0.405705	0.284525	-1.4259	0.153896	0.399349	k__Bacteria	p__Firmicutes	c__Clostridia	o__Clostridiales	f__Eubacteriaceae	g__Acetobacterium	s__Acetobacterium__uc
sp8882	sp8882	4.0222	-0.103566	0.284963	-0.363438	0.716278	0.902806	k__Bacteria	p__Firmicutes	c__Negativicutes	o__Selenomonadales	f__Sporomusaceae	g__Acetonema	s__Acetonema longum
sp14987	sp14987	1.20346	0.0469488	0.459578	0.102156	0.918633	0.973309	k__Bacteria	p__Tenericutes	c__Mollicutes	o__Acholeplasmatales	f__Acholeplasmataceae	g__Acholeplasma	s__Acholeplasma hippikon
sp14993	sp14993	71.2992	-0.614632	1.89771	-0.32388	0.746029	0.915962	k__Bacteria	p__Tenericutes	c__Mollicutes	o__Acholeplasmatales	f__Acholeplasmataceae	g__Acholeplasma	s__Acholeplasma sp. CAG:878
sp7798	sp7798	5.61682	-0.482613	0.233137	-2.07008	0.0384448	0.179237	k__Bacteria	p__Firmicutes	c__Clostridia	o__Clostridiales	f__Clostridiales Family XII. Incertae Sedis	g__Acidaminobacter	s__Acidaminobacter hydrogenoformans
sp8816	sp8816	16.988	0.644184	0.420375	1.5324	0.125423	0.358061	k__Bacteria	p__Firmicutes	c__Negativicutes	o__Acidaminococcales	f__Acidaminococcaceae	g__Acidaminococcaceae__uc	s__Acidaminococcaceae__uc
sp8817	sp8817	361.992	-0.126755	1.55661	-0.0814302	0.9351	0.97656	k__Bacteria	p__Firmicutes	c__Negativicutes	o__Acidaminococcales	f__Acidaminococcaceae	g__Acidaminococcus	s__Acidaminococcus fermentans
sp8818	sp8818	79.0981	-0.367118	0.554311	-0.662295	0.507782	0.761527	k__Bacteria	p__Firmicutes	c__Negativicutes	o__Acidaminococcales	f__Acidaminococcaceae	g__Acidaminococcus	s__Acidaminococcus intestini
sp8819	sp8819	26.7875	0.346932	2.78562	0.124544	0.900885	0.97013	k__Bacteria	p__Firmicutes	c__Negativicutes	o__Acidaminococcales	f__Acidaminococcaceae	g__Acidaminococcus	s__Acidaminococcus intestini CAG:325
sp8820	sp8820	26.1185	0.117195	0.377813	0.310193	0.756414	0.918654	k__Bacteria	p__Firmicutes	c__Negativicutes	o__Acidaminococcales	f__Acidaminococcaceae	g__Acidaminococcus	s__Acidaminococcus massiliensis
sp8821	sp8821	157.871	0.265111	2.54694	0.10409	0.917098	0.973309	k__Bacteria	p__Firmicutes	c__Negativicutes	o__Acidaminococcales	f__Acidaminococcaceae	g__Acidaminococcus	s__Acidaminococcus sp. BV3L6
sp8822	sp8822	10.9145	-0.851466	0.477224	-1.78421	0.0743899	0.261977	k__Bacteria	p__Firmicutes	c__Negativicutes	o__Acidaminococcales	f__Acidaminococcaceae	g__Acidaminococcus	s__Acidaminococcus sp. CAG:542
sp8823	sp8823	13.1781	-1.11275	0.317916	-3.50013	0.000465025	0.010419	k__Bacteria	p__Firmicutes	c__Negativicutes	o__Acidaminococcales	f__Acidaminococcaceae	g__Acidaminococcus	s__Acidaminococcus sp. CAG:917
sp8824	sp8824	27.3146	0.178282	1.65922	0.107449	0.914433	0.973151	k__Bacteria	p__Firmicutes	c__Negativicutes	o__Acidaminococcales	f__Acidaminococcaceae	g__Acidaminococcus	s__Acidaminococcus sp. D21
sp8825	sp8825	14.7317	0.445749	2.35942	0.188923	0.850153	0.960693	k__Bacteria	p__Firmicutes	c__Negativicutes	o__Acidaminococcales	f__Acidaminococcaceae	g__Acidaminococcus	s__Acidaminococcus sp. HPA0509
sp8826	sp8826	23.0984	-1.28489	0.355575	-3.61354	0.000302048	0.00872249	k__Bacteria	p__Firmicutes	c__Negativicutes	o__Acidaminococcales	f__Acidaminococcaceae	g__Acidaminococcus	s__Acidaminococcus timonensis
sp8827	sp8827	2405.94	0.272945	2.88362	0.0946539	0.92459	0.973858	k__Bacteria	p__Firmicutes	c__Negativicutes	o__Acidaminococcales	f__Acidaminococcaceae	g__Acidaminococcus	s__Acidaminococcus__uc
sp6312	sp6312	1.27266	-0.837562	0.46406	-1.80486	0.0710972	0.254692	k__Bacteria	p__Firmicutes	c__Bacilli	o__Bacillales	f__Bacillales__na	g__Acidibacillus	s__Acidibacillus ferrooxidans
sp10469	sp10469	190.195	-0.383402	1.5008	-0.255465	0.798364	0.945623	k__Bacteria	p__Proteobacteria	c__Alphaproteobacteria	o__Rhodospirillales	f__Acetobacteraceae	g__Acidiphilium	s__Acidiphilium sp. CAG:727
sp11340	sp11340	0.660594	-0.201255	0.691672	-0.290969	0.771075	0.92908	k__Bacteria	p__Proteobacteria	c__Betaproteobacteria	o__Burkholderiales	f__Comamonadaceae	g__Acidovorax	s__Acidovorax__uc
sp14002	sp14002	4.24203	0.695658	0.398173	1.74712	0.0806157	0.276048	k__Bacteria	p__Proteobacteria	c__Gammaproteobacteria	o__Pseudomonadales	f__Moraxellaceae	g__Acinetobacter	s__Acinetobacter baumannii
sp14018	sp14018	0.846	0.525393	1.14231	0.459938	0.64556	0.863072	k__Bacteria	p__Proteobacteria	c__Gammaproteobacteria	o__Pseudomonadales	f__Moraxellaceae	g__Acinetobacter	s__Acinetobacter johnsonii
sp14028	sp14028	0.473195	0.321676	1.01411	0.317201	0.751091	NA	k__Bacteria	p__Proteobacteria	c__Gammaproteobacteria	o__Pseudomonadales	f__Moraxellaceae	g__Acinetobacter	s__Acinetobacter pittii
sp14036	sp14036	7.04787	1.18807	0.47127	2.52099	0.0117027	0.0822033	k__Bacteria	p__Proteobacteria	c__Gammaproteobacteria	o__Pseudomonadales	f__Moraxellaceae	g__Acinetobacter	s__Acinetobacter sp. 25977_7
sp14047	sp14047	188.929	0.47562	3.04204	0.156349	0.875758	0.963805	k__Bacteria	p__Proteobacteria	c__Gammaproteobacteria	o__Pseudomonadales	f__Moraxellaceae	g__Acinetobacter	s__Acinetobacter sp. CAG:196
sp14048	sp14048	126.463	0.131333	3.03846	0.0432236	0.965523	0.98519	k__Bacteria	p__Proteobacteria	c__Gammaproteobacteria	o__Pseudomonadales	f__Moraxellaceae	g__Acinetobacter	s__Acinetobacter sp. CAG:196_36_41
sp14088	sp14088	628.797	-1.57589	0.742142	-2.12343	0.0337177	0.165656	k__Bacteria	p__Proteobacteria	c__Gammaproteobacteria	o__Pseudomonadales	f__Moraxellaceae	g__Acinetobacter	s__Acinetobacter__uc
sp538	sp538	6.32775	-0.613932	0.234669	-2.61617	0.00889236	0.0700295	k__Bacteria	p__Actinobacteria	c__Actinobacteria	o__Actinobacteria__na	f__Actinobacteria__na	g__Actinobacteria__na	s__Actinobacteria bacterium 66_15
sp546	sp546	4.10329	-2.99123	0.945166	-3.16477	0.00155206	0.02241	k__Bacteria	p__Actinobacteria	c__Actinobacteria	o__Actinobacteria__na	f__Actinobacteria__na	g__Actinobacteria__na	s__Actinobacteria bacterium UC5.1-1B11
sp536	sp536	637.163	-0.243656	0.221176	-1.10164	0.270618	0.549053	k__Bacteria	p__Actinobacteria	c__Actinobacteria__uc	o__Actinobacteria__uc	f__Actinobacteria__uc	g__Actinobacteria__uc	s__Actinobacteria__uc
sp563	sp563	257.598	-0.336383	0.2569	-1.30939	0.190401	0.448237	k__Bacteria	p__Actinobacteria	c__Actinobacteria	o__Actinobacteria__uc	f__Actinobacteria__uc	g__Actinobacteria__uc	s__Actinobacteria__uc2
sp565	sp565	9.40422	0.21638	0.423529	0.510897	0.609423	0.834066	k__Bacteria	p__Actinobacteria	c__Actinobacteria	o__Actinomycetales	f__Actinomycetaceae	g__Actinobaculum	s__Actinobaculum sp. oral taxon 183
sp568	sp568	3.28952	-0.960461	0.43223	-2.2221	0.0262762	0.139656	k__Bacteria	p__Actinobacteria	c__Actinobacteria	o__Actinomycetales	f__Actinomycetaceae	g__Actinomyces	s__Actinomyces cardiffensis
sp570	sp570	5.34565	0.238333	0.388913	0.612818	0.539996	0.789834	k__Bacteria	p__Actinobacteria	c__Actinobacteria	o__Actinomycetales	f__Actinomycetaceae	g__Actinomyces	s__Actinomyces dentalis
sp572	sp572	1.52664	-0.478143	0.590979	-0.80907	0.418475	0.69055	k__Bacteria	p__Actinobacteria	c__Actinobacteria	o__Actinomycetales	f__Actinomycetaceae	g__Actinomyces	s__Actinomyces europaeus
sp574	sp574	4.89248	0.0487545	0.440327	0.110723	0.911836	0.973151	k__Bacteria	p__Actinobacteria	c__Actinobacteria	o__Actinomycetales	f__Actinomycetaceae	g__Actinomyces	s__Actinomyces gerencseriae
sp576	sp576	12.2542	-0.208999	0.38224	-0.546775	0.584533	0.819519	k__Bacteria	p__Actinobacteria	c__Actinobacteria	o__Actinomycetales	f__Actinomycetaceae	g__Actinomyces	s__Actinomyces graevenitzii
sp579	sp579	5.55023	0.323646	0.451018	0.71759	0.47301	0.737907	k__Bacteria	p__Actinobacteria	c__Actinobacteria	o__Actinomycetales	f__Actinomycetaceae	g__Actinomyces	s__Actinomyces israelii
sp580	sp580	2.47616	0.242883	0.41631	0.583419	0.559611	0.803109	k__Bacteria	p__Actinobacteria	c__Actinobacteria	o__Actinomycetales	f__Actinomycetaceae	g__Actinomyces	s__Actinomyces johnsonii
sp582	sp582	11.8183	-0.0737171	0.331713	-0.222232	0.824134	0.950826	k__Bacteria	p__Actinobacteria	c__Actinobacteria	o__Actinomycetales	f__Actinomycetaceae	g__Actinomyces	s__Actinomyces massiliensis
sp584	sp584	22.189	0.300093	0.417291	0.719145	0.472052	0.737297	k__Bacteria	p__Actinobacteria	c__Actinobacteria	o__Actinomycetales	f__Actinomycetaceae	g__Actinomyces	s__Actinomyces naeslundii
sp587	sp587	24.6633	-0.149437	0.307525	-0.485935	0.627013	0.850526	k__Bacteria	p__Actinobacteria	c__Actinobacteria	o__Actinomycetales	f__Actinomycetaceae	g__Actinomyces	s__Actinomyces odontolyticus
sp588	sp588	17.8392	0.668104	0.333117	2.00562	0.0448971	0.193718	k__Bacteria	p__Actinobacteria	c__Actinobacteria	o__Actinomycetales	f__Actinomycetaceae	g__Actinomyces	s__Actinomyces oris
sp595	sp595	10.9121	-0.69429	0.397056	-1.74859	0.0803612	0.275539	k__Bacteria	p__Actinobacteria	c__Actinobacteria	o__Actinomycetales	f__Actinomycetaceae	g__Actinomyces	s__Actinomyces sp. HMSC035G02
sp602	sp602	0.811356	0.800815	0.828617	0.966447	0.33382	0.613144	k__Bacteria	p__Actinobacteria	c__Actinobacteria	o__Actinomycetales	f__Actinomycetaceae	g__Actinomyces	s__Actinomyces sp. HMSC08A09
sp603	sp603	4.79745	0.0675711	0.357706	0.188901	0.850171	0.960693	k__Bacteria	p__Actinobacteria	c__Actinobacteria	o__Actinomycetales	f__Actinomycetaceae	g__Actinomyces	s__Actinomyces sp. HPA0247
sp604	sp604	11.5347	-0.0362038	0.373957	-0.0968128	0.922875	0.973858	k__Bacteria	p__Actinobacteria	c__Actinobacteria	o__Actinomycetales	f__Actinomycetaceae	g__Actinomyces	s__Actinomyces sp. ICM39
sp605	sp605	41.822	-0.282762	0.373467	-0.757129	0.448972	0.718522	k__Bacteria	p__Actinobacteria	c__Actinobacteria	o__Actinomycetales	f__Actinomycetaceae	g__Actinomyces	s__Actinomyces sp. ICM47
sp606	sp606	4.41205	-0.566626	0.426693	-1.32795	0.184195	0.439687	k__Bacteria	p__Actinobacteria	c__Actinobacteria	o__Actinomycetales	f__Actinomycetaceae	g__Actinomyces	s__Actinomyces sp. ICM54
sp607	sp607	20.2027	-0.311386	0.457464	-0.680679	0.496074	0.756562	k__Bacteria	p__Actinobacteria	c__Actinobacteria	o__Actinomycetales	f__Actinomycetaceae	g__Actinomyces	s__Actinomyces sp. ICM58
sp608	sp608	35.4726	-1.02065	0.510785	-1.9982	0.0456945	0.194689	k__Bacteria	p__Actinobacteria	c__Actinobacteria	o__Actinomycetales	f__Actinomycetaceae	g__Actinomyces	s__Actinomyces sp. Marseille-P2825
sp611	sp611	5.47886	0.544358	0.584365	0.931539	0.351575	0.630602	k__Bacteria	p__Actinobacteria	c__Actinobacteria	o__Actinomycetales	f__Actinomycetaceae	g__Actinomyces	s__Actinomyces sp. oral taxon 170
sp613	sp613	28.248	-0.456395	0.329659	-1.38445	0.166221	0.415394	k__Bacteria	p__Actinobacteria	c__Actinobacteria	o__Actinomycetales	f__Actinomycetaceae	g__Actinomyces	s__Actinomyces sp. oral taxon 172
sp616	sp616	1.26504	-0.601272	0.566554	-1.06128	0.288563	0.567303	k__Bacteria	p__Actinobacteria	c__Actinobacteria	o__Actinomycetales	f__Actinomycetaceae	g__Actinomyces	s__Actinomyces sp. oral taxon 180
sp617	sp617	2.50212	0.651627	0.490663	1.32805	0.184161	0.439687	k__Bacteria	p__Actinobacteria	c__Actinobacteria	o__Actinomycetales	f__Actinomycetaceae	g__Actinomyces	s__Actinomyces sp. oral taxon 181
sp618	sp618	3.94526	-0.555526	0.413388	-1.34384	0.179001	0.433058	k__Bacteria	p__Actinobacteria	c__Actinobacteria	o__Actinomycetales	f__Actinomycetaceae	g__Actinomyces	s__Actinomyces sp. oral taxon 414
sp619	sp619	6.82627	0.603386	0.494334	1.2206	0.222236	0.492405	k__Bacteria	p__Actinobacteria	c__Actinobacteria	o__Actinomycetales	f__Actinomycetaceae	g__Actinomyces	s__Actinomyces sp. oral taxon 448
sp622	sp622	3.69328	0.768896	0.519008	1.48147	0.13848	0.37766	k__Bacteria	p__Actinobacteria	c__Actinobacteria	o__Actinomycetales	f__Actinomycetaceae	g__Actinomyces	s__Actinomyces sp. oral taxon 877
sp623	sp623	1.67054	0.511486	0.602151	0.849431	0.395641	0.672513	k__Bacteria	p__Actinobacteria	c__Actinobacteria	o__Actinomycetales	f__Actinomycetaceae	g__Actinomyces	s__Actinomyces sp. ph3
sp627	sp627	2.94455	-0.0181554	0.408509	-0.0444431	0.964551	0.984724	k__Bacteria	p__Actinobacteria	c__Actinobacteria	o__Actinomycetales	f__Actinomycetaceae	g__Actinomyces	s__Actinomyces sp. S6-Spd3
sp634	sp634	1.38787	-1.2178	0.769847	-1.58187	0.113679	0.342063	k__Bacteria	p__Actinobacteria	c__Actinobacteria	o__Actinomycetales	f__Actinomycetaceae	g__Actinomyces	s__Actinomyces timonensis
sp635	sp635	7.94843	-0.616234	0.520243	-1.18451	0.236211	0.508369	k__Bacteria	p__Actinobacteria	c__Actinobacteria	o__Actinomycetales	f__Actinomycetaceae	g__Actinomyces	s__Actinomyces turicensis
sp638	sp638	1.64637	-0.790141	0.427571	-1.84798	0.0646055	0.239529	k__Bacteria	p__Actinobacteria	c__Actinobacteria	o__Actinomycetales	f__Actinomycetaceae	g__Actinomyces	s__Actinomyces vaccimaxillae
sp639	sp639	1.26594	1.11012	0.494605	2.24445	0.0248034	0.134021	k__Bacteria	p__Actinobacteria	c__Actinobacteria	o__Actinomycetales	f__Actinomycetaceae	g__Actinomyces	s__Actinomyces viscosus
sp640	sp640	154.512	0.13481	0.297049	0.453831	0.64995	0.865823	k__Bacteria	p__Actinobacteria	c__Actinobacteria	o__Actinomycetales	f__Actinomycetaceae	g__Actinomyces	s__Actinomyces__uc
sp642	sp642	12.9604	0.41025	0.305555	1.34264	0.179388	0.433058	k__Bacteria	p__Actinobacteria	c__Actinobacteria	o__Actinomycetales	f__Actinomycetaceae	g__Actinomycetaceae__uc	s__Actinomycetaceae__uc
sp2427	sp2427	2070.97	0.181324	0.452733	0.400509	0.688782	0.888409	k__Bacteria	p__Actinobacteria	c__Coriobacteriia	o__Eggerthellales	f__Eggerthellaceae	g__Adlercreutzia	s__Adlercreutzia equolifaciens
sp6816	sp6816	3.45025	-0.0732685	0.302965	-0.241838	0.808906	0.949409	k__Bacteria	p__Firmicutes	c__Bacilli	o__Lactobacillales	f__Aerococcaceae	g__Aerococcus	s__Aerococcus christensenii
sp12518	sp12518	0.731322	-0.0890983	0.441874	-0.201637	0.8402	0.958337	k__Bacteria	p__Proteobacteria	c__Gammaproteobacteria	o__Aeromonadales	f__Aeromonadaceae	g__Aeromonas	s__Aeromonas__uc
sp13924	sp13924	2.82476	2.11438	0.823844	2.56648	0.0102737	0.076295	k__Bacteria	p__Proteobacteria	c__Gammaproteobacteria	o__Pasteurellales	f__Pasteurellaceae	g__Aggregatibacter	s__Aggregatibacter actinomycetemcomitans
sp13925	sp13925	4.30423	1.80791	0.750886	2.40771	0.016053	0.10176	k__Bacteria	p__Proteobacteria	c__Gammaproteobacteria	o__Pasteurellales	f__Pasteurellaceae	g__Aggregatibacter	s__Aggregatibacter aphrophilus
sp13926	sp13926	2.68464	1.15015	1.03603	1.11015	0.266934	0.546145	k__Bacteria	p__Proteobacteria	c__Gammaproteobacteria	o__Pasteurellales	f__Pasteurellaceae	g__Aggregatibacter	s__Aggregatibacter segnis
sp13928	sp13928	1.82479	1.09685	1.10648	0.99129	0.321544	0.599063	k__Bacteria	p__Proteobacteria	c__Gammaproteobacteria	o__Pasteurellales	f__Pasteurellaceae	g__Aggregatibacter	s__Aggregatibacter__uc
sp15263	sp15263	4.15249	-0.475749	0.434191	-1.09571	0.273204	0.552573	k__Bacteria	p__Verrucomicrobia	c__Verrucomicrobiae	o__Verrucomicrobiales	f__Akkermansiaceae	g__Akkermansia	s__Akkermansia glycaniphila
sp15264	sp15264	968.259	-0.188756	2.73136	-0.069107	0.944904	0.978853	k__Bacteria	p__Verrucomicrobia	c__Verrucomicrobiae	o__Verrucomicrobiales	f__Akkermansiaceae	g__Akkermansia	s__Akkermansia muciniphila
sp15265	sp15265	322.582	-1.51481	2.52036	-0.601032	0.547819	0.794964	k__Bacteria	p__Verrucomicrobia	c__Verrucomicrobiae	o__Verrucomicrobiales	f__Akkermansiaceae	g__Akkermansia	s__Akkermansia muciniphila CAG:154
sp15266	sp15266	294.057	-1.56215	0.667008	-2.34203	0.0191793	0.11512	k__Bacteria	p__Verrucomicrobia	c__Verrucomicrobiae	o__Verrucomicrobiales	f__Akkermansiaceae	g__Akkermansia	s__Akkermansia sp. 54_46
sp15267	sp15267	340.09	-1.07095	3.02729	-0.353766	0.723514	0.906054	k__Bacteria	p__Verrucomicrobia	c__Verrucomicrobiae	o__Verrucomicrobiales	f__Akkermansiaceae	g__Akkermansia	s__Akkermansia sp. CAG:344
sp15271	sp15271	3324.63	-1.19702	3.02162	-0.396152	0.691993	0.889021	k__Bacteria	p__Verrucomicrobia	c__Verrucomicrobiae	o__Verrucomicrobiales	f__Akkermansiaceae	g__Akkermansia	s__Akkermansia__uc
sp3610	sp3610	0.627042	0.97053	1.1528	0.841887	0.399851	0.677453	k__Bacteria	p__Bacteroidetes	c__Cytophagia	o__Cytophagales	f__Cyclobacteriaceae	g__Algoriphagus	s__Algoriphagus sp. NH1
sp3466	sp3466	1952.8	-1.69758	0.401715	-4.22582	2.38072e-05	0.00140625	k__Bacteria	p__Bacteroidetes	c__Bacteroidia	o__Bacteroidales	f__Rikenellaceae	g__Alistipes	s__Alistipes finegoldii
sp3467	sp3467	77.7901	-0.490635	0.369401	-1.32819	0.184115	0.439687	k__Bacteria	p__Bacteroidetes	c__Bacteroidia	o__Bacteroidales	f__Rikenellaceae	g__Alistipes	s__Alistipes finegoldii CAG:68
sp3468	sp3468	1145.16	-0.123191	0.515905	-0.238786	0.811271	0.9502	k__Bacteria	p__Bacteroidetes	c__Bacteroidia	o__Bacteroidales	f__Rikenellaceae	g__Alistipes	s__Alistipes ihumii
sp3469	sp3469	757.875	0.608926	0.498469	1.22159	0.221862	0.492405	k__Bacteria	p__Bacteroidetes	c__Bacteroidia	o__Bacteroidales	f__Rikenellaceae	g__Alistipes	s__Alistipes indistinctus
sp3470	sp3470	6.10694	-0.522014	0.652368	-0.800183	0.423605	0.695483	k__Bacteria	p__Bacteroidetes	c__Bacteroidia	o__Bacteroidales	f__Rikenellaceae	g__Alistipes	s__Alistipes inops
sp3471	sp3471	2843.11	0.0506984	0.376645	0.134605	0.892924	0.967264	k__Bacteria	p__Bacteroidetes	c__Bacteroidia	o__Bacteroidales	f__Rikenellaceae	g__Alistipes	s__Alistipes obesi
sp3472	sp3472	645.308	-0.589354	1.47875	-0.39855	0.690225	0.888647	k__Bacteria	p__Bacteroidetes	c__Bacteroidia	o__Bacteroidales	f__Rikenellaceae	g__Alistipes	s__Alistipes onderdonkii
sp3473	sp3473	4619.7	0.573036	0.417596	1.37222	0.169994	0.421495	k__Bacteria	p__Bacteroidetes	c__Bacteroidia	o__Bacteroidales	f__Rikenellaceae	g__Alistipes	s__Alistipes putredinis
sp3474	sp3474	666.282	0.552653	0.401231	1.37739	0.168391	0.420007	k__Bacteria	p__Bacteroidetes	c__Bacteroidia	o__Bacteroidales	f__Rikenellaceae	g__Alistipes	s__Alistipes putredinis CAG:67
sp3475	sp3475	1094.14	-0.223614	0.342759	-0.652395	0.514146	0.765648	k__Bacteria	p__Bacteroidetes	c__Bacteroidia	o__Bacteroidales	f__Rikenellaceae	g__Alistipes	s__Alistipes senegalensis
sp3476	sp3476	455.885	0.154749	0.283521	0.545813	0.585195	0.819519	k__Bacteria	p__Bacteroidetes	c__Bacteroidia	o__Bacteroidales	f__Rikenellaceae	g__Alistipes	s__Alistipes shahii
sp3477	sp3477	44.2064	-0.263908	0.508018	-0.519485	0.603423	0.830665	k__Bacteria	p__Bacteroidetes	c__Bacteroidia	o__Bacteroidales	f__Rikenellaceae	g__Alistipes	s__Alistipes sp. 56_11
sp3478	sp3478	295.791	0.605163	0.328094	1.84448	0.0651131	0.241067	k__Bacteria	p__Bacteroidetes	c__Bacteroidia	o__Bacteroidales	f__Rikenellaceae	g__Alistipes	s__Alistipes sp. 56_sp_Nov_56_25
sp3479	sp3479	160.886	-1.17374	0.376972	-3.1136	0.00184822	0.0247604	k__Bacteria	p__Bacteroidetes	c__Bacteroidia	o__Bacteroidales	f__Rikenellaceae	g__Alistipes	s__Alistipes sp. 58_9_plus
sp3480	sp3480	1350.96	-0.789439	2.07281	-0.380855	0.703311	0.89499	k__Bacteria	p__Bacteroidetes	c__Bacteroidia	o__Bacteroidales	f__Rikenellaceae	g__Alistipes	s__Alistipes sp. AL-1
sp3481	sp3481	29.5188	-1.47031	0.667776	-2.2018	0.0276795	0.143591	k__Bacteria	p__Bacteroidetes	c__Bacteroidia	o__Bacteroidales	f__Rikenellaceae	g__Alistipes	s__Alistipes sp. CAG:157
sp3482	sp3482	3675.8	-0.451384	3.02141	-0.149395	0.881242	0.964175	k__Bacteria	p__Bacteroidetes	c__Bacteroidia	o__Bacteroidales	f__Rikenellaceae	g__Alistipes	s__Alistipes sp. CAG:268
sp3483	sp3483	845.906	-2.99711	0.488697	-6.13286	8.63143e-10	5.17835e-07	k__Bacteria	p__Bacteroidetes	c__Bacteroidia	o__Bacteroidales	f__Rikenellaceae	g__Alistipes	s__Alistipes sp. CAG:29
sp3484	sp3484	2152.1	0.893388	3.02234	0.295595	0.767539	0.926537	k__Bacteria	p__Bacteroidetes	c__Bacteroidia	o__Bacteroidales	f__Rikenellaceae	g__Alistipes	s__Alistipes sp. CAG:435
sp3485	sp3485	2698.59	1.00786	3.02332	0.333361	0.738862	0.913559	k__Bacteria	p__Bacteroidetes	c__Bacteroidia	o__Bacteroidales	f__Rikenellaceae	g__Alistipes	s__Alistipes sp. CAG:514
sp3486	sp3486	355.019	0.247004	0.376957	0.655258	0.512302	0.763897	k__Bacteria	p__Bacteroidetes	c__Bacteroidia	o__Bacteroidales	f__Rikenellaceae	g__Alistipes	s__Alistipes sp. CAG:53
sp3487	sp3487	71.1965	-0.347969	0.399345	-0.871349	0.383564	0.659147	k__Bacteria	p__Bacteroidetes	c__Bacteroidia	o__Bacteroidales	f__Rikenellaceae	g__Alistipes	s__Alistipes sp. CAG:831
sp3488	sp3488	187.698	-0.787244	0.320919	-2.45309	0.0141633	0.0924886	k__Bacteria	p__Bacteroidetes	c__Bacteroidia	o__Bacteroidales	f__Rikenellaceae	g__Alistipes	s__Alistipes sp. CHKCI003
sp3489	sp3489	235.534	-1.22323	0.364269	-3.35803	0.000785011	0.0139321	k__Bacteria	p__Bacteroidetes	c__Bacteroidia	o__Bacteroidales	f__Rikenellaceae	g__Alistipes	s__Alistipes sp. HGB5
sp3490	sp3490	176.971	-0.795563	0.298697	-2.66345	0.00773445	0.0638153	k__Bacteria	p__Bacteroidetes	c__Bacteroidia	o__Bacteroidales	f__Rikenellaceae	g__Alistipes	s__Alistipes sp. Marseille-P2431
sp3491	sp3491	3.18269	0.00920021	0.346198	0.026575	0.978799	0.989844	k__Bacteria	p__Bacteroidetes	c__Bacteroidia	o__Bacteroidales	f__Rikenellaceae	g__Alistipes	s__Alistipes sp. ZOR0009
sp3492	sp3492	298.913	-0.525929	0.352992	-1.48992	0.136246	0.374488	k__Bacteria	p__Bacteroidetes	c__Bacteroidia	o__Bacteroidales	f__Rikenellaceae	g__Alistipes	s__Alistipes timonensis
sp3493	sp3493	34586.6	-0.731083	0.321035	-2.27727	0.0227701	0.129219	k__Bacteria	p__Bacteroidetes	c__Bacteroidia	o__Bacteroidales	f__Rikenellaceae	g__Alistipes	s__Alistipes__uc
sp7932	sp7932	3.80791	-0.286244	0.227214	-1.2598	0.207741	0.474802	k__Bacteria	p__Firmicutes	c__Clostridia	o__Clostridiales	f__Eubacteriaceae	g__Alkalibacter	s__Alkalibacter saccharofermentans
sp3504	sp3504	2.10127	-0.240616	0.420285	-0.572507	0.566979	0.80995	k__Bacteria	p__Bacteroidetes	c__Bacteroidia	o__Marinilabiliales	f__Marinilabiliaceae	g__Alkaliflexus	s__Alkaliflexus imshenetskii
sp7478	sp7478	3.37137	-0.110619	0.272362	-0.406145	0.684636	0.88614	k__Bacteria	p__Firmicutes	c__Clostridia	o__Clostridiales	f__Clostridiaceae	g__Alkaliphilus	s__Alkaliphilus metalliredigens
sp7479	sp7479	4.74139	-0.235865	0.252575	-0.93384	0.350386	0.629662	k__Bacteria	p__Firmicutes	c__Clostridia	o__Clostridiales	f__Clostridiaceae	g__Alkaliphilus	s__Alkaliphilus oremlandii
sp7480	sp7480	3.05243	-0.544711	0.282055	-1.93123	0.053455	0.214738	k__Bacteria	p__Firmicutes	c__Clostridia	o__Clostridiales	f__Clostridiaceae	g__Alkaliphilus	s__Alkaliphilus peptidifermentans
sp7481	sp7481	3.4059	-0.19221	0.234202	-0.820701	0.411817	0.687861	k__Bacteria	p__Firmicutes	c__Clostridia	o__Clostridiales	f__Clostridiaceae	g__Alkaliphilus	s__Alkaliphilus transvaalensis
sp8902	sp8902	245.83	1.03221	0.606054	1.70317	0.088537	0.290907	k__Bacteria	p__Firmicutes	c__Negativicutes	o__Veillonellales	f__Veillonellaceae	g__Allisonella	s__Allisonella histaminiformans
sp8677	sp8677	38.1419	0.468842	0.319327	1.46822	0.142045	0.382209	k__Bacteria	p__Firmicutes	c__Erysipelotrichia	o__Erysipelotrichales	f__Erysipelotrichaceae	g__Allobaculum	s__Allobaculum stercoricanis
sp3330	sp3330	66.4654	1.43625	0.531898	2.70024	0.00692901	0.0596308	k__Bacteria	p__Bacteroidetes	c__Bacteroidia	o__Bacteroidales	f__Prevotellaceae	g__Alloprevotella	s__Alloprevotella rava
sp3331	sp3331	57.7918	0.994084	0.391994	2.53597	0.0112137	0.0796296	k__Bacteria	p__Bacteroidetes	c__Bacteroidia	o__Bacteroidales	f__Prevotellaceae	g__Alloprevotella	s__Alloprevotella tannerae
sp3332	sp3332	1.39528	1.26507	0.818811	1.54501	0.122345	0.354486	k__Bacteria	p__Bacteroidetes	c__Bacteroidia	o__Bacteroidales	f__Prevotellaceae	g__Alloprevotella	s__Alloprevotella__uc
sp674	sp674	2.63542	-1.08562	0.415322	-2.61392	0.00895103	0.0700295	k__Bacteria	p__Actinobacteria	c__Actinobacteria	o__Bifidobacteriales	f__Bifidobacteriaceae	g__Alloscardovia	s__Alloscardovia criceti
sp676	sp676	8.33922	0.0475612	0.313323	0.151796	0.879348	0.964175	k__Bacteria	p__Actinobacteria	c__Actinobacteria	o__Bifidobacteriales	f__Bifidobacteriaceae	g__Alloscardovia	s__Alloscardovia omnicolens
sp677	sp677	0.968185	-0.0264251	0.911908	-0.0289778	0.976882	0.989665	k__Bacteria	p__Actinobacteria	c__Actinobacteria	o__Bifidobacteriales	f__Bifidobacteriaceae	g__Alloscardovia	s__Alloscardovia sp. HMSC034E08
sp678	sp678	5.20557	-0.265196	0.443896	-0.597427	0.550222	0.796673	k__Bacteria	p__Actinobacteria	c__Actinobacteria	o__Bifidobacteriales	f__Bifidobacteriaceae	g__Alloscardovia	s__Alloscardovia__uc
sp9421	sp9421	4.4318	-0.314591	0.320835	-0.980539	0.32682	0.606718	k__Bacteria	p__Proteobacteria	c__Alphaproteobacteria	o__Alphaproteobacteria__uc	f__Alphaproteobacteria__uc	g__Alphaproteobacteria__uc	s__Alphaproteobacteria__uc
sp14955	sp14955	0.817089	-0.44365	0.729586	-0.608085	0.543131	0.792142	k__Bacteria	p__Synergistetes	c__Synergistia	o__Synergistales	f__Synergistaceae	g__Aminomonas	s__Aminomonas paucivorans
sp5803	sp5803	11.2314	0.127929	0.156242	0.818793	0.412905	0.68791	k__Bacteria	p__Firmicutes	c__Bacilli	o__Bacillales	f__Bacillaceae	g__Anaerobacillus	s__Anaerobacillus alkalidiazotrophicus
sp12527	sp12527	2.80901	0.238297	0.415669	0.573285	0.566452	0.80995	k__Bacteria	p__Proteobacteria	c__Gammaproteobacteria	o__Aeromonadales	f__Succinivibrionaceae	g__Anaerobiospirillum	s__Anaerobiospirillum succiniciproducens
sp7998	sp7998	62.8314	-0.0781802	0.113916	-0.686299	0.492525	0.755831	k__Bacteria	p__Firmicutes	c__Clostridia	o__Clostridiales	f__Lachnospiraceae	g__Anaerobium	s__Anaerobium acetethylicum
sp8962	sp8962	15.654	-0.26048	0.141529	-1.84047	0.0656996	0.242203	k__Bacteria	p__Firmicutes	c__Tissierellia	o__Tissierellales	f__Peptoniphilaceae	g__Anaerococcus	s__Anaerococcus hydrogenalis
sp8963	sp8963	4.23382	-1.06479	0.336314	-3.16605	0.00154525	0.02241	k__Bacteria	p__Firmicutes	c__Tissierellia	o__Tissierellales	f__Peptoniphilaceae	g__Anaerococcus	s__Anaerococcus lactolyticus
sp8965	sp8965	1.3344	-0.153955	0.480417	-0.320461	0.748619	0.915962	k__Bacteria	p__Firmicutes	c__Tissierellia	o__Tissierellales	f__Peptoniphilaceae	g__Anaerococcus	s__Anaerococcus obesiensis
sp8971	sp8971	1.27011	-0.126767	0.547672	-0.231465	0.816954	0.950826	k__Bacteria	p__Firmicutes	c__Tissierellia	o__Tissierellales	f__Peptoniphilaceae	g__Anaerococcus	s__Anaerococcus sp. HMSC065G05
sp8976	sp8976	2.62269	-0.469748	0.348236	-1.34894	0.177357	0.432004	k__Bacteria	p__Firmicutes	c__Tissierellia	o__Tissierellales	f__Peptoniphilaceae	g__Anaerococcus	s__Anaerococcus tetradius
sp8978	sp8978	14.0153	-0.219395	0.249801	-0.87828	0.379792	0.65874	k__Bacteria	p__Firmicutes	c__Tissierellia	o__Tissierellales	f__Peptoniphilaceae	g__Anaerococcus	s__Anaerococcus__uc
sp7999	sp7999	31.0995	-0.204616	0.165138	-1.23906	0.215324	0.483686	k__Bacteria	p__Firmicutes	c__Clostridia	o__Clostridiales	f__Lachnospiraceae	g__Anaerocolumna	s__Anaerocolumna aminovalerica
sp8000	sp8000	26.5401	-0.248009	0.107057	-2.3166	0.0205256	0.120692	k__Bacteria	p__Firmicutes	c__Clostridia	o__Clostridiales	f__Lachnospiraceae	g__Anaerocolumna	s__Anaerocolumna jejuensis
sp8001	sp8001	23.8894	-0.0406116	0.143284	-0.283435	0.776844	0.931711	k__Bacteria	p__Firmicutes	c__Clostridia	o__Clostridiales	f__Lachnospiraceae	g__Anaerocolumna	s__Anaerocolumna xylanovorans
sp8002	sp8002	3.13123	-0.135941	0.212886	-0.638564	0.523107	0.771669	k__Bacteria	p__Firmicutes	c__Clostridia	o__Clostridiales	f__Lachnospiraceae	g__Anaerocolumna	s__Anaerocolumna__uc
sp7933	sp7933	38.0269	-0.149977	0.249201	-0.601829	0.547288	0.794638	k__Bacteria	p__Firmicutes	c__Clostridia	o__Clostridiales	f__Eubacteriaceae	g__Anaerofustis	s__Anaerofustis stercorihominis
sp8903	sp8903	19.8506	-1.33824	0.559642	-2.39125	0.0167912	0.105412	k__Bacteria	p__Firmicutes	c__Negativicutes	o__Veillonellales	f__Veillonellaceae	g__Anaeroglobus	s__Anaeroglobus geminatus
sp5245	sp5245	13.275	0.199093	0.203626	0.977741	0.328202	0.608094	k__Bacteria	p__Chloroflexi	c__Anaerolineae	o__Anaerolineales	f__Anaerolineaceae	g__Anaerolineaceae__na	s__Anaerolineaceae bacterium oral taxon 439
sp8455	sp8455	56.4925	-0.362564	0.208256	-1.74095	0.0816916	0.278631	k__Bacteria	p__Firmicutes	c__Clostridia	o__Clostridiales	f__Ruminococcaceae	g__Anaeromassilibacillus	s__Anaeromassilibacillus senegalensis
sp8456	sp8456	123.048	-0.290016	0.212413	-1.36534	0.172147	0.424456	k__Bacteria	p__Firmicutes	c__Clostridia	o__Clostridiales	f__Ruminococcaceae	g__Anaeromassilibacillus	s__Anaeromassilibacillus sp. Marseille-P3371
sp8457	sp8457	6.12486	-0.390091	0.276228	-1.4122	0.15789	0.406292	k__Bacteria	p__Firmicutes	c__Clostridia	o__Clostridiales	f__Ruminococcaceae	g__Anaeromassilibacillus	s__Anaeromassilibacillus__uc
sp8884	sp8884	2.37787	0.376308	0.368941	1.01997	0.307743	0.586382	k__Bacteria	p__Firmicutes	c__Negativicutes	o__Selenomonadales	f__Sporomusaceae	g__Anaeromusa	s__Anaeromusa acidaminophila
sp3506	sp3506	4.54703	0.719003	0.403267	1.78295	0.0745949	0.262344	k__Bacteria	p__Bacteroidetes	c__Bacteroidia	o__Marinilabiliales	f__Marinilabiliaceae	g__Anaerophaga	s__Anaerophaga thermohalophila
sp3055	sp3055	6.53172	0.274344	0.255382	1.07425	0.282711	0.563418	k__Bacteria	p__Bacteroidetes	c__Bacteroidia	o__Bacteroidales	f__Bacteroidaceae	g__Anaerorhabdus	s__Anaerorhabdus furcosa
sp7484	sp7484	3.50629	-0.296915	0.246349	-1.20526	0.228103	0.499023	k__Bacteria	p__Firmicutes	c__Clostridia	o__Clostridiales	f__Clostridiaceae	g__Anaerosalibacter	s__Anaerosalibacter massiliensis
sp7485	sp7485	3.38264	-0.589791	0.321558	-1.83416	0.0666297	0.243902	k__Bacteria	p__Firmicutes	c__Clostridia	o__Clostridiales	f__Clostridiaceae	g__Anaerosalibacter	s__Anaerosalibacter sp. Marseille-P3206
sp8979	sp8979	5.02656	-0.158423	0.224681	-0.705101	0.480747	0.745058	k__Bacteria	p__Firmicutes	c__Tissierellia	o__Tissierellales	f__Peptoniphilaceae	g__Anaerosphaera	s__Anaerosphaera aminiphila
sp8003	sp8003	45.773	-0.139452	0.109538	-1.27309	0.202987	0.466911	k__Bacteria	p__Firmicutes	c__Clostridia	o__Clostridiales	f__Lachnospiraceae	g__Anaerosporobacter	s__Anaerosporobacter mobilis
sp8885	sp8885	6.97809	0.351253	0.233759	1.50263	0.132935	0.370116	k__Bacteria	p__Firmicutes	c__Negativicutes	o__Selenomonadales	f__Sporomusaceae	g__Anaerosporomusa	s__Anaerosporomusa subterranea
sp8004	sp8004	65.8512	-0.242003	0.180171	-1.34318	0.179213	0.433058	k__Bacteria	p__Firmicutes	c__Clostridia	o__Clostridiales	f__Lachnospiraceae	g__Anaerostipes	s__Anaerostipes caccae
sp8005	sp8005	4612.16	-0.671064	0.269602	-2.48909	0.0128072	0.0875945	k__Bacteria	p__Firmicutes	c__Clostridia	o__Clostridiales	f__Lachnospiraceae	g__Anaerostipes	s__Anaerostipes hadrus
sp8006	sp8006	21.2696	-0.449003	0.204271	-2.19808	0.0279437	0.144672	k__Bacteria	p__Firmicutes	c__Clostridia	o__Clostridiales	f__Lachnospiraceae	g__Anaerostipes	s__Anaerostipes sp. 3_2_56FAA
sp8007	sp8007	70.7767	-0.0363473	0.156868	-0.231707	0.816766	0.950826	k__Bacteria	p__Firmicutes	c__Clostridia	o__Clostridiales	f__Lachnospiraceae	g__Anaerostipes	s__Anaerostipes sp. 494a
sp8008	sp8008	90.4062	-0.124001	0.115213	-1.07628	0.281804	0.563073	k__Bacteria	p__Firmicutes	c__Clostridia	o__Clostridiales	f__Lachnospiraceae	g__Anaerostipes	s__Anaerostipes sp. 992a
sp8010	sp8010	76.0433	-2.1913	0.361255	-6.06579	1.31304e-09	5.53185e-07	k__Bacteria	p__Firmicutes	c__Clostridia	o__Clostridiales	f__Lachnospiraceae	g__Anaerostipes	s__Anaerostipes__uc
sp8458	sp8458	396.197	-0.272951	0.155893	-1.75089	0.0799646	0.274542	k__Bacteria	p__Firmicutes	c__Clostridia	o__Clostridiales	f__Ruminococcaceae	g__Anaerotruncus	s__Anaerotruncus colihominis
sp8459	sp8459	155.331	-0.246083	0.276531	-0.889894	0.373523	0.653288	k__Bacteria	p__Firmicutes	c__Clostridia	o__Clostridiales	f__Ruminococcaceae	g__Anaerotruncus	s__Anaerotruncus rubiinfantis
sp8460	sp8460	402.578	-0.4278	0.323901	-1.32077	0.186577	0.443524	k__Bacteria	p__Firmicutes	c__Clostridia	o__Clostridiales	f__Ruminococcaceae	g__Anaerotruncus	s__Anaerotruncus sp. CAG:390
sp8461	sp8461	166.622	0.0484657	0.337699	0.143517	0.885882	0.966144	k__Bacteria	p__Firmicutes	c__Clostridia	o__Clostridiales	f__Ruminococcaceae	g__Anaerotruncus	s__Anaerotruncus sp. CAG:528
sp8462	sp8462	97.1957	-0.0499336	0.113381	-0.440407	0.659642	0.870441	k__Bacteria	p__Firmicutes	c__Clostridia	o__Clostridiales	f__Ruminococcaceae	g__Anaerotruncus	s__Anaerotruncus sp. G3(2012)
sp8463	sp8463	6.36051	-0.215914	0.24963	-0.864938	0.387073	0.660974	k__Bacteria	p__Firmicutes	c__Clostridia	o__Clostridiales	f__Ruminococcaceae	g__Anaerotruncus	s__Anaerotruncus__uc
sp8835	sp8835	14.4447	0.118935	0.147475	0.806476	0.419969	0.692136	k__Bacteria	p__Firmicutes	c__Negativicutes	o__Selenomonadales	f__Selenomonadaceae	g__Anaerovibrio	s__Anaerovibrio lipolyticus
sp8836	sp8836	4.98734	-0.0546718	0.221773	-0.246522	0.805278	0.949409	k__Bacteria	p__Firmicutes	c__Negativicutes	o__Selenomonadales	f__Selenomonadaceae	g__Anaerovibrio	s__Anaerovibrio sp. JC8
sp8837	sp8837	6.77483	0.146473	0.215748	0.678911	0.497194	0.756562	k__Bacteria	p__Firmicutes	c__Negativicutes	o__Selenomonadales	f__Selenomonadaceae	g__Anaerovibrio	s__Anaerovibrio sp. RM50
sp8838	sp8838	4.1237	-0.130041	0.234066	-0.555574	0.578502	0.81492	k__Bacteria	p__Firmicutes	c__Negativicutes	o__Selenomonadales	f__Selenomonadaceae	g__Anaerovibrio	s__Anaerovibrio__uc
sp7801	sp7801	45.4208	-0.158841	0.190903	-0.832054	0.405378	0.681168	k__Bacteria	p__Firmicutes	c__Clostridia	o__Clostridiales	f__Clostridiales Family XIII. Incertae Sedis	g__Anaerovorax	s__Anaerovorax odorimutans
sp6385	sp6385	14.7671	-0.0592363	0.170207	-0.348024	0.727822	0.908554	k__Bacteria	p__Firmicutes	c__Bacilli	o__Bacillales	f__Paenibacillaceae	g__Aneurinibacillus	s__Aneurinibacillus migulanus
sp8465	sp8465	493.604	-0.244033	0.154817	-1.57627	0.114965	0.342941	k__Bacteria	p__Firmicutes	c__Clostridia	o__Clostridiales	f__Ruminococcaceae	g__Angelakisella	s__Angelakisella massiliensis
sp3527	sp3527	1.76924	0.0514415	0.477838	0.107655	0.91427	0.973151	k__Bacteria	p__Bacteroidetes	c__Chitinophagia	o__Chitinophagales	f__Chitinophagaceae	g__Arachidicoccus	s__Arachidicoccus rhizosphaerae
sp3828	sp3828	0.537611	-0.783771	1.75537	-0.446499	0.655237	NA	k__Bacteria	p__Bacteroidetes	c__Flavobacteriia	o__Flavobacteriales	f__Flavobacteriaceae	g__Arenibacter	s__Arenibacter algicola
sp8405	sp8405	17.6151	0.0706753	0.305585	0.231279	0.817098	0.950826	k__Bacteria	p__Firmicutes	c__Clostridia	o__Clostridiales	f__Peptostreptococcaceae	g__Asaccharospora	s__Asaccharospora irregularis
sp2360	sp2360	15.9912	-0.05776	0.301013	-0.191885	0.847832	0.959719	k__Bacteria	p__Actinobacteria	c__Coriobacteriia	o__Coriobacteriales	f__Atopobiaceae	g__Atopobiaceae__uc	s__Atopobiaceae__uc
sp2361	sp2361	5.93978	-0.644126	0.263191	-2.44737	0.0143904	0.0937359	k__Bacteria	p__Actinobacteria	c__Coriobacteriia	o__Coriobacteriales	f__Atopobiaceae	g__Atopobium	s__Atopobium deltae
sp2362	sp2362	6.82502	-0.700218	0.31573	-2.21777	0.0265702	0.140036	k__Bacteria	p__Actinobacteria	c__Coriobacteriia	o__Coriobacteriales	f__Atopobiaceae	g__Atopobium	s__Atopobium fossor
sp2363	sp2363	2.93809	1.18261	0.665086	1.77814	0.0753813	0.263328	k__Bacteria	p__Actinobacteria	c__Coriobacteriia	o__Coriobacteriales	f__Atopobiaceae	g__Atopobium	s__Atopobium minutum
sp2364	sp2364	5.98968	-0.241498	0.285617	-0.84553	0.397815	0.674883	k__Bacteria	p__Actinobacteria	c__Coriobacteriia	o__Coriobacteriales	f__Atopobiaceae	g__Atopobium	s__Atopobium parvulum
sp2365	sp2365	1.99819	0.000727873	0.290218	0.00250802	0.997999	0.999152	k__Bacteria	p__Actinobacteria	c__Coriobacteriia	o__Coriobacteriales	f__Atopobiaceae	g__Atopobium	s__Atopobium rimae
sp2366	sp2366	3.56198	-0.3802	0.344172	-1.10468	0.269299	0.546832	k__Bacteria	p__Actinobacteria	c__Coriobacteriia	o__Coriobacteriales	f__Atopobiaceae	g__Atopobium	s__Atopobium sp. BS2
sp2368	sp2368	2.83349	0.0676794	0.280138	0.241593	0.809096	0.949409	k__Bacteria	p__Actinobacteria	c__Coriobacteriia	o__Coriobacteriales	f__Atopobiaceae	g__Atopobium	s__Atopobium sp. HMSC064B08
sp2369	sp2369	2.51189	-0.232541	0.375317	-0.619585	0.535531	0.78458	k__Bacteria	p__Actinobacteria	c__Coriobacteriia	o__Coriobacteriales	f__Atopobiaceae	g__Atopobium	s__Atopobium sp. ICM42b
sp2370	sp2370	5.78082	-0.636294	0.260888	-2.43895	0.01473	0.0952321	k__Bacteria	p__Actinobacteria	c__Coriobacteriia	o__Coriobacteriales	f__Atopobiaceae	g__Atopobium	s__Atopobium sp. oral taxon 199
sp2371	sp2371	5.14482	-0.551764	0.266593	-2.06969	0.0384818	0.179237	k__Bacteria	p__Actinobacteria	c__Coriobacteriia	o__Coriobacteriales	f__Atopobiaceae	g__Atopobium	s__Atopobium sp. oral taxon 810
sp2372	sp2372	9.32751	-0.114994	0.243513	-0.472229	0.636764	0.856155	k__Bacteria	p__Actinobacteria	c__Coriobacteriia	o__Coriobacteriales	f__Atopobiaceae	g__Atopobium	s__Atopobium vaginae
sp2373	sp2373	32.4249	-0.247131	0.206054	-1.19935	0.230391	0.501916	k__Bacteria	p__Actinobacteria	c__Coriobacteriia	o__Coriobacteriales	f__Atopobiaceae	g__Atopobium	s__Atopobium__uc
sp10521	sp10521	78.2906	0.572031	0.836366	0.683949	0.494007	0.756562	k__Bacteria	p__Proteobacteria	c__Alphaproteobacteria	o__Rhodospirillales	f__Rhodospirillaceae	g__Azospirillum	s__Azospirillum sp. 47_25
sp10522	sp10522	882.102	-0.868089	0.760376	-1.14166	0.253596	0.528546	k__Bacteria	p__Proteobacteria	c__Alphaproteobacteria	o__Rhodospirillales	f__Rhodospirillaceae	g__Azospirillum	s__Azospirillum sp. 51_20
sp10525	sp10525	1484.48	0.451878	3.02302	0.149479	0.881175	0.964175	k__Bacteria	p__Proteobacteria	c__Alphaproteobacteria	o__Rhodospirillales	f__Rhodospirillaceae	g__Azospirillum	s__Azospirillum sp. CAG:239
sp10526	sp10526	43.936	0.363606	1.67905	0.216555	0.828555	0.951155	k__Bacteria	p__Proteobacteria	c__Alphaproteobacteria	o__Rhodospirillales	f__Rhodospirillaceae	g__Azospirillum	s__Azospirillum sp. CAG:260
sp10528	sp10528	280.632	0.624337	2.68504	0.232525	0.816131	0.950826	k__Bacteria	p__Proteobacteria	c__Alphaproteobacteria	o__Rhodospirillales	f__Rhodospirillaceae	g__Azospirillum	s__Azospirillum__uc
sp5827	sp5827	10.941	-0.386351	0.146225	-2.64216	0.00823793	0.066699	k__Bacteria	p__Firmicutes	c__Bacilli	o__Bacillales	f__Bacillaceae	g__Bacillaceae__uc	s__Bacillaceae__uc
sp6360	sp6360	30.3642	0.115946	0.181593	0.638493	0.523153	0.771669	k__Bacteria	p__Firmicutes	c__Bacilli	o__Bacillales	f__Bacillales__uc	g__Bacillales__uc	s__Bacillales__uc
sp6811	sp6811	90.9829	-0.198175	0.19801	-1.00083	0.316908	0.594689	k__Bacteria	p__Firmicutes	c__Bacilli	o__Bacilli__uc	f__Bacilli__uc	g__Bacilli__uc	s__Bacilli__uc
sp5847	sp5847	2.26316	-0.0379487	0.334947	-0.113298	0.909795	0.973151	k__Bacteria	p__Firmicutes	c__Bacilli	o__Bacillales	f__Bacillaceae	g__Bacillus	s__Bacillus azotoformans
sp5858	sp5858	7.00579	-0.498935	0.223803	-2.22935	0.0257907	0.137639	k__Bacteria	p__Firmicutes	c__Bacilli	o__Bacillales	f__Bacillaceae	g__Bacillus	s__Bacillus cereus
sp5863	sp5863	5.18214	0.505377	0.246525	2.05001	0.0403638	0.182791	k__Bacteria	p__Firmicutes	c__Bacilli	o__Bacillales	f__Bacillaceae	g__Bacillus	s__Bacillus coagulans
sp5878	sp5878	0.789092	1.23611	0.689132	1.79372	0.0728577	0.258685	k__Bacteria	p__Firmicutes	c__Bacilli	o__Bacillales	f__Bacillaceae	g__Bacillus	s__Bacillus flexus
sp5923	sp5923	1.61524	-0.321113	0.410186	-0.782848	0.433716	0.703199	k__Bacteria	p__Firmicutes	c__Bacilli	o__Bacillales	f__Bacillaceae	g__Bacillus	s__Bacillus niameyensis
sp5977	sp5977	12.1126	-1.67876	0.472196	-3.55522	0.000377661	0.00957267	k__Bacteria	p__Firmicutes	c__Bacilli	o__Bacillales	f__Bacillaceae	g__Bacillus	s__Bacillus sp. CAG:988
sp6091	sp6091	1.65519	0.970025	0.623789	1.55505	0.119934	0.351205	k__Bacteria	p__Firmicutes	c__Bacilli	o__Bacillales	f__Bacillaceae	g__Bacillus	s__Bacillus testis
sp6092	sp6092	3.32831	0.134535	0.305612	0.440217	0.65978	0.870441	k__Bacteria	p__Firmicutes	c__Bacilli	o__Bacillales	f__Bacillaceae	g__Bacillus	s__Bacillus thermoamylovorans
sp6096	sp6096	3.56301	0.444603	0.363225	1.22404	0.220936	0.4912	k__Bacteria	p__Firmicutes	c__Bacilli	o__Bacillales	f__Bacillaceae	g__Bacillus	s__Bacillus toyonensis
sp6109	sp6109	24.7887	-0.0115195	0.13335	-0.086385	0.93116	0.975433	k__Bacteria	p__Firmicutes	c__Bacilli	o__Bacillales	f__Bacillaceae	g__Bacillus	s__Bacillus__uc
sp2980	sp2980	84754.3	0.0268439	0.144598	0.185645	0.852723	0.961964	k__Bacteria	p__Bacteria__uc	c__Bacteria__uc	o__Bacteria__uc	f__Bacteria__uc	g__Bacteria__uc	s__Bacteria__uc
sp2547	sp2547	5.86595	0.380563	0.434894	0.875071	0.381535	0.659147	k__Bacteria	p__Bacteria__na	c__Bacteria__na	o__Bacteria__na	f__Bacteria__na	g__Bacteria__na	s__bacterium F082
sp2548	sp2548	50.636	-0.21106	1.4848	-0.142147	0.886964	0.966144	k__Bacteria	p__Bacteria__na	c__Bacteria__na	o__Bacteria__na	f__Bacteria__na	g__Bacteria__na	s__bacterium F083
sp2551	sp2551	129.701	0.607915	0.305594	1.98929	0.0466696	0.197548	k__Bacteria	p__Bacteria__na	c__Bacteria__na	o__Bacteria__na	f__Bacteria__na	g__Bacteria__na	s__bacterium LF-3
sp2552	sp2552	60.6915	-0.460965	0.171986	-2.68024	0.00735687	0.0614807	k__Bacteria	p__Bacteria__na	c__Bacteria__na	o__Bacteria__na	f__Bacteria__na	g__Bacteria__na	s__bacterium MS4
sp2553	sp2553	72.081	0.546916	1.42817	0.38295	0.701757	0.894052	k__Bacteria	p__Bacteria__na	c__Bacteria__na	o__Bacteria__na	f__Bacteria__na	g__Bacteria__na	s__bacterium OL-1
sp2554	sp2554	102.261	0.80091	0.420749	1.90353	0.0569708	0.223439	k__Bacteria	p__Bacteria__na	c__Bacteria__na	o__Bacteria__na	f__Bacteria__na	g__Bacteria__na	s__bacterium P201
sp2555	sp2555	22.8292	1.20856	0.517957	2.33333	0.019631	0.11702	k__Bacteria	p__Bacteria__na	c__Bacteria__na	o__Bacteria__na	f__Bacteria__na	g__Bacteria__na	s__bacterium P3
sp3056	sp3056	1971.5	1.02611	0.294069	3.48934	0.000484222	0.0104874	k__Bacteria	p__Bacteroidetes	c__Bacteroidia	o__Bacteroidales	f__Bacteroidaceae	g__Bacteroidaceae__uc	s__Bacteroidaceae__uc
sp3190	sp3190	8.14671	0.734116	0.324229	2.26419	0.0235624	0.13176	k__Bacteria	p__Bacteroidetes	c__Bacteroidia	o__Bacteroidales	f__Bacteroidales__na	g__Bacteroidales__na	s__Bacteroidales bacterium 36-12
sp3191	sp3191	150.145	-0.511775	0.335132	-1.52708	0.12674	0.358822	k__Bacteria	p__Bacteroidetes	c__Bacteroidia	o__Bacteroidales	f__Bacteroidales__na	g__Bacteroidales__na	s__Bacteroidales bacterium 43_36
sp3192	sp3192	524.157	0.0449581	0.202121	0.222431	0.823978	0.950826	k__Bacteria	p__Bacteroidetes	c__Bacteroidia	o__Bacteroidales	f__Bacteroidales__na	g__Bacteroidales__na	s__Bacteroidales bacterium 43_8
sp3193	sp3193	7.79386	0.719499	0.302072	2.38188	0.0172246	0.106842	k__Bacteria	p__Bacteroidetes	c__Bacteroidia	o__Bacteroidales	f__Bacteroidales__na	g__Bacteroidales__na	s__Bacteroidales bacterium 45-6
sp3194	sp3194	74.6339	-0.144471	0.37971	-0.380477	0.703591	0.89499	k__Bacteria	p__Bacteroidetes	c__Bacteroidia	o__Bacteroidales	f__Bacteroidales__na	g__Bacteroidales__na	s__Bacteroidales bacterium 52_46
sp3195	sp3195	181.748	-0.568293	0.383968	-1.48006	0.138859	0.378115	k__Bacteria	p__Bacteroidetes	c__Bacteroidia	o__Bacteroidales	f__Bacteroidales__na	g__Bacteroidales__na	s__Bacteroidales bacterium 55_9
sp3196	sp3196	2.67653	-0.0324055	0.455115	-0.0712028	0.943236	0.978493	k__Bacteria	p__Bacteroidetes	c__Bacteroidia	o__Bacteroidales	f__Bacteroidales__na	g__Bacteroidales__na	s__Bacteroidales bacterium 6E
sp3197	sp3197	1.36201	0.828558	0.512282	1.61739	0.105795	0.327036	k__Bacteria	p__Bacteroidetes	c__Bacteroidia	o__Bacteroidales	f__Bacteroidales__na	g__Bacteroidales__na	s__Bacteroidales bacterium Barb4
sp3198	sp3198	3.56618	0.078791	0.352307	0.223643	0.823035	0.950826	k__Bacteria	p__Bacteroidetes	c__Bacteroidia	o__Bacteroidales	f__Bacteroidales__na	g__Bacteroidales__na	s__Bacteroidales bacterium Barb6
sp3201	sp3201	6.46022	-0.708696	0.408747	-1.73383	0.082949	0.281075	k__Bacteria	p__Bacteroidetes	c__Bacteroidia	o__Bacteroidales	f__Bacteroidales__na	g__Bacteroidales__na	s__Bacteroidales bacterium CF
sp3202	sp3202	5.03448	0.554549	0.360328	1.53901	0.123802	0.356269	k__Bacteria	p__Bacteroidetes	c__Bacteroidia	o__Bacteroidales	f__Bacteroidales__na	g__Bacteroidales__na	s__Bacteroidales bacterium KA00251
sp3203	sp3203	115.274	2.11609	0.488585	4.33105	1.48403e-05	0.00107138	k__Bacteria	p__Bacteroidetes	c__Bacteroidia	o__Bacteroidales	f__Bacteroidales__na	g__Bacteroidales__na	s__Bacteroidales bacterium KA00344
sp3204	sp3204	25.105	0.832405	0.405641	2.05207	0.0401624	0.182486	k__Bacteria	p__Bacteroidetes	c__Bacteroidia	o__Bacteroidales	f__Bacteroidales__na	g__Bacteroidales__na	s__Bacteroidales bacterium KHT7
sp3205	sp3205	10.907	0.108163	0.337853	0.320148	0.748856	0.915962	k__Bacteria	p__Bacteroidetes	c__Bacteroidia	o__Bacteroidales	f__Bacteroidales__na	g__Bacteroidales__na	s__Bacteroidales bacterium WCE2004
sp3206	sp3206	17.0868	-0.147181	0.431992	-0.340703	0.733327	0.912358	k__Bacteria	p__Bacteroidetes	c__Bacteroidia	o__Bacteroidales	f__Bacteroidales__na	g__Bacteroidales__na	s__Bacteroidales bacterium WCE2008
sp3210	sp3210	61668.8	-0.103958	0.237433	-0.43784	0.661502	0.87142	k__Bacteria	p__Bacteroidetes	c__Bacteroidia	o__Bacteroidales	f__Bacteroidales__uc	g__Bacteroidales__uc	s__Bacteroidales__uc
sp3057	sp3057	44.3859	-0.309052	0.309724	-0.99783	0.318362	0.596126	k__Bacteria	p__Bacteroidetes	c__Bacteroidia	o__Bacteroidales	f__Bacteroidaceae	g__Bacteroides	s__Bacteroides acidifaciens
sp3058	sp3058	124.586	-0.349637	0.373869	-0.935186	0.349693	0.629398	k__Bacteria	p__Bacteroidetes	c__Bacteroidia	o__Bacteroidales	f__Bacteroidaceae	g__Bacteroides	s__Bacteroides barnesiae
sp3059	sp3059	1340.52	0.27414	0.292449	0.937394	0.348556	0.628222	k__Bacteria	p__Bacteroidetes	c__Bacteroidia	o__Bacteroidales	f__Bacteroidaceae	g__Bacteroides	s__Bacteroides caccae
sp3060	sp3060	102.042	0.253021	0.396263	0.638518	0.523137	0.771669	k__Bacteria	p__Bacteroidetes	c__Bacteroidia	o__Bacteroidales	f__Bacteroidaceae	g__Bacteroides	s__Bacteroides caccae CAG:21
sp3062	sp3062	155.794	-0.16836	0.269255	-0.62528	0.531788	0.780856	k__Bacteria	p__Bacteroidetes	c__Bacteroidia	o__Bacteroidales	f__Bacteroidaceae	g__Bacteroides	s__Bacteroides caecimuris
sp3063	sp3063	932.86	-0.811348	0.455927	-1.77956	0.0751488	0.262869	k__Bacteria	p__Bacteroidetes	c__Bacteroidia	o__Bacteroidales	f__Bacteroidaceae	g__Bacteroides	s__Bacteroides cellulosilyticus
sp3064	sp3064	222.852	-0.12528	0.605009	-0.207072	0.835954	0.955848	k__Bacteria	p__Bacteroidetes	c__Bacteroidia	o__Bacteroidales	f__Bacteroidaceae	g__Bacteroides	s__Bacteroides cellulosilyticus CAG:158
sp3065	sp3065	207.856	0.0909208	0.333381	0.272723	0.785066	0.935957	k__Bacteria	p__Bacteroidetes	c__Bacteroidia	o__Bacteroidales	f__Bacteroidaceae	g__Bacteroides	s__Bacteroides clarus
sp3066	sp3066	129.972	0.322653	0.386222	0.835408	0.403488	0.680952	k__Bacteria	p__Bacteroidetes	c__Bacteroidia	o__Bacteroidales	f__Bacteroidaceae	g__Bacteroides	s__Bacteroides clarus CAG:160
sp3067	sp3067	2872.92	0.882247	0.461965	1.90977	0.0561626	0.221162	k__Bacteria	p__Bacteroidetes	c__Bacteroidia	o__Bacteroidales	f__Bacteroidaceae	g__Bacteroides	s__Bacteroides coprocola
sp3068	sp3068	5027.95	1.22386	0.651323	1.87904	0.0602384	0.228888	k__Bacteria	p__Bacteroidetes	c__Bacteroidia	o__Bacteroidales	f__Bacteroidaceae	g__Bacteroides	s__Bacteroides coprocola CAG:162
sp3069	sp3069	1506.8	1.16882	0.412839	2.83117	0.00463786	0.0460069	k__Bacteria	p__Bacteroidetes	c__Bacteroidia	o__Bacteroidales	f__Bacteroidaceae	g__Bacteroides	s__Bacteroides coprophilus
sp3070	sp3070	293.481	0.977118	1.7711	0.551702	0.581152	0.81821	k__Bacteria	p__Bacteroidetes	c__Bacteroidia	o__Bacteroidales	f__Bacteroidaceae	g__Bacteroides	s__Bacteroides coprophilus CAG:333
sp3071	sp3071	22.2382	0.921564	0.29315	3.14366	0.0016685	0.0235676	k__Bacteria	p__Bacteroidetes	c__Bacteroidia	o__Bacteroidales	f__Bacteroidaceae	g__Bacteroides	s__Bacteroides coprosuis
sp3072	sp3072	2109.96	-0.545501	0.324591	-1.68058	0.0928439	0.300874	k__Bacteria	p__Bacteroidetes	c__Bacteroidia	o__Bacteroidales	f__Bacteroidaceae	g__Bacteroides	s__Bacteroides dorei
sp3073	sp3073	61.3524	-1.25711	0.412362	-3.04856	0.00229944	0.0291524	k__Bacteria	p__Bacteroidetes	c__Bacteroidia	o__Bacteroidales	f__Bacteroidaceae	g__Bacteroides	s__Bacteroides dorei CAG:222
sp3074	sp3074	1733.88	-0.560412	0.471015	-1.1898	0.234126	0.505408	k__Bacteria	p__Bacteroidetes	c__Bacteroidia	o__Bacteroidales	f__Bacteroidaceae	g__Bacteroides	s__Bacteroides eggerthii
sp3075	sp3075	363.425	-0.67091	0.549604	-1.22072	0.222194	0.492405	k__Bacteria	p__Bacteroidetes	c__Bacteroidia	o__Bacteroidales	f__Bacteroidaceae	g__Bacteroides	s__Bacteroides eggerthii CAG:109
sp3076	sp3076	105.136	0.376496	0.255931	1.47109	0.141268	0.382056	k__Bacteria	p__Bacteroidetes	c__Bacteroidia	o__Bacteroidales	f__Bacteroidaceae	g__Bacteroides	s__Bacteroides faecichinchillae
sp3077	sp3077	261.834	0.623357	0.443861	1.4044	0.160201	0.408181	k__Bacteria	p__Bacteroidetes	c__Bacteroidia	o__Bacteroidales	f__Bacteroidaceae	g__Bacteroides	s__Bacteroides faecis
sp3078	sp3078	22.3796	1.96873	0.540967	3.63928	0.000273399	0.00807459	k__Bacteria	p__Bacteroidetes	c__Bacteroidia	o__Bacteroidales	f__Bacteroidaceae	g__Bacteroides	s__Bacteroides faecis CAG:32
sp3079	sp3079	1062.57	0.0488699	0.355825	0.137342	0.89076	0.967264	k__Bacteria	p__Bacteroidetes	c__Bacteroidia	o__Bacteroidales	f__Bacteroidaceae	g__Bacteroides	s__Bacteroides finegoldii
sp3080	sp3080	48.412	-0.448164	0.419819	-1.06752	0.285739	0.565832	k__Bacteria	p__Bacteroidetes	c__Bacteroidia	o__Bacteroidales	f__Bacteroidaceae	g__Bacteroides	s__Bacteroides finegoldii CAG:203
sp3081	sp3081	285.695	0.17067	0.32139	0.531036	0.595394	0.824143	k__Bacteria	p__Bacteroidetes	c__Bacteroidia	o__Bacteroidales	f__Bacteroidaceae	g__Bacteroides	s__Bacteroides fluxus
sp3082	sp3082	3148.71	-0.517075	0.267028	-1.93641	0.0528177	0.213489	k__Bacteria	p__Bacteroidetes	c__Bacteroidia	o__Bacteroidales	f__Bacteroidaceae	g__Bacteroides	s__Bacteroides fragilis
sp3083	sp3083	12.454	-0.179426	0.377531	-0.475261	0.634601	0.854847	k__Bacteria	p__Bacteroidetes	c__Bacteroidia	o__Bacteroidales	f__Bacteroidaceae	g__Bacteroides	s__Bacteroides fragilis CAG:47
sp3084	sp3084	11.0097	-0.468841	0.35388	-1.32486	0.185217	0.441633	k__Bacteria	p__Bacteroidetes	c__Bacteroidia	o__Bacteroidales	f__Bacteroidaceae	g__Bacteroides	s__Bacteroides fragilis CAG:558
sp3085	sp3085	247.124	0.172058	0.254908	0.67498	0.499689	0.758138	k__Bacteria	p__Bacteroidetes	c__Bacteroidia	o__Bacteroidales	f__Bacteroidaceae	g__Bacteroides	s__Bacteroides gallinarum
sp3086	sp3086	53.4708	0.60324	0.26115	2.30993	0.0208918	0.122332	k__Bacteria	p__Bacteroidetes	c__Bacteroidia	o__Bacteroidales	f__Bacteroidaceae	g__Bacteroides	s__Bacteroides graminisolvens
sp3087	sp3087	105.517	0.537707	0.220082	2.44322	0.014557	0.0945842	k__Bacteria	p__Bacteroidetes	c__Bacteroidia	o__Bacteroidales	f__Bacteroidaceae	g__Bacteroides	s__Bacteroides helcogenes
sp3088	sp3088	39.8626	0.345823	0.240968	1.43514	0.151247	0.395861	k__Bacteria	p__Bacteroidetes	c__Bacteroidia	o__Bacteroidales	f__Bacteroidaceae	g__Bacteroides	s__Bacteroides ihuae
sp3089	sp3089	507.586	0.323979	0.372333	0.870133	0.384227	0.659147	k__Bacteria	p__Bacteroidetes	c__Bacteroidia	o__Bacteroidales	f__Bacteroidaceae	g__Bacteroides	s__Bacteroides intestinalis
sp3090	sp3090	110.514	0.255342	0.387734	0.65855	0.510185	0.762238	k__Bacteria	p__Bacteroidetes	c__Bacteroidia	o__Bacteroidales	f__Bacteroidaceae	g__Bacteroides	s__Bacteroides intestinalis CAG:315
sp3091	sp3091	19.6927	-0.132729	0.417986	-0.317545	0.75083	0.915962	k__Bacteria	p__Bacteroidetes	c__Bacteroidia	o__Bacteroidales	f__Bacteroidaceae	g__Bacteroides	s__Bacteroides intestinalis CAG:564
sp3092	sp3092	33.3156	0.392778	0.26753	1.46816	0.14206	0.382209	k__Bacteria	p__Bacteroidetes	c__Bacteroidia	o__Bacteroidales	f__Bacteroidaceae	g__Bacteroides	s__Bacteroides luti
sp3093	sp3093	2587.46	0.603204	0.356443	1.69229	0.0905914	0.295788	k__Bacteria	p__Bacteroidetes	c__Bacteroidia	o__Bacteroidales	f__Bacteroidaceae	g__Bacteroides	s__Bacteroides massiliensis
sp3094	sp3094	789.355	0.523394	0.438045	1.19484	0.232149	0.504057	k__Bacteria	p__Bacteroidetes	c__Bacteroidia	o__Bacteroidales	f__Bacteroidaceae	g__Bacteroides	s__Bacteroides mediterraneensis
sp3095	sp3095	50.823	0.435452	0.238514	1.82569	0.0678975	0.246116	k__Bacteria	p__Bacteroidetes	c__Bacteroidia	o__Bacteroidales	f__Bacteroidaceae	g__Bacteroides	s__Bacteroides neonati
sp3096	sp3096	115.931	0.737313	0.312118	2.36229	0.0181623	0.111068	k__Bacteria	p__Bacteroidetes	c__Bacteroidia	o__Bacteroidales	f__Bacteroidaceae	g__Bacteroides	s__Bacteroides nordii
sp3097	sp3097	234.508	-0.031813	0.276165	-0.115196	0.90829	0.973151	k__Bacteria	p__Bacteroidetes	c__Bacteroidia	o__Bacteroidales	f__Bacteroidaceae	g__Bacteroides	s__Bacteroides oleiciplenus
sp3098	sp3098	3117.33	-0.108787	0.308777	-0.352315	0.724602	0.906054	k__Bacteria	p__Bacteroidetes	c__Bacteroidia	o__Bacteroidales	f__Bacteroidaceae	g__Bacteroides	s__Bacteroides ovatus
sp3099	sp3099	69.3962	-0.830353	0.349604	-2.37512	0.0175431	0.108559	k__Bacteria	p__Bacteroidetes	c__Bacteroidia	o__Bacteroidales	f__Bacteroidaceae	g__Bacteroides	s__Bacteroides ovatus CAG:22
sp3100	sp3100	53.2162	0.853339	0.272294	3.13389	0.00172503	0.0239751	k__Bacteria	p__Bacteroidetes	c__Bacteroidia	o__Bacteroidales	f__Bacteroidaceae	g__Bacteroides	s__Bacteroides paurosaccharolyticus
sp3101	sp3101	174.562	1.35823	0.46089	2.94696	0.00320912	0.0372344	k__Bacteria	p__Bacteroidetes	c__Bacteroidia	o__Bacteroidales	f__Bacteroidaceae	g__Bacteroides	s__Bacteroides pectinophilus CAG:437
sp3102	sp3102	13212.5	1.45229	0.567609	2.55861	0.0105092	0.0778158	k__Bacteria	p__Bacteroidetes	c__Bacteroidia	o__Bacteroidales	f__Bacteroidaceae	g__Bacteroides	s__Bacteroides plebeius
sp3103	sp3103	2288.11	0.409487	0.601487	0.680791	0.496004	0.756562	k__Bacteria	p__Bacteroidetes	c__Bacteroidia	o__Bacteroidales	f__Bacteroidaceae	g__Bacteroides	s__Bacteroides plebeius CAG:211
sp3104	sp3104	9.69557	0.54046	0.295147	1.83116	0.0670769	0.244506	k__Bacteria	p__Bacteroidetes	c__Bacteroidia	o__Bacteroidales	f__Bacteroidaceae	g__Bacteroides	s__Bacteroides propionicifaciens
sp3105	sp3105	236.299	0.478304	0.26458	1.80778	0.0706404	0.25366	k__Bacteria	p__Bacteroidetes	c__Bacteroidia	o__Bacteroidales	f__Bacteroidaceae	g__Bacteroides	s__Bacteroides pyogenes
sp3106	sp3106	69.8872	0.0216819	0.275558	0.0786837	0.937284	0.97656	k__Bacteria	p__Bacteroidetes	c__Bacteroidia	o__Bacteroidales	f__Bacteroidaceae	g__Bacteroides	s__Bacteroides reticulotermitis
sp3108	sp3108	326.98	0.911378	0.30742	2.9646	0.00303073	0.0354814	k__Bacteria	p__Bacteroidetes	c__Bacteroidia	o__Bacteroidales	f__Bacteroidaceae	g__Bacteroides	s__Bacteroides salanitronis
sp3109	sp3109	639.203	-0.734093	0.418519	-1.75402	0.0794264	0.273416	k__Bacteria	p__Bacteroidetes	c__Bacteroidia	o__Bacteroidales	f__Bacteroidaceae	g__Bacteroides	s__Bacteroides salyersiae
sp3111	sp3111	69.7766	0.312891	0.304876	1.02629	0.304756	0.58286	k__Bacteria	p__Bacteroidetes	c__Bacteroidia	o__Bacteroidales	f__Bacteroidaceae	g__Bacteroides	s__Bacteroides sp. 1_1_14
sp3112	sp3112	124.477	-0.181595	0.333317	-0.54481	0.585884	0.819519	k__Bacteria	p__Bacteroidetes	c__Bacteroidia	o__Bacteroidales	f__Bacteroidaceae	g__Bacteroides	s__Bacteroides sp. 1_1_30
sp3113	sp3113	137.645	0.0789058	0.29214	0.270096	0.787086	0.937506	k__Bacteria	p__Bacteroidetes	c__Bacteroidia	o__Bacteroidales	f__Bacteroidaceae	g__Bacteroides	s__Bacteroides sp. 1_1_6
sp3114	sp3114	143.951	0.0673736	0.394773	0.170664	0.864488	0.961964	k__Bacteria	p__Bacteroidetes	c__Bacteroidia	o__Bacteroidales	f__Bacteroidaceae	g__Bacteroides	s__Bacteroides sp. 14(A)
sp3115	sp3115	42.861	-0.559651	0.365293	-1.53206	0.125507	0.358061	k__Bacteria	p__Bacteroidetes	c__Bacteroidia	o__Bacteroidales	f__Bacteroidaceae	g__Bacteroides	s__Bacteroides sp. 2_1_16
sp3116	sp3116	60.7699	-0.424124	0.300671	-1.41059	0.158365	0.407112	k__Bacteria	p__Bacteroidetes	c__Bacteroidia	o__Bacteroidales	f__Bacteroidaceae	g__Bacteroides	s__Bacteroides sp. 2_1_22
sp3117	sp3117	97.7643	-0.354241	0.264004	-1.3418	0.17966	0.433058	k__Bacteria	p__Bacteroidetes	c__Bacteroidia	o__Bacteroidales	f__Bacteroidaceae	g__Bacteroides	s__Bacteroides sp. 2_1_33B
sp3118	sp3118	37.1423	0.611586	0.519078	1.17822	0.238711	0.511528	k__Bacteria	p__Bacteroidetes	c__Bacteroidia	o__Bacteroidales	f__Bacteroidaceae	g__Bacteroides	s__Bacteroides sp. 2_1_56FAA
sp3119	sp3119	206.473	-0.273746	0.245551	-1.11482	0.264926	0.544733	k__Bacteria	p__Bacteroidetes	c__Bacteroidia	o__Bacteroidales	f__Bacteroidaceae	g__Bacteroides	s__Bacteroides sp. 2_2_4
sp3120	sp3120	216.429	-0.438234	0.380369	-1.15213	0.249268	0.523725	k__Bacteria	p__Bacteroidetes	c__Bacteroidia	o__Bacteroidales	f__Bacteroidaceae	g__Bacteroides	s__Bacteroides sp. 3_1_13
sp3121	sp3121	202.957	-1.03124	0.367091	-2.80922	0.00496614	0.0481604	k__Bacteria	p__Bacteroidetes	c__Bacteroidia	o__Bacteroidales	f__Bacteroidaceae	g__Bacteroides	s__Bacteroides sp. 3_1_19
sp3122	sp3122	168.187	-0.851089	0.345015	-2.46682	0.013632	0.0906128	k__Bacteria	p__Bacteroidetes	c__Bacteroidia	o__Bacteroidales	f__Bacteroidaceae	g__Bacteroides	s__Bacteroides sp. 3_1_23
sp3123	sp3123	365.9	-0.705578	0.320158	-2.20384	0.0275354	0.143187	k__Bacteria	p__Bacteroidetes	c__Bacteroidia	o__Bacteroidales	f__Bacteroidaceae	g__Bacteroides	s__Bacteroides sp. 3_1_33FAA
sp3124	sp3124	333.638	-0.146811	0.331781	-0.442493	0.658132	0.870278	k__Bacteria	p__Bacteroidetes	c__Bacteroidia	o__Bacteroidales	f__Bacteroidaceae	g__Bacteroides	s__Bacteroides sp. 3_1_40A
sp3125	sp3125	1.05783	-0.827314	0.782445	-1.05734	0.290355	0.568035	k__Bacteria	p__Bacteroidetes	c__Bacteroidia	o__Bacteroidales	f__Bacteroidaceae	g__Bacteroides	s__Bacteroides sp. 3_2_5
sp3126	sp3126	123.607	-0.014772	0.298317	-0.0495177	0.960507	0.983205	k__Bacteria	p__Bacteroidetes	c__Bacteroidia	o__Bacteroidales	f__Bacteroidaceae	g__Bacteroides	s__Bacteroides sp. 4_1_36
sp3127	sp3127	196.719	-0.0976703	0.341199	-0.286256	0.774682	0.931266	k__Bacteria	p__Bacteroidetes	c__Bacteroidia	o__Bacteroidales	f__Bacteroidaceae	g__Bacteroides	s__Bacteroides sp. 4_3_47FAA
sp3128	sp3128	15.2276	0.306031	0.417593	0.732845	0.463653	0.731011	k__Bacteria	p__Bacteroidetes	c__Bacteroidia	o__Bacteroidales	f__Bacteroidaceae	g__Bacteroides	s__Bacteroides sp. 41_26
sp3129	sp3129	563.141	0.285026	0.326532	0.872888	0.382724	0.659147	k__Bacteria	p__Bacteroidetes	c__Bacteroidia	o__Bacteroidales	f__Bacteroidaceae	g__Bacteroides	s__Bacteroides sp. 43_108
sp3130	sp3130	157.091	0.539972	0.395926	1.36382	0.172624	0.424456	k__Bacteria	p__Bacteroidetes	c__Bacteroidia	o__Bacteroidales	f__Bacteroidaceae	g__Bacteroides	s__Bacteroides sp. 43_46
sp3131	sp3131	111.069	0.503747	0.40016	1.25886	0.20808	0.474802	k__Bacteria	p__Bacteroidetes	c__Bacteroidia	o__Bacteroidales	f__Bacteroidaceae	g__Bacteroides	s__Bacteroides sp. 44_46
sp3132	sp3132	220.103	-0.748105	0.34467	-2.17049	0.0299694	0.15213	k__Bacteria	p__Bacteroidetes	c__Bacteroidia	o__Bacteroidales	f__Bacteroidaceae	g__Bacteroides	s__Bacteroides sp. 9_1_42FAA
sp3133	sp3133	20.1677	0.55539	0.404859	1.37181	0.170123	0.421495	k__Bacteria	p__Bacteroidetes	c__Bacteroidia	o__Bacteroidales	f__Bacteroidaceae	g__Bacteroides	s__Bacteroides sp. AR20
sp3134	sp3134	19.1993	0.135378	0.43527	0.311021	0.755784	0.918654	k__Bacteria	p__Bacteroidetes	c__Bacteroidia	o__Bacteroidales	f__Bacteroidaceae	g__Bacteroides	s__Bacteroides sp. CAG:1060
sp3135	sp3135	30.7723	0.222574	0.338075	0.658358	0.510308	0.762238	k__Bacteria	p__Bacteroidetes	c__Bacteroidia	o__Bacteroidales	f__Bacteroidaceae	g__Bacteroides	s__Bacteroides sp. CAG:1060_57_27
sp3136	sp3136	288.847	0.747918	0.42122	1.7756	0.0757988	0.263969	k__Bacteria	p__Bacteroidetes	c__Bacteroidia	o__Bacteroidales	f__Bacteroidaceae	g__Bacteroides	s__Bacteroides sp. CAG:1076
sp3137	sp3137	1211.38	0.281216	0.495477	0.567566	0.57033	0.811037	k__Bacteria	p__Bacteroidetes	c__Bacteroidia	o__Bacteroidales	f__Bacteroidaceae	g__Bacteroides	s__Bacteroides sp. CAG:144
sp3138	sp3138	47.8027	0.755116	0.356682	2.11705	0.0342552	0.166982	k__Bacteria	p__Bacteroidetes	c__Bacteroidia	o__Bacteroidales	f__Bacteroidaceae	g__Bacteroides	s__Bacteroides sp. CAG:189
sp3139	sp3139	835.228	0.268727	0.40684	0.660524	0.508917	0.762169	k__Bacteria	p__Bacteroidetes	c__Bacteroidia	o__Bacteroidales	f__Bacteroidaceae	g__Bacteroides	s__Bacteroides sp. CAG:20
sp3140	sp3140	474.697	-0.0444633	0.466576	-0.095297	0.924079	0.973858	k__Bacteria	p__Bacteroidetes	c__Bacteroidia	o__Bacteroidales	f__Bacteroidaceae	g__Bacteroides	s__Bacteroides sp. CAG:443
sp3141	sp3141	208.602	1.08271	0.372896	2.90352	0.00368998	0.0406367	k__Bacteria	p__Bacteroidetes	c__Bacteroidia	o__Bacteroidales	f__Bacteroidaceae	g__Bacteroides	s__Bacteroides sp. CAG:462
sp3142	sp3142	1330.66	1.42678	0.523774	2.72404	0.00644886	0.0572034	k__Bacteria	p__Bacteroidetes	c__Bacteroidia	o__Bacteroidales	f__Bacteroidaceae	g__Bacteroides	s__Bacteroides sp. CAG:530
sp3143	sp3143	1597.04	0.651069	3.02339	0.215344	0.829499	0.951818	k__Bacteria	p__Bacteroidetes	c__Bacteroidia	o__Bacteroidales	f__Bacteroidaceae	g__Bacteroides	s__Bacteroides sp. CAG:545
sp3144	sp3144	145.749	0.622776	0.437219	1.4244	0.15433	0.399349	k__Bacteria	p__Bacteroidetes	c__Bacteroidia	o__Bacteroidales	f__Bacteroidaceae	g__Bacteroides	s__Bacteroides sp. CAG:598
sp3145	sp3145	80.8109	0.835194	0.328304	2.54396	0.0109603	0.0791329	k__Bacteria	p__Bacteroidetes	c__Bacteroidia	o__Bacteroidales	f__Bacteroidaceae	g__Bacteroides	s__Bacteroides sp. CAG:633
sp3146	sp3146	132.932	2.3394	0.440881	5.3062	1.11937e-07	2.42436e-05	k__Bacteria	p__Bacteroidetes	c__Bacteroidia	o__Bacteroidales	f__Bacteroidaceae	g__Bacteroides	s__Bacteroides sp. CAG:661
sp3147	sp3147	470.765	0.952148	1.42971	0.665973	0.505429	0.759751	k__Bacteria	p__Bacteroidetes	c__Bacteroidia	o__Bacteroidales	f__Bacteroidaceae	g__Bacteroides	s__Bacteroides sp. CAG:702
sp3148	sp3148	492.567	0.857239	2.3292	0.368041	0.712843	0.901354	k__Bacteria	p__Bacteroidetes	c__Bacteroidia	o__Bacteroidales	f__Bacteroidaceae	g__Bacteroides	s__Bacteroides sp. CAG:709
sp3149	sp3149	136.297	-0.159683	0.419641	-0.380524	0.703557	0.89499	k__Bacteria	p__Bacteroidetes	c__Bacteroidia	o__Bacteroidales	f__Bacteroidaceae	g__Bacteroides	s__Bacteroides sp. CAG:714
sp3150	sp3150	150.1	-0.679741	0.368796	-1.84314	0.0653092	0.241449	k__Bacteria	p__Bacteroidetes	c__Bacteroidia	o__Bacteroidales	f__Bacteroidaceae	g__Bacteroides	s__Bacteroides sp. CAG:754
sp3151	sp3151	2105.36	0.728564	3.0222	0.241071	0.8095	0.949409	k__Bacteria	p__Bacteroidetes	c__Bacteroidia	o__Bacteroidales	f__Bacteroidaceae	g__Bacteroides	s__Bacteroides sp. CAG:770
sp3152	sp3152	201.443	0.906292	0.45835	1.97729	0.0480085	0.201249	k__Bacteria	p__Bacteroidetes	c__Bacteroidia	o__Bacteroidales	f__Bacteroidaceae	g__Bacteroides	s__Bacteroides sp. CAG:875
sp3153	sp3153	283.002	0.241033	0.450149	0.53545	0.592338	0.82228	k__Bacteria	p__Bacteroidetes	c__Bacteroidia	o__Bacteroidales	f__Bacteroidaceae	g__Bacteroides	s__Bacteroides sp. CAG:927
sp3154	sp3154	604.04	0.595367	0.538784	1.10502	0.269151	0.546832	k__Bacteria	p__Bacteroidetes	c__Bacteroidia	o__Bacteroidales	f__Bacteroidaceae	g__Bacteroides	s__Bacteroides sp. CAG:98
sp3155	sp3155	7.25524	-0.485009	0.447049	-1.08491	0.277961	0.558716	k__Bacteria	p__Bacteroidetes	c__Bacteroidia	o__Bacteroidales	f__Bacteroidaceae	g__Bacteroides	s__Bacteroides sp. D1
sp3156	sp3156	363.244	-0.166944	1.43842	-0.116061	0.907604	0.973151	k__Bacteria	p__Bacteroidetes	c__Bacteroidia	o__Bacteroidales	f__Bacteroidaceae	g__Bacteroides	s__Bacteroides sp. D2
sp3157	sp3157	532.506	0.218045	0.345441	0.631208	0.527904	0.77691	k__Bacteria	p__Bacteroidetes	c__Bacteroidia	o__Bacteroidales	f__Bacteroidaceae	g__Bacteroides	s__Bacteroides sp. D20
sp3158	sp3158	72.5371	-0.341886	0.339865	-1.00595	0.31444	0.593116	k__Bacteria	p__Bacteroidetes	c__Bacteroidia	o__Bacteroidales	f__Bacteroidaceae	g__Bacteroides	s__Bacteroides sp. D22
sp3161	sp3161	142.87	-0.0410387	0.302082	-0.135853	0.891938	0.967264	k__Bacteria	p__Bacteroidetes	c__Bacteroidia	o__Bacteroidales	f__Bacteroidaceae	g__Bacteroides	s__Bacteroides sp. HMSC067B03
sp3162	sp3162	64.925	-0.693414	0.425273	-1.63051	0.102993	0.321728	k__Bacteria	p__Bacteroidetes	c__Bacteroidia	o__Bacteroidales	f__Bacteroidaceae	g__Bacteroides	s__Bacteroides sp. HMSC068A09
sp3163	sp3163	24.6724	0.23393	0.348023	0.672168	0.501477	0.75932	k__Bacteria	p__Bacteroidetes	c__Bacteroidia	o__Bacteroidales	f__Bacteroidaceae	g__Bacteroides	s__Bacteroides sp. HMSC073E02
sp3164	sp3164	94.0939	1.08598	0.305534	3.55436	0.000378899	0.00957267	k__Bacteria	p__Bacteroidetes	c__Bacteroidia	o__Bacteroidales	f__Bacteroidaceae	g__Bacteroides	s__Bacteroides sp. HPS0048
sp3165	sp3165	271.253	0.982532	0.362306	2.71189	0.00669017	0.0585446	k__Bacteria	p__Bacteroidetes	c__Bacteroidia	o__Bacteroidales	f__Bacteroidaceae	g__Bacteroides	s__Bacteroides sp. Marseille-P2653
sp3166	sp3166	214.93	0.910538	0.332362	2.73959	0.00615154	0.0557068	k__Bacteria	p__Bacteroidetes	c__Bacteroidia	o__Bacteroidales	f__Bacteroidaceae	g__Bacteroides	s__Bacteroides sp. Marseille-P3108
sp3167	sp3167	116.802	-1.00866	0.373013	-2.70408	0.00684948	0.0593135	k__Bacteria	p__Bacteroidetes	c__Bacteroidia	o__Bacteroidales	f__Bacteroidaceae	g__Bacteroides	s__Bacteroides sp. Marseille-P3132
sp3168	sp3168	164.717	0.188313	0.357203	0.527187	0.598063	0.826265	k__Bacteria	p__Bacteroidetes	c__Bacteroidia	o__Bacteroidales	f__Bacteroidaceae	g__Bacteroides	s__Bacteroides sp. Marseille-P3166
sp3169	sp3169	403.591	0.753905	0.363092	2.07635	0.0378618	0.177688	k__Bacteria	p__Bacteroidetes	c__Bacteroidia	o__Bacteroidales	f__Bacteroidaceae	g__Bacteroides	s__Bacteroides sp. Marseille-P3208T
sp3174	sp3174	116.989	0.293435	0.312929	0.937703	0.348397	0.628222	k__Bacteria	p__Bacteroidetes	c__Bacteroidia	o__Bacteroidales	f__Bacteroidaceae	g__Bacteroides	s__Bacteroides stercorirosoris
sp3175	sp3175	3340.76	1.535	0.425303	3.60919	0.000307151	0.00876438	k__Bacteria	p__Bacteroidetes	c__Bacteroidia	o__Bacteroidales	f__Bacteroidaceae	g__Bacteroides	s__Bacteroides stercoris
sp3176	sp3176	529.435	1.79364	0.517595	3.46534	0.000529561	0.0108596	k__Bacteria	p__Bacteroidetes	c__Bacteroidia	o__Bacteroidales	f__Bacteroidaceae	g__Bacteroides	s__Bacteroides stercoris CAG:120
sp3177	sp3177	1633.86	0.0298435	0.27346	0.109133	0.913097	0.973151	k__Bacteria	p__Bacteroidetes	c__Bacteroidia	o__Bacteroidales	f__Bacteroidaceae	g__Bacteroides	s__Bacteroides thetaiotaomicron
sp3178	sp3178	71.869	1.23604	0.458517	2.69574	0.00702325	0.0602424	k__Bacteria	p__Bacteroidetes	c__Bacteroidia	o__Bacteroidales	f__Bacteroidaceae	g__Bacteroides	s__Bacteroides thetaiotaomicron CAG:40
sp3179	sp3179	143.225	-0.0647431	0.332432	-0.194756	0.845584	0.959299	k__Bacteria	p__Bacteroidetes	c__Bacteroidia	o__Bacteroidales	f__Bacteroidaceae	g__Bacteroides	s__Bacteroides timonensis
sp3180	sp3180	4798.64	-0.209159	0.262575	-0.796567	0.425703	0.696288	k__Bacteria	p__Bacteroidetes	c__Bacteroidia	o__Bacteroidales	f__Bacteroidaceae	g__Bacteroides	s__Bacteroides uniformis
sp3181	sp3181	187.577	-0.0865371	0.309906	-0.279236	0.780064	0.933848	k__Bacteria	p__Bacteroidetes	c__Bacteroidia	o__Bacteroidales	f__Bacteroidaceae	g__Bacteroides	s__Bacteroides uniformis CAG:3
sp3182	sp3182	8268.63	-0.626221	0.34635	-1.80806	0.0705976	0.25366	k__Bacteria	p__Bacteroidetes	c__Bacteroidia	o__Bacteroidales	f__Bacteroidaceae	g__Bacteroides	s__Bacteroides vulgatus
sp3183	sp3183	74.3787	-0.618725	0.35919	-1.72256	0.0849687	0.285691	k__Bacteria	p__Bacteroidetes	c__Bacteroidia	o__Bacteroidales	f__Bacteroidaceae	g__Bacteroides	s__Bacteroides vulgatus CAG:6
sp3184	sp3184	1461.82	-0.831605	0.356242	-2.33438	0.0195757	0.116959	k__Bacteria	p__Bacteroidetes	c__Bacteroidia	o__Bacteroidales	f__Bacteroidaceae	g__Bacteroides	s__Bacteroides xylanisolvens
sp3186	sp3186	203965	-0.181563	0.284363	-0.638489	0.523155	0.771669	k__Bacteria	p__Bacteroidetes	c__Bacteroidia	o__Bacteroidales	f__Bacteroidaceae	g__Bacteroides	s__Bacteroides__uc
sp2990	sp2990	1.21336	-0.256808	0.360858	-0.71166	0.476675	0.741179	k__Bacteria	p__Bacteroidetes	c__Bacteroidetes__na	o__Bacteroidetes__na	f__Bacteroidetes__na	g__Bacteroidetes__na	s__Bacteroidetes bacterium 38_7
sp2991	sp2991	2.21987	-0.454598	0.362358	-1.25455	0.209641	0.477107	k__Bacteria	p__Bacteroidetes	c__Bacteroidetes__na	o__Bacteroidetes__na	f__Bacteroidetes__na	g__Bacteroidetes__na	s__Bacteroidetes bacterium 41-46
sp3001	sp3001	1.75913	0.519548	0.710533	0.73121	0.464651	0.731774	k__Bacteria	p__Bacteroidetes	c__Bacteroidetes__na	o__Bacteroidetes__na	f__Bacteroidetes__na	g__Bacteroidetes__na	s__Bacteroidetes bacterium CG2_30_33_31
sp3013	sp3013	0.707991	0.00745396	1.19543	0.00623536	0.995025	0.997839	k__Bacteria	p__Bacteroidetes	c__Bacteroidetes__na	o__Bacteroidetes__na	f__Bacteroidetes__na	g__Bacteroidetes__na	s__Bacteroidetes bacterium GWE2_40_15
sp3022	sp3022	2.13083	-0.0570823	0.333539	-0.171141	0.864113	0.961964	k__Bacteria	p__Bacteroidetes	c__Bacteroidetes__na	o__Bacteroidetes__na	f__Bacteroidetes__na	g__Bacteroidetes__na	s__Bacteroidetes bacterium GWF2_40_14
sp3034	sp3034	6.21897	0.50801	0.298628	1.70115	0.0889156	0.291414	k__Bacteria	p__Bacteroidetes	c__Bacteroidetes__na	o__Bacteroidetes__na	f__Bacteroidetes__na	g__Bacteroidetes__na	s__Bacteroidetes bacterium oral taxon 272
sp3050	sp3050	3.78261	0.0656613	0.394151	0.166589	0.867693	0.961964	k__Bacteria	p__Bacteroidetes	c__Bacteroidetes__na	o__Bacteroidetes__na	f__Bacteroidetes__na	g__Bacteroidetes__na	s__Bacteroidetes oral taxon 274
sp3054	sp3054	986.564	0.227983	0.1896	1.20244	0.229192	0.500143	k__Bacteria	p__Bacteroidetes	c__Bacteroidetes__uc	o__Bacteroidetes__uc	f__Bacteroidetes__uc	g__Bacteroidetes__uc	s__Bacteroidetes__uc
sp3500	sp3500	9.49358	0.0949466	0.295514	0.321293	0.747988	0.915962	k__Bacteria	p__Bacteroidetes	c__Bacteroidia	o__Bacteroidia__na	f__Bacteroidia__na	g__Bacteroidia__na	s__Bacteroidia bacterium 43-41
sp3501	sp3501	12.9137	0.716723	0.289591	2.47495	0.0133255	0.0901626	k__Bacteria	p__Bacteroidetes	c__Bacteroidia	o__Bacteroidia__na	f__Bacteroidia__na	g__Bacteroidia__na	s__Bacteroidia bacterium 44-10
sp3502	sp3502	104.804	-0.36927	0.240607	-1.53474	0.124847	0.357229	k__Bacteria	p__Bacteroidetes	c__Bacteroidia	o__Bacteroidia__uc	f__Bacteroidia__uc	g__Bacteroidia__uc	s__Bacteroidia__uc
sp8011	sp8011	99.674	-0.0938046	0.126587	-0.741026	0.458678	0.727998	k__Bacteria	p__Firmicutes	c__Clostridia	o__Clostridiales	f__Lachnospiraceae	g__Bariatricus	s__Bariatricus massiliensis
sp3226	sp3226	631.054	-0.189475	0.354401	-0.534635	0.592902	0.82228	k__Bacteria	p__Bacteroidetes	c__Bacteroidia	o__Bacteroidales	f__Porphyromonadaceae	g__Barnesiella	s__Barnesiella intestinihominis
sp3227	sp3227	117.649	0.0763616	0.253173	0.301619	0.762943	0.924293	k__Bacteria	p__Bacteroidetes	c__Bacteroidia	o__Bacteroidales	f__Porphyromonadaceae	g__Barnesiella	s__Barnesiella viscericola
sp3228	sp3228	4.7225	0.0185489	0.441475	0.0420158	0.966486	0.985444	k__Bacteria	p__Bacteroidetes	c__Bacteroidia	o__Bacteroidales	f__Porphyromonadaceae	g__Barnesiella	s__Barnesiella__uc
sp7487	sp7487	9.11689	-0.462993	0.224936	-2.05833	0.0395587	0.182295	k__Bacteria	p__Firmicutes	c__Clostridia	o__Clostridiales	f__Clostridiaceae	g__Beduini	s__Beduini massiliensis
sp10931	sp10931	11.2858	-0.192505	0.276432	-0.696391	0.486184	0.75061	k__Bacteria	p__Proteobacteria	c__Betaproteobacteria	o__Betaproteobacteria__uc	f__Betaproteobacteria__uc	g__Betaproteobacteria__uc	s__Betaproteobacteria__uc
sp680	sp680	168.33	-0.700916	0.393546	-1.78103	0.0749082	0.262735	k__Bacteria	p__Actinobacteria	c__Actinobacteria	o__Bifidobacteriales	f__Bifidobacteriaceae	g__Bifidobacteriaceae__uc	s__Bifidobacteriaceae__uc
sp757	sp757	27.2654	0.33098	0.47742	0.693268	0.488141	0.751587	k__Bacteria	p__Actinobacteria	c__Actinobacteria	o__Bifidobacteriales	f__Bifidobacteriales__na	g__Bifidobacteriales__na	s__Bifidobacteriales bacterium 56_10
sp758	sp758	1718.57	-0.687279	0.436905	-1.57306	0.115704	0.342941	k__Bacteria	p__Actinobacteria	c__Actinobacteria	o__Bifidobacteriales	f__Bifidobacteriales__uc	g__Bifidobacteriales__uc	s__Bifidobacteriales__uc
sp681	sp681	2.5621	-0.208733	0.440315	-0.474054	0.635462	0.854847	k__Bacteria	p__Actinobacteria	c__Actinobacteria	o__Bifidobacteriales	f__Bifidobacteriaceae	g__Bifidobacterium	s__Bifidobacterium actinocoloniiforme
sp682	sp682	7639.57	-0.241826	0.471442	-0.512949	0.607987	0.832978	k__Bacteria	p__Actinobacteria	c__Actinobacteria	o__Bifidobacteriales	f__Bifidobacteriaceae	g__Bifidobacterium	s__Bifidobacterium adolescentis
sp683	sp683	179.585	-0.22298	0.503584	-0.442786	0.657921	0.870278	k__Bacteria	p__Actinobacteria	c__Actinobacteria	o__Bifidobacteriales	f__Bifidobacteriaceae	g__Bifidobacterium	s__Bifidobacterium adolescentis CAG:119
sp685	sp685	5.5462	-0.827264	0.361385	-2.28915	0.0220708	0.126627	k__Bacteria	p__Actinobacteria	c__Actinobacteria	o__Bifidobacteriales	f__Bifidobacteriaceae	g__Bifidobacterium	s__Bifidobacterium aesculapii
sp686	sp686	917.546	-0.364075	3.02354	-0.120414	0.904155	0.971435	k__Bacteria	p__Actinobacteria	c__Actinobacteria	o__Bifidobacteriales	f__Bifidobacteriaceae	g__Bifidobacterium	s__Bifidobacterium angulatum
sp687	sp687	454.655	-0.207177	2.31845	-0.08936	0.928796	0.974735	k__Bacteria	p__Actinobacteria	c__Actinobacteria	o__Bifidobacteriales	f__Bifidobacteriaceae	g__Bifidobacterium	s__Bifidobacterium animalis
sp688	sp688	2.9268	-0.902935	0.403843	-2.23586	0.0253611	0.135624	k__Bacteria	p__Actinobacteria	c__Actinobacteria	o__Bifidobacteriales	f__Bifidobacteriaceae	g__Bifidobacterium	s__Bifidobacterium asteroides
sp690	sp690	13.0214	-0.706371	0.272083	-2.59616	0.00942735	0.0718524	k__Bacteria	p__Actinobacteria	c__Actinobacteria	o__Bifidobacteriales	f__Bifidobacteriaceae	g__Bifidobacterium	s__Bifidobacterium biavatii
sp691	sp691	1053.76	-0.736152	0.506128	-1.45448	0.145814	0.386704	k__Bacteria	p__Actinobacteria	c__Actinobacteria	o__Bifidobacteriales	f__Bifidobacteriaceae	g__Bifidobacterium	s__Bifidobacterium bifidum
sp692	sp692	68.503	-0.628144	0.63117	-0.995205	0.319637	0.597222	k__Bacteria	p__Actinobacteria	c__Actinobacteria	o__Bifidobacteriales	f__Bifidobacteriaceae	g__Bifidobacterium	s__Bifidobacterium bifidum CAG:234
sp693	sp693	3.42919	-0.262253	0.46095	-0.568939	0.569398	0.810489	k__Bacteria	p__Actinobacteria	c__Actinobacteria	o__Bifidobacteriales	f__Bifidobacteriaceae	g__Bifidobacterium	s__Bifidobacterium bohemicum
sp694	sp694	2.31292	-0.625553	0.40438	-1.54694	0.121877	0.353656	k__Bacteria	p__Actinobacteria	c__Actinobacteria	o__Bifidobacteriales	f__Bifidobacteriaceae	g__Bifidobacterium	s__Bifidobacterium bombi
sp695	sp695	9.61323	-0.580676	0.389821	-1.4896	0.13633	0.374488	k__Bacteria	p__Actinobacteria	c__Actinobacteria	o__Bifidobacteriales	f__Bifidobacteriaceae	g__Bifidobacterium	s__Bifidobacterium boum
sp696	sp696	158.912	-1.16446	0.332648	-3.50058	0.000464255	0.010419	k__Bacteria	p__Actinobacteria	c__Actinobacteria	o__Bifidobacteriales	f__Bifidobacteriaceae	g__Bifidobacterium	s__Bifidobacterium breve
sp697	sp697	6.87049	-0.40023	0.400133	-1.00024	0.317194	0.594795	k__Bacteria	p__Actinobacteria	c__Actinobacteria	o__Bifidobacteriales	f__Bifidobacteriaceae	g__Bifidobacterium	s__Bifidobacterium callitrichos
sp698	sp698	368.864	-0.60317	0.469444	-1.28486	0.198842	0.460186	k__Bacteria	p__Actinobacteria	c__Actinobacteria	o__Bifidobacteriales	f__Bifidobacteriaceae	g__Bifidobacterium	s__Bifidobacterium catenulatum
sp699	sp699	1.68014	0.24606	0.35539	0.692365	0.488708	0.751794	k__Bacteria	p__Actinobacteria	c__Actinobacteria	o__Bifidobacteriales	f__Bifidobacteriaceae	g__Bifidobacterium	s__Bifidobacterium choerinum
sp700	sp700	2.30607	-0.596736	0.406987	-1.46623	0.142586	0.383227	k__Bacteria	p__Actinobacteria	c__Actinobacteria	o__Bifidobacteriales	f__Bifidobacteriaceae	g__Bifidobacterium	s__Bifidobacterium commune
sp702	sp702	2.20164	-0.670238	0.456409	-1.4685	0.141967	0.382209	k__Bacteria	p__Actinobacteria	c__Actinobacteria	o__Bifidobacteriales	f__Bifidobacteriaceae	g__Bifidobacterium	s__Bifidobacterium crudilactis
sp703	sp703	5.253	-0.0469362	0.420972	-0.111495	0.911224	0.973151	k__Bacteria	p__Actinobacteria	c__Actinobacteria	o__Bifidobacteriales	f__Bifidobacteriaceae	g__Bifidobacterium	s__Bifidobacterium cuniculi
sp704	sp704	88.4635	-1.21418	0.419364	-2.89528	0.00378822	0.0411949	k__Bacteria	p__Actinobacteria	c__Actinobacteria	o__Bifidobacteriales	f__Bifidobacteriaceae	g__Bifidobacterium	s__Bifidobacterium dentium
sp707	sp707	4.46996	-0.72512	0.339752	-2.13426	0.0328212	0.161625	k__Bacteria	p__Actinobacteria	c__Actinobacteria	o__Bifidobacteriales	f__Bifidobacteriaceae	g__Bifidobacterium	s__Bifidobacterium gallicum
sp708	sp708	7.12529	0.936263	0.548772	1.70611	0.0879885	0.290821	k__Bacteria	p__Actinobacteria	c__Actinobacteria	o__Bifidobacteriales	f__Bifidobacteriaceae	g__Bifidobacterium	s__Bifidobacterium gallinarum
sp710	sp710	130.806	-1.52021	0.429134	-3.54252	0.000396323	0.00957267	k__Bacteria	p__Actinobacteria	c__Actinobacteria	o__Bifidobacteriales	f__Bifidobacteriaceae	g__Bifidobacterium	s__Bifidobacterium kashiwanohense
sp711	sp711	14.1756	-0.25748	0.287438	-0.895775	0.370373	0.650845	k__Bacteria	p__Actinobacteria	c__Actinobacteria	o__Bifidobacteriales	f__Bifidobacteriaceae	g__Bifidobacterium	s__Bifidobacterium lemurum
sp712	sp712	3324.93	-1.55678	0.418306	-3.72163	0.000197943	0.00618229	k__Bacteria	p__Actinobacteria	c__Actinobacteria	o__Bifidobacteriales	f__Bifidobacteriaceae	g__Bifidobacterium	s__Bifidobacterium longum
sp713	sp713	83.0546	-1.69655	0.479698	-3.5367	0.000405153	0.00957267	k__Bacteria	p__Actinobacteria	c__Actinobacteria	o__Bifidobacteriales	f__Bifidobacteriaceae	g__Bifidobacterium	s__Bifidobacterium longum CAG:69
sp714	sp714	4.13595	-0.534956	0.401935	-1.33095	0.183205	0.439253	k__Bacteria	p__Actinobacteria	c__Actinobacteria	o__Bifidobacteriales	f__Bifidobacteriaceae	g__Bifidobacterium	s__Bifidobacterium magnum
sp715	sp715	31.8552	0.24793	0.440302	0.56309	0.573374	0.812427	k__Bacteria	p__Actinobacteria	c__Actinobacteria	o__Bifidobacteriales	f__Bifidobacteriaceae	g__Bifidobacterium	s__Bifidobacterium merycicum
sp716	sp716	7.31525	-0.319162	0.381607	-0.836365	0.40295	0.680485	k__Bacteria	p__Actinobacteria	c__Actinobacteria	o__Bifidobacteriales	f__Bifidobacteriaceae	g__Bifidobacterium	s__Bifidobacterium minimum
sp717	sp717	4.94036	-0.455329	0.358443	-1.27029	0.20398	0.467911	k__Bacteria	p__Actinobacteria	c__Actinobacteria	o__Bifidobacteriales	f__Bifidobacteriaceae	g__Bifidobacterium	s__Bifidobacterium mongoliense
sp718	sp718	19.3506	-0.486442	0.410736	-1.18432	0.236287	0.508369	k__Bacteria	p__Actinobacteria	c__Actinobacteria	o__Bifidobacteriales	f__Bifidobacteriaceae	g__Bifidobacterium	s__Bifidobacterium moukalabense
sp719	sp719	726.706	-1.42791	0.500728	-2.85166	0.00434915	0.0441541	k__Bacteria	p__Actinobacteria	c__Actinobacteria	o__Bifidobacteriales	f__Bifidobacteriaceae	g__Bifidobacterium	s__Bifidobacterium pseudocatenulatum
sp720	sp720	67.1819	-1.13258	0.477054	-2.37412	0.0175908	0.108595	k__Bacteria	p__Actinobacteria	c__Actinobacteria	o__Bifidobacteriales	f__Bifidobacteriaceae	g__Bifidobacterium	s__Bifidobacterium pseudocatenulatum CAG:263
sp721	sp721	4.85644	-0.0693134	0.379086	-0.182844	0.854921	0.961964	k__Bacteria	p__Actinobacteria	c__Actinobacteria	o__Bifidobacteriales	f__Bifidobacteriaceae	g__Bifidobacterium	s__Bifidobacterium pseudolongum
sp722	sp722	3.17171	-0.560346	0.49541	-1.13108	0.258023	0.53477	k__Bacteria	p__Actinobacteria	c__Actinobacteria	o__Bifidobacteriales	f__Bifidobacteriaceae	g__Bifidobacterium	s__Bifidobacterium psychraerophilum
sp723	sp723	22.4356	-0.0348846	0.367601	-0.0948978	0.924396	0.973858	k__Bacteria	p__Actinobacteria	c__Actinobacteria	o__Bifidobacteriales	f__Bifidobacteriaceae	g__Bifidobacterium	s__Bifidobacterium pullorum
sp724	sp724	12.6657	-0.783202	0.325723	-2.4045	0.0161944	0.102407	k__Bacteria	p__Actinobacteria	c__Actinobacteria	o__Bifidobacteriales	f__Bifidobacteriaceae	g__Bifidobacterium	s__Bifidobacterium reuteri
sp725	sp725	99.7297	-0.07508	0.523347	-0.143461	0.885926	0.966144	k__Bacteria	p__Actinobacteria	c__Actinobacteria	o__Bifidobacteriales	f__Bifidobacteriaceae	g__Bifidobacterium	s__Bifidobacterium ruminantium
sp726	sp726	24.6517	0.07778	0.238474	0.326158	0.744305	0.915962	k__Bacteria	p__Actinobacteria	c__Actinobacteria	o__Bifidobacteriales	f__Bifidobacteriaceae	g__Bifidobacterium	s__Bifidobacterium saeculare
sp727	sp727	11.4297	-1.06357	0.40285	-2.64012	0.00828774	0.0668939	k__Bacteria	p__Actinobacteria	c__Actinobacteria	o__Bifidobacteriales	f__Bifidobacteriaceae	g__Bifidobacterium	s__Bifidobacterium saguini
sp728	sp728	12.3098	-0.445168	0.342739	-1.29885	0.193995	0.452646	k__Bacteria	p__Actinobacteria	c__Actinobacteria	o__Bifidobacteriales	f__Bifidobacteriaceae	g__Bifidobacterium	s__Bifidobacterium scardovii
sp730	sp730	18.8907	-0.657164	0.498552	-1.31814	0.187455	0.444522	k__Bacteria	p__Actinobacteria	c__Actinobacteria	o__Bifidobacteriales	f__Bifidobacteriaceae	g__Bifidobacterium	s__Bifidobacterium sp. 12_1_47BFAA
sp731	sp731	51.984	-0.335061	0.358034	-0.935834	0.349358	0.629233	k__Bacteria	p__Actinobacteria	c__Actinobacteria	o__Bifidobacteriales	f__Bifidobacteriaceae	g__Bifidobacterium	s__Bifidobacterium sp. 56_9_plus
sp735	sp735	2.50718	-0.675024	0.394331	-1.71182	0.0869294	0.290025	k__Bacteria	p__Actinobacteria	c__Actinobacteria	o__Bifidobacteriales	f__Bifidobacteriaceae	g__Bifidobacterium	s__Bifidobacterium sp. AGR2158
sp737	sp737	7.61619	-1.41745	0.510518	-2.7765	0.00549474	0.0510034	k__Bacteria	p__Actinobacteria	c__Actinobacteria	o__Bifidobacteriales	f__Bifidobacteriaceae	g__Bifidobacterium	s__Bifidobacterium sp. MSTE12
sp738	sp738	8.9285	-0.311215	0.34651	-0.898142	0.36911	0.649064	k__Bacteria	p__Actinobacteria	c__Actinobacteria	o__Bifidobacteriales	f__Bifidobacteriaceae	g__Bifidobacterium	s__Bifidobacterium stellenboschense
sp739	sp739	6.05382	-0.394145	0.383406	-1.02801	0.303946	0.582464	k__Bacteria	p__Actinobacteria	c__Actinobacteria	o__Bifidobacteriales	f__Bifidobacteriaceae	g__Bifidobacterium	s__Bifidobacterium subtile
sp740	sp740	10.7402	-0.223751	0.429922	-0.520446	0.602753	0.830182	k__Bacteria	p__Actinobacteria	c__Actinobacteria	o__Bifidobacteriales	f__Bifidobacteriaceae	g__Bifidobacterium	s__Bifidobacterium thermacidophilum
sp741	sp741	7.78222	-0.357042	0.354968	-1.00584	0.31449	0.593116	k__Bacteria	p__Actinobacteria	c__Actinobacteria	o__Bifidobacteriales	f__Bifidobacteriaceae	g__Bifidobacterium	s__Bifidobacterium thermophilum
sp743	sp743	11.6692	-0.108971	0.382566	-0.284842	0.775765	0.931622	k__Bacteria	p__Actinobacteria	c__Actinobacteria	o__Bifidobacteriales	f__Bifidobacteriaceae	g__Bifidobacterium	s__Bifidobacterium tsurumiense
sp744	sp744	29288.1	-0.701508	0.389793	-1.7997	0.0719087	0.256015	k__Bacteria	p__Actinobacteria	c__Actinobacteria	o__Bifidobacteriales	f__Bifidobacteriaceae	g__Bifidobacterium	s__Bifidobacterium__uc
sp12119	sp12119	338.37	-0.319052	0.358274	-0.890525	0.373184	0.653135	k__Bacteria	p__Proteobacteria	c__Deltaproteobacteria	o__Desulfovibrionales	f__Desulfovibrionaceae	g__Bilophila	s__Bilophila sp. 4_1_30
sp12120	sp12120	1627.36	-0.875931	0.373273	-2.34662	0.0189443	0.114047	k__Bacteria	p__Proteobacteria	c__Deltaproteobacteria	o__Desulfovibrionales	f__Desulfovibrionaceae	g__Bilophila	s__Bilophila wadsworthia
sp12121	sp12121	2874.86	-0.645861	0.356046	-1.81398	0.0696807	0.251179	k__Bacteria	p__Proteobacteria	c__Deltaproteobacteria	o__Desulfovibrionales	f__Desulfovibrionaceae	g__Bilophila	s__Bilophila__uc
sp8466	sp8466	35.5964	0.205122	0.280782	0.730537	0.465062	0.731774	k__Bacteria	p__Firmicutes	c__Clostridia	o__Clostridiales	f__Ruminococcaceae	g__Bittarella	s__Bittarella massiliensis
sp8014	sp8014	69.6742	-0.42454	0.205577	-2.06512	0.0389119	0.180156	k__Bacteria	p__Firmicutes	c__Clostridia	o__Clostridiales	f__Lachnospiraceae	g__Blautia	s__Blautia hansenii
sp8015	sp8015	70.9208	-0.242527	0.261609	-0.927058	0.353897	0.630899	k__Bacteria	p__Firmicutes	c__Clostridia	o__Clostridiales	f__Lachnospiraceae	g__Blautia	s__Blautia hydrogenotrophica
sp8016	sp8016	7.97629	0.0748164	0.289367	0.258552	0.795981	0.944206	k__Bacteria	p__Firmicutes	c__Clostridia	o__Clostridiales	f__Lachnospiraceae	g__Blautia	s__Blautia hydrogenotrophica CAG:147
sp8017	sp8017	562.894	0.0045222	0.216045	0.0209318	0.9833	0.993236	k__Bacteria	p__Firmicutes	c__Clostridia	o__Clostridiales	f__Lachnospiraceae	g__Blautia	s__Blautia massiliensis
sp8018	sp8018	6587.76	-0.128155	0.184442	-0.694826	0.487165	0.750973	k__Bacteria	p__Firmicutes	c__Clostridia	o__Clostridiales	f__Lachnospiraceae	g__Blautia	s__Blautia obeum
sp8019	sp8019	216.014	-0.28292	0.193598	-1.46138	0.143911	0.384405	k__Bacteria	p__Firmicutes	c__Clostridia	o__Clostridiales	f__Lachnospiraceae	g__Blautia	s__Blautia producta
sp8020	sp8020	240.388	-0.114399	0.161589	-0.707964	0.478967	0.743186	k__Bacteria	p__Firmicutes	c__Clostridia	o__Clostridiales	f__Lachnospiraceae	g__Blautia	s__Blautia schinkii
sp8021	sp8021	2056.07	0.064639	0.435088	0.148565	0.881897	0.964175	k__Bacteria	p__Firmicutes	c__Clostridia	o__Clostridiales	f__Lachnospiraceae	g__Blautia	s__Blautia sp. CAG:237
sp8022	sp8022	2663.5	-0.201931	2.57847	-0.0783143	0.937578	0.97656	k__Bacteria	p__Firmicutes	c__Clostridia	o__Clostridiales	f__Lachnospiraceae	g__Blautia	s__Blautia sp. CAG:257
sp8023	sp8023	632.292	0.0532865	0.276338	0.192831	0.847091	0.959299	k__Bacteria	p__Firmicutes	c__Clostridia	o__Clostridiales	f__Lachnospiraceae	g__Blautia	s__Blautia sp. CAG:37
sp8024	sp8024	814.816	-0.105413	0.287535	-0.36661	0.71391	0.90158	k__Bacteria	p__Firmicutes	c__Clostridia	o__Clostridiales	f__Lachnospiraceae	g__Blautia	s__Blautia sp. CAG:37_48_57
sp8025	sp8025	906.354	-0.0874644	0.379629	-0.230394	0.817786	0.950826	k__Bacteria	p__Firmicutes	c__Clostridia	o__Clostridiales	f__Lachnospiraceae	g__Blautia	s__Blautia sp. CAG:52
sp8026	sp8026	1237.63	-0.165153	0.254495	-0.648945	0.516374	0.768192	k__Bacteria	p__Firmicutes	c__Clostridia	o__Clostridiales	f__Lachnospiraceae	g__Blautia	s__Blautia sp. KLE 1732
sp8027	sp8027	754.481	0.0618043	0.221937	0.278476	0.780647	0.934117	k__Bacteria	p__Firmicutes	c__Clostridia	o__Clostridiales	f__Lachnospiraceae	g__Blautia	s__Blautia sp. Marseille-P2398
sp8028	sp8028	964.995	-0.165029	0.280196	-0.588976	0.555877	0.801289	k__Bacteria	p__Firmicutes	c__Clostridia	o__Clostridiales	f__Lachnospiraceae	g__Blautia	s__Blautia sp. Marseille-P3087
sp8029	sp8029	148.844	-0.716138	0.271791	-2.63489	0.00841656	0.0675275	k__Bacteria	p__Firmicutes	c__Clostridia	o__Clostridiales	f__Lachnospiraceae	g__Blautia	s__Blautia sp. Marseille-P3201T
sp8030	sp8030	494.209	-0.159114	0.235994	-0.674227	0.500167	0.758422	k__Bacteria	p__Firmicutes	c__Clostridia	o__Clostridiales	f__Lachnospiraceae	g__Blautia	s__Blautia sp. SF-50
sp8031	sp8031	54.1427	-0.0293133	0.167589	-0.174912	0.861149	0.961964	k__Bacteria	p__Firmicutes	c__Clostridia	o__Clostridiales	f__Lachnospiraceae	g__Blautia	s__Blautia sp. YL58
sp8032	sp8032	3255.97	-0.188316	0.204507	-0.92083	0.357139	0.634707	k__Bacteria	p__Firmicutes	c__Clostridia	o__Clostridiales	f__Lachnospiraceae	g__Blautia	s__Blautia wexlerae
sp8033	sp8033	10520.5	-0.228261	0.205084	-1.11301	0.265705	0.545373	k__Bacteria	p__Firmicutes	c__Clostridia	o__Clostridiales	f__Lachnospiraceae	g__Blautia	s__Blautia__uc
sp10973	sp10973	0.254094	0.818719	1.77647	0.460868	0.644894	NA	k__Bacteria	p__Proteobacteria	c__Betaproteobacteria	o__Burkholderiales	f__Alcaligenaceae	g__Bordetella	s__Bordetella bronchiseptica
sp10980	sp10980	5.43072	0.182023	0.409835	0.444137	0.656943	0.870264	k__Bacteria	p__Proteobacteria	c__Betaproteobacteria	o__Burkholderiales	f__Alcaligenaceae	g__Bordetella	s__Bordetella pertussis
sp14838	sp14838	3.01057	-3.22315	0.732232	-4.40181	1.07352e-05	0.000907219	k__Bacteria	p__Spirochaetes	c__Spirochaetia	o__Brachyspirales	f__Brachyspiraceae	g__Brachyspira	s__Brachyspira alvinipulli
sp14839	sp14839	5.07855	-1.65772	0.498377	-3.32624	0.000880263	0.01499	k__Bacteria	p__Spirochaetes	c__Spirochaetia	o__Brachyspirales	f__Brachyspiraceae	g__Brachyspira	s__Brachyspira hampsonii
sp14840	sp14840	1.68844	-1.12615	0.632689	-1.77995	0.075085	0.262869	k__Bacteria	p__Spirochaetes	c__Spirochaetia	o__Brachyspirales	f__Brachyspiraceae	g__Brachyspira	s__Brachyspira hyodysenteriae
sp14841	sp14841	1.24632	-3.12961	1.44664	-2.16336	0.0305135	0.15399	k__Bacteria	p__Spirochaetes	c__Spirochaetia	o__Brachyspirales	f__Brachyspiraceae	g__Brachyspira	s__Brachyspira innocens
sp14843	sp14843	1.07246	-3.03017	1.9726	-1.53613	0.124507	0.357168	k__Bacteria	p__Spirochaetes	c__Spirochaetia	o__Brachyspirales	f__Brachyspiraceae	g__Brachyspira	s__Brachyspira murdochii
sp14844	sp14844	8.08682	-1.7059	0.57075	-2.98887	0.00280014	0.0333833	k__Bacteria	p__Spirochaetes	c__Spirochaetia	o__Brachyspirales	f__Brachyspiraceae	g__Brachyspira	s__Brachyspira pilosicoli
sp14845	sp14845	55.8174	-0.0753935	2.68914	-0.0280363	0.977633	0.989665	k__Bacteria	p__Spirochaetes	c__Spirochaetia	o__Brachyspirales	f__Brachyspiraceae	g__Brachyspira	s__Brachyspira sp. CAG:484
sp14846	sp14846	459.718	-0.823493	3.03705	-0.271149	0.786276	0.93697	k__Bacteria	p__Spirochaetes	c__Spirochaetia	o__Brachyspirales	f__Brachyspiraceae	g__Brachyspira	s__Brachyspira sp. CAG:700
sp14848	sp14848	19.8446	-3.78575	0.59127	-6.40274	1.52613e-10	1.32214e-07	k__Bacteria	p__Spirochaetes	c__Spirochaetia	o__Brachyspirales	f__Brachyspiraceae	g__Brachyspira	s__Brachyspira__uc
sp6362	sp6362	0.781596	-0.762367	0.738539	-1.03226	0.301949	0.580558	k__Bacteria	p__Firmicutes	c__Bacilli	o__Bacillales	f__Listeriaceae	g__Brochothrix	s__Brochothrix thermosphacta
sp8678	sp8678	11.0239	0.275967	0.291407	0.947015	0.343631	0.624107	k__Bacteria	p__Firmicutes	c__Erysipelotrichia	o__Erysipelotrichales	f__Erysipelotrichaceae	g__Bulleidia	s__Bulleidia extructa
sp11022	sp11022	0.11581	0.614298	3.05564	0.201037	0.840669	NA	k__Bacteria	p__Proteobacteria	c__Betaproteobacteria	o__Burkholderiales	f__Burkholderiaceae	g__Burkholderia	s__Burkholderia dolosa
sp11030	sp11030	4.42319	-0.10917	0.338593	-0.322421	0.747134	0.915962	k__Bacteria	p__Proteobacteria	c__Betaproteobacteria	o__Burkholderiales	f__Burkholderiaceae	g__Burkholderia	s__Burkholderia mallei
sp11073	sp11073	2.60365	0.333867	0.739038	0.451759	0.651442	0.86681	k__Bacteria	p__Proteobacteria	c__Betaproteobacteria	o__Burkholderiales	f__Burkholderiaceae	g__Burkholderia	s__Burkholderia sp. RPE67
sp11093	sp11093	6.61861	0.145497	0.246316	0.590692	0.554726	0.800971	k__Bacteria	p__Proteobacteria	c__Betaproteobacteria	o__Burkholderiales	f__Burkholderiaceae	g__Burkholderia	s__Burkholderia__uc
sp11102	sp11102	21.1897	-0.312011	0.22517	-1.38567	0.165848	0.415258	k__Bacteria	p__Proteobacteria	c__Betaproteobacteria	o__Burkholderiales	f__Burkholderiaceae	g__Burkholderiaceae__uc	s__Burkholderiaceae__uc
sp11239	sp11239	75.6362	-0.660367	0.518892	-1.27265	0.203142	0.466911	k__Bacteria	p__Proteobacteria	c__Betaproteobacteria	o__Burkholderiales	f__Burkholderiales__na	g__Burkholderiales__na	s__Burkholderiales bacterium 1_1_47
sp11259	sp11259	20.321	-0.0849496	0.389656	-0.218012	0.82742	0.950826	k__Bacteria	p__Proteobacteria	c__Betaproteobacteria	o__Burkholderiales	f__Burkholderiales__na	g__Burkholderiales__na	s__Burkholderiales bacterium YL45
sp11305	sp11305	459.772	-0.771638	0.44435	-1.73655	0.0824659	0.280535	k__Bacteria	p__Proteobacteria	c__Betaproteobacteria	o__Burkholderiales	f__Burkholderiales__uc	g__Burkholderiales__uc	s__Burkholderiales__uc
sp12942	sp12942	0.342099	1.41571	2.30845	0.613274	0.539695	NA	k__Bacteria	p__Proteobacteria	c__Gammaproteobacteria	o__Enterobacterales	f__Enterobacteriaceae	g__Buttiauxella	s__Buttiauxella ferragutiae
sp7826	sp7826	22.9028	-0.0968054	0.223269	-0.433583	0.664592	0.87177	k__Bacteria	p__Firmicutes	c__Clostridia	o__Clostridiales	f__Clostridiales__na	g__Clostridiales__na	s__butyrate-producing bacterium SM4/1
sp7827	sp7827	290.382	0.528018	0.176505	2.99152	0.00277597	0.0332476	k__Bacteria	p__Firmicutes	c__Clostridia	o__Clostridiales	f__Clostridiales__na	g__Clostridiales__na	s__butyrate-producing bacterium SS3/4
sp7488	sp7488	250.407	-0.0916774	0.174172	-0.526362	0.598637	0.826265	k__Bacteria	p__Firmicutes	c__Clostridia	o__Clostridiales	f__Clostridiaceae	g__Butyricicoccus	s__Butyricicoccus desmolans
sp7489	sp7489	194.108	-0.125703	0.177935	-0.706455	0.479906	0.744197	k__Bacteria	p__Firmicutes	c__Clostridia	o__Clostridiales	f__Clostridiaceae	g__Butyricicoccus	s__Butyricicoccus pullicaecorum
sp7490	sp7490	111.815	-0.106679	0.193605	-0.551012	0.581625	0.818227	k__Bacteria	p__Firmicutes	c__Clostridia	o__Clostridiales	f__Clostridiaceae	g__Butyricicoccus	s__Butyricicoccus__uc
sp3213	sp3213	54.1639	0.533165	0.262693	2.02961	0.0423962	0.187713	k__Bacteria	p__Bacteroidetes	c__Bacteroidia	o__Bacteroidales	f__Odoribacteraceae	g__Butyricimonas	s__Butyricimonas sp. Marseille-P2440
sp3214	sp3214	1436.7	0.26582	0.359053	0.740337	0.459096	0.727998	k__Bacteria	p__Bacteroidetes	c__Bacteroidia	o__Bacteroidales	f__Odoribacteraceae	g__Butyricimonas	s__Butyricimonas synergistica
sp3215	sp3215	1204.43	0.621102	0.329299	1.88613	0.0592769	0.227564	k__Bacteria	p__Bacteroidetes	c__Bacteroidia	o__Bacteroidales	f__Odoribacteraceae	g__Butyricimonas	s__Butyricimonas virosa
sp3216	sp3216	931.174	0.495587	0.3399	1.45804	0.14483	0.385929	k__Bacteria	p__Bacteroidetes	c__Bacteroidia	o__Bacteroidales	f__Odoribacteraceae	g__Butyricimonas	s__Butyricimonas__uc
sp8035	sp8035	1860.85	-0.604361	0.521523	-1.15884	0.246523	0.521269	k__Bacteria	p__Firmicutes	c__Clostridia	o__Clostridiales	f__Lachnospiraceae	g__Butyrivibrio	s__Butyrivibrio crossotus
sp8036	sp8036	248.889	-0.433876	0.534955	-0.811053	0.417335	0.690423	k__Bacteria	p__Firmicutes	c__Clostridia	o__Clostridiales	f__Lachnospiraceae	g__Butyrivibrio	s__Butyrivibrio crossotus CAG:259
sp8037	sp8037	73.3472	0.109135	0.134295	0.812654	0.416416	0.689407	k__Bacteria	p__Firmicutes	c__Clostridia	o__Clostridiales	f__Lachnospiraceae	g__Butyrivibrio	s__Butyrivibrio fibrisolvens
sp8038	sp8038	23.1733	0.0909286	0.155237	0.58574	0.55805	0.802197	k__Bacteria	p__Firmicutes	c__Clostridia	o__Clostridiales	f__Lachnospiraceae	g__Butyrivibrio	s__Butyrivibrio hungatei
sp8039	sp8039	35.4562	0.0401732	0.101256	0.396751	0.691551	0.888893	k__Bacteria	p__Firmicutes	c__Clostridia	o__Clostridiales	f__Lachnospiraceae	g__Butyrivibrio	s__Butyrivibrio proteoclasticus
sp8040	sp8040	11.8119	-0.208846	0.220464	-0.947302	0.343485	0.624107	k__Bacteria	p__Firmicutes	c__Clostridia	o__Clostridiales	f__Lachnospiraceae	g__Butyrivibrio	s__Butyrivibrio sp. AC2005
sp8041	sp8041	2.32839	-0.375447	0.319914	-1.17359	0.24056	0.514158	k__Bacteria	p__Firmicutes	c__Clostridia	o__Clostridiales	f__Lachnospiraceae	g__Butyrivibrio	s__Butyrivibrio sp. AD3002
sp8043	sp8043	3.07938	0.364468	0.252062	1.44594	0.148193	0.390092	k__Bacteria	p__Firmicutes	c__Clostridia	o__Clostridiales	f__Lachnospiraceae	g__Butyrivibrio	s__Butyrivibrio sp. AE2015
sp8044	sp8044	14.8641	-0.116466	0.142987	-0.814525	0.415344	0.689407	k__Bacteria	p__Firmicutes	c__Clostridia	o__Clostridiales	f__Lachnospiraceae	g__Butyrivibrio	s__Butyrivibrio sp. AE2032
sp8045	sp8045	3.22341	0.10065	0.439283	0.229124	0.818773	0.950826	k__Bacteria	p__Firmicutes	c__Clostridia	o__Clostridiales	f__Lachnospiraceae	g__Butyrivibrio	s__Butyrivibrio sp. AE3003
sp8046	sp8046	8.44243	-0.0310942	0.140176	-0.221822	0.824452	0.950826	k__Bacteria	p__Firmicutes	c__Clostridia	o__Clostridiales	f__Lachnospiraceae	g__Butyrivibrio	s__Butyrivibrio sp. AE3004
sp8047	sp8047	2.46407	-0.400954	0.297367	-1.34835	0.177546	0.432004	k__Bacteria	p__Firmicutes	c__Clostridia	o__Clostridiales	f__Lachnospiraceae	g__Butyrivibrio	s__Butyrivibrio sp. AE3006
sp8048	sp8048	7.67701	-0.0149594	0.156703	-0.0954638	0.923946	0.973858	k__Bacteria	p__Firmicutes	c__Clostridia	o__Clostridiales	f__Lachnospiraceae	g__Butyrivibrio	s__Butyrivibrio sp. AE3009
sp8049	sp8049	1827.98	-1.03886	0.564211	-1.84126	0.0655832	0.242118	k__Bacteria	p__Firmicutes	c__Clostridia	o__Clostridiales	f__Lachnospiraceae	g__Butyrivibrio	s__Butyrivibrio sp. CAG:318
sp8050	sp8050	2.13063	-0.635037	0.414985	-1.53027	0.125951	0.358096	k__Bacteria	p__Firmicutes	c__Clostridia	o__Clostridiales	f__Lachnospiraceae	g__Butyrivibrio	s__Butyrivibrio sp. FC2001
sp8052	sp8052	10.7038	0.108567	0.148748	0.729874	0.465467	0.731851	k__Bacteria	p__Firmicutes	c__Clostridia	o__Clostridiales	f__Lachnospiraceae	g__Butyrivibrio	s__Butyrivibrio sp. FCS014
sp8053	sp8053	9.77468	0.0968029	0.212995	0.454485	0.64948	0.86564	k__Bacteria	p__Firmicutes	c__Clostridia	o__Clostridiales	f__Lachnospiraceae	g__Butyrivibrio	s__Butyrivibrio sp. INlla14
sp8054	sp8054	6.32938	0.0586789	0.242936	0.241541	0.809136	0.949409	k__Bacteria	p__Firmicutes	c__Clostridia	o__Clostridiales	f__Lachnospiraceae	g__Butyrivibrio	s__Butyrivibrio sp. INlla16
sp8055	sp8055	3.09667	0.260491	0.269061	0.968146	0.332972	0.612885	k__Bacteria	p__Firmicutes	c__Clostridia	o__Clostridiales	f__Lachnospiraceae	g__Butyrivibrio	s__Butyrivibrio sp. INlla18
sp8056	sp8056	12.4789	-0.138751	0.133435	-1.03984	0.298415	0.576212	k__Bacteria	p__Firmicutes	c__Clostridia	o__Clostridiales	f__Lachnospiraceae	g__Butyrivibrio	s__Butyrivibrio sp. INlla21
sp8057	sp8057	5.96933	-0.612641	0.261025	-2.34705	0.0189225	0.114047	k__Bacteria	p__Firmicutes	c__Clostridia	o__Clostridiales	f__Lachnospiraceae	g__Butyrivibrio	s__Butyrivibrio sp. LB2008
sp8058	sp8058	3.79872	-0.244463	0.282346	-0.865826	0.386585	0.660974	k__Bacteria	p__Firmicutes	c__Clostridia	o__Clostridiales	f__Lachnospiraceae	g__Butyrivibrio	s__Butyrivibrio sp. LC3010
sp8059	sp8059	11.3945	0.190847	0.237181	0.804648	0.421023	0.693434	k__Bacteria	p__Firmicutes	c__Clostridia	o__Clostridiales	f__Lachnospiraceae	g__Butyrivibrio	s__Butyrivibrio sp. M55
sp8060	sp8060	4.69362	-0.840325	0.377858	-2.22392	0.026154	0.139292	k__Bacteria	p__Firmicutes	c__Clostridia	o__Clostridiales	f__Lachnospiraceae	g__Butyrivibrio	s__Butyrivibrio sp. MB2005
sp8061	sp8061	23.6632	0.281659	0.174534	1.61378	0.106575	0.328576	k__Bacteria	p__Firmicutes	c__Clostridia	o__Clostridiales	f__Lachnospiraceae	g__Butyrivibrio	s__Butyrivibrio sp. MC2013
sp8062	sp8062	8.7988	-0.247208	0.187218	-1.32043	0.186693	0.443524	k__Bacteria	p__Firmicutes	c__Clostridia	o__Clostridiales	f__Lachnospiraceae	g__Butyrivibrio	s__Butyrivibrio sp. MC2021
sp8063	sp8063	11.5785	-0.131819	0.167787	-0.785634	0.432082	0.702302	k__Bacteria	p__Firmicutes	c__Clostridia	o__Clostridiales	f__Lachnospiraceae	g__Butyrivibrio	s__Butyrivibrio sp. NC2002
sp8064	sp8064	4.96109	0.84349	0.423566	1.9914	0.0464371	0.197206	k__Bacteria	p__Firmicutes	c__Clostridia	o__Clostridiales	f__Lachnospiraceae	g__Butyrivibrio	s__Butyrivibrio sp. NC2007
sp8065	sp8065	20.5311	0.207545	0.115959	1.78982	0.0734827	0.260026	k__Bacteria	p__Firmicutes	c__Clostridia	o__Clostridiales	f__Lachnospiraceae	g__Butyrivibrio	s__Butyrivibrio sp. NC3005
sp8066	sp8066	7.88371	0.680412	0.267025	2.54812	0.0108304	0.0791329	k__Bacteria	p__Firmicutes	c__Clostridia	o__Clostridiales	f__Lachnospiraceae	g__Butyrivibrio	s__Butyrivibrio sp. ob235
sp8067	sp8067	4.15442	0.234867	0.220187	1.06667	0.286121	0.565832	k__Bacteria	p__Firmicutes	c__Clostridia	o__Clostridiales	f__Lachnospiraceae	g__Butyrivibrio	s__Butyrivibrio sp. Su6
sp8068	sp8068	7.24345	0.294831	0.372563	0.791357	0.428736	0.699552	k__Bacteria	p__Firmicutes	c__Clostridia	o__Clostridiales	f__Lachnospiraceae	g__Butyrivibrio	s__Butyrivibrio sp. TB
sp8069	sp8069	6.13315	0.504079	0.295228	1.70742	0.0877437	0.290821	k__Bacteria	p__Firmicutes	c__Clostridia	o__Clostridiales	f__Lachnospiraceae	g__Butyrivibrio	s__Butyrivibrio sp. VCB2001
sp8070	sp8070	6.74957	-0.0591197	0.150859	-0.391887	0.695142	0.890865	k__Bacteria	p__Firmicutes	c__Clostridia	o__Clostridiales	f__Lachnospiraceae	g__Butyrivibrio	s__Butyrivibrio sp. VCB2006
sp8071	sp8071	6.82311	0.32248	0.158732	2.0316	0.0421946	0.187459	k__Bacteria	p__Firmicutes	c__Clostridia	o__Clostridiales	f__Lachnospiraceae	g__Butyrivibrio	s__Butyrivibrio sp. VCD2006
sp8072	sp8072	2.77061	-0.303072	0.334593	-0.905791	0.365047	0.643225	k__Bacteria	p__Firmicutes	c__Clostridia	o__Clostridiales	f__Lachnospiraceae	g__Butyrivibrio	s__Butyrivibrio sp. WCD2001
sp8073	sp8073	8.02639	-0.028839	0.193625	-0.148943	0.881599	0.964175	k__Bacteria	p__Firmicutes	c__Clostridia	o__Clostridiales	f__Lachnospiraceae	g__Butyrivibrio	s__Butyrivibrio sp. WCD3002
sp8074	sp8074	5.25191	0.275804	0.365713	0.754155	0.450756	0.720046	k__Bacteria	p__Firmicutes	c__Clostridia	o__Clostridiales	f__Lachnospiraceae	g__Butyrivibrio	s__Butyrivibrio sp. WCE2006
sp8075	sp8075	2.55344	0.0171216	0.321736	0.0532164	0.95756	0.981735	k__Bacteria	p__Firmicutes	c__Clostridia	o__Clostridiales	f__Lachnospiraceae	g__Butyrivibrio	s__Butyrivibrio sp. XBB1001
sp8076	sp8076	4.21976	-0.228376	0.262095	-0.871345	0.383566	0.659147	k__Bacteria	p__Firmicutes	c__Clostridia	o__Clostridiales	f__Lachnospiraceae	g__Butyrivibrio	s__Butyrivibrio sp. XPD2002
sp8077	sp8077	5.32705	-0.215549	0.252068	-0.855122	0.392484	0.668895	k__Bacteria	p__Firmicutes	c__Clostridia	o__Clostridiales	f__Lachnospiraceae	g__Butyrivibrio	s__Butyrivibrio sp. XPD2006
sp8078	sp8078	13.9929	-0.397805	0.170855	-2.32831	0.0198954	0.118055	k__Bacteria	p__Firmicutes	c__Clostridia	o__Clostridiales	f__Lachnospiraceae	g__Butyrivibrio	s__Butyrivibrio sp. YAB3001
sp8079	sp8079	2966.37	-0.662772	0.579241	-1.14421	0.252537	0.527185	k__Bacteria	p__Firmicutes	c__Clostridia	o__Clostridiales	f__Lachnospiraceae	g__Butyrivibrio	s__Butyrivibrio__uc
sp8904	sp8904	21.2076	-0.378181	0.577141	-0.655266	0.512297	0.763897	k__Bacteria	p__Firmicutes	c__Negativicutes	o__Veillonellales	f__Veillonellaceae	g__Caecibacter	s__Caecibacter massiliensis
sp8611	sp8611	2.73919	-0.532562	0.273783	-1.9452	0.0517509	0.210816	k__Bacteria	p__Firmicutes	c__Clostridia	o__Thermoanaerobacterales	f__Thermoanaerobacteraceae	g__Caldanaerobius	s__Caldanaerobius polysaccharolyticus
sp8658	sp8658	2.53858	-0.450799	0.320954	-1.40456	0.160152	0.408181	k__Bacteria	p__Firmicutes	c__Clostridia	o__Thermoanaerobacterales	f__Thermoanaerobacterales Family III. Incertae Sedis	g__Caldicellulosiruptor	s__Caldicellulosiruptor__uc
sp7471	sp7471	8.30427	-0.604132	0.288404	-2.09474	0.0361939	0.172307	k__Bacteria	p__Firmicutes	c__Clostridia	o__Clostridiales	f__Caldicoprobacteraceae	g__Caldicoprobacter	s__Caldicoprobacter__uc
sp7493	sp7493	2.32733	-0.609311	0.320905	-1.89872	0.0576007	0.223439	k__Bacteria	p__Firmicutes	c__Clostridia	o__Clostridiales	f__Clostridiaceae	g__Caloramator	s__Caloramator australicus
sp7495	sp7495	2.3695	-0.997294	0.301795	-3.30454	0.00095131	0.0158403	k__Bacteria	p__Firmicutes	c__Clostridia	o__Clostridiales	f__Clostridiaceae	g__Caloramator	s__Caloramator mitchellensis
sp7497	sp7497	4.70822	-0.320747	0.246014	-1.30378	0.19231	0.45001	k__Bacteria	p__Firmicutes	c__Clostridia	o__Clostridiales	f__Clostridiaceae	g__Caloramator	s__Caloramator quimbayensis
sp7499	sp7499	2.045	-0.841098	0.321232	-2.61835	0.00883556	0.0700295	k__Bacteria	p__Firmicutes	c__Clostridia	o__Clostridiales	f__Clostridiaceae	g__Caloramator	s__Caloramator__uc
sp7504	sp7504	3.61368	-0.492254	0.255921	-1.92346	0.0544225	0.217333	k__Bacteria	p__Firmicutes	c__Clostridia	o__Clostridiales	f__Clostridiaceae	g__Caminicella	s__Caminicella sporogenes
sp12351	sp12351	67.1777	-0.127955	0.193194	-0.66231	0.507772	0.761527	k__Bacteria	p__Proteobacteria	c__Epsilonproteobacteria	o__Campylobacterales	f__Campylobacteraceae	g__Campylobacter	s__Campylobacter coli
sp12352	sp12352	2.80274	0.74959	0.433844	1.72779	0.0840265	0.283617	k__Bacteria	p__Proteobacteria	c__Epsilonproteobacteria	o__Campylobacterales	f__Campylobacteraceae	g__Campylobacter	s__Campylobacter concisus
sp12356	sp12356	4.26817	-0.365582	0.302882	-1.20701	0.227428	0.498592	k__Bacteria	p__Proteobacteria	c__Epsilonproteobacteria	o__Campylobacterales	f__Campylobacteraceae	g__Campylobacter	s__Campylobacter fetus
sp12357	sp12357	1.15291	-0.345319	0.593871	-0.581471	0.560923	0.804547	k__Bacteria	p__Proteobacteria	c__Epsilonproteobacteria	o__Campylobacterales	f__Campylobacteraceae	g__Campylobacter	s__Campylobacter gracilis
sp12360	sp12360	2.55623	0.322256	0.654176	0.492613	0.622286	0.847281	k__Bacteria	p__Proteobacteria	c__Epsilonproteobacteria	o__Campylobacterales	f__Campylobacteraceae	g__Campylobacter	s__Campylobacter hominis
sp12361	sp12361	1.90987	-0.837581	0.582446	-1.43804	0.150422	0.394498	k__Bacteria	p__Proteobacteria	c__Epsilonproteobacteria	o__Campylobacterales	f__Campylobacteraceae	g__Campylobacter	s__Campylobacter hyointestinalis
sp12364	sp12364	108.677	-0.621253	0.313611	-1.98097	0.0475947	0.20016	k__Bacteria	p__Proteobacteria	c__Epsilonproteobacteria	o__Campylobacterales	f__Campylobacteraceae	g__Campylobacter	s__Campylobacter jejuni
sp12370	sp12370	1.33845	-0.12125	0.554148	-0.218805	0.826802	0.950826	k__Bacteria	p__Proteobacteria	c__Epsilonproteobacteria	o__Campylobacterales	f__Campylobacteraceae	g__Campylobacter	s__Campylobacter showae
sp12377	sp12377	0.757904	1.89708	0.807978	2.34794	0.0188775	0.114047	k__Bacteria	p__Proteobacteria	c__Epsilonproteobacteria	o__Campylobacterales	f__Campylobacteraceae	g__Campylobacter	s__Campylobacter upsaliensis
sp12380	sp12380	131.69	-0.61001	0.295431	-2.06481	0.0389409	0.180156	k__Bacteria	p__Proteobacteria	c__Epsilonproteobacteria	o__Campylobacterales	f__Campylobacteraceae	g__Campylobacter	s__Campylobacter__uc
sp7510	sp7510	2.64023	0.423735	0.310596	1.36426	0.172485	0.424456	k__Bacteria	p__Firmicutes	c__Clostridia	o__Clostridiales	f__Clostridiaceae	g__Candidatus Arthromitus	s__Candidatus Arthromitus__uc
sp3187	sp3187	1.80754	-0.459283	0.439463	-1.0451	0.295976	0.573181	k__Bacteria	p__Bacteroidetes	c__Bacteroidia	o__Bacteroidales	f__Bacteroidaceae	g__Bacteroides	s__Candidatus Bacteroides periocalifornicus
sp12124	sp12124	5.2376	0.528294	0.497485	1.06193	0.288268	0.567303	k__Bacteria	p__Proteobacteria	c__Deltaproteobacteria	o__Desulfovibrionales	f__Desulfovibrionaceae	g__Desulfovibrio	s__Candidatus Desulfovibrio trichonymphae
sp5063	sp5063	0.756587	-1.18992	0.954257	-1.24696	0.212412	0.481728	k__Bacteria	p__Candidatus Tectomicrobia	c__Candidatus Tectomicrobia__na	o__Candidatus Tectomicrobia__na	f__Candidatus Tectomicrobia__na	g__Candidatus Entotheonella	s__Candidatus Entotheonella sp. TSY1
sp2614	sp2614	0.432144	-0.33316	0.707222	-0.471082	0.637582	NA	k__Bacteria	p__Bacteria__na	c__Bacteria__na	o__Bacteria__na	f__Bacteria__na	g__Bacteria__na	s__Candidatus Melainabacteria bacterium GWF2_37_15
sp2615	sp2615	26.7806	-0.77674	0.297249	-2.6131	0.00897261	0.0700295	k__Bacteria	p__Bacteria__na	c__Bacteria__na	o__Bacteria__na	f__Bacteria__na	g__Bacteria__na	s__Candidatus Melainabacteria bacterium LEY3_CP_29_8
sp2616	sp2616	12.5375	-0.0847344	3.05341	-0.0277507	0.977861	0.989665	k__Bacteria	p__Bacteria__na	c__Bacteria__na	o__Bacteria__na	f__Bacteria__na	g__Bacteria__na	s__Candidatus Melainabacteria bacterium MEL.A1
sp15003	sp15003	4.04539	0.177186	0.382278	0.463501	0.643006	0.860985	k__Bacteria	p__Tenericutes	c__Mollicutes	o__Acholeplasmatales	f__Acholeplasmataceae	g__Candidatus Phytoplasma	s__Candidatus Phytoplasma__uc
sp5026	sp5026	9.54085	0.133224	0.321464	0.414431	0.678559	0.880906	k__Bacteria	p__Candidatus Saccharibacteria	c__Candidatus Saccharibacteria__na	o__Candidatus Saccharibacteria__na	f__Candidatus Saccharibacteria__na	g__Candidatus Saccharibacteria__na	s__Candidatus Saccharibacteria oral taxon TM7x
sp8467	sp8467	32.5539	-0.345801	0.173326	-1.99509	0.0460327	0.195809	k__Bacteria	p__Firmicutes	c__Clostridia	o__Clostridiales	f__Ruminococcaceae	g__Candidatus Soleaferrea	s__Candidatus Soleaferrea massiliensis
sp8679	sp8679	17.227	-0.679981	0.23987	-2.83478	0.00458566	0.045839	k__Bacteria	p__Firmicutes	c__Erysipelotrichia	o__Erysipelotrichales	f__Erysipelotrichaceae	g__Candidatus Stoquefichus	s__Candidatus Stoquefichus massiliensis
sp8680	sp8680	31.4406	-0.468983	0.21477	-2.18365	0.028988	0.148893	k__Bacteria	p__Firmicutes	c__Erysipelotrichia	o__Erysipelotrichales	f__Erysipelotrichaceae	g__Candidatus Stoquefichus	s__Candidatus Stoquefichus sp. KLE1796
sp8681	sp8681	19.0044	-0.699788	0.241163	-2.90173	0.00371112	0.040697	k__Bacteria	p__Firmicutes	c__Erysipelotrichia	o__Erysipelotrichales	f__Erysipelotrichaceae	g__Candidatus Stoquefichus	s__Candidatus Stoquefichus sp. SB1
sp8682	sp8682	4.60657	-0.589765	0.370094	-1.59356	0.111035	0.337127	k__Bacteria	p__Firmicutes	c__Erysipelotrichia	o__Erysipelotrichales	f__Erysipelotrichaceae	g__Candidatus Stoquefichus	s__Candidatus Stoquefichus__uc
sp3208	sp3208	8.21877	0.775445	0.305169	2.54104	0.0110524	0.0791329	k__Bacteria	p__Bacteroidetes	c__Bacteroidia	o__Bacteroidales	f__Bacteroidales__na	g__Candidatus Symbiothrix	s__Candidatus Symbiothrix dinenymphae
sp3843	sp3843	2.26414	1.18306	0.623044	1.89883	0.0575865	0.223439	k__Bacteria	p__Bacteroidetes	c__Flavobacteriia	o__Flavobacteriales	f__Flavobacteriaceae	g__Capnocytophaga	s__Capnocytophaga canimorsus
sp3844	sp3844	1.21051	-0.0142617	0.782112	-0.0182348	0.985452	0.993864	k__Bacteria	p__Bacteroidetes	c__Flavobacteriia	o__Flavobacteriales	f__Flavobacteriaceae	g__Capnocytophaga	s__Capnocytophaga canis
sp3845	sp3845	1.69877	-0.0427358	0.590347	-0.0723909	0.942291	0.978493	k__Bacteria	p__Bacteroidetes	c__Flavobacteriia	o__Flavobacteriales	f__Flavobacteriaceae	g__Capnocytophaga	s__Capnocytophaga cynodegmi
sp3846	sp3846	0.625053	0.87641	0.840776	1.04238	0.297234	0.574786	k__Bacteria	p__Bacteroidetes	c__Flavobacteriia	o__Flavobacteriales	f__Flavobacteriaceae	g__Capnocytophaga	s__Capnocytophaga gingivalis
sp3847	sp3847	8.61367	1.38598	0.807602	1.71617	0.0861315	0.288474	k__Bacteria	p__Bacteroidetes	c__Flavobacteriia	o__Flavobacteriales	f__Flavobacteriaceae	g__Capnocytophaga	s__Capnocytophaga granulosa
sp3849	sp3849	6.74895	-0.517659	0.418462	-1.23705	0.216067	0.483686	k__Bacteria	p__Bacteroidetes	c__Flavobacteriia	o__Flavobacteriales	f__Flavobacteriaceae	g__Capnocytophaga	s__Capnocytophaga ochracea
sp3850	sp3850	2.4705	0.978796	0.808845	1.21012	0.226235	0.498291	k__Bacteria	p__Bacteroidetes	c__Flavobacteriia	o__Flavobacteriales	f__Flavobacteriaceae	g__Capnocytophaga	s__Capnocytophaga sp. CM59
sp3853	sp3853	2.10397	2.23141	0.904536	2.46691	0.0136286	0.0906128	k__Bacteria	p__Bacteroidetes	c__Flavobacteriia	o__Flavobacteriales	f__Flavobacteriaceae	g__Capnocytophaga	s__Capnocytophaga sp. oral taxon 326
sp3854	sp3854	2.05319	0.820009	0.479308	1.71082	0.0871147	0.290102	k__Bacteria	p__Bacteroidetes	c__Flavobacteriia	o__Flavobacteriales	f__Flavobacteriaceae	g__Capnocytophaga	s__Capnocytophaga sp. oral taxon 329
sp3855	sp3855	10.391	0.0384188	0.360028	0.106711	0.915019	0.973151	k__Bacteria	p__Bacteroidetes	c__Flavobacteriia	o__Flavobacteriales	f__Flavobacteriaceae	g__Capnocytophaga	s__Capnocytophaga sp. oral taxon 332
sp3858	sp3858	1.0907	2.19143	0.748645	2.9272	0.00342033	0.0391605	k__Bacteria	p__Bacteroidetes	c__Flavobacteriia	o__Flavobacteriales	f__Flavobacteriaceae	g__Capnocytophaga	s__Capnocytophaga sp. oral taxon 338
sp3861	sp3861	1.04606	-0.732348	0.619144	-1.18284	0.236873	0.508788	k__Bacteria	p__Bacteroidetes	c__Flavobacteriia	o__Flavobacteriales	f__Flavobacteriaceae	g__Capnocytophaga	s__Capnocytophaga sp. oral taxon 863
sp3863	sp3863	10.7012	1.0552	0.338479	3.11749	0.00182399	0.0247451	k__Bacteria	p__Bacteroidetes	c__Flavobacteriia	o__Flavobacteriales	f__Flavobacteriaceae	g__Capnocytophaga	s__Capnocytophaga__uc
sp7818	sp7818	2.13495	-0.559039	0.314921	-1.77517	0.0758696	0.263969	k__Bacteria	p__Firmicutes	c__Clostridia	o__Clostridiales	f__Clostridiales Family XVI. Incertae Sedis	g__Carboxydocella	s__Carboxydocella__uc
sp6858	sp6858	1.20105	0.189442	0.76311	0.248251	0.80394	0.948883	k__Bacteria	p__Firmicutes	c__Bacilli	o__Lactobacillales	f__Carnobacteriaceae	g__Carnobacterium	s__Carnobacterium divergens
sp6863	sp6863	5.53486	0.510913	0.31484	1.62277	0.104639	0.324918	k__Bacteria	p__Firmicutes	c__Bacilli	o__Lactobacillales	f__Carnobacteriaceae	g__Carnobacterium	s__Carnobacterium maltaromaticum
sp7472	sp7472	54.8493	-0.931572	0.356225	-2.61512	0.00891956	0.0700295	k__Bacteria	p__Firmicutes	c__Clostridia	o__Clostridiales	f__Catabacteriaceae	g__Catabacter	s__Catabacter hongkongensis
sp8683	sp8683	2338.02	-0.471008	0.458029	-1.02834	0.303792	0.582464	k__Bacteria	p__Firmicutes	c__Erysipelotrichia	o__Erysipelotrichales	f__Erysipelotrichaceae	g__Catenibacterium	s__Catenibacterium mitsuokai
sp8684	sp8684	3286.14	0.0961163	3.02213	0.0318041	0.974628	0.989476	k__Bacteria	p__Firmicutes	c__Erysipelotrichia	o__Erysipelotrichales	f__Erysipelotrichaceae	g__Catenibacterium	s__Catenibacterium sp. CAG:290
sp8685	sp8685	1260.45	-0.198374	3.02274	-0.0656273	0.947675	0.979327	k__Bacteria	p__Firmicutes	c__Erysipelotrichia	o__Erysipelotrichales	f__Erysipelotrichaceae	g__Catenibacterium	s__Catenibacterium__uc
sp8081	sp8081	60.7247	-0.0498408	0.11997	-0.415443	0.677818	0.880384	k__Bacteria	p__Firmicutes	c__Clostridia	o__Clostridiales	f__Lachnospiraceae	g__Catonella	s__Catonella morbi
sp12964	sp12964	0.379174	0.0833479	1.09911	0.075832	0.939553	NA	k__Bacteria	p__Proteobacteria	c__Gammaproteobacteria	o__Enterobacterales	f__Enterobacteriaceae	g__Cedecea	s__Cedecea davisae
sp1228	sp1228	26.3034	0.307276	0.625287	0.491416	0.623132	0.847916	k__Bacteria	p__Actinobacteria	c__Actinobacteria	o__Micrococcales	f__Cellulomonadaceae	g__Cellulomonas	s__Cellulomonas carbonis
sp8082	sp8082	15.7666	-0.386677	0.156217	-2.47526	0.013314	0.0901626	k__Bacteria	p__Firmicutes	c__Clostridia	o__Clostridiales	f__Lachnospiraceae	g__Cellulosilyticum	s__Cellulosilyticum lentocellum
sp8083	sp8083	10.2621	-0.252797	0.183787	-1.37548	0.168981	0.421076	k__Bacteria	p__Firmicutes	c__Clostridia	o__Clostridiales	f__Lachnospiraceae	g__Cellulosilyticum	s__Cellulosilyticum ruminicola
sp8084	sp8084	9.14634	0.00925295	0.158095	0.0585277	0.953328	0.981267	k__Bacteria	p__Firmicutes	c__Clostridia	o__Clostridiales	f__Lachnospiraceae	g__Cellulosilyticum	s__Cellulosilyticum sp. I15G10I2
sp8839	sp8839	7.13886	0.0258747	0.273786	0.0945071	0.924706	0.973858	k__Bacteria	p__Firmicutes	c__Negativicutes	o__Selenomonadales	f__Selenomonadaceae	g__Centipeda	s__Centipeda periodontii
sp3542	sp3542	1.39241	1.09161	0.598275	1.8246	0.0680619	0.246369	k__Bacteria	p__Bacteroidetes	c__Chitinophagia	o__Chitinophagales	f__Chitinophagaceae	g__Chitinophaga	s__Chitinophaga rupis
sp3547	sp3547	1.36904	-1.28845	0.615251	-2.09419	0.0362433	0.172307	k__Bacteria	p__Bacteroidetes	c__Chitinophagia	o__Chitinophagales	f__Chitinophagaceae	g__Chitinophaga	s__Chitinophaga terrae Kim and Jung 2007
sp3548	sp3548	1.92069	0.109116	0.456164	0.239204	0.810948	0.9502	k__Bacteria	p__Bacteroidetes	c__Chitinophagia	o__Chitinophagales	f__Chitinophagaceae	g__Chitinophaga	s__Chitinophaga__uc
sp5169	sp5169	3.11739	-0.352895	0.352308	-1.00167	0.316505	0.594361	k__Bacteria	p__Chlamydiae	c__Chlamydiia	o__Chlamydiales	f__Chlamydiaceae	g__Chlamydia	s__Chlamydia abortus
sp5177	sp5177	2.10372	-0.586325	1.10044	-0.532808	0.594167	0.823155	k__Bacteria	p__Chlamydiae	c__Chlamydiia	o__Chlamydiales	f__Chlamydiaceae	g__Chlamydia	s__Chlamydia suis
sp5178	sp5178	3717.93	0.824347	0.401455	2.0534	0.0400339	0.182486	k__Bacteria	p__Chlamydiae	c__Chlamydiia	o__Chlamydiales	f__Chlamydiaceae	g__Chlamydia	s__Chlamydia trachomatis
sp7473	sp7473	148.779	-1.31014	0.371219	-3.52929	0.000416672	0.00966902	k__Bacteria	p__Firmicutes	c__Clostridia	o__Clostridiales	f__Christensenellaceae	g__Christensenella	s__Christensenella massiliensis
sp7474	sp7474	55.2249	-0.120421	0.221586	-0.543451	0.58682	0.819651	k__Bacteria	p__Firmicutes	c__Clostridia	o__Clostridiales	f__Christensenellaceae	g__Christensenella	s__Christensenella minuta
sp7475	sp7475	11.1164	-0.539372	0.228902	-2.35635	0.0184556	0.112596	k__Bacteria	p__Firmicutes	c__Clostridia	o__Clostridiales	f__Christensenellaceae	g__Christensenella	s__Christensenella sp. AF73-05CM02
sp7476	sp7476	29.5306	-0.785153	0.29276	-2.6819	0.00732049	0.0614777	k__Bacteria	p__Firmicutes	c__Clostridia	o__Clostridiales	f__Christensenellaceae	g__Christensenella	s__Christensenella timonensis
sp7477	sp7477	18.864	-0.741925	0.298835	-2.48273	0.0130381	0.0887067	k__Bacteria	p__Firmicutes	c__Clostridia	o__Clostridiales	f__Christensenellaceae	g__Christensenella	s__Christensenella__uc
sp3931	sp3931	0.867627	1.33279	1.36327	0.977645	0.32825	0.608094	k__Bacteria	p__Bacteroidetes	c__Flavobacteriia	o__Flavobacteriales	f__Flavobacteriaceae	g__Chryseobacterium	s__Chryseobacterium sp. ERMR1:04
sp3969	sp3969	0.610166	0.239164	1.58131	0.151244	0.879783	0.964175	k__Bacteria	p__Bacteroidetes	c__Flavobacteriia	o__Flavobacteriales	f__Flavobacteriaceae	g__Chryseobacterium	s__Chryseobacterium tenax
sp3975	sp3975	6.68396	0.488608	0.328085	1.48927	0.136415	0.374488	k__Bacteria	p__Bacteroidetes	c__Flavobacteriia	o__Flavobacteriales	f__Flavobacteriaceae	g__Chryseobacterium	s__Chryseobacterium__uc
sp12968	sp12968	0.73076	-0.93648	0.967871	-0.967567	0.333261	0.612983	k__Bacteria	p__Proteobacteria	c__Gammaproteobacteria	o__Enterobacterales	f__Enterobacteriaceae	g__Citrobacter	s__Citrobacter amalonaticus
sp12969	sp12969	5.68637	-0.560626	2.45532	-0.228331	0.819389	0.950826	k__Bacteria	p__Proteobacteria	c__Gammaproteobacteria	o__Enterobacterales	f__Enterobacteriaceae	g__Citrobacter	s__Citrobacter braakii
sp12971	sp12971	0.285413	-0.158319	1.06912	-0.148084	0.882277	NA	k__Bacteria	p__Proteobacteria	c__Gammaproteobacteria	o__Enterobacterales	f__Enterobacteriaceae	g__Citrobacter	s__Citrobacter farmeri
sp12972	sp12972	7.06821	-1.75191	0.815715	-2.1477	0.0317378	0.158324	k__Bacteria	p__Proteobacteria	c__Gammaproteobacteria	o__Enterobacterales	f__Enterobacteriaceae	g__Citrobacter	s__Citrobacter freundii
sp12973	sp12973	2.42025	1.04543	0.924065	1.13134	0.257911	0.53477	k__Bacteria	p__Proteobacteria	c__Gammaproteobacteria	o__Enterobacterales	f__Enterobacteriaceae	g__Citrobacter	s__Citrobacter koseri
sp12975	sp12975	0.576926	-0.149612	0.789362	-0.189536	0.849673	NA	k__Bacteria	p__Proteobacteria	c__Gammaproteobacteria	o__Enterobacterales	f__Enterobacteriaceae	g__Citrobacter	s__Citrobacter rodentium
sp12990	sp12990	2.38145	-3.59688	2.66628	-1.34902	0.177329	0.432004	k__Bacteria	p__Proteobacteria	c__Gammaproteobacteria	o__Enterobacterales	f__Enterobacteriaceae	g__Citrobacter	s__Citrobacter sp. FDAARGOS_156
sp13007	sp13007	1.73652	-1.35451	1.03029	-1.31469	0.188615	0.446427	k__Bacteria	p__Proteobacteria	c__Gammaproteobacteria	o__Enterobacterales	f__Enterobacteriaceae	g__Citrobacter	s__Citrobacter youngae
sp13008	sp13008	36.7367	-0.741698	2.95323	-0.251148	0.801699	0.947529	k__Bacteria	p__Proteobacteria	c__Gammaproteobacteria	o__Enterobacterales	f__Enterobacteriaceae	g__Citrobacter	s__Citrobacter__uc
sp14956	sp14956	8.06093	-0.955332	0.485373	-1.96824	0.0490403	0.203603	k__Bacteria	p__Synergistetes	c__Synergistia	o__Synergistales	f__Synergistaceae	g__Cloacibacillus	s__Cloacibacillus evryensis
sp14957	sp14957	124.853	-2.84402	0.616032	-4.61667	3.89951e-06	0.000440645	k__Bacteria	p__Synergistetes	c__Synergistia	o__Synergistales	f__Synergistaceae	g__Cloacibacillus	s__Cloacibacillus porcorum
sp14958	sp14958	0.990691	-2.30745	1.35604	-1.70161	0.0888285	0.291414	k__Bacteria	p__Synergistetes	c__Synergistia	o__Synergistales	f__Synergistaceae	g__Cloacibacillus	s__Cloacibacillus__uc
sp7459	sp7459	8.37998	-0.583754	0.188462	-3.09746	0.00195188	0.0257509	k__Bacteria	p__Firmicutes	c__Clostridia	o__Clostridia__na	f__Clostridia__na	g__Clostridia__na	s__Clostridia bacterium BRH_c25
sp7461	sp7461	4.61339	-0.912114	0.36659	-2.4881	0.0128427	0.0876065	k__Bacteria	p__Firmicutes	c__Clostridia	o__Clostridia__na	f__Clostridia__na	g__Clostridia__na	s__Clostridia bacterium UC5.1-1C12
sp7462	sp7462	38.7847	-0.620667	0.23338	-2.65947	0.00782646	0.0640336	k__Bacteria	p__Firmicutes	c__Clostridia	o__Clostridia__na	f__Clostridia__na	g__Clostridia__na	s__Clostridia bacterium UC5.1-1D1
sp7463	sp7463	53.2227	0.0962047	0.894081	0.107602	0.914312	0.973151	k__Bacteria	p__Firmicutes	c__Clostridia	o__Clostridia__na	f__Clostridia__na	g__Clostridia__na	s__Clostridia bacterium UC5.1-1D10
sp7464	sp7464	19.0404	-0.210118	0.201137	-1.04465	0.296184	0.573181	k__Bacteria	p__Firmicutes	c__Clostridia	o__Clostridia__na	f__Clostridia__na	g__Clostridia__na	s__Clostridia bacterium UC5.1-1E11
sp7465	sp7465	10.1825	-0.268532	0.312185	-0.86017	0.389696	0.664579	k__Bacteria	p__Firmicutes	c__Clostridia	o__Clostridia__na	f__Clostridia__na	g__Clostridia__na	s__Clostridia bacterium UC5.1-2F7
sp7466	sp7466	43.8961	-0.314953	0.178461	-1.76483	0.0775925	0.268526	k__Bacteria	p__Firmicutes	c__Clostridia	o__Clostridia__na	f__Clostridia__na	g__Clostridia__na	s__Clostridia bacterium UC5.1-2H11
sp7467	sp7467	11.0392	-1.31678	0.447479	-2.94266	0.00325407	0.0375882	k__Bacteria	p__Firmicutes	c__Clostridia	o__Clostridia__na	f__Clostridia__na	g__Clostridia__na	s__Clostridia bacterium UC5.1-2H6
sp7468	sp7468	1495.69	-0.609107	0.180593	-3.37282	0.000744021	0.0136177	k__Bacteria	p__Firmicutes	c__Clostridia	o__Clostridia__uc	f__Clostridia__uc	g__Clostridia__uc	s__Clostridia__uc
sp7511	sp7511	2.822	-0.550874	0.361125	-1.52544	0.12715	0.359198	k__Bacteria	p__Firmicutes	c__Clostridia	o__Clostridiales	f__Clostridiaceae	g__Clostridiaceae__na	s__Clostridiaceae bacterium BRH_c20a
sp7513	sp7513	12.2634	-0.193572	0.21219	-0.912256	0.361634	0.641124	k__Bacteria	p__Firmicutes	c__Clostridia	o__Clostridiales	f__Clostridiaceae	g__Clostridiaceae__na	s__Clostridiaceae bacterium MS3
sp7514	sp7514	5.82653	-0.100525	0.210116	-0.478426	0.632347	0.853933	k__Bacteria	p__Firmicutes	c__Clostridia	o__Clostridiales	f__Clostridiaceae	g__Clostridiaceae__na	s__Clostridiaceae bacterium mt12
sp7515	sp7515	220.924	-0.637992	0.170263	-3.74711	0.000178886	0.00604869	k__Bacteria	p__Firmicutes	c__Clostridia	o__Clostridiales	f__Clostridiaceae	g__Clostridiaceae__uc	s__Clostridiaceae__uc
sp7828	sp7828	71.1217	-0.492328	0.23713	-2.0762	0.0378757	0.177688	k__Bacteria	p__Firmicutes	c__Clostridia	o__Clostridiales	f__Clostridiales__na	g__Clostridiales__na	s__Clostridiales bacterium
sp7829	sp7829	88.5179	-0.251645	0.199159	-1.26354	0.206396	0.472619	k__Bacteria	p__Firmicutes	c__Clostridia	o__Clostridiales	f__Clostridiales__na	g__Clostridiales__na	s__Clostridiales bacterium 1_7_47FAA
sp7830	sp7830	1037.85	-0.253308	0.163209	-1.55205	0.12065	0.351931	k__Bacteria	p__Firmicutes	c__Clostridia	o__Clostridiales	f__Clostridiales__na	g__Clostridiales__na	s__Clostridiales bacterium 36_14
sp7832	sp7832	3.77499	-0.359158	0.246831	-1.45508	0.145648	0.386704	k__Bacteria	p__Firmicutes	c__Clostridia	o__Clostridiales	f__Clostridiales__na	g__Clostridiales__na	s__Clostridiales bacterium 38-18
sp7834	sp7834	2281.65	-0.408617	0.206252	-1.98115	0.047574	0.20016	k__Bacteria	p__Firmicutes	c__Clostridia	o__Clostridiales	f__Clostridiales__na	g__Clostridiales__na	s__Clostridiales bacterium 41_12_two_minus
sp7835	sp7835	1191.64	-0.323352	0.19869	-1.62742	0.103648	0.322998	k__Bacteria	p__Firmicutes	c__Clostridia	o__Clostridiales	f__Clostridiales__na	g__Clostridiales__na	s__Clostridiales bacterium 41_21_two_genomes
sp7836	sp7836	3712.31	0.143275	0.115324	1.24237	0.214098	0.482604	k__Bacteria	p__Firmicutes	c__Clostridia	o__Clostridiales	f__Clostridiales__na	g__Clostridiales__na	s__Clostridiales bacterium 42_27
sp7837	sp7837	16.039	-0.674729	0.23462	-2.87584	0.00402956	0.042504	k__Bacteria	p__Firmicutes	c__Clostridia	o__Clostridiales	f__Clostridiales__na	g__Clostridiales__na	s__Clostridiales bacterium 43-6
sp7838	sp7838	786.746	-0.357981	0.24943	-1.4352	0.151231	0.395861	k__Bacteria	p__Firmicutes	c__Clostridia	o__Clostridiales	f__Clostridiales__na	g__Clostridiales__na	s__Clostridiales bacterium 44_9
sp7839	sp7839	392.422	0.0338239	0.169085	0.200041	0.841449	0.958337	k__Bacteria	p__Firmicutes	c__Clostridia	o__Clostridiales	f__Clostridiales__na	g__Clostridiales__na	s__Clostridiales bacterium 45_37
sp7840	sp7840	3484.4	-0.241345	0.181325	-1.33101	0.183187	0.439253	k__Bacteria	p__Firmicutes	c__Clostridia	o__Clostridiales	f__Clostridiales__na	g__Clostridiales__na	s__Clostridiales bacterium 52_15
sp7841	sp7841	1966.87	-0.14142	0.208995	-0.676669	0.498616	0.757382	k__Bacteria	p__Firmicutes	c__Clostridia	o__Clostridiales	f__Clostridiales__na	g__Clostridiales__na	s__Clostridiales bacterium 59_14
sp7842	sp7842	73.404	-0.185471	0.110777	-1.67428	0.0940762	0.302604	k__Bacteria	p__Firmicutes	c__Clostridia	o__Clostridiales	f__Clostridiales__na	g__Clostridiales__na	s__Clostridiales bacterium CHKCI001
sp7843	sp7843	69.7661	-0.899602	0.205486	-4.37791	1.19821e-05	0.000958817	k__Bacteria	p__Firmicutes	c__Clostridia	o__Clostridiales	f__Clostridiales__na	g__Clostridiales__na	s__Clostridiales bacterium CHKCI006
sp7850	sp7850	2.66075	-0.364619	0.333696	-1.09267	0.27454	0.554413	k__Bacteria	p__Firmicutes	c__Clostridia	o__Clostridiales	f__Clostridiales__na	g__Clostridiales__na	s__Clostridiales bacterium DRI-13
sp7851	sp7851	3.21997	-0.479146	0.271921	-1.76208	0.0780564	0.269414	k__Bacteria	p__Firmicutes	c__Clostridia	o__Clostridiales	f__Clostridiales__na	g__Clostridiales__na	s__Clostridiales bacterium GWB2_37_7
sp7852	sp7852	1.92514	-0.37879	0.381082	-0.993985	0.32023	0.597901	k__Bacteria	p__Firmicutes	c__Clostridia	o__Clostridiales	f__Clostridiales__na	g__Clostridiales__na	s__Clostridiales bacterium GWC2_40_7
sp7853	sp7853	1.38382	-1.33211	0.408847	-3.25822	0.00112112	0.0173038	k__Bacteria	p__Firmicutes	c__Clostridia	o__Clostridiales	f__Clostridiales__na	g__Clostridiales__na	s__Clostridiales bacterium GWD2_32_19
sp7854	sp7854	2.16645	-0.651039	0.323725	-2.01109	0.0443164	0.192606	k__Bacteria	p__Firmicutes	c__Clostridia	o__Clostridiales	f__Clostridiales__na	g__Clostridiales__na	s__Clostridiales bacterium GWD2_32_59
sp7856	sp7856	18.5002	-0.296038	0.280174	-1.05662	0.290683	0.568035	k__Bacteria	p__Firmicutes	c__Clostridia	o__Clostridiales	f__Clostridiales__na	g__Clostridiales__na	s__Clostridiales bacterium GWF2_36_10
sp7857	sp7857	21.5454	-0.30817	0.248985	-1.2377	0.215825	0.483686	k__Bacteria	p__Firmicutes	c__Clostridia	o__Clostridiales	f__Clostridiales__na	g__Clostridiales__na	s__Clostridiales bacterium GWF2_38_85
sp7859	sp7859	7.79827	-0.278848	0.244889	-1.13867	0.25484	0.530287	k__Bacteria	p__Firmicutes	c__Clostridia	o__Clostridiales	f__Clostridiales__na	g__Clostridiales__na	s__Clostridiales bacterium KA00274
sp7860	sp7860	1221.9	0.120271	0.212583	0.56576	0.571557	0.811735	k__Bacteria	p__Firmicutes	c__Clostridia	o__Clostridiales	f__Clostridiales__na	g__Clostridiales__na	s__Clostridiales bacterium KLE1615
sp7861	sp7861	1.41255	-1.13919	0.668392	-1.70437	0.0883116	0.290821	k__Bacteria	p__Firmicutes	c__Clostridia	o__Clostridiales	f__Clostridiales__na	g__Clostridiales__na	s__Clostridiales bacterium Marseille-P2986
sp7862	sp7862	4.03067	-0.225107	0.245447	-0.917129	0.359075	0.637022	k__Bacteria	p__Firmicutes	c__Clostridia	o__Clostridiales	f__Clostridiales__na	g__Clostridiales__na	s__Clostridiales bacterium MCWD3
sp7863	sp7863	3.3942	-0.463948	0.261092	-1.77696	0.0755754	0.263652	k__Bacteria	p__Firmicutes	c__Clostridia	o__Clostridiales	f__Clostridiales__na	g__Clostridiales__na	s__Clostridiales bacterium mt11
sp7864	sp7864	128.283	0.0623271	0.16453	0.378819	0.704822	0.895324	k__Bacteria	p__Firmicutes	c__Clostridia	o__Clostridiales	f__Clostridiales__na	g__Clostridiales__na	s__Clostridiales bacterium NK3B98
sp7865	sp7865	345.667	-0.0792555	0.186389	-0.425215	0.67068	0.875049	k__Bacteria	p__Firmicutes	c__Clostridia	o__Clostridiales	f__Clostridiales__na	g__Clostridiales__na	s__Clostridiales bacterium Nov_37_41
sp7866	sp7866	3.85798	-0.216914	0.231194	-0.938235	0.348124	0.628222	k__Bacteria	p__Firmicutes	c__Clostridia	o__Clostridiales	f__Clostridiales__na	g__Clostridiales__na	s__Clostridiales bacterium oral taxon 876
sp7867	sp7867	2.11416	-0.609021	0.309332	-1.96883	0.0489731	0.203603	k__Bacteria	p__Firmicutes	c__Clostridia	o__Clostridiales	f__Clostridiales__na	g__Clostridiales__na	s__Clostridiales bacterium PH28_bin88
sp7807	sp7807	12.7872	-0.357256	0.198467	-1.80007	0.071849	0.256015	k__Bacteria	p__Firmicutes	c__Clostridia	o__Clostridiales	f__Clostridiales Family XIII. Incertae Sedis	g__Clostridiales Family XIII. Incertae Sedis__na	s__Clostridiales bacterium S5-A14a
sp7869	sp7869	22.1988	-0.424637	0.305516	-1.3899	0.164558	0.413083	k__Bacteria	p__Firmicutes	c__Clostridia	o__Clostridiales	f__Clostridiales__na	g__Clostridiales__na	s__Clostridiales bacterium VE202-01
sp7870	sp7870	153.835	-0.32609	0.18794	-1.73507	0.0827278	0.280885	k__Bacteria	p__Firmicutes	c__Clostridia	o__Clostridiales	f__Clostridiales__na	g__Clostridiales__na	s__Clostridiales bacterium VE202-03
sp7871	sp7871	39.5657	-0.281597	0.205758	-1.36859	0.171129	0.422779	k__Bacteria	p__Firmicutes	c__Clostridia	o__Clostridiales	f__Clostridiales__na	g__Clostridiales__na	s__Clostridiales bacterium VE202-06
sp7872	sp7872	6.5747	-0.63637	0.252844	-2.51685	0.0118409	0.0829504	k__Bacteria	p__Firmicutes	c__Clostridia	o__Clostridiales	f__Clostridiales__na	g__Clostridiales__na	s__Clostridiales bacterium VE202-08
sp7873	sp7873	31.8067	-0.474859	0.208289	-2.27981	0.022619	0.129202	k__Bacteria	p__Firmicutes	c__Clostridia	o__Clostridiales	f__Clostridiales__na	g__Clostridiales__na	s__Clostridiales bacterium VE202-09
sp7874	sp7874	65.3897	-0.324303	0.245256	-1.32231	0.186066	0.44325	k__Bacteria	p__Firmicutes	c__Clostridia	o__Clostridiales	f__Clostridiales__na	g__Clostridiales__na	s__Clostridiales bacterium VE202-13
sp7875	sp7875	15.4659	0.0669636	0.277309	0.241477	0.809186	0.949409	k__Bacteria	p__Firmicutes	c__Clostridia	o__Clostridiales	f__Clostridiales__na	g__Clostridiales__na	s__Clostridiales bacterium VE202-14
sp7876	sp7876	15.5256	-0.616642	0.198725	-3.10299	0.00191576	0.0254033	k__Bacteria	p__Firmicutes	c__Clostridia	o__Clostridiales	f__Clostridiales__na	g__Clostridiales__na	s__Clostridiales bacterium VE202-15
sp7877	sp7877	42.4442	0.199469	0.185355	1.07615	0.281861	0.563073	k__Bacteria	p__Firmicutes	c__Clostridia	o__Clostridiales	f__Clostridiales__na	g__Clostridiales__na	s__Clostridiales bacterium VE202-16
sp7878	sp7878	7.90924	-1.73034	0.488958	-3.53883	0.0004019	0.00957267	k__Bacteria	p__Firmicutes	c__Clostridia	o__Clostridiales	f__Clostridiales__na	g__Clostridiales__na	s__Clostridiales bacterium VE202-18
sp7879	sp7879	251.498	-1.12845	0.245238	-4.60143	4.19609e-06	0.000454401	k__Bacteria	p__Firmicutes	c__Clostridia	o__Clostridiales	f__Clostridiales__na	g__Clostridiales__na	s__Clostridiales bacterium VE202-21
sp7880	sp7880	58.3821	-3.06352	0.459997	-6.65986	2.74088e-11	3.56177e-08	k__Bacteria	p__Firmicutes	c__Clostridia	o__Clostridiales	f__Clostridiales__na	g__Clostridiales__na	s__Clostridiales bacterium VE202-26
sp7881	sp7881	110.97	-1.38314	0.319149	-4.33383	1.46538e-05	0.00107138	k__Bacteria	p__Firmicutes	c__Clostridia	o__Clostridiales	f__Clostridiales__na	g__Clostridiales__na	s__Clostridiales bacterium VE202-27
sp7882	sp7882	36.6958	-0.346646	0.168662	-2.05526	0.0398536	0.182486	k__Bacteria	p__Firmicutes	c__Clostridia	o__Clostridiales	f__Clostridiales__na	g__Clostridiales__na	s__Clostridiales bacterium VE202-28
sp7883	sp7883	20.4671	-0.500522	0.575176	-0.870207	0.384187	0.659147	k__Bacteria	p__Firmicutes	c__Clostridia	o__Clostridiales	f__Clostridiales__na	g__Clostridiales__na	s__Clostridiales bacterium VE202-29
sp7808	sp7808	12.4039	-0.207863	0.202842	-1.02475	0.30548	0.583351	k__Bacteria	p__Firmicutes	c__Clostridia	o__Clostridiales	f__Clostridiales Family XIII. Incertae Sedis	g__Clostridiales Family XIII. Incertae Sedis__uc	s__Clostridiales Family XIII. Incertae Sedis__uc
sp7924	sp7924	294287	-0.00151657	0.134638	-0.011264	0.991013	0.99561	k__Bacteria	p__Firmicutes	c__Clostridia	o__Clostridiales	f__Clostridiales__uc	g__Clostridiales__uc	s__Clostridiales__uc
sp7516	sp7516	3.58113	-0.275093	0.232399	-1.18371	0.236528	0.508466	k__Bacteria	p__Firmicutes	c__Clostridia	o__Clostridiales	f__Clostridiaceae	g__Clostridiisalibacter	s__Clostridiisalibacter paucivorans
sp8406	sp8406	1589.8	-0.103367	0.131657	-0.785122	0.432382	0.702351	k__Bacteria	p__Firmicutes	c__Clostridia	o__Clostridiales	f__Peptostreptococcaceae	g__Clostridioides	s__Clostridioides difficile
sp8407	sp8407	7.41737	0.0295587	0.298637	0.0989788	0.921155	0.973858	k__Bacteria	p__Firmicutes	c__Clostridia	o__Clostridiales	f__Peptostreptococcaceae	g__Clostridioides	s__Clostridioides mangenotii
sp7518	sp7518	8.67326	0.452062	0.284043	1.59153	0.111491	0.338116	k__Bacteria	p__Firmicutes	c__Clostridia	o__Clostridiales	f__Clostridiaceae	g__Clostridium	s__Clostridium acetireducens
sp7520	sp7520	5.33135	-0.689522	0.344111	-2.00378	0.0450941	0.193718	k__Bacteria	p__Firmicutes	c__Clostridia	o__Clostridiales	f__Clostridiaceae	g__Clostridium	s__Clostridium acidisoli
sp7521	sp7521	2.93177	0.106033	0.244028	0.434511	0.663917	0.87177	k__Bacteria	p__Firmicutes	c__Clostridia	o__Clostridiales	f__Clostridiaceae	g__Clostridium	s__Clostridium akagii
sp7522	sp7522	2.70641	-0.356551	0.279563	-1.27539	0.202173	0.466236	k__Bacteria	p__Firmicutes	c__Clostridia	o__Clostridiales	f__Clostridiaceae	g__Clostridium	s__Clostridium algidicarnis
sp7524	sp7524	4.6011	-0.509012	0.227121	-2.24115	0.0250166	0.134893	k__Bacteria	p__Firmicutes	c__Clostridia	o__Clostridiales	f__Clostridiaceae	g__Clostridium	s__Clostridium amylolyticum
sp7526	sp7526	14.9627	0.0492525	0.154148	0.319513	0.749337	0.915962	k__Bacteria	p__Firmicutes	c__Clostridia	o__Clostridiales	f__Clostridiaceae	g__Clostridium	s__Clostridium argentinense
sp7529	sp7529	11.5337	0.299325	0.28455	1.05192	0.292835	0.570468	k__Bacteria	p__Firmicutes	c__Clostridia	o__Clostridiales	f__Clostridiaceae	g__Clostridium	s__Clostridium baratii
sp7530	sp7530	61.9826	0.586218	0.552267	1.06148	0.288474	0.567303	k__Bacteria	p__Firmicutes	c__Clostridia	o__Clostridiales	f__Clostridiaceae	g__Clostridium	s__Clostridium bartlettii CAG:1329
sp7531	sp7531	17.6527	0.334338	0.213348	1.5671	0.117092	0.3458	k__Bacteria	p__Firmicutes	c__Clostridia	o__Clostridiales	f__Clostridiaceae	g__Clostridium	s__Clostridium beijerinckii
sp7532	sp7532	32.4655	-0.599592	0.298746	-2.00703	0.0447466	0.193569	k__Bacteria	p__Firmicutes	c__Clostridia	o__Clostridiales	f__Clostridiaceae	g__Clostridium	s__Clostridium bolteae CAG:59
sp7533	sp7533	12.0668	-0.0859196	0.197485	-0.435069	0.663512	0.87177	k__Bacteria	p__Firmicutes	c__Clostridia	o__Clostridiales	f__Clostridiaceae	g__Clostridium	s__Clostridium bornimense
sp7534	sp7534	76.981	0.215828	0.185663	1.16247	0.245044	0.519851	k__Bacteria	p__Firmicutes	c__Clostridia	o__Clostridiales	f__Clostridiaceae	g__Clostridium	s__Clostridium botulinum
sp7535	sp7535	52.1019	-0.271909	0.255003	-1.0663	0.286288	0.565832	k__Bacteria	p__Firmicutes	c__Clostridia	o__Clostridiales	f__Clostridiaceae	g__Clostridium	s__Clostridium butyricum
sp7536	sp7536	12.413	-0.055361	0.232811	-0.237794	0.812041	0.950673	k__Bacteria	p__Firmicutes	c__Clostridia	o__Clostridiales	f__Clostridiaceae	g__Clostridium	s__Clostridium cadaveris
sp7537	sp7537	4.87776	-0.157199	0.230824	-0.681032	0.495851	0.756562	k__Bacteria	p__Firmicutes	c__Clostridia	o__Clostridiales	f__Clostridiaceae	g__Clostridium	s__Clostridium carboxidivorans
sp7538	sp7538	4.56543	0.00428133	0.266006	0.0160949	0.987159	0.994043	k__Bacteria	p__Firmicutes	c__Clostridia	o__Clostridiales	f__Clostridiaceae	g__Clostridium	s__Clostridium cavendishii
sp7539	sp7539	119.864	0.931296	0.475592	1.95818	0.0502088	0.207131	k__Bacteria	p__Firmicutes	c__Clostridia	o__Clostridiales	f__Clostridiaceae	g__Clostridium	s__Clostridium celatum
sp7540	sp7540	9.88023	0.0636245	0.144172	0.441311	0.658988	0.870279	k__Bacteria	p__Firmicutes	c__Clostridia	o__Clostridiales	f__Clostridiaceae	g__Clostridium	s__Clostridium cellulovorans
sp7541	sp7541	6.07177	0.723463	0.398014	1.81768	0.0691129	0.249478	k__Bacteria	p__Firmicutes	c__Clostridia	o__Clostridiales	f__Clostridiaceae	g__Clostridium	s__Clostridium chauvoei
sp7542	sp7542	4.04098	-0.0124369	0.262514	-0.0473762	0.962213	0.983789	k__Bacteria	p__Firmicutes	c__Clostridia	o__Clostridiales	f__Clostridiaceae	g__Clostridium	s__Clostridium chromiireducens
sp7543	sp7543	7.22626	-0.697249	0.329899	-2.11352	0.034556	0.167558	k__Bacteria	p__Firmicutes	c__Clostridia	o__Clostridiales	f__Clostridiaceae	g__Clostridium	s__Clostridium clostridioforme CAG:132
sp7544	sp7544	14.3377	-0.704109	0.261672	-2.6908	0.00712802	0.06074	k__Bacteria	p__Firmicutes	c__Clostridia	o__Clostridiales	f__Clostridiaceae	g__Clostridium	s__Clostridium clostridioforme CAG:511
sp7546	sp7546	4.91657	-0.291308	0.281585	-1.03453	0.300888	0.579265	k__Bacteria	p__Firmicutes	c__Clostridia	o__Clostridiales	f__Clostridiaceae	g__Clostridium	s__Clostridium colicanis
sp7547	sp7547	5.54007	-0.113752	0.237857	-0.478236	0.632482	0.853933	k__Bacteria	p__Firmicutes	c__Clostridia	o__Clostridiales	f__Clostridiaceae	g__Clostridium	s__Clostridium collagenovorans
sp7549	sp7549	2.90602	-0.365267	0.246953	-1.4791	0.139114	0.378198	k__Bacteria	p__Firmicutes	c__Clostridia	o__Clostridiales	f__Clostridiaceae	g__Clostridium	s__Clostridium cylindrosporum
sp7551	sp7551	166.707	0.218621	1.49508	0.146227	0.883742	0.965061	k__Bacteria	p__Firmicutes	c__Clostridia	o__Clostridiales	f__Clostridiaceae	g__Clostridium	s__Clostridium disporicum
sp7553	sp7553	3.33712	-0.282313	0.255288	-1.10586	0.268786	0.546832	k__Bacteria	p__Firmicutes	c__Clostridia	o__Clostridiales	f__Clostridiaceae	g__Clostridium	s__Clostridium estertheticum
sp7554	sp7554	4.52323	-0.256163	0.283252	-0.904364	0.365802	0.64412	k__Bacteria	p__Firmicutes	c__Clostridia	o__Clostridiales	f__Clostridiaceae	g__Clostridium	s__Clostridium fallax
sp7556	sp7556	2.81872	-0.265347	0.258559	-1.02625	0.304774	0.58286	k__Bacteria	p__Firmicutes	c__Clostridia	o__Clostridiales	f__Clostridiaceae	g__Clostridium	s__Clostridium formicaceticum
sp7557	sp7557	3.10554	-0.00807594	0.302531	-0.0266945	0.978703	0.989844	k__Bacteria	p__Firmicutes	c__Clostridia	o__Clostridiales	f__Clostridiaceae	g__Clostridium	s__Clostridium frigidicarnis
sp7558	sp7558	5.71969	0.813089	0.359398	2.26236	0.0236752	0.13176	k__Bacteria	p__Firmicutes	c__Clostridia	o__Clostridiales	f__Clostridiaceae	g__Clostridium	s__Clostridium gasigenes
sp7559	sp7559	4.28419	-0.357846	0.2185	-1.63773	0.101477	0.319683	k__Bacteria	p__Firmicutes	c__Clostridia	o__Clostridiales	f__Clostridiaceae	g__Clostridium	s__Clostridium grantii
sp7561	sp7561	13.2013	-0.477363	0.223168	-2.13904	0.0324327	0.160252	k__Bacteria	p__Firmicutes	c__Clostridia	o__Clostridiales	f__Clostridiaceae	g__Clostridium	s__Clostridium hathewayi CAG:224
sp7562	sp7562	4.52944	-0.114095	0.221779	-0.514452	0.606936	0.832812	k__Bacteria	p__Firmicutes	c__Clostridia	o__Clostridiales	f__Clostridiaceae	g__Clostridium	s__Clostridium homopropionicum
sp7563	sp7563	3.07165	0.0458032	0.261204	0.175354	0.860801	0.961964	k__Bacteria	p__Firmicutes	c__Clostridia	o__Clostridiales	f__Clostridiaceae	g__Clostridium	s__Clostridium hydrogeniformans
sp7564	sp7564	3.43288	0.0838097	0.321138	0.260977	0.79411	0.943544	k__Bacteria	p__Firmicutes	c__Clostridia	o__Clostridiales	f__Clostridiaceae	g__Clostridium	s__Clostridium ihumii
sp7565	sp7565	9.48994	-0.0883986	0.234776	-0.376524	0.706527	0.896614	k__Bacteria	p__Firmicutes	c__Clostridia	o__Clostridiales	f__Clostridiaceae	g__Clostridium	s__Clostridium intestinale
sp7566	sp7566	5.1014	-0.456106	0.282127	-1.61667	0.10595	0.327036	k__Bacteria	p__Firmicutes	c__Clostridia	o__Clostridiales	f__Clostridiaceae	g__Clostridium	s__Clostridium jeddahense
sp7567	sp7567	6.84059	-0.33328	0.17732	-1.87954	0.0601714	0.228888	k__Bacteria	p__Firmicutes	c__Clostridia	o__Clostridiales	f__Clostridiaceae	g__Clostridium	s__Clostridium kluyveri
sp7568	sp7568	56.5513	-0.792516	0.304769	-2.60038	0.00931209	0.0713927	k__Bacteria	p__Firmicutes	c__Clostridia	o__Clostridiales	f__Clostridiaceae	g__Clostridium	s__Clostridium leptum CAG:27
sp7569	sp7569	2.42472	0.011721	0.312004	0.0375667	0.970033	0.986738	k__Bacteria	p__Firmicutes	c__Clostridia	o__Clostridiales	f__Clostridiaceae	g__Clostridium	s__Clostridium ljungdahlii
sp7570	sp7570	2.69136	-0.243366	0.295516	-0.82353	0.410207	0.686495	k__Bacteria	p__Firmicutes	c__Clostridia	o__Clostridiales	f__Clostridiaceae	g__Clostridium	s__Clostridium lundense
sp7571	sp7571	6.5173	-0.311172	0.158834	-1.9591	0.050101	0.207015	k__Bacteria	p__Firmicutes	c__Clostridia	o__Clostridiales	f__Clostridiaceae	g__Clostridium	s__Clostridium magnum
sp7573	sp7573	20.3407	-0.327001	0.198058	-1.65103	0.0987318	0.313063	k__Bacteria	p__Firmicutes	c__Clostridia	o__Clostridiales	f__Clostridiaceae	g__Clostridium	s__Clostridium merdae
sp7574	sp7574	119.607	-3.06359	0.501405	-6.11001	9.9622e-10	5.17835e-07	k__Bacteria	p__Firmicutes	c__Clostridia	o__Clostridiales	f__Clostridiaceae	g__Clostridium	s__Clostridium neonatale
sp7575	sp7575	45.6408	-0.745751	0.35194	-2.11897	0.0340928	0.166789	k__Bacteria	p__Firmicutes	c__Clostridia	o__Clostridiales	f__Clostridiaceae	g__Clostridium	s__Clostridium nexile CAG:348
sp7577	sp7577	13.404	0.270974	0.180739	1.49926	0.133807	0.371284	k__Bacteria	p__Firmicutes	c__Clostridia	o__Clostridiales	f__Clostridiaceae	g__Clostridium	s__Clostridium oryzae
sp7578	sp7578	10.504	-0.0928415	0.330454	-0.280951	0.778748	0.933133	k__Bacteria	p__Firmicutes	c__Clostridia	o__Clostridiales	f__Clostridiaceae	g__Clostridium	s__Clostridium paraputrificum
sp7579	sp7579	9.86661	-0.0746093	0.151479	-0.492537	0.622339	0.847281	k__Bacteria	p__Firmicutes	c__Clostridia	o__Clostridiales	f__Clostridiaceae	g__Clostridium	s__Clostridium pasteurianum
sp7580	sp7580	282.382	-0.514247	0.489057	-1.05151	0.293026	0.570468	k__Bacteria	p__Firmicutes	c__Clostridia	o__Clostridiales	f__Clostridiaceae	g__Clostridium	s__Clostridium perfringens
sp7581	sp7581	1448.24	0.130665	0.253669	0.5151	0.606483	0.832812	k__Bacteria	p__Firmicutes	c__Clostridia	o__Clostridiales	f__Clostridiaceae	g__Clostridium	s__Clostridium phoceensis
sp7582	sp7582	7.69813	-0.299525	0.18378	-1.6298	0.103144	0.321815	k__Bacteria	p__Firmicutes	c__Clostridia	o__Clostridiales	f__Clostridiaceae	g__Clostridium	s__Clostridium polynesiense
sp7583	sp7583	6.68383	-0.00169281	0.193012	-0.0087705	0.993002	0.996838	k__Bacteria	p__Firmicutes	c__Clostridia	o__Clostridiales	f__Clostridiaceae	g__Clostridium	s__Clostridium puniceum
sp7586	sp7586	8.39409	0.348817	0.248713	1.40249	0.16077	0.408181	k__Bacteria	p__Firmicutes	c__Clostridia	o__Clostridiales	f__Clostridiaceae	g__Clostridium	s__Clostridium saccharobutylicum
sp7587	sp7587	7.78909	0.131141	0.219016	0.598772	0.549325	0.795817	k__Bacteria	p__Firmicutes	c__Clostridia	o__Clostridiales	f__Clostridiaceae	g__Clostridium	s__Clostridium saccharoperbutylacetonicum
sp7588	sp7588	2.49626	0.328388	0.33976	0.966529	0.333779	0.613144	k__Bacteria	p__Firmicutes	c__Clostridia	o__Clostridiales	f__Clostridiaceae	g__Clostridium	s__Clostridium sartagoforme
sp7589	sp7589	7.02222	0.602922	0.53955	1.11745	0.263801	0.542888	k__Bacteria	p__Firmicutes	c__Clostridia	o__Clostridiales	f__Clostridiaceae	g__Clostridium	s__Clostridium saudiense
sp7592	sp7592	5.16119	0.462426	0.383533	1.2057	0.227933	0.499023	k__Bacteria	p__Firmicutes	c__Clostridia	o__Clostridiales	f__Clostridiaceae	g__Clostridium	s__Clostridium septicum
sp7593	sp7593	57.1438	0.712151	0.483957	1.47152	0.141151	0.382056	k__Bacteria	p__Firmicutes	c__Clostridia	o__Clostridiales	f__Clostridiaceae	g__Clostridium	s__Clostridium sp. 1_1_41A1FAA
sp7594	sp7594	13.5311	0.0133581	0.181787	0.0734821	0.941423	0.978312	k__Bacteria	p__Firmicutes	c__Clostridia	o__Clostridiales	f__Clostridiaceae	g__Clostridium	s__Clostridium sp. 12(A)
sp7595	sp7595	56.7983	0.594061	1.76564	0.336456	0.736527	0.913273	k__Bacteria	p__Firmicutes	c__Clostridia	o__Clostridiales	f__Clostridiaceae	g__Clostridium	s__Clostridium sp. 26_21
sp7596	sp7596	387.123	0.41044	2.3494	0.1747	0.861316	0.961964	k__Bacteria	p__Firmicutes	c__Clostridia	o__Clostridiales	f__Clostridiaceae	g__Clostridium	s__Clostridium sp. 26_22
sp7597	sp7597	197.583	1.47819	0.489512	3.01972	0.00253011	0.0314629	k__Bacteria	p__Firmicutes	c__Clostridia	o__Clostridiales	f__Clostridiaceae	g__Clostridium	s__Clostridium sp. 27_14
sp7598	sp7598	29.2096	1.02227	0.704069	1.45195	0.146516	0.387775	k__Bacteria	p__Firmicutes	c__Clostridia	o__Clostridiales	f__Clostridiaceae	g__Clostridium	s__Clostridium sp. 28_12
sp7599	sp7599	14.7214	0.802451	0.6418	1.25031	0.211185	0.479782	k__Bacteria	p__Firmicutes	c__Clostridia	o__Clostridiales	f__Clostridiaceae	g__Clostridium	s__Clostridium sp. 28_17
sp7600	sp7600	97.2445	0.651344	0.559807	1.16351	0.244621	0.519851	k__Bacteria	p__Firmicutes	c__Clostridia	o__Clostridiales	f__Clostridiaceae	g__Clostridium	s__Clostridium sp. 29_15
sp7601	sp7601	680.467	-0.262326	0.510201	-0.514162	0.607139	0.832812	k__Bacteria	p__Firmicutes	c__Clostridia	o__Clostridiales	f__Clostridiaceae	g__Clostridium	s__Clostridium sp. 42_12
sp7602	sp7602	68.285	0.940721	0.377427	2.49246	0.0126863	0.0873263	k__Bacteria	p__Firmicutes	c__Clostridia	o__Clostridiales	f__Clostridiaceae	g__Clostridium	s__Clostridium sp. 44_14
sp7603	sp7603	12.7254	-0.512045	0.413889	-1.23715	0.21603	0.483686	k__Bacteria	p__Firmicutes	c__Clostridia	o__Clostridiales	f__Clostridiaceae	g__Clostridium	s__Clostridium sp. 7_2_43FAA
sp7604	sp7604	86.6174	0.280181	0.234225	1.1962	0.231618	0.503745	k__Bacteria	p__Firmicutes	c__Clostridia	o__Clostridiales	f__Clostridiaceae	g__Clostridium	s__Clostridium sp. 7_3_54FAA
sp7605	sp7605	5.52657	0.458666	0.315305	1.45467	0.14576	0.386704	k__Bacteria	p__Firmicutes	c__Clostridia	o__Clostridiales	f__Clostridiaceae	g__Clostridium	s__Clostridium sp. Ade.TY
sp7606	sp7606	5.86983	0.0105741	0.227478	0.046484	0.962925	0.984129	k__Bacteria	p__Firmicutes	c__Clostridia	o__Clostridiales	f__Clostridiaceae	g__Clostridium	s__Clostridium sp. ASBs410
sp7607	sp7607	27.8044	-0.19613	0.117049	-1.67562	0.0938129	0.302204	k__Bacteria	p__Firmicutes	c__Clostridia	o__Clostridiales	f__Clostridiaceae	g__Clostridium	s__Clostridium sp. ASF356
sp7608	sp7608	94.9071	-0.02371	0.146047	-0.162345	0.871034	0.962362	k__Bacteria	p__Firmicutes	c__Clostridia	o__Clostridiales	f__Clostridiaceae	g__Clostridium	s__Clostridium sp. ASF502
sp7609	sp7609	1964.06	-1.73401	0.422419	-4.10495	4.04403e-05	0.00206087	k__Bacteria	p__Firmicutes	c__Clostridia	o__Clostridiales	f__Clostridiaceae	g__Clostridium	s__Clostridium sp. AT4
sp7611	sp7611	32.0663	0.0152402	0.216074	0.0705327	0.94377	0.978493	k__Bacteria	p__Firmicutes	c__Clostridia	o__Clostridiales	f__Clostridiaceae	g__Clostridium	s__Clostridium sp. ATCC 29733
sp7612	sp7612	247.065	-0.391717	0.134146	-2.92008	0.00349937	0.0394169	k__Bacteria	p__Firmicutes	c__Clostridia	o__Clostridiales	f__Clostridiaceae	g__Clostridium	s__Clostridium sp. ATCC BAA-442
sp7613	sp7613	34.875	0.0176929	0.266175	0.066471	0.947003	0.979327	k__Bacteria	p__Firmicutes	c__Clostridia	o__Clostridiales	f__Clostridiaceae	g__Clostridium	s__Clostridium sp. Bc-iso-3
sp7615	sp7615	3.17386	0.0421886	0.308208	0.136884	0.891123	0.967264	k__Bacteria	p__Firmicutes	c__Clostridia	o__Clostridiales	f__Clostridiaceae	g__Clostridium	s__Clostridium sp. BL8
sp7616	sp7616	3.79089	-0.498145	0.32652	-1.52562	0.127104	0.359198	k__Bacteria	p__Firmicutes	c__Clostridia	o__Clostridiales	f__Clostridiaceae	g__Clostridium	s__Clostridium sp. BNL1100
sp7617	sp7617	158.328	-1.0994	0.222516	-4.94079	7.78077e-07	0.000118954	k__Bacteria	p__Firmicutes	c__Clostridia	o__Clostridiales	f__Clostridiaceae	g__Clostridium	s__Clostridium sp. BR31
sp7618	sp7618	64.8633	-0.242513	0.118019	-2.05486	0.0398922	0.182486	k__Bacteria	p__Firmicutes	c__Clostridia	o__Clostridiales	f__Clostridiaceae	g__Clostridium	s__Clostridium sp. C105KSO13
sp7619	sp7619	23.1833	-0.452541	0.269458	-1.67945	0.0930646	0.301214	k__Bacteria	p__Firmicutes	c__Clostridia	o__Clostridiales	f__Clostridiaceae	g__Clostridium	s__Clostridium sp. C105KSO14
sp7620	sp7620	22.6402	-0.240101	0.185012	-1.29776	0.19437	0.45266	k__Bacteria	p__Firmicutes	c__Clostridia	o__Clostridiales	f__Clostridiaceae	g__Clostridium	s__Clostridium sp. C105KSO15
sp7621	sp7621	3.66315	0.848577	0.413488	2.05224	0.040146	0.182486	k__Bacteria	p__Firmicutes	c__Clostridia	o__Clostridiales	f__Clostridiaceae	g__Clostridium	s__Clostridium sp. C8
sp7623	sp7623	7.38123	-2.32953	0.570592	-4.08266	4.45238e-05	0.00218334	k__Bacteria	p__Firmicutes	c__Clostridia	o__Clostridiales	f__Clostridiaceae	g__Clostridium	s__Clostridium sp. CAG:1000
sp7624	sp7624	141.472	-0.32961	0.222066	-1.48429	0.137733	0.376808	k__Bacteria	p__Firmicutes	c__Clostridia	o__Clostridiales	f__Clostridiaceae	g__Clostridium	s__Clostridium sp. CAG:1013
sp7625	sp7625	184.295	-1.32263	0.344677	-3.8373	0.000124396	0.00468557	k__Bacteria	p__Firmicutes	c__Clostridia	o__Clostridiales	f__Clostridiaceae	g__Clostridium	s__Clostridium sp. CAG:1024
sp7626	sp7626	21.5199	-0.240374	1.31936	-0.18219	0.855434	0.961964	k__Bacteria	p__Firmicutes	c__Clostridia	o__Clostridiales	f__Clostridiaceae	g__Clostridium	s__Clostridium sp. CAG:1193
sp7627	sp7627	14.9208	-2.34925	0.512861	-4.58068	4.63468e-06	0.000481822	k__Bacteria	p__Firmicutes	c__Clostridia	o__Clostridiales	f__Clostridiaceae	g__Clostridium	s__Clostridium sp. CAG:1219
sp7628	sp7628	131.053	1.51088	0.491437	3.07441	0.00210917	0.0274481	k__Bacteria	p__Firmicutes	c__Clostridia	o__Clostridiales	f__Clostridiaceae	g__Clostridium	s__Clostridium sp. CAG:122
sp7629	sp7629	196.973	1.15971	0.401653	2.88734	0.00388509	0.0413825	k__Bacteria	p__Firmicutes	c__Clostridia	o__Clostridiales	f__Clostridiaceae	g__Clostridium	s__Clostridium sp. CAG:12237_41
sp7630	sp7630	15599.1	-0.579898	0.558996	-1.03739	0.299554	0.577124	k__Bacteria	p__Firmicutes	c__Clostridia	o__Clostridiales	f__Clostridiaceae	g__Clostridium	s__Clostridium sp. CAG:127
sp7631	sp7631	2161.43	-0.978717	0.534163	-1.83224	0.0669154	0.24426	k__Bacteria	p__Firmicutes	c__Clostridia	o__Clostridiales	f__Clostridiaceae	g__Clostridium	s__Clostridium sp. CAG:138
sp7632	sp7632	17.4947	-0.229391	0.244567	-0.937947	0.348272	0.628222	k__Bacteria	p__Firmicutes	c__Clostridia	o__Clostridiales	f__Clostridiaceae	g__Clostridium	s__Clostridium sp. CAG:149
sp7633	sp7633	626.672	-0.176488	0.524974	-0.336184	0.736732	0.913273	k__Bacteria	p__Firmicutes	c__Clostridia	o__Clostridiales	f__Clostridiaceae	g__Clostridium	s__Clostridium sp. CAG:167
sp7634	sp7634	1395.95	1.85908	0.413243	4.49876	6.83502e-06	0.000612559	k__Bacteria	p__Firmicutes	c__Clostridia	o__Clostridiales	f__Clostridiaceae	g__Clostridium	s__Clostridium sp. CAG:169
sp7635	sp7635	1992.49	0.483759	2.49067	0.194229	0.845997	0.959299	k__Bacteria	p__Firmicutes	c__Clostridia	o__Clostridiales	f__Clostridiaceae	g__Clostridium	s__Clostridium sp. CAG:217
sp7636	sp7636	220.627	0.122563	0.550191	0.222765	0.823718	0.950826	k__Bacteria	p__Firmicutes	c__Clostridia	o__Clostridiales	f__Clostridiaceae	g__Clostridium	s__Clostridium sp. CAG:217_53_7
sp7637	sp7637	806.647	1.66991	0.555649	3.00534	0.00265283	0.0322182	k__Bacteria	p__Firmicutes	c__Clostridia	o__Clostridiales	f__Clostridiaceae	g__Clostridium	s__Clostridium sp. CAG:221
sp7638	sp7638	1429.77	-1.41733	0.476113	-2.97687	0.00291209	0.0345594	k__Bacteria	p__Firmicutes	c__Clostridia	o__Clostridiales	f__Clostridiaceae	g__Clostridium	s__Clostridium sp. CAG:226
sp7639	sp7639	278.062	1.37134	0.436511	3.14158	0.00168037	0.023607	k__Bacteria	p__Firmicutes	c__Clostridia	o__Clostridiales	f__Clostridiaceae	g__Clostridium	s__Clostridium sp. CAG:230
sp7640	sp7640	39.9983	-0.800695	0.410409	-1.95097	0.0510607	0.209134	k__Bacteria	p__Firmicutes	c__Clostridia	o__Clostridiales	f__Clostridiaceae	g__Clostridium	s__Clostridium sp. CAG:242
sp7641	sp7641	301.459	0.681858	2.55982	0.266369	0.789955	0.940491	k__Bacteria	p__Firmicutes	c__Clostridia	o__Clostridiales	f__Clostridiaceae	g__Clostridium	s__Clostridium sp. CAG:245
sp7642	sp7642	345.26	0.640211	0.491258	1.30321	0.192504	0.45001	k__Bacteria	p__Firmicutes	c__Clostridia	o__Clostridiales	f__Clostridiaceae	g__Clostridium	s__Clostridium sp. CAG:245_30_32
sp7643	sp7643	465.021	-2.19625	0.430744	-5.09874	3.41931e-07	6.3477e-05	k__Bacteria	p__Firmicutes	c__Clostridia	o__Clostridiales	f__Clostridiaceae	g__Clostridium	s__Clostridium sp. CAG:253
sp7644	sp7644	494.639	-0.186479	0.620507	-0.300526	0.763776	0.92457	k__Bacteria	p__Firmicutes	c__Clostridia	o__Clostridiales	f__Clostridiaceae	g__Clostridium	s__Clostridium sp. CAG:264
sp7645	sp7645	121.883	1.09206	0.536105	2.03703	0.0416474	0.185912	k__Bacteria	p__Firmicutes	c__Clostridia	o__Clostridiales	f__Clostridiaceae	g__Clostridium	s__Clostridium sp. CAG:265
sp7646	sp7646	432.296	0.980774	2.76553	0.354643	0.722857	0.905837	k__Bacteria	p__Firmicutes	c__Clostridia	o__Clostridiales	f__Clostridiaceae	g__Clostridium	s__Clostridium sp. CAG:269
sp7647	sp7647	281.739	-1.0412	0.610821	-1.70459	0.0882707	0.290821	k__Bacteria	p__Firmicutes	c__Clostridia	o__Clostridiales	f__Clostridiaceae	g__Clostridium	s__Clostridium sp. CAG:273
sp7648	sp7648	139.617	1.31523	0.365331	3.60011	0.000318085	0.0087947	k__Bacteria	p__Firmicutes	c__Clostridia	o__Clostridiales	f__Clostridiaceae	g__Clostridium	s__Clostridium sp. CAG:277
sp7649	sp7649	84.2263	1.24255	0.66414	1.87092	0.0613563	0.231109	k__Bacteria	p__Firmicutes	c__Clostridia	o__Clostridiales	f__Clostridiaceae	g__Clostridium	s__Clostridium sp. CAG:288
sp7650	sp7650	352.638	-0.389333	0.415162	-0.937785	0.348355	0.628222	k__Bacteria	p__Firmicutes	c__Clostridia	o__Clostridiales	f__Clostridiaceae	g__Clostridium	s__Clostridium sp. CAG:299
sp7651	sp7651	350.166	-0.545639	3.03489	-0.179788	0.857319	0.961964	k__Bacteria	p__Firmicutes	c__Clostridia	o__Clostridiales	f__Clostridiaceae	g__Clostridium	s__Clostridium sp. CAG:302
sp7652	sp7652	72.3687	-0.477506	2.74864	-0.173725	0.862082	0.961964	k__Bacteria	p__Firmicutes	c__Clostridia	o__Clostridiales	f__Clostridiaceae	g__Clostridium	s__Clostridium sp. CAG:306
sp7653	sp7653	39.9164	-0.804146	0.795252	-1.01118	0.311929	0.590461	k__Bacteria	p__Firmicutes	c__Clostridia	o__Clostridiales	f__Clostridiaceae	g__Clostridium	s__Clostridium sp. CAG:307
sp7654	sp7654	58.9801	0.309135	0.460445	0.671384	0.501976	0.75932	k__Bacteria	p__Firmicutes	c__Clostridia	o__Clostridiales	f__Clostridiaceae	g__Clostridium	s__Clostridium sp. CAG:307_30_263
sp7655	sp7655	709.309	1.01384	3.02358	0.33531	0.737391	0.913273	k__Bacteria	p__Firmicutes	c__Clostridia	o__Clostridiales	f__Clostridiaceae	g__Clostridium	s__Clostridium sp. CAG:343
sp7656	sp7656	639.885	-1.01506	0.667516	-1.52066	0.128346	0.361007	k__Bacteria	p__Firmicutes	c__Clostridia	o__Clostridiales	f__Clostridiaceae	g__Clostridium	s__Clostridium sp. CAG:349
sp7657	sp7657	87.4156	-1.35369	0.610374	-2.2178	0.0265684	0.140036	k__Bacteria	p__Firmicutes	c__Clostridia	o__Clostridiales	f__Clostridiaceae	g__Clostridium	s__Clostridium sp. CAG:349_48_7
sp7658	sp7658	37.6468	1.35553	0.403421	3.36008	0.000779195	0.0139321	k__Bacteria	p__Firmicutes	c__Clostridia	o__Clostridiales	f__Clostridiaceae	g__Clostridium	s__Clostridium sp. CAG:352
sp7659	sp7659	262.217	0.492961	3.02672	0.16287	0.870621	0.962362	k__Bacteria	p__Firmicutes	c__Clostridia	o__Clostridiales	f__Clostridiaceae	g__Clostridium	s__Clostridium sp. CAG:354
sp7660	sp7660	344.477	0.964566	3.02758	0.318593	0.750035	0.915962	k__Bacteria	p__Firmicutes	c__Clostridia	o__Clostridiales	f__Clostridiaceae	g__Clostridium	s__Clostridium sp. CAG:354_28_25
sp7661	sp7661	51.2395	0.980959	0.641241	1.52978	0.126071	0.358096	k__Bacteria	p__Firmicutes	c__Clostridia	o__Clostridiales	f__Clostridiaceae	g__Clostridium	s__Clostridium sp. CAG:356
sp7662	sp7662	85.6558	0.0268533	1.83827	0.0146079	0.988345	0.994467	k__Bacteria	p__Firmicutes	c__Clostridia	o__Clostridiales	f__Clostridiaceae	g__Clostridium	s__Clostridium sp. CAG:389
sp7663	sp7663	154.406	-0.341259	0.407723	-0.836986	0.4026	0.680485	k__Bacteria	p__Firmicutes	c__Clostridia	o__Clostridiales	f__Clostridiaceae	g__Clostridium	s__Clostridium sp. CAG:411
sp7664	sp7664	595.519	-0.931427	0.428786	-2.17224	0.0298373	0.151756	k__Bacteria	p__Firmicutes	c__Clostridia	o__Clostridiales	f__Clostridiaceae	g__Clostridium	s__Clostridium sp. CAG:413
sp7665	sp7665	26.6346	-0.719723	0.603977	-1.19164	0.233403	0.505091	k__Bacteria	p__Firmicutes	c__Clostridia	o__Clostridiales	f__Clostridiaceae	g__Clostridium	s__Clostridium sp. CAG:417
sp7666	sp7666	4581.82	0.321845	0.295329	1.08978	0.275808	0.556542	k__Bacteria	p__Firmicutes	c__Clostridia	o__Clostridiales	f__Clostridiaceae	g__Clostridium	s__Clostridium sp. CAG:43
sp7667	sp7667	135.219	-0.512167	3.03139	-0.168955	0.865832	0.961964	k__Bacteria	p__Firmicutes	c__Clostridia	o__Clostridiales	f__Clostridiaceae	g__Clostridium	s__Clostridium sp. CAG:433
sp7668	sp7668	216.341	0.669295	0.696554	0.960867	0.336619	0.616977	k__Bacteria	p__Firmicutes	c__Clostridia	o__Clostridiales	f__Clostridiaceae	g__Clostridium	s__Clostridium sp. CAG:440
sp7669	sp7669	151.62	-0.310212	0.389196	-0.797058	0.425417	0.696259	k__Bacteria	p__Firmicutes	c__Clostridia	o__Clostridiales	f__Clostridiaceae	g__Clostridium	s__Clostridium sp. CAG:448
sp7670	sp7670	171.755	-0.518677	2.36089	-0.219695	0.826109	0.950826	k__Bacteria	p__Firmicutes	c__Clostridia	o__Clostridiales	f__Clostridiaceae	g__Clostridium	s__Clostridium sp. CAG:451
sp7671	sp7671	875.972	-0.633254	3.02432	-0.209388	0.834146	0.954469	k__Bacteria	p__Firmicutes	c__Clostridia	o__Clostridiales	f__Clostridiaceae	g__Clostridium	s__Clostridium sp. CAG:452
sp7672	sp7672	514.291	-0.982655	3.0106	-0.326399	0.744123	0.915962	k__Bacteria	p__Firmicutes	c__Clostridia	o__Clostridiales	f__Clostridiaceae	g__Clostridium	s__Clostridium sp. CAG:465
sp7673	sp7673	15.7478	0.467253	0.634141	0.736827	0.461227	0.729154	k__Bacteria	p__Firmicutes	c__Clostridia	o__Clostridiales	f__Clostridiaceae	g__Clostridium	s__Clostridium sp. CAG:470
sp7674	sp7674	101.147	-0.788656	0.574192	-1.37351	0.169595	0.421495	k__Bacteria	p__Firmicutes	c__Clostridia	o__Clostridiales	f__Clostridiaceae	g__Clostridium	s__Clostridium sp. CAG:492
sp7675	sp7675	11.2427	0.173623	1.39336	0.124607	0.900835	0.97013	k__Bacteria	p__Firmicutes	c__Clostridia	o__Clostridiales	f__Clostridiaceae	g__Clostridium	s__Clostridium sp. CAG:505
sp7676	sp7676	1073.96	-0.680108	3.02569	-0.224777	0.822152	0.950826	k__Bacteria	p__Firmicutes	c__Clostridia	o__Clostridiales	f__Clostridiaceae	g__Clostridium	s__Clostridium sp. CAG:508
sp7677	sp7677	260.244	0.184541	0.336358	0.548644	0.58325	0.819062	k__Bacteria	p__Firmicutes	c__Clostridia	o__Clostridiales	f__Clostridiaceae	g__Clostridium	s__Clostridium sp. CAG:510
sp7678	sp7678	854.317	-0.861499	3.0388	-0.2835	0.776794	0.931711	k__Bacteria	p__Firmicutes	c__Clostridia	o__Clostridiales	f__Clostridiaceae	g__Clostridium	s__Clostridium sp. CAG:524
sp7679	sp7679	94.5222	-1.40141	2.51925	-0.55628	0.57802	0.814706	k__Bacteria	p__Firmicutes	c__Clostridia	o__Clostridiales	f__Clostridiaceae	g__Clostridium	s__Clostridium sp. CAG:533
sp7680	sp7680	56.7942	-1.61458	0.377466	-4.2774	1.89088e-05	0.0012286	k__Bacteria	p__Firmicutes	c__Clostridia	o__Clostridiales	f__Clostridiaceae	g__Clostridium	s__Clostridium sp. CAG:557
sp7681	sp7681	536.209	-0.260436	3.02418	-0.0861178	0.931373	0.975433	k__Bacteria	p__Firmicutes	c__Clostridia	o__Clostridiales	f__Clostridiaceae	g__Clostridium	s__Clostridium sp. CAG:567
sp7682	sp7682	3535.88	-0.467265	3.02852	-0.154288	0.877382	0.964175	k__Bacteria	p__Firmicutes	c__Clostridia	o__Clostridiales	f__Clostridiaceae	g__Clostridium	s__Clostridium sp. CAG:568
sp7683	sp7683	64.4395	-1.01235	0.433154	-2.33716	0.0194311	0.116362	k__Bacteria	p__Firmicutes	c__Clostridia	o__Clostridiales	f__Clostridiaceae	g__Clostridium	s__Clostridium sp. CAG:571
sp7684	sp7684	35.3816	-0.175756	0.537241	-0.327146	0.743558	0.915962	k__Bacteria	p__Firmicutes	c__Clostridia	o__Clostridiales	f__Clostridiaceae	g__Clostridium	s__Clostridium sp. CAG:575
sp7685	sp7685	1209.06	0.876315	0.351057	2.49622	0.0125526	0.0867665	k__Bacteria	p__Firmicutes	c__Clostridia	o__Clostridiales	f__Clostridiaceae	g__Clostridium	s__Clostridium sp. CAG:58
sp7686	sp7686	259.838	0.0699705	0.441224	0.158583	0.873998	0.963805	k__Bacteria	p__Firmicutes	c__Clostridia	o__Clostridiales	f__Clostridiaceae	g__Clostridium	s__Clostridium sp. CAG:590
sp7687	sp7687	121.707	-0.588056	2.59874	-0.226285	0.82098	0.950826	k__Bacteria	p__Firmicutes	c__Clostridia	o__Clostridiales	f__Clostridiaceae	g__Clostridium	s__Clostridium sp. CAG:594
sp7688	sp7688	112.108	-0.474599	3.03821	-0.15621	0.875867	0.963805	k__Bacteria	p__Firmicutes	c__Clostridia	o__Clostridiales	f__Clostridiaceae	g__Clostridium	s__Clostridium sp. CAG:609
sp7689	sp7689	1082.86	-0.665702	0.461989	-1.44095	0.149599	0.393133	k__Bacteria	p__Firmicutes	c__Clostridia	o__Clostridiales	f__Clostridiaceae	g__Clostridium	s__Clostridium sp. CAG:62
sp7690	sp7690	701.533	-0.780793	0.472089	-1.65391	0.0981459	0.312335	k__Bacteria	p__Firmicutes	c__Clostridia	o__Clostridiales	f__Clostridiaceae	g__Clostridium	s__Clostridium sp. CAG:62_40_43
sp7691	sp7691	753.601	-0.675248	3.03501	-0.222486	0.823935	0.950826	k__Bacteria	p__Firmicutes	c__Clostridia	o__Clostridiales	f__Clostridiaceae	g__Clostridium	s__Clostridium sp. CAG:628
sp7692	sp7692	393.485	0.361291	0.434468	0.83157	0.405652	0.681168	k__Bacteria	p__Firmicutes	c__Clostridia	o__Clostridiales	f__Clostridiaceae	g__Clostridium	s__Clostridium sp. CAG:632
sp7693	sp7693	92.1895	-0.0413684	0.175855	-0.235242	0.814021	0.950826	k__Bacteria	p__Firmicutes	c__Clostridia	o__Clostridiales	f__Clostridiaceae	g__Clostridium	s__Clostridium sp. CAG:678
sp7694	sp7694	7665.28	-0.290871	0.385102	-0.755309	0.450064	0.71956	k__Bacteria	p__Firmicutes	c__Clostridia	o__Clostridiales	f__Clostridiaceae	g__Clostridium	s__Clostridium sp. CAG:7
sp7695	sp7695	634.502	-0.513992	3.03404	-0.169408	0.865476	0.961964	k__Bacteria	p__Firmicutes	c__Clostridia	o__Clostridiales	f__Clostridiaceae	g__Clostridium	s__Clostridium sp. CAG:710
sp7696	sp7696	13.7537	0.42054	0.798269	0.526815	0.598322	0.826265	k__Bacteria	p__Firmicutes	c__Clostridia	o__Clostridiales	f__Clostridiaceae	g__Clostridium	s__Clostridium sp. CAG:715
sp7697	sp7697	2.68337	0.493135	0.831873	0.592802	0.553314	0.799813	k__Bacteria	p__Firmicutes	c__Clostridia	o__Clostridiales	f__Clostridiaceae	g__Clostridium	s__Clostridium sp. CAG:729
sp7698	sp7698	1172.4	-0.0372164	0.495682	-0.0750811	0.94015	0.977771	k__Bacteria	p__Firmicutes	c__Clostridia	o__Clostridiales	f__Clostridiaceae	g__Clostridium	s__Clostridium sp. CAG:75
sp7699	sp7699	83.2182	-2.97594	0.655523	-4.53979	5.63091e-06	0.000542028	k__Bacteria	p__Firmicutes	c__Clostridia	o__Clostridiales	f__Clostridiaceae	g__Clostridium	s__Clostridium sp. CAG:762
sp7700	sp7700	144.294	-0.124699	3.04079	-0.0410088	0.967289	0.985827	k__Bacteria	p__Firmicutes	c__Clostridia	o__Clostridiales	f__Clostridiaceae	g__Clostridium	s__Clostridium sp. CAG:768
sp7701	sp7701	268.133	-1.38502	0.610271	-2.26951	0.0232371	0.130478	k__Bacteria	p__Firmicutes	c__Clostridia	o__Clostridiales	f__Clostridiaceae	g__Clostridium	s__Clostridium sp. CAG:780
sp7702	sp7702	30.0054	0.317086	0.549822	0.576706	0.564138	0.80782	k__Bacteria	p__Firmicutes	c__Clostridia	o__Clostridiales	f__Clostridiaceae	g__Clostridium	s__Clostridium sp. CAG:793
sp7703	sp7703	592.617	-3.14787	0.672676	-4.67963	2.87398e-06	0.000373474	k__Bacteria	p__Firmicutes	c__Clostridia	o__Clostridiales	f__Clostridiaceae	g__Clostridium	s__Clostridium sp. CAG:798
sp7704	sp7704	137.905	0.265007	0.229444	1.155	0.248092	0.522945	k__Bacteria	p__Firmicutes	c__Clostridia	o__Clostridiales	f__Clostridiaceae	g__Clostridium	s__Clostridium sp. CAG:81
sp7705	sp7705	317.944	-0.740839	3.04303	-0.243454	0.807654	0.949409	k__Bacteria	p__Firmicutes	c__Clostridia	o__Clostridiales	f__Clostridiaceae	g__Clostridium	s__Clostridium sp. CAG:813
sp7706	sp7706	1107.11	0.670953	0.482851	1.38957	0.164661	0.413083	k__Bacteria	p__Firmicutes	c__Clostridia	o__Clostridiales	f__Clostridiaceae	g__Clostridium	s__Clostridium sp. CAG:91
sp7707	sp7707	80.8197	-2.45354	0.618388	-3.96764	7.25879e-05	0.00325269	k__Bacteria	p__Firmicutes	c__Clostridia	o__Clostridiales	f__Clostridiaceae	g__Clostridium	s__Clostridium sp. CAG:914
sp7708	sp7708	10.6615	-0.211785	0.418216	-0.506403	0.612574	0.837496	k__Bacteria	p__Firmicutes	c__Clostridia	o__Clostridiales	f__Clostridiaceae	g__Clostridium	s__Clostridium sp. CAG:921
sp7709	sp7709	155.417	-0.00460947	0.249921	-0.0184437	0.985285	0.993864	k__Bacteria	p__Firmicutes	c__Clostridia	o__Clostridiales	f__Clostridiaceae	g__Clostridium	s__Clostridium sp. CAG:964
sp7710	sp7710	17.2946	0.0329803	2.58568	0.012755	0.989823	0.994799	k__Bacteria	p__Firmicutes	c__Clostridia	o__Clostridiales	f__Clostridiaceae	g__Clostridium	s__Clostridium sp. CAG:967
sp7622	sp7622	9.29738	-0.410225	0.683253	-0.6004	0.54824	0.795131	k__Bacteria	p__Firmicutes	c__Clostridia	o__Clostridiales	f__Clostridiaceae	g__Clostridium	s__Clostridium sp. CAG_433_25_7
sp7711	sp7711	18.4309	-0.0563151	0.46127	-0.122087	0.90283	0.970677	k__Bacteria	p__Firmicutes	c__Clostridia	o__Clostridiales	f__Clostridiaceae	g__Clostridium	s__Clostridium sp. CL-2
sp7712	sp7712	10.8004	0.0281161	0.161278	0.174333	0.861604	0.961964	k__Bacteria	p__Firmicutes	c__Clostridia	o__Clostridiales	f__Clostridiaceae	g__Clostridium	s__Clostridium sp. CL-6
sp7713	sp7713	37.2678	-0.894078	0.254483	-3.51331	0.000442559	0.0101789	k__Bacteria	p__Firmicutes	c__Clostridia	o__Clostridiales	f__Clostridiaceae	g__Clostridium	s__Clostridium sp. D5
sp7714	sp7714	3.87763	0.0812444	0.242848	0.334548	0.737966	0.913273	k__Bacteria	p__Firmicutes	c__Clostridia	o__Clostridiales	f__Clostridiaceae	g__Clostridium	s__Clostridium sp. DL-VIII
sp7715	sp7715	3.13695	-0.110706	0.25685	-0.431015	0.666457	0.87177	k__Bacteria	p__Firmicutes	c__Clostridia	o__Clostridiales	f__Clostridiaceae	g__Clostridium	s__Clostridium sp. DMHC 10
sp7717	sp7717	4.84678	-0.174054	0.338904	-0.51358	0.607546	0.832812	k__Bacteria	p__Firmicutes	c__Clostridia	o__Clostridiales	f__Clostridiaceae	g__Clostridium	s__Clostridium sp. DSM 4029
sp7718	sp7718	16.4616	0.491489	0.284395	1.72819	0.0839534	0.283617	k__Bacteria	p__Firmicutes	c__Clostridia	o__Clostridiales	f__Clostridiaceae	g__Clostridium	s__Clostridium sp. DSM 8431
sp7721	sp7721	32.5582	-0.365178	0.243616	-1.49899	0.133876	0.371284	k__Bacteria	p__Firmicutes	c__Clostridia	o__Clostridiales	f__Clostridiaceae	g__Clostridium	s__Clostridium sp. FS41
sp7722	sp7722	21.3561	-0.873803	0.311336	-2.80663	0.00500629	0.0483693	k__Bacteria	p__Firmicutes	c__Clostridia	o__Clostridiales	f__Clostridiaceae	g__Clostridium	s__Clostridium sp. HGF2
sp7723	sp7723	4.89726	-0.405987	0.243684	-1.66604	0.0957061	0.306273	k__Bacteria	p__Firmicutes	c__Clostridia	o__Clostridiales	f__Clostridiaceae	g__Clostridium	s__Clostridium sp. HMP27
sp7725	sp7725	3.99667	0.114993	0.488479	0.235411	0.81389	0.950826	k__Bacteria	p__Firmicutes	c__Clostridia	o__Clostridiales	f__Clostridiaceae	g__Clostridium	s__Clostridium sp. HMSC19A11
sp7734	sp7734	232.607	-1.30073	0.316313	-4.11215	3.92e-05	0.00203961	k__Bacteria	p__Firmicutes	c__Clostridia	o__Clostridiales	f__Clostridiaceae	g__Clostridium	s__Clostridium sp. KLE 1755
sp7735	sp7735	23.1242	-0.127465	0.104199	-1.22329	0.221221	0.491413	k__Bacteria	p__Firmicutes	c__Clostridia	o__Clostridiales	f__Clostridiaceae	g__Clostridium	s__Clostridium sp. KNHs205
sp7736	sp7736	37.5158	0.0519164	0.141162	0.36778	0.713037	0.901354	k__Bacteria	p__Firmicutes	c__Clostridia	o__Clostridiales	f__Clostridiaceae	g__Clostridium	s__Clostridium sp. KNHs209
sp7737	sp7737	16.915	-0.142012	0.204573	-0.694189	0.487563	0.751142	k__Bacteria	p__Firmicutes	c__Clostridia	o__Clostridiales	f__Clostridiaceae	g__Clostridium	s__Clostridium sp. KNHs214
sp7738	sp7738	1638.74	-1.20552	0.413077	-2.91838	0.00351856	0.0394169	k__Bacteria	p__Firmicutes	c__Clostridia	o__Clostridiales	f__Clostridiaceae	g__Clostridium	s__Clostridium sp. L2-50
sp7740	sp7740	3.26187	-0.128711	0.279378	-0.460708	0.645008	0.863028	k__Bacteria	p__Firmicutes	c__Clostridia	o__Clostridiales	f__Clostridiaceae	g__Clostridium	s__Clostridium sp. LF2
sp7741	sp7741	540.366	-0.128448	0.109026	-1.17814	0.238739	0.511528	k__Bacteria	p__Firmicutes	c__Clostridia	o__Clostridiales	f__Clostridiaceae	g__Clostridium	s__Clostridium sp. M62/1
sp7742	sp7742	5.45324	-0.224953	0.236566	-0.950912	0.341649	0.621614	k__Bacteria	p__Firmicutes	c__Clostridia	o__Clostridiales	f__Clostridiaceae	g__Clostridium	s__Clostridium sp. Maddingley MBC34-26
sp7743	sp7743	8.68776	0.981116	0.349169	2.80986	0.00495629	0.0481604	k__Bacteria	p__Firmicutes	c__Clostridia	o__Clostridiales	f__Clostridiaceae	g__Clostridium	s__Clostridium sp. Marseille-P2414
sp7744	sp7744	56.1275	-0.136646	0.15563	-0.878016	0.379935	0.65874	k__Bacteria	p__Firmicutes	c__Clostridia	o__Clostridiales	f__Clostridiaceae	g__Clostridium	s__Clostridium sp. Marseille-P2415
sp7745	sp7745	3.05614	0.0908781	0.348888	0.260479	0.794494	0.943544	k__Bacteria	p__Firmicutes	c__Clostridia	o__Clostridiales	f__Clostridiaceae	g__Clostridium	s__Clostridium sp. Marseille-P2434
sp7746	sp7746	32.068	-0.371479	0.1753	-2.11911	0.0340816	0.166789	k__Bacteria	p__Firmicutes	c__Clostridia	o__Clostridiales	f__Clostridiaceae	g__Clostridium	s__Clostridium sp. Marseille-P2538
sp7747	sp7747	36.5039	-0.219931	0.113851	-1.93174	0.0533922	0.214738	k__Bacteria	p__Firmicutes	c__Clostridia	o__Clostridiales	f__Clostridiaceae	g__Clostridium	s__Clostridium sp. Marseille-P299
sp7748	sp7748	144.008	-0.409155	0.137899	-2.96707	0.00300648	0.0353902	k__Bacteria	p__Firmicutes	c__Clostridia	o__Clostridiales	f__Clostridiaceae	g__Clostridium	s__Clostridium sp. Marseille-P3244
sp7751	sp7751	6.95173	-0.0172948	0.201264	-0.085931	0.931521	0.975433	k__Bacteria	p__Firmicutes	c__Clostridia	o__Clostridiales	f__Clostridiaceae	g__Clostridium	s__Clostridium sp. MSTE9
sp7752	sp7752	1.65465	-0.664089	0.3762	-1.76526	0.0775206	0.268526	k__Bacteria	p__Firmicutes	c__Clostridia	o__Clostridiales	f__Clostridiaceae	g__Clostridium	s__Clostridium sp. mt5
sp7753	sp7753	6.42553	-0.0285586	0.194425	-0.146887	0.883221	0.964897	k__Bacteria	p__Firmicutes	c__Clostridia	o__Clostridiales	f__Clostridiaceae	g__Clostridium	s__Clostridium sp. N3C
sp7755	sp7755	72.5123	-0.157315	1.82488	-0.0862053	0.931303	0.975433	k__Bacteria	p__Firmicutes	c__Clostridia	o__Clostridiales	f__Clostridiaceae	g__Clostridium	s__Clostridium sp. ND2
sp7756	sp7756	18.7323	-0.184668	0.220748	-0.836556	0.402842	0.680485	k__Bacteria	p__Firmicutes	c__Clostridia	o__Clostridiales	f__Clostridiaceae	g__Clostridium	s__Clostridium sp. SCN 57-10
sp7757	sp7757	242.526	-0.64888	0.262266	-2.47413	0.0133561	0.0901626	k__Bacteria	p__Firmicutes	c__Clostridia	o__Clostridiales	f__Clostridiaceae	g__Clostridium	s__Clostridium sp. SS2/1
sp7758	sp7758	70.1108	-0.114017	0.143865	-0.792524	0.428055	0.699552	k__Bacteria	p__Firmicutes	c__Clostridia	o__Clostridiales	f__Clostridiaceae	g__Clostridium	s__Clostridium sp. SY8519
sp7759	sp7759	5.18443	0.177996	0.255683	0.696157	0.486331	0.75061	k__Bacteria	p__Firmicutes	c__Clostridia	o__Clostridiales	f__Clostridiaceae	g__Clostridium	s__Clostridium sp. USBA 49
sp7760	sp7760	62.4122	-0.364185	0.148355	-2.45482	0.0140954	0.0924886	k__Bacteria	p__Firmicutes	c__Clostridia	o__Clostridiales	f__Clostridiaceae	g__Clostridium	s__Clostridium sp. W14A
sp7761	sp7761	19.4903	0.0942235	0.139338	0.676223	0.498899	0.757382	k__Bacteria	p__Firmicutes	c__Clostridia	o__Clostridiales	f__Clostridiaceae	g__Clostridium	s__Clostridium sporogenes
sp7762	sp7762	7.30483	0.0575063	0.224606	0.256032	0.797926	0.945623	k__Bacteria	p__Firmicutes	c__Clostridia	o__Clostridiales	f__Clostridiaceae	g__Clostridium	s__Clostridium sulfidigenes
sp7763	sp7763	3.85095	0.278677	0.312881	0.89068	0.373101	0.653135	k__Bacteria	p__Firmicutes	c__Clostridia	o__Clostridiales	f__Clostridiaceae	g__Clostridium	s__Clostridium taeniosporum
sp7764	sp7764	3.00869	0.0170417	0.284988	0.0597978	0.952317	0.981267	k__Bacteria	p__Firmicutes	c__Clostridia	o__Clostridiales	f__Clostridiaceae	g__Clostridium	s__Clostridium tepidiprofundi
sp7765	sp7765	2.47882	0.119806	0.311666	0.384406	0.700678	0.893553	k__Bacteria	p__Firmicutes	c__Clostridia	o__Clostridiales	f__Clostridiaceae	g__Clostridium	s__Clostridium tetani
sp7766	sp7766	2.60573	0.0218228	0.267196	0.0816732	0.934907	0.97656	k__Bacteria	p__Firmicutes	c__Clostridia	o__Clostridiales	f__Clostridiaceae	g__Clostridium	s__Clostridium tetanomorphum
sp7767	sp7767	1.15706	-0.385622	0.548083	-0.703584	0.481692	0.746077	k__Bacteria	p__Firmicutes	c__Clostridia	o__Clostridiales	f__Clostridiaceae	g__Clostridium	s__Clostridium thermobutyricum
sp7768	sp7768	2.60191	-0.0209564	0.297577	-0.0704236	0.943856	0.978493	k__Bacteria	p__Firmicutes	c__Clostridia	o__Clostridiales	f__Clostridiaceae	g__Clostridium	s__Clostridium tunisiense
sp7769	sp7769	6.11153	-0.392149	0.191661	-2.04605	0.0407516	0.183342	k__Bacteria	p__Firmicutes	c__Clostridia	o__Clostridiales	f__Clostridiaceae	g__Clostridium	s__Clostridium tyrobutyricum
sp7770	sp7770	4.05619	0.219697	0.314746	0.698015	0.485168	0.75012	k__Bacteria	p__Firmicutes	c__Clostridia	o__Clostridiales	f__Clostridiaceae	g__Clostridium	s__Clostridium uliginosum
sp7771	sp7771	107.226	0.0183188	2.08401	0.00879013	0.992987	0.996838	k__Bacteria	p__Firmicutes	c__Clostridia	o__Clostridiales	f__Clostridiaceae	g__Clostridium	s__Clostridium ventriculi
sp7772	sp7772	17273.3	0.295467	0.247606	1.19329	0.232754	0.504948	k__Bacteria	p__Firmicutes	c__Clostridia	o__Clostridiales	f__Clostridiaceae	g__Clostridium	s__Clostridium__uc
sp8905	sp8905	267.648	-0.180747	3.03048	-0.0596432	0.95244	0.981267	k__Bacteria	p__Firmicutes	c__Negativicutes	o__Veillonellales	f__Veillonellaceae	g__Colibacter	s__Colibacter massiliensis
sp2393	sp2393	6210.08	-0.156964	0.293963	-0.533957	0.593371	0.822492	k__Bacteria	p__Actinobacteria	c__Coriobacteriia	o__Coriobacteriales	f__Coriobacteriaceae	g__Collinsella	s__Collinsella aerofaciens
sp2394	sp2394	86.1506	0.326712	0.352054	0.928016	0.353399	0.630899	k__Bacteria	p__Actinobacteria	c__Coriobacteriia	o__Coriobacteriales	f__Coriobacteriaceae	g__Collinsella	s__Collinsella bouchesdurhonensis
sp2395	sp2395	52.8717	-0.926953	0.280667	-3.30268	0.000957661	0.0158403	k__Bacteria	p__Actinobacteria	c__Coriobacteriia	o__Coriobacteriales	f__Coriobacteriaceae	g__Collinsella	s__Collinsella ihuae
sp2396	sp2396	80.1395	-0.287206	0.453083	-0.633893	0.526151	0.775207	k__Bacteria	p__Actinobacteria	c__Coriobacteriia	o__Coriobacteriales	f__Coriobacteriaceae	g__Collinsella	s__Collinsella intestinalis
sp2398	sp2398	31.868	-0.25717	0.305104	-0.842891	0.39929	0.676943	k__Bacteria	p__Actinobacteria	c__Coriobacteriia	o__Coriobacteriales	f__Coriobacteriaceae	g__Collinsella	s__Collinsella phocaeensis
sp2399	sp2399	1245.2	-0.108436	0.285945	-0.379218	0.704526	0.895324	k__Bacteria	p__Actinobacteria	c__Coriobacteriia	o__Coriobacteriales	f__Coriobacteriaceae	g__Collinsella	s__Collinsella sp. 4_8_47FAA
sp2400	sp2400	524.398	-0.155554	0.285372	-0.545091	0.585691	0.819519	k__Bacteria	p__Actinobacteria	c__Coriobacteriia	o__Coriobacteriales	f__Coriobacteriaceae	g__Collinsella	s__Collinsella sp. 60_9
sp2401	sp2401	902.116	-0.18437	0.29332	-0.628562	0.529636	0.779017	k__Bacteria	p__Actinobacteria	c__Coriobacteriia	o__Coriobacteriales	f__Coriobacteriaceae	g__Collinsella	s__Collinsella sp. CAG:166
sp2402	sp2402	84.8696	0.164302	0.335399	0.489872	0.624224	0.848911	k__Bacteria	p__Actinobacteria	c__Coriobacteriia	o__Coriobacteriales	f__Coriobacteriaceae	g__Collinsella	s__Collinsella sp. CAG:289
sp2403	sp2403	12.3021	0.210573	0.35903	0.586503	0.557537	0.802154	k__Bacteria	p__Actinobacteria	c__Coriobacteriia	o__Coriobacteriales	f__Coriobacteriaceae	g__Collinsella	s__Collinsella sp. CAG:398
sp2404	sp2404	22.353	0.191531	0.246286	0.777678	0.436759	0.706382	k__Bacteria	p__Actinobacteria	c__Coriobacteriia	o__Coriobacteriales	f__Coriobacteriaceae	g__Collinsella	s__Collinsella sp. Marseille-P2666
sp2405	sp2405	68.4593	0.0653808	0.332711	0.196509	0.844211	0.959299	k__Bacteria	p__Actinobacteria	c__Coriobacteriia	o__Coriobacteriales	f__Coriobacteriaceae	g__Collinsella	s__Collinsella sp. MS5
sp2406	sp2406	102.421	0.0748484	0.247836	0.302007	0.762646	0.924293	k__Bacteria	p__Actinobacteria	c__Coriobacteriia	o__Coriobacteriales	f__Coriobacteriaceae	g__Collinsella	s__Collinsella stercoris
sp2407	sp2407	46.0651	0.155113	0.263704	0.588209	0.556392	0.801587	k__Bacteria	p__Actinobacteria	c__Coriobacteriia	o__Coriobacteriales	f__Coriobacteriaceae	g__Collinsella	s__Collinsella tanakaei
sp2408	sp2408	14823.8	-0.151935	0.291569	-0.521093	0.602302	0.830002	k__Bacteria	p__Actinobacteria	c__Coriobacteriia	o__Coriobacteriales	f__Coriobacteriaceae	g__Collinsella	s__Collinsella__uc
sp12623	sp12623	1.82779	1.7774	0.969712	1.83291	0.0668158	0.24424	k__Bacteria	p__Proteobacteria	c__Gammaproteobacteria	o__Alteromonadales	f__Colwelliaceae	g__Colwellia	s__Colwellia psychrerythraea
sp11366	sp11366	3.57285	1.23512	0.654762	1.88637	0.059245	0.227564	k__Bacteria	p__Proteobacteria	c__Betaproteobacteria	o__Burkholderiales	f__Comamonadaceae	g__Comamonadaceae__uc	s__Comamonadaceae__uc
sp8687	sp8687	5.78569	-0.112365	0.515411	-0.21801	0.827421	0.950826	k__Bacteria	p__Firmicutes	c__Erysipelotrichia	o__Erysipelotrichales	f__Erysipelotrichaceae	g__Coprobacillus	s__Coprobacillus sp. 28_7
sp8688	sp8688	10.1498	-0.0412306	0.24081	-0.171216	0.864054	0.961964	k__Bacteria	p__Firmicutes	c__Erysipelotrichia	o__Erysipelotrichales	f__Erysipelotrichaceae	g__Coprobacillus	s__Coprobacillus sp. 29_1
sp8689	sp8689	51.8126	-0.520769	0.397474	-1.31019	0.19013	0.448237	k__Bacteria	p__Firmicutes	c__Erysipelotrichia	o__Erysipelotrichales	f__Erysipelotrichaceae	g__Coprobacillus	s__Coprobacillus sp. 3_3_56FAA
sp8690	sp8690	183.116	0.789093	0.27849	2.83347	0.00460456	0.0458515	k__Bacteria	p__Firmicutes	c__Erysipelotrichia	o__Erysipelotrichales	f__Erysipelotrichaceae	g__Coprobacillus	s__Coprobacillus sp. 8_1_38FAA
sp8691	sp8691	44.56	-0.518682	0.214599	-2.41698	0.0156498	0.0999356	k__Bacteria	p__Firmicutes	c__Erysipelotrichia	o__Erysipelotrichales	f__Erysipelotrichaceae	g__Coprobacillus	s__Coprobacillus sp. 8_2_54BFAA
sp8692	sp8692	4.15247	-4.16398	1.00484	-4.14394	3.41396e-05	0.00188191	k__Bacteria	p__Firmicutes	c__Erysipelotrichia	o__Erysipelotrichales	f__Erysipelotrichaceae	g__Coprobacillus	s__Coprobacillus sp. CAG:183
sp8693	sp8693	336.646	0.205931	0.434218	0.474256	0.635317	0.854847	k__Bacteria	p__Firmicutes	c__Erysipelotrichia	o__Erysipelotrichales	f__Erysipelotrichaceae	g__Coprobacillus	s__Coprobacillus sp. CAG:235
sp8694	sp8694	95.3994	-0.255273	0.436201	-0.585218	0.558401	0.802258	k__Bacteria	p__Firmicutes	c__Erysipelotrichia	o__Erysipelotrichales	f__Erysipelotrichaceae	g__Coprobacillus	s__Coprobacillus sp. CAG:235_29_27
sp8695	sp8695	58.4895	-0.0906665	1.78481	-0.0507989	0.959486	0.982913	k__Bacteria	p__Firmicutes	c__Erysipelotrichia	o__Erysipelotrichales	f__Erysipelotrichaceae	g__Coprobacillus	s__Coprobacillus sp. CAG:605
sp8696	sp8696	16.645	-1.53067	0.425712	-3.59555	0.00032371	0.00885602	k__Bacteria	p__Firmicutes	c__Erysipelotrichia	o__Erysipelotrichales	f__Erysipelotrichaceae	g__Coprobacillus	s__Coprobacillus sp. CAG:698
sp8697	sp8697	36.9006	-2.15118	0.511158	-4.20845	2.57129e-05	0.00145596	k__Bacteria	p__Firmicutes	c__Erysipelotrichia	o__Erysipelotrichales	f__Erysipelotrichaceae	g__Coprobacillus	s__Coprobacillus sp. CAG:826
sp8698	sp8698	1.14397	-2.27308	1.05499	-2.15461	0.0311924	0.156807	k__Bacteria	p__Firmicutes	c__Erysipelotrichia	o__Erysipelotrichales	f__Erysipelotrichaceae	g__Coprobacillus	s__Coprobacillus sp. D6
sp8699	sp8699	24.7731	-1.69265	0.452343	-3.74196	0.000182591	0.00608094	k__Bacteria	p__Firmicutes	c__Erysipelotrichia	o__Erysipelotrichales	f__Erysipelotrichaceae	g__Coprobacillus	s__Coprobacillus sp. D7
sp8700	sp8700	356.291	-1.79289	0.395909	-4.52855	5.93912e-06	0.000551277	k__Bacteria	p__Firmicutes	c__Erysipelotrichia	o__Erysipelotrichales	f__Erysipelotrichaceae	g__Coprobacillus	s__Coprobacillus__uc
sp3229	sp3229	60.754	1.18155	0.444686	2.65704	0.00788307	0.064226	k__Bacteria	p__Bacteroidetes	c__Bacteroidia	o__Bacteroidales	f__Porphyromonadaceae	g__Coprobacter	s__Coprobacter fastidiosus
sp3230	sp3230	110.89	-0.226059	0.385255	-0.586778	0.557353	0.802154	k__Bacteria	p__Bacteroidetes	c__Bacteroidia	o__Bacteroidales	f__Porphyromonadaceae	g__Coprobacter	s__Coprobacter secundus
sp8086	sp8086	2802.27	0.11624	0.238093	0.488213	0.625399	0.849411	k__Bacteria	p__Firmicutes	c__Clostridia	o__Clostridiales	f__Lachnospiraceae	g__Coprococcus	s__Coprococcus catus
sp8087	sp8087	3340.82	0.258825	0.202705	1.27686	0.201653	0.46545	k__Bacteria	p__Firmicutes	c__Clostridia	o__Clostridiales	f__Lachnospiraceae	g__Coprococcus	s__Coprococcus comes
sp8088	sp8088	33.1243	0.211142	0.242624	0.870241	0.384169	0.659147	k__Bacteria	p__Firmicutes	c__Clostridia	o__Clostridiales	f__Lachnospiraceae	g__Coprococcus	s__Coprococcus comes CAG:19
sp8089	sp8089	1770.93	0.498706	0.350305	1.42363	0.154552	0.399349	k__Bacteria	p__Firmicutes	c__Clostridia	o__Clostridiales	f__Lachnospiraceae	g__Coprococcus	s__Coprococcus eutactus
sp8090	sp8090	122.42	-0.513347	0.442357	-1.16048	0.245853	0.520759	k__Bacteria	p__Firmicutes	c__Clostridia	o__Clostridiales	f__Lachnospiraceae	g__Coprococcus	s__Coprococcus eutactus CAG:665
sp8091	sp8091	61.2645	0.229993	0.280421	0.820171	0.412119	0.68791	k__Bacteria	p__Firmicutes	c__Clostridia	o__Clostridiales	f__Lachnospiraceae	g__Coprococcus	s__Coprococcus sp. 43_8
sp8092	sp8092	127.405	0.603229	0.405088	1.48913	0.136453	0.374488	k__Bacteria	p__Firmicutes	c__Clostridia	o__Clostridiales	f__Lachnospiraceae	g__Coprococcus	s__Coprococcus sp. ART55/1
sp8093	sp8093	96.8184	1.01202	0.592447	1.7082	0.0875989	0.290821	k__Bacteria	p__Firmicutes	c__Clostridia	o__Clostridiales	f__Lachnospiraceae	g__Coprococcus	s__Coprococcus sp. CAG:131
sp8094	sp8094	93.0696	1.00845	0.437418	2.30545	0.0211414	0.122407	k__Bacteria	p__Firmicutes	c__Clostridia	o__Clostridiales	f__Lachnospiraceae	g__Coprococcus	s__Coprococcus sp. CAG:131_42_139
sp8095	sp8095	310.487	0.102902	0.184581	0.557492	0.577191	0.814706	k__Bacteria	p__Firmicutes	c__Clostridia	o__Clostridiales	f__Lachnospiraceae	g__Coprococcus	s__Coprococcus sp. CAG:131-related_45_246
sp8096	sp8096	70.8605	-0.195436	0.215193	-0.908192	0.363777	0.642488	k__Bacteria	p__Firmicutes	c__Clostridia	o__Clostridiales	f__Lachnospiraceae	g__Coprococcus	s__Coprococcus sp. CAG:782
sp8097	sp8097	81.7524	-0.568492	0.364766	-1.55851	0.119112	0.350591	k__Bacteria	p__Firmicutes	c__Clostridia	o__Clostridiales	f__Lachnospiraceae	g__Coprococcus	s__Coprococcus sp. HPP0048
sp8098	sp8098	114.468	-0.793223	0.280649	-2.82639	0.00470758	0.0465209	k__Bacteria	p__Firmicutes	c__Clostridia	o__Clostridiales	f__Lachnospiraceae	g__Coprococcus	s__Coprococcus sp. HPP0074
sp8099	sp8099	20799.2	0.520666	0.321734	1.61831	0.105595	0.327036	k__Bacteria	p__Firmicutes	c__Clostridia	o__Clostridiales	f__Lachnospiraceae	g__Coprococcus	s__Coprococcus__uc
sp15231	sp15231	180.601	-0.986785	2.51431	-0.392467	0.694713	0.890865	k__Bacteria	p__Verrucomicrobia	c__Opitutae	o__Puniceicoccales	f__Puniceicoccaceae	g__Coraliomargarita	s__Coraliomargarita sp. CAG:312
sp12269	sp12269	28.2972	-1.38379	0.419825	-3.2961	0.000980358	0.0159247	k__Bacteria	p__Proteobacteria	c__Deltaproteobacteria	o__Myxococcales	f__Myxococcaceae	g__Corallococcus	s__Corallococcus sp. CAG:1435
sp2411	sp2411	35.8126	-0.188896	0.227282	-0.831107	0.405913	0.681168	k__Bacteria	p__Actinobacteria	c__Coriobacteriia	o__Coriobacteriales	f__Coriobacteriaceae	g__Coriobacteriaceae__na	s__Coriobacteriaceae bacterium 68-1-3
sp2412	sp2412	13.5933	0.881103	0.382199	2.30535	0.0211469	0.122407	k__Bacteria	p__Actinobacteria	c__Coriobacteriia	o__Coriobacteriales	f__Coriobacteriaceae	g__Coriobacteriaceae__na	s__Coriobacteriaceae bacterium BV3Ac1
sp2413	sp2413	106.638	-0.127947	0.24333	-0.525817	0.599015	0.826349	k__Bacteria	p__Actinobacteria	c__Coriobacteriia	o__Coriobacteriales	f__Coriobacteriaceae	g__Coriobacteriaceae__na	s__Coriobacteriaceae bacterium CHKCI002
sp2414	sp2414	2.30672	-1.27761	0.409764	-3.11791	0.00182138	0.0247451	k__Bacteria	p__Actinobacteria	c__Coriobacteriia	o__Coriobacteriales	f__Coriobacteriaceae	g__Coriobacteriaceae__na	s__Coriobacteriaceae bacterium EMTCatB1
sp2416	sp2416	293.733	-0.346798	0.27003	-1.28429	0.19904	0.460235	k__Bacteria	p__Actinobacteria	c__Coriobacteriia	o__Coriobacteriales	f__Coriobacteriaceae	g__Coriobacteriaceae__uc	s__Coriobacteriaceae__uc
sp2424	sp2424	8.19748	-0.148436	0.213626	-0.69484	0.487155	0.750973	k__Bacteria	p__Actinobacteria	c__Coriobacteriia	o__Coriobacteriales	f__Coriobacteriales__na	g__Coriobacteriales__na	s__Coriobacteriales bacterium DNF00809
sp2425	sp2425	206.518	-0.170749	0.225239	-0.758079	0.448404	0.718054	k__Bacteria	p__Actinobacteria	c__Coriobacteriia	o__Coriobacteriales	f__Coriobacteriales__uc	g__Coriobacteriales__uc	s__Coriobacteriales__uc
sp2426	sp2426	259.519	-0.191821	0.212623	-0.902166	0.366969	0.645736	k__Bacteria	p__Actinobacteria	c__Coriobacteriia	o__Coriobacteriia__uc	f__Coriobacteriia__uc	g__Coriobacteriia__uc	s__Coriobacteriia__uc
sp2417	sp2417	11.6273	-0.0963218	0.222079	-0.433727	0.664487	0.87177	k__Bacteria	p__Actinobacteria	c__Coriobacteriia	o__Coriobacteriales	f__Coriobacteriaceae	g__Coriobacterium	s__Coriobacterium glomerans
sp774	sp774	5.09828	4.78831	2.23293	2.14441	0.0320004	0.159023	k__Bacteria	p__Actinobacteria	c__Actinobacteria	o__Corynebacteriales	f__Corynebacteriaceae	g__Corynebacterium	s__Corynebacterium argentoratense
sp789	sp789	13.9161	0.129219	0.359916	0.359026	0.719575	0.904341	k__Bacteria	p__Actinobacteria	c__Actinobacteria	o__Corynebacteriales	f__Corynebacteriaceae	g__Corynebacterium	s__Corynebacterium durum
sp816	sp816	0.952674	1.84092	1.21895	1.51025	0.130981	0.366435	k__Bacteria	p__Actinobacteria	c__Actinobacteria	o__Corynebacteriales	f__Corynebacteriaceae	g__Corynebacterium	s__Corynebacterium matruchotii
sp872	sp872	2.29324	0.236454	0.3198	0.739382	0.459675	0.728029	k__Bacteria	p__Actinobacteria	c__Actinobacteria	o__Corynebacteriales	f__Corynebacteriaceae	g__Corynebacterium	s__Corynebacterium sp. NML140438
sp893	sp893	5.61457	-0.393247	0.276167	-1.42395	0.154462	0.399349	k__Bacteria	p__Actinobacteria	c__Actinobacteria	o__Corynebacteriales	f__Corynebacteriaceae	g__Corynebacterium	s__Corynebacterium__uc
sp8409	sp8409	30.5243	-0.627353	0.242476	-2.58728	0.00967379	0.0735151	k__Bacteria	p__Firmicutes	c__Clostridia	o__Clostridiales	f__Peptostreptococcaceae	g__Criibacterium	s__Criibacterium bergeronii
sp13010	sp13010	0.292474	0.0551696	1.17804	0.0468317	0.962647	NA	k__Bacteria	p__Proteobacteria	c__Gammaproteobacteria	o__Enterobacterales	f__Enterobacteriaceae	g__Cronobacter	s__Cronobacter dublinensis
sp13013	sp13013	1.39314	-0.701586	0.798288	-0.878863	0.379475	0.65874	k__Bacteria	p__Proteobacteria	c__Gammaproteobacteria	o__Enterobacterales	f__Enterobacteriaceae	g__Cronobacter	s__Cronobacter sakazakii
sp13014	sp13014	0.466201	-0.405854	1.1514	-0.352487	0.724473	NA	k__Bacteria	p__Proteobacteria	c__Gammaproteobacteria	o__Enterobacterales	f__Enterobacteriaceae	g__Cronobacter	s__Cronobacter turicensis
sp13016	sp13016	0.719028	-0.385115	0.870431	-0.442442	0.65817	0.870278	k__Bacteria	p__Proteobacteria	c__Gammaproteobacteria	o__Enterobacterales	f__Enterobacteriaceae	g__Cronobacter	s__Cronobacter__uc
sp2428	sp2428	14.8432	0.0153209	0.24859	0.0616311	0.950857	0.980665	k__Bacteria	p__Actinobacteria	c__Coriobacteriia	o__Eggerthellales	f__Eggerthellaceae	g__Cryptobacterium	s__Cryptobacterium curtum
sp2429	sp2429	563.747	0.117894	0.586151	0.201132	0.840595	0.958337	k__Bacteria	p__Actinobacteria	c__Coriobacteriia	o__Eggerthellales	f__Eggerthellaceae	g__Cryptobacterium	s__Cryptobacterium sp. CAG:338
sp3217	sp3217	51.1096	0.250022	0.419479	0.596031	0.551154	0.797134	k__Bacteria	p__Bacteroidetes	c__Bacteroidia	o__Bacteroidales	f__Odoribacteraceae	g__Culturomica	s__Culturomica massiliensis
sp11384	sp11384	9.5608	0.381926	0.3681	1.03756	0.299474	0.577124	k__Bacteria	p__Proteobacteria	c__Betaproteobacteria	o__Burkholderiales	f__Comamonadaceae	g__Curvibacter	s__Curvibacter putative symbiont of Hydra magnipapillata
sp1891	sp1891	3.27015	-0.0280711	0.472441	-0.0594172	0.95262	0.981267	k__Bacteria	p__Actinobacteria	c__Actinobacteria	o__Propionibacteriales	f__Propionibacteriaceae	g__Cutibacterium	s__Cutibacterium acnes
sp11565	sp11565	37.8291	0.0395226	1.42231	0.0277877	0.977832	0.989665	k__Bacteria	p__Proteobacteria	c__Betaproteobacteria	o__Burkholderiales	f__Sutterellaceae	g__Dakarella	s__Dakarella massiliensis
sp7925	sp7925	9.49464	-0.468828	0.176946	-2.64955	0.00806001	0.0654624	k__Bacteria	p__Firmicutes	c__Clostridia	o__Clostridiales	f__Defluviitaleaceae	g__Defluviitalea	s__Defluviitalea phaphyphila
sp8323	sp8323	1.62926	0.0827932	0.579055	0.14298	0.886306	0.966144	k__Bacteria	p__Firmicutes	c__Clostridia	o__Clostridiales	f__Peptococcaceae	g__Dehalobacter	s__Dehalobacter restrictus
sp8325	sp8325	2.31203	-0.693047	0.7872	-0.880395	0.378645	0.657821	k__Bacteria	p__Firmicutes	c__Clostridia	o__Clostridiales	f__Peptococcaceae	g__Dehalobacter	s__Dehalobacter sp. DCA
sp8327	sp8327	49.2726	-0.312762	0.293847	-1.06437	0.287161	0.565832	k__Bacteria	p__Firmicutes	c__Clostridia	o__Clostridiales	f__Peptococcaceae	g__Dehalobacter	s__Dehalobacter sp. FTH1
sp8329	sp8329	12.0716	0.0405163	0.406555	0.0996578	0.920616	0.973858	k__Bacteria	p__Firmicutes	c__Clostridia	o__Clostridiales	f__Peptococcaceae	g__Dehalobacter	s__Dehalobacter sp. UNSWDHB
sp8330	sp8330	7.07808	-0.408832	0.250202	-1.63401	0.102257	0.3207	k__Bacteria	p__Firmicutes	c__Clostridia	o__Clostridiales	f__Peptococcaceae	g__Dehalobacter	s__Dehalobacter__uc
sp5355	sp5355	10.0732	0.218751	0.240451	0.909751	0.362954	0.642488	k__Bacteria	p__Chloroflexi	c__Dehalococcoidia	o__Dehalococcoidales	f__Dehalococcoidaceae	g__Dehalococcoides	s__Dehalococcoides mccartyi
sp11915	sp11915	1.79369	-0.794533	0.33862	-2.34638	0.0189567	0.114047	k__Bacteria	p__Proteobacteria	c__Deltaproteobacteria	o__Deltaproteobacteria__na	f__Deltaproteobacteria__na	g__Deltaproteobacteria__na	s__delta proteobacterium ML8_F1
sp12002	sp12002	7.29557	0.0193005	0.289381	0.0666958	0.946824	0.979327	k__Bacteria	p__Proteobacteria	c__Deltaproteobacteria	o__Deltaproteobacteria__uc	f__Deltaproteobacteria__uc	g__Deltaproteobacteria__uc	s__Deltaproteobacteria__uc
sp8886	sp8886	4.48813	-0.368036	0.282431	-1.3031	0.19254	0.45001	k__Bacteria	p__Firmicutes	c__Negativicutes	o__Selenomonadales	f__Sporomusaceae	g__Dendrosporobacter	s__Dendrosporobacter quercicolus
sp2430	sp2430	39.377	-0.0653376	0.203193	-0.321555	0.74779	0.915962	k__Bacteria	p__Actinobacteria	c__Coriobacteriia	o__Eggerthellales	f__Eggerthellaceae	g__Denitrobacterium	s__Denitrobacterium detoxificans
sp7774	sp7774	4.4327	-0.217982	0.24953	-0.873569	0.382353	0.659147	k__Bacteria	p__Firmicutes	c__Clostridia	o__Clostridiales	f__Clostridiaceae	g__Desnuesiella	s__Desnuesiella massiliensis
sp8331	sp8331	2.46589	-0.419964	0.322041	-1.30407	0.192209	0.45001	k__Bacteria	p__Firmicutes	c__Clostridia	o__Clostridiales	f__Peptococcaceae	g__Desulfitibacter	s__Desulfitibacter alkalitolerans
sp8334	sp8334	3.62682	0.162733	0.261618	0.622024	0.533926	0.783112	k__Bacteria	p__Firmicutes	c__Clostridia	o__Clostridiales	f__Peptococcaceae	g__Desulfitobacterium	s__Desulfitobacterium chlororespirans
sp8336	sp8336	4.48636	-0.00556431	0.217141	-0.0256254	0.979556	0.990224	k__Bacteria	p__Firmicutes	c__Clostridia	o__Clostridiales	f__Peptococcaceae	g__Desulfitobacterium	s__Desulfitobacterium dichloroeliminans
sp8338	sp8338	16.0719	-0.0335846	0.220877	-0.152051	0.879147	0.964175	k__Bacteria	p__Firmicutes	c__Clostridia	o__Clostridiales	f__Peptococcaceae	g__Desulfitobacterium	s__Desulfitobacterium hafniense
sp8339	sp8339	3.40154	-0.463802	0.259181	-1.78949	0.0735356	0.260026	k__Bacteria	p__Firmicutes	c__Clostridia	o__Clostridiales	f__Peptococcaceae	g__Desulfitobacterium	s__Desulfitobacterium metallireducens
sp8341	sp8341	8.35788	-0.61589	0.185805	-3.31471	0.000917378	0.0153824	k__Bacteria	p__Firmicutes	c__Clostridia	o__Clostridiales	f__Peptococcaceae	g__Desulfitobacterium	s__Desulfitobacterium__uc
sp12086	sp12086	0.91811	0.582689	0.709638	0.821107	0.411585	0.687861	k__Bacteria	p__Proteobacteria	c__Deltaproteobacteria	o__Desulfobacterales	f__Desulfobulbaceae	g__Desulfobulbus	s__Desulfobulbus sp. Tol-SR
sp12111	sp12111	7.73075	0.641145	0.554082	1.15713	0.247219	0.521528	k__Bacteria	p__Proteobacteria	c__Deltaproteobacteria	o__Desulfovibrionales	f__Desulfomicrobiaceae	g__Desulfomicrobium	s__Desulfomicrobium orale
sp12101	sp12101	2.91434	-0.0647504	0.260384	-0.248673	0.803614	0.948883	k__Bacteria	p__Proteobacteria	c__Deltaproteobacteria	o__Desulfovibrionales	f__Desulfohalobiaceae	g__Desulfonauticus	s__Desulfonauticus sp. 38_4375
sp8342	sp8342	3.53616	0.0217701	0.282438	0.077079	0.938561	0.9769	k__Bacteria	p__Firmicutes	c__Clostridia	o__Clostridiales	f__Peptococcaceae	g__Desulfonispora	s__Desulfonispora thiosulfatigenes
sp8343	sp8343	4.30739	-0.33693	0.226586	-1.48699	0.137019	0.375249	k__Bacteria	p__Firmicutes	c__Clostridia	o__Clostridiales	f__Peptococcaceae	g__Desulfosporosinus	s__Desulfosporosinus acididurans
sp8345	sp8345	2.8959	0.411809	0.404903	1.01706	0.309126	0.587254	k__Bacteria	p__Firmicutes	c__Clostridia	o__Clostridiales	f__Peptococcaceae	g__Desulfosporosinus	s__Desulfosporosinus hippei
sp8346	sp8346	3.92295	-0.261453	0.235963	-1.10803	0.26785	0.546145	k__Bacteria	p__Firmicutes	c__Clostridia	o__Clostridiales	f__Peptococcaceae	g__Desulfosporosinus	s__Desulfosporosinus lacus
sp8348	sp8348	3.57159	-0.268563	0.285887	-0.939404	0.347524	0.628222	k__Bacteria	p__Firmicutes	c__Clostridia	o__Clostridiales	f__Peptococcaceae	g__Desulfosporosinus	s__Desulfosporosinus orientis
sp8349	sp8349	2.51079	-0.433919	0.344066	-1.26115	0.207255	0.474168	k__Bacteria	p__Firmicutes	c__Clostridia	o__Clostridiales	f__Peptococcaceae	g__Desulfosporosinus	s__Desulfosporosinus sp. BG
sp8351	sp8351	5.1401	0.00336913	0.249388	0.0135096	0.989221	0.994579	k__Bacteria	p__Firmicutes	c__Clostridia	o__Clostridiales	f__Peptococcaceae	g__Desulfosporosinus	s__Desulfosporosinus sp. BRH_c37
sp8354	sp8354	4.44836	-0.603923	0.280549	-2.15265	0.0313465	0.157052	k__Bacteria	p__Firmicutes	c__Clostridia	o__Clostridiales	f__Peptococcaceae	g__Desulfosporosinus	s__Desulfosporosinus sp. OL
sp8356	sp8356	6.73144	-0.053737	0.194829	-0.275816	0.782689	0.934267	k__Bacteria	p__Firmicutes	c__Clostridia	o__Clostridiales	f__Peptococcaceae	g__Desulfosporosinus	s__Desulfosporosinus sp. Tol-M
sp8357	sp8357	3.84705	0.0330161	0.219077	0.150705	0.880208	0.964175	k__Bacteria	p__Firmicutes	c__Clostridia	o__Clostridiales	f__Peptococcaceae	g__Desulfosporosinus	s__Desulfosporosinus youngiae
sp8358	sp8358	4.80405	-0.232443	0.249676	-0.930981	0.351863	0.630685	k__Bacteria	p__Firmicutes	c__Clostridia	o__Clostridiales	f__Peptococcaceae	g__Desulfosporosinus	s__Desulfosporosinus__uc
sp8359	sp8359	2.79867	-0.323058	0.267516	-1.20762	0.227192	0.498592	k__Bacteria	p__Firmicutes	c__Clostridia	o__Clostridiales	f__Peptococcaceae	g__Desulfotomaculum	s__Desulfotomaculum acetoxidans
sp8362	sp8362	2.08631	-0.476127	0.352857	-1.34935	0.177225	0.432004	k__Bacteria	p__Firmicutes	c__Clostridia	o__Clostridiales	f__Peptococcaceae	g__Desulfotomaculum	s__Desulfotomaculum alkaliphilum
sp8363	sp8363	2.81085	-0.244112	0.273047	-0.894028	0.371307	0.651958	k__Bacteria	p__Firmicutes	c__Clostridia	o__Clostridiales	f__Peptococcaceae	g__Desulfotomaculum	s__Desulfotomaculum arcticum
sp8375	sp8375	3.96537	-0.72902	0.253773	-2.87272	0.00406951	0.0426182	k__Bacteria	p__Firmicutes	c__Clostridia	o__Clostridiales	f__Peptococcaceae	g__Desulfotomaculum	s__Desulfotomaculum ruminis
sp8376	sp8376	2.40721	-0.278026	0.319818	-0.869327	0.384668	0.659468	k__Bacteria	p__Firmicutes	c__Clostridia	o__Clostridiales	f__Peptococcaceae	g__Desulfotomaculum	s__Desulfotomaculum sp. 46_296
sp8382	sp8382	3.60765	-0.488681	0.300702	-1.62513	0.104134	0.323738	k__Bacteria	p__Firmicutes	c__Clostridia	o__Clostridiales	f__Peptococcaceae	g__Desulfotomaculum	s__Desulfotomaculum__uc
sp12127	sp12127	3.68018	0.314999	0.361462	0.871458	0.383504	0.659147	k__Bacteria	p__Proteobacteria	c__Deltaproteobacteria	o__Desulfovibrionales	f__Desulfovibrionaceae	g__Desulfovibrio	s__Desulfovibrio alaskensis
sp12132	sp12132	1.6263	0.237003	0.479749	0.494015	0.621295	0.847281	k__Bacteria	p__Proteobacteria	c__Deltaproteobacteria	o__Desulfovibrionales	f__Desulfovibrionaceae	g__Desulfovibrio	s__Desulfovibrio bizertensis
sp12134	sp12134	3.12221	0.364061	0.357995	1.01695	0.309179	0.587254	k__Bacteria	p__Proteobacteria	c__Deltaproteobacteria	o__Desulfovibrionales	f__Desulfovibrionaceae	g__Desulfovibrio	s__Desulfovibrio cuneatus
sp12136	sp12136	32.3282	0.290834	0.408232	0.712424	0.476202	0.741179	k__Bacteria	p__Proteobacteria	c__Deltaproteobacteria	o__Desulfovibrionales	f__Desulfovibrionaceae	g__Desulfovibrio	s__Desulfovibrio desulfuricans
sp12137	sp12137	26.2533	-1.35809	0.561413	-2.41905	0.0155611	0.0996138	k__Bacteria	p__Proteobacteria	c__Deltaproteobacteria	o__Desulfovibrionales	f__Desulfovibrionaceae	g__Desulfovibrio	s__Desulfovibrio fairfieldensis
sp12147	sp12147	20.8604	0.145519	0.506597	0.287248	0.773922	0.930784	k__Bacteria	p__Proteobacteria	c__Deltaproteobacteria	o__Desulfovibrionales	f__Desulfovibrionaceae	g__Desulfovibrio	s__Desulfovibrio legallii
sp12148	sp12148	3.17143	-0.0964148	0.325425	-0.296274	0.767021	0.926537	k__Bacteria	p__Proteobacteria	c__Deltaproteobacteria	o__Desulfovibrionales	f__Desulfovibrionaceae	g__Desulfovibrio	s__Desulfovibrio litoralis
sp12153	sp12153	2412.74	0.848521	0.612781	1.38471	0.166142	0.415394	k__Bacteria	p__Proteobacteria	c__Deltaproteobacteria	o__Desulfovibrionales	f__Desulfovibrionaceae	g__Desulfovibrio	s__Desulfovibrio piger
sp12156	sp12156	8.40369	-1.48723	0.670803	-2.21709	0.026617	0.140036	k__Bacteria	p__Proteobacteria	c__Deltaproteobacteria	o__Desulfovibrionales	f__Desulfovibrionaceae	g__Desulfovibrio	s__Desulfovibrio sp. 3_1_syn3
sp12157	sp12157	24.7684	-0.146383	0.458914	-0.318977	0.749744	0.915962	k__Bacteria	p__Proteobacteria	c__Deltaproteobacteria	o__Desulfovibrionales	f__Desulfovibrionaceae	g__Desulfovibrio	s__Desulfovibrio sp. 6_1_46AFAA
sp12169	sp12169	10.1644	0.358415	0.349735	1.02482	0.305449	0.583351	k__Bacteria	p__Proteobacteria	c__Deltaproteobacteria	o__Desulfovibrionales	f__Desulfovibrionaceae	g__Desulfovibrio	s__Desulfovibrio vulgaris
sp12171	sp12171	181.15	0.389685	1.40455	0.277444	0.781439	0.934186	k__Bacteria	p__Proteobacteria	c__Deltaproteobacteria	o__Desulfovibrionales	f__Desulfovibrionaceae	g__Desulfovibrio	s__Desulfovibrio__uc
sp12174	sp12174	40.7151	0.0343987	0.26998	0.127412	0.898614	0.97013	k__Bacteria	p__Proteobacteria	c__Deltaproteobacteria	o__Desulfovibrionales	f__Desulfovibrionaceae	g__Desulfovibrionaceae__uc	s__Desulfovibrionaceae__uc
sp12183	sp12183	4.11853	0.1676	0.307712	0.544664	0.585985	0.819519	k__Bacteria	p__Proteobacteria	c__Deltaproteobacteria	o__Desulfovibrionales	f__Desulfovibrionales__uc	g__Desulfovibrionales__uc	s__Desulfovibrionales__uc
sp9033	sp9033	9.0085	0.152195	0.192338	0.79129	0.428775	0.699552	k__Bacteria	p__Firmicutes	c__Tissierellia	o__Tissierellia__na	f__Tissierellia__na	g__Dethiosulfatibacter	s__Dethiosulfatibacter aminovorans
sp8906	sp8906	1391.28	-1.72718	3.02546	-0.57088	0.568081	0.810489	k__Bacteria	p__Firmicutes	c__Negativicutes	o__Veillonellales	f__Veillonellaceae	g__Dialister	s__Dialister invisus
sp8907	sp8907	1072.09	-1.26805	3.02652	-0.418979	0.675231	0.879222	k__Bacteria	p__Firmicutes	c__Negativicutes	o__Veillonellales	f__Veillonellaceae	g__Dialister	s__Dialister invisus CAG:218
sp8908	sp8908	5.74139	-0.453871	0.375401	-1.20903	0.226651	0.498592	k__Bacteria	p__Firmicutes	c__Negativicutes	o__Veillonellales	f__Veillonellaceae	g__Dialister	s__Dialister micraerophilus
sp8909	sp8909	2.09359	-0.685231	0.461955	-1.48333	0.137987	0.377107	k__Bacteria	p__Firmicutes	c__Negativicutes	o__Veillonellales	f__Veillonellaceae	g__Dialister	s__Dialister pneumosintes
sp8910	sp8910	1114.56	-1.24472	3.02563	-0.411391	0.680786	0.882475	k__Bacteria	p__Firmicutes	c__Negativicutes	o__Veillonellales	f__Veillonellaceae	g__Dialister	s__Dialister sp. CAG:357
sp8911	sp8911	1081.13	0.0894748	3.02265	0.0296014	0.976385	0.989665	k__Bacteria	p__Firmicutes	c__Negativicutes	o__Veillonellales	f__Veillonellaceae	g__Dialister	s__Dialister sp. CAG:486
sp8912	sp8912	9.63505	-2.66488	0.738892	-3.60659	0.000310244	0.00876438	k__Bacteria	p__Firmicutes	c__Negativicutes	o__Veillonellales	f__Veillonellaceae	g__Dialister	s__Dialister sp. CAG:588
sp8913	sp8913	1878.09	-1.20923	3.02424	-0.399844	0.689271	0.888599	k__Bacteria	p__Firmicutes	c__Negativicutes	o__Veillonellales	f__Veillonellaceae	g__Dialister	s__Dialister succinatiphilus
sp8914	sp8914	2676.74	-2.07265	3.0229	-0.68565	0.492934	0.755831	k__Bacteria	p__Firmicutes	c__Negativicutes	o__Veillonellales	f__Veillonellaceae	g__Dialister	s__Dialister__uc
sp8701	sp8701	48.1014	-0.77463	0.337398	-2.29589	0.0216819	0.124948	k__Bacteria	p__Firmicutes	c__Erysipelotrichia	o__Erysipelotrichales	f__Erysipelotrichaceae	g__Dielma	s__Dielma fastidiosa
sp8102	sp8102	1443.6	0.144832	0.163692	0.884786	0.376272	0.65633	k__Bacteria	p__Firmicutes	c__Clostridia	o__Clostridiales	f__Lachnospiraceae	g__Dorea	s__Dorea formicigenerans
sp8103	sp8103	132.656	-0.140375	0.259186	-0.541599	0.588095	0.819989	k__Bacteria	p__Firmicutes	c__Clostridia	o__Clostridiales	f__Lachnospiraceae	g__Dorea	s__Dorea formicigenerans CAG:28
sp8104	sp8104	9296.07	0.100917	0.197167	0.511838	0.608764	0.833603	k__Bacteria	p__Firmicutes	c__Clostridia	o__Clostridiales	f__Lachnospiraceae	g__Dorea	s__Dorea longicatena
sp8105	sp8105	244.731	0.00493427	0.3063	0.0161093	0.987147	0.994043	k__Bacteria	p__Firmicutes	c__Clostridia	o__Clostridiales	f__Lachnospiraceae	g__Dorea	s__Dorea longicatena CAG:42
sp8106	sp8106	137.516	0.436242	0.255767	1.70562	0.0880781	0.290821	k__Bacteria	p__Firmicutes	c__Clostridia	o__Clostridiales	f__Lachnospiraceae	g__Dorea	s__Dorea sp. 42_8
sp8107	sp8107	144.354	-0.213809	0.102108	-2.09395	0.0362647	0.172307	k__Bacteria	p__Firmicutes	c__Clostridia	o__Clostridiales	f__Lachnospiraceae	g__Dorea	s__Dorea sp. 5-2
sp8108	sp8108	185.784	-0.138132	0.169013	-0.81729	0.413763	0.688173	k__Bacteria	p__Firmicutes	c__Clostridia	o__Clostridiales	f__Lachnospiraceae	g__Dorea	s__Dorea sp. AGR2135
sp8109	sp8109	1857.72	0.452757	0.349155	1.29672	0.194727	0.453084	k__Bacteria	p__Firmicutes	c__Clostridia	o__Clostridiales	f__Lachnospiraceae	g__Dorea	s__Dorea sp. CAG:105
sp8110	sp8110	364.945	0.0835158	0.416656	0.200443	0.841134	0.958337	k__Bacteria	p__Firmicutes	c__Clostridia	o__Clostridiales	f__Lachnospiraceae	g__Dorea	s__Dorea sp. CAG:317
sp8111	sp8111	23.8895	-0.195341	0.12763	-1.53052	0.125888	0.358096	k__Bacteria	p__Firmicutes	c__Clostridia	o__Clostridiales	f__Lachnospiraceae	g__Dorea	s__Dorea sp. D27
sp8112	sp8112	23054.2	0.0811242	0.222237	0.365035	0.715085	0.902188	k__Bacteria	p__Firmicutes	c__Clostridia	o__Clostridiales	f__Lachnospiraceae	g__Dorea	s__Dorea__uc
sp3516	sp3516	1.83608	0.855132	0.460527	1.85686	0.0633318	0.236154	k__Bacteria	p__Bacteroidetes	c__Bacteroidia	o__Marinilabiliales	f__Prolixibacteraceae	g__Draconibacterium	s__Draconibacterium orientale
sp3517	sp3517	1.61882	-0.250232	0.369817	-0.676636	0.498637	0.757382	k__Bacteria	p__Bacteroidetes	c__Bacteroidia	o__Marinilabiliales	f__Prolixibacteraceae	g__Draconibacterium	s__Draconibacterium sediminis
sp8468	sp8468	18.1922	-0.0399306	0.252943	-0.157864	0.874564	0.963805	k__Bacteria	p__Firmicutes	c__Clostridia	o__Clostridiales	f__Ruminococcaceae	g__Drancourtella	s__Drancourtella massiliensis
sp8702	sp8702	17.9812	0.167206	0.280241	0.596649	0.550741	0.796981	k__Bacteria	p__Firmicutes	c__Erysipelotrichia	o__Erysipelotrichales	f__Erysipelotrichaceae	g__Dubosiella	s__Dubosiella newyorkensis
sp11566	sp11566	378.55	-0.68983	0.70753	-0.974984	0.329568	0.608237	k__Bacteria	p__Proteobacteria	c__Betaproteobacteria	o__Burkholderiales	f__Sutterellaceae	g__Duodenibacillus	s__Duodenibacillus massiliensis
sp3231	sp3231	13.5191	1.00095	0.318809	3.13965	0.00169151	0.0236356	k__Bacteria	p__Bacteroidetes	c__Bacteroidia	o__Bacteroidales	f__Porphyromonadaceae	g__Dysgonomonas	s__Dysgonomonas capnocytophagoides
sp3232	sp3232	11.7592	0.944591	0.305664	3.09029	0.00199963	0.0262476	k__Bacteria	p__Bacteroidetes	c__Bacteroidia	o__Bacteroidales	f__Porphyromonadaceae	g__Dysgonomonas	s__Dysgonomonas gadei
sp3233	sp3233	10.2762	0.654212	0.248823	2.62922	0.00855804	0.068438	k__Bacteria	p__Bacteroidetes	c__Bacteroidia	o__Bacteroidales	f__Porphyromonadaceae	g__Dysgonomonas	s__Dysgonomonas macrotermitis
sp3234	sp3234	3.60217	-0.18575	0.407735	-0.455564	0.648703	0.865493	k__Bacteria	p__Bacteroidetes	c__Bacteroidia	o__Bacteroidales	f__Porphyromonadaceae	g__Dysgonomonas	s__Dysgonomonas mossii
sp3235	sp3235	11.9904	1.12542	0.298162	3.77454	0.000160305	0.00570729	k__Bacteria	p__Bacteroidetes	c__Bacteroidia	o__Bacteroidales	f__Porphyromonadaceae	g__Dysgonomonas	s__Dysgonomonas sp. 37-18
sp3236	sp3236	17.4903	0.346714	0.340197	1.01916	0.308129	0.586687	k__Bacteria	p__Bacteroidetes	c__Bacteroidia	o__Bacteroidales	f__Porphyromonadaceae	g__Dysgonomonas	s__Dysgonomonas sp. BGC7
sp3237	sp3237	8.07056	0.306855	0.301711	1.01705	0.30913	0.587254	k__Bacteria	p__Bacteroidetes	c__Bacteroidia	o__Bacteroidales	f__Porphyromonadaceae	g__Dysgonomonas	s__Dysgonomonas sp. HGC4
sp3238	sp3238	8.82007	0.275251	0.226036	1.21773	0.223326	0.4944	k__Bacteria	p__Bacteroidetes	c__Bacteroidia	o__Bacteroidales	f__Porphyromonadaceae	g__Dysgonomonas	s__Dysgonomonas__uc
sp13345	sp13345	0.479833	-0.120779	0.584765	-0.206543	0.836367	NA	k__Bacteria	p__Proteobacteria	c__Gammaproteobacteria	o__Enterobacterales	f__Hafniaceae	g__Edwardsiella	s__Edwardsiella__uc
sp2431	sp2431	150.356	-0.921863	0.322575	-2.85782	0.00426558	0.0437037	k__Bacteria	p__Actinobacteria	c__Coriobacteriia	o__Eggerthellales	f__Eggerthellaceae	g__Eggerthella	s__Eggerthella lenta
sp2432	sp2432	17.1612	-1.41414	0.399624	-3.53867	0.000402153	0.00957267	k__Bacteria	p__Actinobacteria	c__Coriobacteriia	o__Eggerthellales	f__Eggerthellaceae	g__Eggerthella	s__Eggerthella sp. 1_3_56FAA
sp2433	sp2433	259.714	-0.271125	0.486113	-0.55774	0.577022	0.814706	k__Bacteria	p__Actinobacteria	c__Coriobacteriia	o__Eggerthellales	f__Eggerthellaceae	g__Eggerthella	s__Eggerthella sp. 51_9
sp2434	sp2434	259.221	0.172104	0.324197	0.530862	0.595514	0.824143	k__Bacteria	p__Actinobacteria	c__Coriobacteriia	o__Eggerthellales	f__Eggerthellaceae	g__Eggerthella	s__Eggerthella sp. CAG:1427
sp2435	sp2435	534.057	0.0904079	1.68891	0.0535304	0.957309	0.981735	k__Bacteria	p__Actinobacteria	c__Coriobacteriia	o__Eggerthellales	f__Eggerthellaceae	g__Eggerthella	s__Eggerthella sp. CAG:209
sp2436	sp2436	386.102	0.0185152	0.519822	0.0356183	0.971587	0.987932	k__Bacteria	p__Actinobacteria	c__Coriobacteriia	o__Eggerthellales	f__Eggerthellaceae	g__Eggerthella	s__Eggerthella sp. CAG:298
sp2437	sp2437	181.255	0.852276	0.455859	1.86961	0.0615386	0.23146	k__Bacteria	p__Actinobacteria	c__Coriobacteriia	o__Eggerthellales	f__Eggerthellaceae	g__Eggerthella	s__Eggerthella sp. CAG:368
sp2438	sp2438	19.4067	-2.19707	0.519454	-4.22958	2.34124e-05	0.00140625	k__Bacteria	p__Actinobacteria	c__Coriobacteriia	o__Eggerthellales	f__Eggerthellaceae	g__Eggerthella	s__Eggerthella sp. HGA1
sp2439	sp2439	88.8523	-0.0248282	0.220541	-0.112579	0.910365	0.973151	k__Bacteria	p__Actinobacteria	c__Coriobacteriia	o__Eggerthellales	f__Eggerthellaceae	g__Eggerthella	s__Eggerthella sp. YY7918
sp2440	sp2440	784.303	-0.703163	0.416952	-1.68644	0.0917118	0.298546	k__Bacteria	p__Actinobacteria	c__Coriobacteriia	o__Eggerthellales	f__Eggerthellaceae	g__Eggerthella	s__Eggerthella__uc
sp2443	sp2443	43.7691	-0.361019	0.259742	-1.38992	0.164554	0.413083	k__Bacteria	p__Actinobacteria	c__Coriobacteriia	o__Eggerthellales	f__Eggerthellaceae	g__Eggerthellaceae__na	s__Eggerthellaceae bacterium AT8
sp2444	sp2444	434.59	-0.144547	0.286322	-0.504841	0.613671	0.838554	k__Bacteria	p__Actinobacteria	c__Coriobacteriia	o__Eggerthellales	f__Eggerthellaceae	g__Eggerthellaceae__uc	s__Eggerthellaceae__uc
sp8703	sp8703	8.78194	-0.185937	0.214215	-0.867993	0.385398	0.660283	k__Bacteria	p__Firmicutes	c__Erysipelotrichia	o__Erysipelotrichales	f__Erysipelotrichaceae	g__Eggerthia	s__Eggerthia catenaformis
sp8114	sp8114	656.517	-0.50353	0.268646	-1.87432	0.0608861	0.229671	k__Bacteria	p__Firmicutes	c__Clostridia	o__Clostridiales	f__Lachnospiraceae	g__Eisenbergiella	s__Eisenbergiella tayi
sp3989	sp3989	1.41212	-0.465621	0.743575	-0.626192	0.531189	0.780419	k__Bacteria	p__Bacteroidetes	c__Flavobacteriia	o__Flavobacteriales	f__Flavobacteriaceae	g__Elizabethkingia	s__Elizabethkingia meningoseptica
sp3993	sp3993	1.63582	0.657473	0.623481	1.05452	0.291645	0.569486	k__Bacteria	p__Bacteroidetes	c__Flavobacteriia	o__Flavobacteriales	f__Flavobacteriaceae	g__Elizabethkingia	s__Elizabethkingia__uc
sp5739	sp5739	2.08052	-0.148452	0.291194	-0.509803	0.61019	0.834675	k__Bacteria	p__Elusimicrobia	c__Elusimicrobia__uc	o__Elusimicrobia__uc	f__Elusimicrobia__uc	g__Elusimicrobia__uc	s__Elusimicrobia__uc
sp5740	sp5740	2.32506	-0.901951	0.552243	-1.63325	0.102417	0.3207	k__Bacteria	p__Elusimicrobia	c__Elusimicrobia	o__Elusimicrobiales	f__Elusimicrobiaceae	g__Elusimicrobium	s__Elusimicrobium minutum
sp7809	sp7809	94.8453	-0.673616	0.201999	-3.33475	0.000853755	0.0146948	k__Bacteria	p__Firmicutes	c__Clostridia	o__Clostridiales	f__Clostridiales Family XIII. Incertae Sedis	g__Emergencia	s__Emergencia timonensis
sp3995	sp3995	1.05044	1.19685	0.701082	1.70714	0.0877957	0.290821	k__Bacteria	p__Bacteroidetes	c__Flavobacteriia	o__Flavobacteriales	f__Flavobacteriaceae	g__Empedobacter	s__Empedobacter falsenii
sp2418	sp2418	6.65872	-0.100765	0.387237	-0.260216	0.794697	0.943544	k__Bacteria	p__Actinobacteria	c__Coriobacteriia	o__Coriobacteriales	f__Coriobacteriaceae	g__Enorma	s__Enorma massiliensis
sp13017	sp13017	3.92149	0.605289	1.12582	0.537644	0.590823	0.82228	k__Bacteria	p__Proteobacteria	c__Gammaproteobacteria	o__Enterobacterales	f__Enterobacteriaceae	g__Enterobacter	s__Enterobacter asburiae
sp13018	sp13018	2.64732	0.097574	1.80581	0.0540334	0.956909	0.981735	k__Bacteria	p__Proteobacteria	c__Gammaproteobacteria	o__Enterobacterales	f__Enterobacteriaceae	g__Enterobacter	s__Enterobacter cancerogenus
sp13019	sp13019	64.7749	-0.611283	2.75523	-0.221862	0.824421	0.950826	k__Bacteria	p__Proteobacteria	c__Gammaproteobacteria	o__Enterobacterales	f__Enterobacteriaceae	g__Enterobacter	s__Enterobacter cloacae
sp13021	sp13021	0.685379	0.535622	1.30863	0.4093	0.68232	0.883582	k__Bacteria	p__Proteobacteria	c__Gammaproteobacteria	o__Enterobacterales	f__Enterobacteriaceae	g__Enterobacter	s__Enterobacter cloacae complex 'Hoffmann cluster IV'
sp13049	sp13049	7.86125	1.40778	0.908629	1.54935	0.121298	0.352634	k__Bacteria	p__Proteobacteria	c__Gammaproteobacteria	o__Enterobacterales	f__Enterobacteriaceae	g__Enterobacter	s__Enterobacter hormaechei
sp13050	sp13050	1.42458	-0.808758	0.87159	-0.927911	0.353454	0.630899	k__Bacteria	p__Proteobacteria	c__Gammaproteobacteria	o__Enterobacterales	f__Enterobacteriaceae	g__Enterobacter	s__Enterobacter kobei
sp13053	sp13053	0.309833	-0.186141	0.884536	-0.21044	0.833325	NA	k__Bacteria	p__Proteobacteria	c__Gammaproteobacteria	o__Enterobacterales	f__Enterobacteriaceae	g__Enterobacter	s__Enterobacter massiliensis
sp13054	sp13054	1.01605	1.93546	1.48058	1.30724	0.191132	0.44955	k__Bacteria	p__Proteobacteria	c__Gammaproteobacteria	o__Enterobacterales	f__Enterobacteriaceae	g__Enterobacter	s__Enterobacter mori
sp13081	sp13081	0.45288	-0.74739	1.16938	-0.639133	0.522737	NA	k__Bacteria	p__Proteobacteria	c__Gammaproteobacteria	o__Enterobacterales	f__Enterobacteriaceae	g__Enterobacter	s__Enterobacter sp. FY-07
sp13116	sp13116	0.360811	0.175023	1.14023	0.153498	0.878005	NA	k__Bacteria	p__Proteobacteria	c__Gammaproteobacteria	o__Enterobacterales	f__Enterobacteriaceae	g__Enterobacter	s__Enterobacter timonensis
sp13118	sp13118	91.3511	0.084064	2.61126	0.0321929	0.974318	0.989476	k__Bacteria	p__Proteobacteria	c__Gammaproteobacteria	o__Enterobacterales	f__Enterobacteriaceae	g__Enterobacter	s__Enterobacter__uc
sp12938	sp12938	764.415	-0.325221	2.49242	-0.130484	0.896183	0.968834	k__Bacteria	p__Proteobacteria	c__Gammaproteobacteria	o__Enterobacterales	f__Enterobacterales__uc	g__Enterobacterales__uc	s__Enterobacterales__uc
sp13127	sp13127	0.41016	-0.552958	1.09217	-0.506294	0.61265	NA	k__Bacteria	p__Proteobacteria	c__Gammaproteobacteria	o__Enterobacterales	f__Enterobacteriaceae	g__Enterobacteriaceae__na	s__Enterobacteriaceae bacterium strain FGI 57
sp13135	sp13135	1216.78	-0.388512	0.571206	-0.68016	0.496403	0.756562	k__Bacteria	p__Proteobacteria	c__Gammaproteobacteria	o__Enterobacterales	f__Enterobacteriaceae	g__Enterobacteriaceae__uc	s__Enterobacteriaceae__uc
sp6902	sp6902	2.78826	0.568329	0.309213	1.83798	0.0660651	0.242862	k__Bacteria	p__Firmicutes	c__Bacilli	o__Lactobacillales	f__Enterococcaceae	g__Enterococcus	s__Enterococcus asini
sp6903	sp6903	1.20947	-2.34605	1.17251	-2.00088	0.0454057	0.194414	k__Bacteria	p__Firmicutes	c__Bacilli	o__Lactobacillales	f__Enterococcaceae	g__Enterococcus	s__Enterococcus avium
sp6907	sp6907	2.92023	-2.15022	0.510989	-4.20796	2.57692e-05	0.00145596	k__Bacteria	p__Firmicutes	c__Bacilli	o__Lactobacillales	f__Enterococcaceae	g__Enterococcus	s__Enterococcus casseliflavus
sp6908	sp6908	22.5688	0.208806	0.195829	1.06627	0.286303	0.565832	k__Bacteria	p__Firmicutes	c__Bacilli	o__Lactobacillales	f__Enterococcaceae	g__Enterococcus	s__Enterococcus cecorum
sp6909	sp6909	9.00582	0.642525	0.307438	2.08993	0.0366241	0.173692	k__Bacteria	p__Firmicutes	c__Bacilli	o__Lactobacillales	f__Enterococcaceae	g__Enterococcus	s__Enterococcus columbae
sp6912	sp6912	2.92076	-2.58105	0.566109	-4.55928	5.13295e-06	0.000513098	k__Bacteria	p__Firmicutes	c__Bacilli	o__Lactobacillales	f__Enterococcaceae	g__Enterococcus	s__Enterococcus durans
sp6913	sp6913	128.751	-0.306277	0.87153	-0.351425	0.72527	0.906239	k__Bacteria	p__Firmicutes	c__Bacilli	o__Lactobacillales	f__Enterococcaceae	g__Enterococcus	s__Enterococcus faecalis
sp6914	sp6914	146.676	-0.719191	0.180467	-3.98516	6.74344e-05	0.00307477	k__Bacteria	p__Firmicutes	c__Bacilli	o__Lactobacillales	f__Enterococcaceae	g__Enterococcus	s__Enterococcus faecium
sp6915	sp6915	17.1604	-1.54361	0.457514	-3.3739	0.0007411	0.0136177	k__Bacteria	p__Firmicutes	c__Bacilli	o__Lactobacillales	f__Enterococcaceae	g__Enterococcus	s__Enterococcus gallinarum
sp6916	sp6916	6.71198	-0.0798447	0.257221	-0.310413	0.756247	0.918654	k__Bacteria	p__Firmicutes	c__Bacilli	o__Lactobacillales	f__Enterococcaceae	g__Enterococcus	s__Enterococcus gilvus
sp6919	sp6919	9.46181	0.25038	0.396176	0.631992	0.527392	0.776596	k__Bacteria	p__Firmicutes	c__Bacilli	o__Lactobacillales	f__Enterococcaceae	g__Enterococcus	s__Enterococcus hirae
sp6924	sp6924	3.58021	-0.56405	0.359967	-1.56695	0.117127	0.3458	k__Bacteria	p__Firmicutes	c__Bacilli	o__Lactobacillales	f__Enterococcaceae	g__Enterococcus	s__Enterococcus mundtii
sp6925	sp6925	3.27959	-0.19199	0.286958	-0.669052	0.503462	0.75932	k__Bacteria	p__Firmicutes	c__Bacilli	o__Lactobacillales	f__Enterococcaceae	g__Enterococcus	s__Enterococcus pallens
sp6980	sp6980	167.978	-2.53917	0.420013	-6.04545	1.48992e-09	5.53185e-07	k__Bacteria	p__Firmicutes	c__Bacilli	o__Lactobacillales	f__Enterococcaceae	g__Enterococcus	s__Enterococcus__uc
sp2445	sp2445	120.987	0.0835543	0.318573	0.262277	0.793108	0.943381	k__Bacteria	p__Actinobacteria	c__Coriobacteriia	o__Eggerthellales	f__Eggerthellaceae	g__Enterorhabdus	s__Enterorhabdus caecimuris
sp2446	sp2446	103.664	0.104275	0.312076	0.334134	0.738279	0.913273	k__Bacteria	p__Actinobacteria	c__Coriobacteriia	o__Eggerthellales	f__Eggerthellaceae	g__Enterorhabdus	s__Enterorhabdus mucosicola
sp2447	sp2447	43.9165	-0.0357445	0.313645	-0.113965	0.909266	0.973151	k__Bacteria	p__Actinobacteria	c__Coriobacteriia	o__Eggerthellales	f__Eggerthellaceae	g__Enterorhabdus	s__Enterorhabdus__uc
sp7889	sp7889	7.73448	0.0297356	0.394692	0.0753386	0.939945	0.977771	k__Bacteria	p__Firmicutes	c__Clostridia	o__Clostridiales	f__Clostridiales__na	g__Epulopiscium	s__Epulopiscium sp. Nele67-Bin001
sp7891	sp7891	2.5716	-0.3336	0.281113	-1.18671	0.235341	0.507174	k__Bacteria	p__Firmicutes	c__Clostridia	o__Clostridiales	f__Clostridiales__na	g__Epulopiscium	s__Epulopiscium sp. Nele67-Bin004
sp7894	sp7894	2.54949	-0.492549	0.310828	-1.58463	0.11305	0.341301	k__Bacteria	p__Firmicutes	c__Clostridia	o__Clostridiales	f__Clostridiales__na	g__Epulopiscium	s__Epulopiscium sp. Nuni2H_MBin003
sp7902	sp7902	12.6911	-0.24711	0.151254	-1.63374	0.102314	0.3207	k__Bacteria	p__Firmicutes	c__Clostridia	o__Clostridiales	f__Clostridiales__na	g__Epulopiscium	s__Epulopiscium__uc
sp8708	sp8708	18.5545	-2.64236	0.483893	-5.46063	4.74437e-08	1.12097e-05	k__Bacteria	p__Firmicutes	c__Erysipelotrichia	o__Erysipelotrichales	f__Erysipelotrichaceae	g__Erysipelatoclostridium	s__Erysipelatoclostridium ramosum
sp8709	sp8709	3.95463	-0.481269	0.434415	-1.10786	0.267924	0.546145	k__Bacteria	p__Firmicutes	c__Erysipelotrichia	o__Erysipelotrichales	f__Erysipelotrichaceae	g__Erysipelatoclostridium	s__Erysipelatoclostridium__uc
sp8711	sp8711	5.07628	-0.178121	0.44069	-0.404187	0.686075	0.887119	k__Bacteria	p__Firmicutes	c__Erysipelotrichia	o__Erysipelotrichales	f__Erysipelotrichaceae	g__Erysipelothrix	s__Erysipelothrix rhusiopathiae
sp8715	sp8715	46.6101	-0.416245	0.271282	-1.53436	0.124941	0.357229	k__Bacteria	p__Firmicutes	c__Erysipelotrichia	o__Erysipelotrichales	f__Erysipelotrichaceae	g__Erysipelotrichaceae__na	s__Erysipelotrichaceae bacterium 2_2_44A
sp8716	sp8716	64.9421	-1.38983	0.344749	-4.03142	5.54401e-05	0.00257302	k__Bacteria	p__Firmicutes	c__Erysipelotrichia	o__Erysipelotrichales	f__Erysipelotrichaceae	g__Erysipelotrichaceae__na	s__Erysipelotrichaceae bacterium 21_3
sp8717	sp8717	58.0244	0.170811	0.231628	0.737435	0.460858	0.729014	k__Bacteria	p__Firmicutes	c__Erysipelotrichia	o__Erysipelotrichales	f__Erysipelotrichaceae	g__Erysipelotrichaceae__na	s__Erysipelotrichaceae bacterium 3_1_53
sp8718	sp8718	22.6576	0.140589	0.181588	0.774224	0.438799	0.706958	k__Bacteria	p__Firmicutes	c__Erysipelotrichia	o__Erysipelotrichales	f__Erysipelotrichaceae	g__Erysipelotrichaceae__na	s__Erysipelotrichaceae bacterium 5_2_54FAA
sp8719	sp8719	120.295	-0.297382	0.295346	-1.00689	0.313986	0.593059	k__Bacteria	p__Firmicutes	c__Erysipelotrichia	o__Erysipelotrichales	f__Erysipelotrichaceae	g__Erysipelotrichaceae__na	s__Erysipelotrichaceae bacterium 6_1_45
sp8720	sp8720	6.37254	-2.5441	0.538299	-4.72618	2.28785e-06	0.000312954	k__Bacteria	p__Firmicutes	c__Erysipelotrichia	o__Erysipelotrichales	f__Erysipelotrichaceae	g__Erysipelotrichaceae__na	s__Erysipelotrichaceae bacterium CAG:64
sp8721	sp8721	29.2199	-1.9569	0.451625	-4.33302	1.47075e-05	0.00107138	k__Bacteria	p__Firmicutes	c__Erysipelotrichia	o__Erysipelotrichales	f__Erysipelotrichaceae	g__Erysipelotrichaceae__na	s__Erysipelotrichaceae bacterium I46
sp8722	sp8722	6.04229	0.0563382	0.220401	0.255617	0.798246	0.945623	k__Bacteria	p__Firmicutes	c__Erysipelotrichia	o__Erysipelotrichales	f__Erysipelotrichaceae	g__Erysipelotrichaceae__na	s__Erysipelotrichaceae bacterium MTC7
sp8723	sp8723	32.0386	0.672517	0.272605	2.46701	0.0136248	0.0906128	k__Bacteria	p__Firmicutes	c__Erysipelotrichia	o__Erysipelotrichales	f__Erysipelotrichaceae	g__Erysipelotrichaceae__na	s__Erysipelotrichaceae bacterium NK3D112
sp8725	sp8725	879.249	-2.20251	0.37138	-5.93062	3.01792e-09	9.80447e-07	k__Bacteria	p__Firmicutes	c__Erysipelotrichia	o__Erysipelotrichales	f__Erysipelotrichaceae	g__Erysipelotrichaceae__uc	s__Erysipelotrichaceae__uc
sp13136	sp13136	2.77176	-0.087936	0.662062	-0.132821	0.894335	0.968087	k__Bacteria	p__Proteobacteria	c__Gammaproteobacteria	o__Enterobacterales	f__Enterobacteriaceae	g__Escherichia	s__Escherichia albertii
sp13137	sp13137	726.836	-0.403766	1.65011	-0.244691	0.806696	0.949409	k__Bacteria	p__Proteobacteria	c__Gammaproteobacteria	o__Enterobacterales	f__Enterobacteriaceae	g__Escherichia	s__Escherichia coli
sp13138	sp13138	2.16207	-0.237052	0.786782	-0.301293	0.763191	0.924293	k__Bacteria	p__Proteobacteria	c__Gammaproteobacteria	o__Enterobacterales	f__Enterobacteriaceae	g__Escherichia	s__Escherichia fergusonii
sp13139	sp13139	0.0522399	0.182982	3.05569	0.0598826	0.952249	NA	k__Bacteria	p__Proteobacteria	c__Gammaproteobacteria	o__Enterobacterales	f__Enterobacteriaceae	g__Escherichia	s__Escherichia marmotae
sp13143	sp13143	0.500991	0.396447	0.823275	0.481548	0.630127	NA	k__Bacteria	p__Proteobacteria	c__Gammaproteobacteria	o__Enterobacterales	f__Enterobacteriaceae	g__Escherichia	s__Escherichia sp. B1147
sp13155	sp13155	0.127753	0.313803	2.30932	0.135886	0.891912	NA	k__Bacteria	p__Proteobacteria	c__Gammaproteobacteria	o__Enterobacterales	f__Enterobacteriaceae	g__Escherichia	s__Escherichia sp. TW15838
sp13156	sp13156	0.709657	-0.639533	0.885905	-0.721899	0.470357	0.735977	k__Bacteria	p__Proteobacteria	c__Gammaproteobacteria	o__Enterobacterales	f__Enterobacteriaceae	g__Escherichia	s__Escherichia vulneris
sp13157	sp13157	127.906	-0.605307	0.652973	-0.927003	0.353925	0.630899	k__Bacteria	p__Proteobacteria	c__Gammaproteobacteria	o__Enterobacterales	f__Enterobacteriaceae	g__Escherichia	s__Escherichia__uc
sp8469	sp8469	27.1348	-0.748929	0.26607	-2.81479	0.00488097	0.0476904	k__Bacteria	p__Firmicutes	c__Clostridia	o__Clostridiales	f__Ruminococcaceae	g__Ethanoligenens	s__Ethanoligenens harbinense
sp7934	sp7934	177.34	0.249225	0.2621	0.950877	0.341667	0.621614	k__Bacteria	p__Firmicutes	c__Clostridia	o__Clostridiales	f__Eubacteriaceae	g__Eubacteriaceae__na	s__Eubacteriaceae bacterium CHKCI004
sp7935	sp7935	120.157	-0.245458	0.270966	-0.905861	0.36501	0.643225	k__Bacteria	p__Firmicutes	c__Clostridia	o__Clostridiales	f__Eubacteriaceae	g__Eubacteriaceae__na	s__Eubacteriaceae bacterium CHKCI005
sp7936	sp7936	161.343	-0.117681	0.199229	-0.590684	0.554732	0.800971	k__Bacteria	p__Firmicutes	c__Clostridia	o__Clostridiales	f__Eubacteriaceae	g__Eubacteriaceae__uc	s__Eubacteriaceae__uc
sp7940	sp7940	10.2233	0.00730906	0.164885	0.0443284	0.964643	0.984724	k__Bacteria	p__Firmicutes	c__Clostridia	o__Clostridiales	f__Eubacteriaceae	g__Eubacterium	s__Eubacterium aggregans
sp7941	sp7941	10.5704	-0.566805	0.283133	-2.00191	0.0452949	0.19426	k__Bacteria	p__Firmicutes	c__Clostridia	o__Clostridiales	f__Eubacteriaceae	g__Eubacterium	s__Eubacterium barkeri
sp7942	sp7942	8.94473	0.802019	0.396342	2.02356	0.0430158	0.18981	k__Bacteria	p__Firmicutes	c__Clostridia	o__Clostridiales	f__Eubacteriaceae	g__Eubacterium	s__Eubacterium callanderi
sp7943	sp7943	63.563	-0.265319	0.181751	-1.4598	0.144346	0.385171	k__Bacteria	p__Firmicutes	c__Clostridia	o__Clostridiales	f__Eubacteriaceae	g__Eubacterium	s__Eubacterium coprostanoligenes
sp7944	sp7944	13.1661	-0.0606518	0.358815	-0.169034	0.86577	0.961964	k__Bacteria	p__Firmicutes	c__Clostridia	o__Clostridiales	f__Eubacteriaceae	g__Eubacterium	s__Eubacterium dolichum CAG:375
sp7945	sp7945	416.999	-0.652008	0.43643	-1.49396	0.135187	0.373776	k__Bacteria	p__Firmicutes	c__Clostridia	o__Clostridiales	f__Eubacteriaceae	g__Eubacterium	s__Eubacterium eligens CAG:72
sp7946	sp7946	111.56	-0.351578	0.289089	-1.21616	0.223925	0.495302	k__Bacteria	p__Firmicutes	c__Clostridia	o__Clostridiales	f__Eubacteriaceae	g__Eubacterium	s__Eubacterium hallii CAG:12
sp7947	sp7947	26.5303	-0.517918	0.253669	-2.04171	0.0411804	0.184374	k__Bacteria	p__Firmicutes	c__Clostridia	o__Clostridiales	f__Eubacteriaceae	g__Eubacterium	s__Eubacterium limosum
sp7948	sp7948	31.4231	-0.11106	0.140192	-0.792194	0.428248	0.699552	k__Bacteria	p__Firmicutes	c__Clostridia	o__Clostridiales	f__Eubacteriaceae	g__Eubacterium	s__Eubacterium oxidoreducens
sp7949	sp7949	143.073	-0.159113	0.104589	-1.52131	0.128182	0.361007	k__Bacteria	p__Firmicutes	c__Clostridia	o__Clostridiales	f__Eubacteriaceae	g__Eubacterium	s__Eubacterium plexicaudatum
sp7950	sp7950	46.7167	-0.227376	0.176293	-1.28977	0.197131	0.457042	k__Bacteria	p__Firmicutes	c__Clostridia	o__Clostridiales	f__Eubacteriaceae	g__Eubacterium	s__Eubacterium pyruvativorans
sp7951	sp7951	1343.07	0.0771924	0.23517	0.328241	0.742729	0.915962	k__Bacteria	p__Firmicutes	c__Clostridia	o__Clostridiales	f__Eubacteriaceae	g__Eubacterium	s__Eubacterium ramulus
sp7952	sp7952	698.934	0.72072	0.382933	1.88211	0.0598215	0.228888	k__Bacteria	p__Firmicutes	c__Clostridia	o__Clostridiales	f__Eubacteriaceae	g__Eubacterium	s__Eubacterium rectale CAG:36
sp7953	sp7953	33.5397	0.0414014	0.127266	0.325314	0.744943	0.915962	k__Bacteria	p__Firmicutes	c__Clostridia	o__Clostridiales	f__Eubacteriaceae	g__Eubacterium	s__Eubacterium ruminantium
sp7954	sp7954	290.112	-0.413975	0.463239	-0.893652	0.371508	0.651958	k__Bacteria	p__Firmicutes	c__Clostridia	o__Clostridiales	f__Eubacteriaceae	g__Eubacterium	s__Eubacterium siraeum CAG:80
sp7955	sp7955	69.3411	-0.320808	0.128732	-2.49205	0.0127008	0.0873263	k__Bacteria	p__Firmicutes	c__Clostridia	o__Clostridiales	f__Eubacteriaceae	g__Eubacterium	s__Eubacterium sp. 14-2
sp7956	sp7956	35.5594	-0.756489	0.343284	-2.20368	0.0275465	0.143187	k__Bacteria	p__Firmicutes	c__Clostridia	o__Clostridiales	f__Eubacteriaceae	g__Eubacterium	s__Eubacterium sp. 3_1_31
sp7957	sp7957	111.573	0.428305	0.438111	0.977619	0.328263	0.608094	k__Bacteria	p__Firmicutes	c__Clostridia	o__Clostridiales	f__Eubacteriaceae	g__Eubacterium	s__Eubacterium sp. 36_13
sp7958	sp7958	215.779	-0.0375918	0.365467	-0.102859	0.918074	0.973309	k__Bacteria	p__Firmicutes	c__Clostridia	o__Clostridiales	f__Eubacteriaceae	g__Eubacterium	s__Eubacterium sp. 38_16
sp7959	sp7959	613.413	0.802985	0.370266	2.16867	0.0301077	0.152237	k__Bacteria	p__Firmicutes	c__Clostridia	o__Clostridiales	f__Eubacteriaceae	g__Eubacterium	s__Eubacterium sp. 41_20
sp7960	sp7960	197.352	-0.307068	0.346427	-0.886386	0.37541	0.655537	k__Bacteria	p__Firmicutes	c__Clostridia	o__Clostridiales	f__Eubacteriaceae	g__Eubacterium	s__Eubacterium sp. 45_250
sp7961	sp7961	47.8481	-0.213295	0.136155	-1.56656	0.117218	0.3458	k__Bacteria	p__Firmicutes	c__Clostridia	o__Clostridiales	f__Eubacteriaceae	g__Eubacterium	s__Eubacterium sp. 68-3-10
sp7963	sp7963	26.6126	-0.141842	0.17441	-0.813263	0.416067	0.689407	k__Bacteria	p__Firmicutes	c__Clostridia	o__Clostridiales	f__Eubacteriaceae	g__Eubacterium	s__Eubacterium sp. AB3007
sp7964	sp7964	2742.82	0.542938	0.627649	0.865034	0.38702	0.660974	k__Bacteria	p__Firmicutes	c__Clostridia	o__Clostridiales	f__Eubacteriaceae	g__Eubacterium	s__Eubacterium sp. CAG:115
sp7965	sp7965	153.775	0.0180983	0.35945	0.0503501	0.959843	0.982913	k__Bacteria	p__Firmicutes	c__Clostridia	o__Clostridiales	f__Eubacteriaceae	g__Eubacterium	s__Eubacterium sp. CAG:146
sp7966	sp7966	1072.16	-0.353508	0.465498	-0.759419	0.447602	0.717655	k__Bacteria	p__Firmicutes	c__Clostridia	o__Clostridiales	f__Eubacteriaceae	g__Eubacterium	s__Eubacterium sp. CAG:156
sp7967	sp7967	358.558	0.19811	0.323545	0.61231	0.540333	0.789834	k__Bacteria	p__Firmicutes	c__Clostridia	o__Clostridiales	f__Eubacteriaceae	g__Eubacterium	s__Eubacterium sp. CAG:161
sp7968	sp7968	9108.12	0.195934	0.611174	0.320587	0.748524	0.915962	k__Bacteria	p__Firmicutes	c__Clostridia	o__Clostridiales	f__Eubacteriaceae	g__Eubacterium	s__Eubacterium sp. CAG:180
sp7969	sp7969	756.53	0.82273	0.539646	1.52457	0.127366	0.359417	k__Bacteria	p__Firmicutes	c__Clostridia	o__Clostridiales	f__Eubacteriaceae	g__Eubacterium	s__Eubacterium sp. CAG:192
sp7970	sp7970	9003.85	1.13863	0.682847	1.66748	0.0954199	0.305791	k__Bacteria	p__Firmicutes	c__Clostridia	o__Clostridiales	f__Eubacteriaceae	g__Eubacterium	s__Eubacterium sp. CAG:202
sp7971	sp7971	1269.77	0.881981	0.580564	1.51918	0.128717	0.361661	k__Bacteria	p__Firmicutes	c__Clostridia	o__Clostridiales	f__Eubacteriaceae	g__Eubacterium	s__Eubacterium sp. CAG:248
sp7972	sp7972	3630.09	-0.141769	0.612111	-0.231607	0.816843	0.950826	k__Bacteria	p__Firmicutes	c__Clostridia	o__Clostridiales	f__Eubacteriaceae	g__Eubacterium	s__Eubacterium sp. CAG:251
sp7973	sp7973	240.114	0.627718	0.42835	1.46543	0.142803	0.383414	k__Bacteria	p__Firmicutes	c__Clostridia	o__Clostridiales	f__Eubacteriaceae	g__Eubacterium	s__Eubacterium sp. CAG:252
sp7974	sp7974	891.271	0.564271	0.590154	0.956141	0.339001	0.618298	k__Bacteria	p__Firmicutes	c__Clostridia	o__Clostridiales	f__Eubacteriaceae	g__Eubacterium	s__Eubacterium sp. CAG:274
sp7975	sp7975	2431.61	0.603748	0.474446	1.27253	0.203184	0.466911	k__Bacteria	p__Firmicutes	c__Clostridia	o__Clostridiales	f__Eubacteriaceae	g__Eubacterium	s__Eubacterium sp. CAG:38
sp7976	sp7976	601.898	0.0746318	1.91874	0.0388964	0.968973	0.986046	k__Bacteria	p__Firmicutes	c__Clostridia	o__Clostridiales	f__Eubacteriaceae	g__Eubacterium	s__Eubacterium sp. CAG:581
sp7977	sp7977	97.2087	-1.93824	0.452351	-4.28481	1.82897e-05	0.0012286	k__Bacteria	p__Firmicutes	c__Clostridia	o__Clostridiales	f__Eubacteriaceae	g__Eubacterium	s__Eubacterium sp. CAG:603
sp7978	sp7978	175.427	0.973533	0.387425	2.51283	0.0119767	0.0834513	k__Bacteria	p__Firmicutes	c__Clostridia	o__Clostridiales	f__Eubacteriaceae	g__Eubacterium	s__Eubacterium sp. CAG:76
sp7979	sp7979	262.766	0.128038	0.450099	0.284467	0.776053	0.931622	k__Bacteria	p__Firmicutes	c__Clostridia	o__Clostridiales	f__Eubacteriaceae	g__Eubacterium	s__Eubacterium sp. CAG:786
sp7980	sp7980	314.619	-0.431755	0.420142	-1.02764	0.304118	0.582464	k__Bacteria	p__Firmicutes	c__Clostridia	o__Clostridiales	f__Eubacteriaceae	g__Eubacterium	s__Eubacterium sp. CAG:841
sp7981	sp7981	185.418	0.428471	0.434881	0.98526	0.324496	0.603266	k__Bacteria	p__Firmicutes	c__Clostridia	o__Clostridiales	f__Eubacteriaceae	g__Eubacterium	s__Eubacterium sp. CAG:86
sp7982	sp7982	139.818	0.809978	0.430511	1.88143	0.0599129	0.228888	k__Bacteria	p__Firmicutes	c__Clostridia	o__Clostridiales	f__Eubacteriaceae	g__Eubacterium	s__Eubacterium sp. CAG76_36_125
sp7983	sp7983	100.75	-0.152859	0.142687	-1.07129	0.284039	0.564818	k__Bacteria	p__Firmicutes	c__Clostridia	o__Clostridiales	f__Eubacteriaceae	g__Eubacterium	s__Eubacterium sp. ER2
sp7984	sp7984	27.8364	-0.762534	0.266021	-2.86645	0.0041511	0.0431548	k__Bacteria	p__Firmicutes	c__Clostridia	o__Clostridiales	f__Eubacteriaceae	g__Eubacterium	s__Eubacterium sp. SB2
sp7985	sp7985	31.6275	-0.157257	0.187393	-0.839185	0.401366	0.679576	k__Bacteria	p__Firmicutes	c__Clostridia	o__Clostridiales	f__Eubacteriaceae	g__Eubacterium	s__Eubacterium uniforme
sp7986	sp7986	4485.75	-0.0100623	0.342515	-0.0293776	0.976563	0.989665	k__Bacteria	p__Firmicutes	c__Clostridia	o__Clostridiales	f__Eubacteriaceae	g__Eubacterium	s__Eubacterium ventriosum
sp7987	sp7987	32.1448	0.129566	0.193503	0.669585	0.503123	0.75932	k__Bacteria	p__Firmicutes	c__Clostridia	o__Clostridiales	f__Eubacteriaceae	g__Eubacterium	s__Eubacterium xylanophilum
sp7988	sp7988	31101.1	-0.376331	0.225344	-1.67003	0.094914	0.304545	k__Bacteria	p__Firmicutes	c__Clostridia	o__Clostridiales	f__Eubacteriaceae	g__Eubacterium	s__Eubacterium__uc
sp6339	sp6339	2.00987	0.788782	0.614867	1.28285	0.199545	0.460993	k__Bacteria	p__Firmicutes	c__Bacilli	o__Bacillales	f__Bacillales__na	g__Exiguobacterium	s__Exiguobacterium sp. Leaf196
sp6831	sp6831	7.45254	0.107422	0.870699	0.123374	0.901811	0.97052	k__Bacteria	p__Firmicutes	c__Bacilli	o__Lactobacillales	f__Aerococcaceae	g__Facklamia	s__Facklamia hominis
sp6833	sp6833	2.37062	0.338483	0.36223	0.934442	0.350076	0.629652	k__Bacteria	p__Firmicutes	c__Bacilli	o__Lactobacillales	f__Aerococcaceae	g__Facklamia	s__Facklamia languida
sp6837	sp6837	3.42018	-0.128008	0.326536	-0.392019	0.695044	0.890865	k__Bacteria	p__Firmicutes	c__Bacilli	o__Lactobacillales	f__Aerococcaceae	g__Facklamia	s__Facklamia__uc
sp8471	sp8471	71176.4	0.376125	0.192819	1.95067	0.0510967	0.209134	k__Bacteria	p__Firmicutes	c__Clostridia	o__Clostridiales	f__Ruminococcaceae	g__Faecalibacterium	s__Faecalibacterium prausnitzii
sp8472	sp8472	48.781	-1.54752	0.402523	-3.84455	0.000120774	0.00461607	k__Bacteria	p__Firmicutes	c__Clostridia	o__Clostridiales	f__Ruminococcaceae	g__Faecalibacterium	s__Faecalibacterium sp. CAG:1138
sp8473	sp8473	1374.41	-0.844855	0.487018	-1.73475	0.0827849	0.280885	k__Bacteria	p__Firmicutes	c__Clostridia	o__Clostridiales	f__Ruminococcaceae	g__Faecalibacterium	s__Faecalibacterium sp. CAG:74
sp8474	sp8474	1811.62	-0.559535	0.355714	-1.57299	0.115721	0.342941	k__Bacteria	p__Firmicutes	c__Clostridia	o__Clostridiales	f__Ruminococcaceae	g__Faecalibacterium	s__Faecalibacterium sp. CAG:74_58_120
sp8475	sp8475	2382.52	0.608413	0.258685	2.35194	0.0186756	0.113606	k__Bacteria	p__Firmicutes	c__Clostridia	o__Clostridiales	f__Ruminococcaceae	g__Faecalibacterium	s__Faecalibacterium sp. CAG:82
sp8476	sp8476	612.23	0.458609	0.204226	2.24559	0.0247303	0.134007	k__Bacteria	p__Firmicutes	c__Clostridia	o__Clostridiales	f__Ruminococcaceae	g__Faecalibacterium	s__Faecalibacterium sp. CAG:82-related_59_9
sp8477	sp8477	48635.9	0.265536	0.188356	1.40976	0.158611	0.407342	k__Bacteria	p__Firmicutes	c__Clostridia	o__Clostridiales	f__Ruminococcaceae	g__Faecalibacterium	s__Faecalibacterium__uc
sp8726	sp8726	27.1688	-0.268107	0.254505	-1.05344	0.292137	0.570019	k__Bacteria	p__Firmicutes	c__Erysipelotrichia	o__Erysipelotrichales	f__Erysipelotrichaceae	g__Faecalibaculum	s__Faecalibaculum rodentium
sp8727	sp8727	70.9504	0.551334	0.372584	1.47976	0.138938	0.378115	k__Bacteria	p__Firmicutes	c__Erysipelotrichia	o__Erysipelotrichales	f__Erysipelotrichaceae	g__Faecalicoccus	s__Faecalicoccus pleomorphus
sp8728	sp8728	161.046	0.0294283	0.268787	0.109486	0.912817	0.973151	k__Bacteria	p__Firmicutes	c__Erysipelotrichia	o__Erysipelotrichales	f__Erysipelotrichaceae	g__Faecalitalea	s__Faecalitalea cylindroides
sp7903	sp7903	0.885913	-0.906331	0.563339	-1.60885	0.107648	0.329926	k__Bacteria	p__Firmicutes	c__Clostridia	o__Clostridiales	f__Clostridiales__na	g__Fenollaria	s__Fenollaria massiliensis
sp7904	sp7904	3.28228	-0.349546	0.490155	-0.713133	0.475763	0.741179	k__Bacteria	p__Firmicutes	c__Clostridia	o__Clostridiales	f__Clostridiales__na	g__Fenollaria	s__Fenollaria timonensis
sp3240	sp3240	2.69963	0.661409	0.615661	1.07431	0.282685	0.563418	k__Bacteria	p__Bacteroidetes	c__Bacteroidia	o__Bacteroidales	f__Porphyromonadaceae	g__Fermentimonas	s__Fermentimonas caenicola
sp7775	sp7775	3.90001	-0.298878	0.259353	-1.1524	0.249157	0.523725	k__Bacteria	p__Firmicutes	c__Clostridia	o__Clostridiales	f__Clostridiaceae	g__Fervidicella	s__Fervidicella metallireducens
sp5749	sp5749	5.00023	0.778044	0.347606	2.23829	0.0252021	0.135331	k__Bacteria	p__Fibrobacteres	c__Fibrobacteria	o__Fibrobacterales	f__Fibrobacteraceae	g__Fibrobacter	s__Fibrobacter intestinalis
sp5751	sp5751	2.99362	0.0777068	0.436538	0.178007	0.858717	0.961964	k__Bacteria	p__Fibrobacteres	c__Fibrobacteria	o__Fibrobacterales	f__Fibrobacteraceae	g__Fibrobacter	s__Fibrobacter sp. UWB12
sp5752	sp5752	4.11023	0.914255	0.459424	1.99	0.0465908	0.197536	k__Bacteria	p__Fibrobacteres	c__Fibrobacteria	o__Fibrobacterales	f__Fibrobacteraceae	g__Fibrobacter	s__Fibrobacter sp. UWB13
sp5754	sp5754	3.32229	0.125552	0.427721	0.293537	0.769112	0.927143	k__Bacteria	p__Fibrobacteres	c__Fibrobacteria	o__Fibrobacterales	f__Fibrobacteraceae	g__Fibrobacter	s__Fibrobacter sp. UWB7
sp5756	sp5756	2.82483	0.587471	0.399667	1.4699	0.141589	0.382209	k__Bacteria	p__Fibrobacteres	c__Fibrobacteria	o__Fibrobacterales	f__Fibrobacteraceae	g__Fibrobacter	s__Fibrobacter sp. UWCM
sp5757	sp5757	3.92894	0.868043	0.323272	2.68518	0.00724915	0.0613698	k__Bacteria	p__Fibrobacteres	c__Fibrobacteria	o__Fibrobacterales	f__Fibrobacteraceae	g__Fibrobacter	s__Fibrobacter sp. UWEL
sp5758	sp5758	5.57734	0.623944	0.411925	1.5147	0.129848	0.36405	k__Bacteria	p__Fibrobacteres	c__Fibrobacteria	o__Fibrobacterales	f__Fibrobacteraceae	g__Fibrobacter	s__Fibrobacter sp. UWH4
sp5759	sp5759	1.78518	0.540526	0.531686	1.01663	0.309331	0.587254	k__Bacteria	p__Fibrobacteres	c__Fibrobacteria	o__Fibrobacterales	f__Fibrobacteraceae	g__Fibrobacter	s__Fibrobacter sp. UWH5
sp5760	sp5760	3.00331	1.05457	0.589992	1.78742	0.0738689	0.26085	k__Bacteria	p__Fibrobacteres	c__Fibrobacteria	o__Fibrobacterales	f__Fibrobacteraceae	g__Fibrobacter	s__Fibrobacter sp. UWH6
sp5761	sp5761	1.63709	0.319339	0.47474	0.672662	0.501163	0.75932	k__Bacteria	p__Fibrobacteres	c__Fibrobacteria	o__Fibrobacterales	f__Fibrobacteraceae	g__Fibrobacter	s__Fibrobacter sp. UWH9
sp5762	sp5762	2.25186	0.392993	0.471645	0.833238	0.40471	0.681168	k__Bacteria	p__Fibrobacteres	c__Fibrobacteria	o__Fibrobacterales	f__Fibrobacteraceae	g__Fibrobacter	s__Fibrobacter sp. UWOS
sp5763	sp5763	8.16579	0.327919	0.376194	0.871673	0.383387	0.659147	k__Bacteria	p__Fibrobacteres	c__Fibrobacteria	o__Fibrobacterales	f__Fibrobacteraceae	g__Fibrobacter	s__Fibrobacter sp. UWOV1
sp5764	sp5764	4.60946	0.214201	0.27247	0.786145	0.431782	0.702302	k__Bacteria	p__Fibrobacteres	c__Fibrobacteria	o__Fibrobacterales	f__Fibrobacteraceae	g__Fibrobacter	s__Fibrobacter sp. UWP2
sp5765	sp5765	2.55814	0.668355	0.452573	1.47679	0.139733	0.378691	k__Bacteria	p__Fibrobacteres	c__Fibrobacteria	o__Fibrobacterales	f__Fibrobacteraceae	g__Fibrobacter	s__Fibrobacter sp. UWR3
sp5767	sp5767	4.89079	0.884594	0.347973	2.54213	0.0110178	0.0791329	k__Bacteria	p__Fibrobacteres	c__Fibrobacteria	o__Fibrobacterales	f__Fibrobacteraceae	g__Fibrobacter	s__Fibrobacter succinogenes
sp5768	sp5768	28.2794	0.394453	0.207701	1.89914	0.0575461	0.223439	k__Bacteria	p__Fibrobacteres	c__Fibrobacteria	o__Fibrobacterales	f__Fibrobacteraceae	g__Fibrobacter	s__Fibrobacter__uc
sp8410	sp8410	16.0833	-0.368211	0.424543	-0.867313	0.385771	0.660486	k__Bacteria	p__Firmicutes	c__Clostridia	o__Clostridiales	f__Peptostreptococcaceae	g__Filifactor	s__Filifactor alocis
sp3556	sp3556	2.06035	1.17849	0.521413	2.26019	0.0238094	0.131942	k__Bacteria	p__Bacteroidetes	c__Chitinophagia	o__Chitinophagales	f__Chitinophagaceae	g__Filimonas	s__Filimonas lacunae
sp8981	sp8981	29.091	-0.221851	0.16442	-1.3493	0.177242	0.432004	k__Bacteria	p__Firmicutes	c__Tissierellia	o__Tissierellales	f__Peptoniphilaceae	g__Finegoldia	s__Finegoldia magna
sp8746	sp8746	151.494	-0.194582	0.166724	-1.16709	0.243172	0.518887	k__Bacteria	p__Firmicutes	c__Firmicutes__na	o__Firmicutes__na	f__Firmicutes__na	g__Firmicutes__na	s__Firmicutes bacterium ASF500
sp8748	sp8748	1198.41	0.0347408	0.41778	0.0831558	0.933728	0.97656	k__Bacteria	p__Firmicutes	c__Firmicutes__na	o__Firmicutes__na	f__Firmicutes__na	g__Firmicutes__na	s__Firmicutes bacterium CAG:102
sp8749	sp8749	8097.44	0.099363	0.464887	0.213736	0.830753	0.952837	k__Bacteria	p__Firmicutes	c__Firmicutes__na	o__Firmicutes__na	f__Firmicutes__na	g__Firmicutes__na	s__Firmicutes bacterium CAG:103
sp8750	sp8750	1751.08	0.737199	0.364796	2.02085	0.0432949	0.190718	k__Bacteria	p__Firmicutes	c__Firmicutes__na	o__Firmicutes__na	f__Firmicutes__na	g__Firmicutes__na	s__Firmicutes bacterium CAG:110
sp8751	sp8751	269.756	0.65046	0.348131	1.86843	0.0617016	0.231697	k__Bacteria	p__Firmicutes	c__Firmicutes__na	o__Firmicutes__na	f__Firmicutes__na	g__Firmicutes__na	s__Firmicutes bacterium CAG:110_56_8
sp8752	sp8752	2050.49	0.223568	0.262947	0.850239	0.395192	0.672513	k__Bacteria	p__Firmicutes	c__Firmicutes__na	o__Firmicutes__na	f__Firmicutes__na	g__Firmicutes__na	s__Firmicutes bacterium CAG:114
sp8753	sp8753	6802.97	-0.36088	0.412184	-0.875531	0.381285	0.659147	k__Bacteria	p__Firmicutes	c__Firmicutes__na	o__Firmicutes__na	f__Firmicutes__na	g__Firmicutes__na	s__Firmicutes bacterium CAG:124
sp8754	sp8754	2919.09	-0.459585	0.380599	-1.20753	0.227228	0.498592	k__Bacteria	p__Firmicutes	c__Firmicutes__na	o__Firmicutes__na	f__Firmicutes__na	g__Firmicutes__na	s__Firmicutes bacterium CAG:129
sp8755	sp8755	2220.04	0.33493	0.310661	1.07812	0.280979	0.562175	k__Bacteria	p__Firmicutes	c__Firmicutes__na	o__Firmicutes__na	f__Firmicutes__na	g__Firmicutes__na	s__Firmicutes bacterium CAG:129_59_24
sp8756	sp8756	601.744	-0.0883048	0.428536	-0.206062	0.836743	0.95633	k__Bacteria	p__Firmicutes	c__Firmicutes__na	o__Firmicutes__na	f__Firmicutes__na	g__Firmicutes__na	s__Firmicutes bacterium CAG:137
sp8757	sp8757	82.3517	-0.360505	0.412401	-0.87416	0.382031	0.659147	k__Bacteria	p__Firmicutes	c__Firmicutes__na	o__Firmicutes__na	f__Firmicutes__na	g__Firmicutes__na	s__Firmicutes bacterium CAG:137_57_8
sp8758	sp8758	309.833	-0.471056	0.343216	-1.37248	0.169915	0.421495	k__Bacteria	p__Firmicutes	c__Firmicutes__na	o__Firmicutes__na	f__Firmicutes__na	g__Firmicutes__na	s__Firmicutes bacterium CAG:145
sp8759	sp8759	1102.72	-0.226536	0.287487	-0.787989	0.430703	0.701655	k__Bacteria	p__Firmicutes	c__Firmicutes__na	o__Firmicutes__na	f__Firmicutes__na	g__Firmicutes__na	s__Firmicutes bacterium CAG:170
sp8760	sp8760	6696.73	0.162462	0.549026	0.29591	0.767298	0.926537	k__Bacteria	p__Firmicutes	c__Firmicutes__na	o__Firmicutes__na	f__Firmicutes__na	g__Firmicutes__na	s__Firmicutes bacterium CAG:176
sp8761	sp8761	230.261	-0.183667	0.435203	-0.422025	0.673007	0.877644	k__Bacteria	p__Firmicutes	c__Firmicutes__na	o__Firmicutes__na	f__Firmicutes__na	g__Firmicutes__na	s__Firmicutes bacterium CAG:176_59_8
sp8762	sp8762	1679.45	-0.893934	0.459551	-1.94523	0.051747	0.210816	k__Bacteria	p__Firmicutes	c__Firmicutes__na	o__Firmicutes__na	f__Firmicutes__na	g__Firmicutes__na	s__Firmicutes bacterium CAG:176_63_11
sp8763	sp8763	212.561	-1.71773	0.460517	-3.73001	0.000191474	0.00608094	k__Bacteria	p__Firmicutes	c__Firmicutes__na	o__Firmicutes__na	f__Firmicutes__na	g__Firmicutes__na	s__Firmicutes bacterium CAG:194
sp8764	sp8764	45.305	0.543071	0.426502	1.27331	0.202906	0.466911	k__Bacteria	p__Firmicutes	c__Firmicutes__na	o__Firmicutes__na	f__Firmicutes__na	g__Firmicutes__na	s__Firmicutes bacterium CAG:212
sp8765	sp8765	4130.43	0.812263	0.580765	1.39861	0.16193	0.40991	k__Bacteria	p__Firmicutes	c__Firmicutes__na	o__Firmicutes__na	f__Firmicutes__na	g__Firmicutes__na	s__Firmicutes bacterium CAG:227
sp8766	sp8766	425.129	-0.370207	0.32323	-1.14534	0.252069	0.52717	k__Bacteria	p__Firmicutes	c__Firmicutes__na	o__Firmicutes__na	f__Firmicutes__na	g__Firmicutes__na	s__Firmicutes bacterium CAG:238
sp8767	sp8767	151.256	0.630595	0.278993	2.26025	0.0238056	0.131942	k__Bacteria	p__Firmicutes	c__Firmicutes__na	o__Firmicutes__na	f__Firmicutes__na	g__Firmicutes__na	s__Firmicutes bacterium CAG:24
sp8768	sp8768	243.166	-0.889107	0.421932	-2.10723	0.035098	0.169239	k__Bacteria	p__Firmicutes	c__Firmicutes__na	o__Firmicutes__na	f__Firmicutes__na	g__Firmicutes__na	s__Firmicutes bacterium CAG:240
sp8769	sp8769	991.319	-0.312077	0.250554	-1.24555	0.212931	0.482061	k__Bacteria	p__Firmicutes	c__Firmicutes__na	o__Firmicutes__na	f__Firmicutes__na	g__Firmicutes__na	s__Firmicutes bacterium CAG:24053_14
sp8770	sp8770	324.254	-0.425744	0.444226	-0.958396	0.337863	0.617735	k__Bacteria	p__Firmicutes	c__Firmicutes__na	o__Firmicutes__na	f__Firmicutes__na	g__Firmicutes__na	s__Firmicutes bacterium CAG:270
sp8771	sp8771	254.599	-0.56912	0.351949	-1.61705	0.105866	0.327036	k__Bacteria	p__Firmicutes	c__Firmicutes__na	o__Firmicutes__na	f__Firmicutes__na	g__Firmicutes__na	s__Firmicutes bacterium CAG:272
sp8772	sp8772	23.0704	-0.634884	0.443436	-1.43174	0.152219	0.397543	k__Bacteria	p__Firmicutes	c__Firmicutes__na	o__Firmicutes__na	f__Firmicutes__na	g__Firmicutes__na	s__Firmicutes bacterium CAG:272_52_7
sp8773	sp8773	53.3249	-0.0346323	0.421549	-0.0821549	0.934524	0.97656	k__Bacteria	p__Firmicutes	c__Firmicutes__na	o__Firmicutes__na	f__Firmicutes__na	g__Firmicutes__na	s__Firmicutes bacterium CAG:308
sp8774	sp8774	391.149	-0.416912	3.02633	-0.137762	0.890429	0.967264	k__Bacteria	p__Firmicutes	c__Firmicutes__na	o__Firmicutes__na	f__Firmicutes__na	g__Firmicutes__na	s__Firmicutes bacterium CAG:313
sp8775	sp8775	210.389	-1.62876	3.03637	-0.536417	0.591671	0.82228	k__Bacteria	p__Firmicutes	c__Firmicutes__na	o__Firmicutes__na	f__Firmicutes__na	g__Firmicutes__na	s__Firmicutes bacterium CAG:321
sp8776	sp8776	179.804	-0.00817454	1.67541	-0.00487913	0.996107	0.997839	k__Bacteria	p__Firmicutes	c__Firmicutes__na	o__Firmicutes__na	f__Firmicutes__na	g__Firmicutes__na	s__Firmicutes bacterium CAG:321_26_22
sp8777	sp8777	1391.45	0.532534	2.09157	0.25461	0.799025	0.945658	k__Bacteria	p__Firmicutes	c__Firmicutes__na	o__Firmicutes__na	f__Firmicutes__na	g__Firmicutes__na	s__Firmicutes bacterium CAG:341
sp8778	sp8778	92.8997	-0.864643	1.59366	-0.542553	0.587438	0.819682	k__Bacteria	p__Firmicutes	c__Firmicutes__na	o__Firmicutes__na	f__Firmicutes__na	g__Firmicutes__na	s__Firmicutes bacterium CAG:345
sp8779	sp8779	698.859	0.654602	0.378279	1.73048	0.0835452	0.282727	k__Bacteria	p__Firmicutes	c__Firmicutes__na	o__Firmicutes__na	f__Firmicutes__na	g__Firmicutes__na	s__Firmicutes bacterium CAG:41
sp8780	sp8780	1628.28	-0.335492	2.58884	-0.129592	0.896889	0.968834	k__Bacteria	p__Firmicutes	c__Firmicutes__na	o__Firmicutes__na	f__Firmicutes__na	g__Firmicutes__na	s__Firmicutes bacterium CAG:424
sp8781	sp8781	56.8538	-2.88746	0.508321	-5.68039	1.34389e-08	3.88087e-06	k__Bacteria	p__Firmicutes	c__Firmicutes__na	o__Firmicutes__na	f__Firmicutes__na	g__Firmicutes__na	s__Firmicutes bacterium CAG:449
sp8782	sp8782	607.72	-0.146275	3.03603	-0.0481798	0.961573	0.983789	k__Bacteria	p__Firmicutes	c__Firmicutes__na	o__Firmicutes__na	f__Firmicutes__na	g__Firmicutes__na	s__Firmicutes bacterium CAG:460
sp8783	sp8783	31.3369	0.170655	0.34866	0.48946	0.624516	0.848911	k__Bacteria	p__Firmicutes	c__Firmicutes__na	o__Firmicutes__na	f__Firmicutes__na	g__Firmicutes__na	s__Firmicutes bacterium CAG:466
sp8784	sp8784	171.024	-1.63867	0.462269	-3.54485	0.000392835	0.00957267	k__Bacteria	p__Firmicutes	c__Firmicutes__na	o__Firmicutes__na	f__Firmicutes__na	g__Firmicutes__na	s__Firmicutes bacterium CAG:475
sp8785	sp8785	110.783	-0.765285	0.27563	-2.7765	0.00549479	0.0510034	k__Bacteria	p__Firmicutes	c__Firmicutes__na	o__Firmicutes__na	f__Firmicutes__na	g__Firmicutes__na	s__Firmicutes bacterium CAG:534
sp8786	sp8786	37.2523	0.278731	0.432188	0.64493	0.518972	0.769868	k__Bacteria	p__Firmicutes	c__Firmicutes__na	o__Firmicutes__na	f__Firmicutes__na	g__Firmicutes__na	s__Firmicutes bacterium CAG:536
sp8787	sp8787	34.9685	-2.64169	0.678208	-3.89511	9.81561e-05	0.00404263	k__Bacteria	p__Firmicutes	c__Firmicutes__na	o__Firmicutes__na	f__Firmicutes__na	g__Firmicutes__na	s__Firmicutes bacterium CAG:552
sp8788	sp8788	503.371	-0.46229	0.17003	-2.71888	0.00655043	0.0579067	k__Bacteria	p__Firmicutes	c__Firmicutes__na	o__Firmicutes__na	f__Firmicutes__na	g__Firmicutes__na	s__Firmicutes bacterium CAG:552_39_19
sp8789	sp8789	460.349	0.0687198	0.368508	0.186481	0.852067	0.961964	k__Bacteria	p__Firmicutes	c__Firmicutes__na	o__Firmicutes__na	f__Firmicutes__na	g__Firmicutes__na	s__Firmicutes bacterium CAG:555
sp8790	sp8790	711.07	0.0946359	0.429581	0.220298	0.825639	0.950826	k__Bacteria	p__Firmicutes	c__Firmicutes__na	o__Firmicutes__na	f__Firmicutes__na	g__Firmicutes__na	s__Firmicutes bacterium CAG:56
sp8791	sp8791	135.865	-0.574337	3.03331	-0.189344	0.849824	0.960693	k__Bacteria	p__Firmicutes	c__Firmicutes__na	o__Firmicutes__na	f__Firmicutes__na	g__Firmicutes__na	s__Firmicutes bacterium CAG:582
sp8792	sp8792	6.74709	-0.192881	0.436186	-0.442198	0.658346	0.870278	k__Bacteria	p__Firmicutes	c__Firmicutes__na	o__Firmicutes__na	f__Firmicutes__na	g__Firmicutes__na	s__Firmicutes bacterium CAG:631
sp8793	sp8793	120.189	-0.346311	0.184471	-1.87731	0.0604752	0.229118	k__Bacteria	p__Firmicutes	c__Firmicutes__na	o__Firmicutes__na	f__Firmicutes__na	g__Firmicutes__na	s__Firmicutes bacterium CAG:646
sp8794	sp8794	792.187	0.568189	0.414019	1.37237	0.169947	0.421495	k__Bacteria	p__Firmicutes	c__Firmicutes__na	o__Firmicutes__na	f__Firmicutes__na	g__Firmicutes__na	s__Firmicutes bacterium CAG:65
sp8795	sp8795	1059.71	0.263356	0.380499	0.692133	0.488854	0.751794	k__Bacteria	p__Firmicutes	c__Firmicutes__na	o__Firmicutes__na	f__Firmicutes__na	g__Firmicutes__na	s__Firmicutes bacterium CAG:65_45_313
sp8796	sp8796	76.5895	0.326796	0.145055	2.25292	0.0242643	0.133044	k__Bacteria	p__Firmicutes	c__Firmicutes__na	o__Firmicutes__na	f__Firmicutes__na	g__Firmicutes__na	s__Firmicutes bacterium CAG:791
sp8797	sp8797	16.1786	-1.7962	0.5575	-3.22188	0.00127354	0.0190226	k__Bacteria	p__Firmicutes	c__Firmicutes__na	o__Firmicutes__na	f__Firmicutes__na	g__Firmicutes__na	s__Firmicutes bacterium CAG:822
sp8798	sp8798	1655.1	-0.130131	0.323943	-0.401711	0.687897	0.888409	k__Bacteria	p__Firmicutes	c__Firmicutes__na	o__Firmicutes__na	f__Firmicutes__na	g__Firmicutes__na	s__Firmicutes bacterium CAG:83
sp8799	sp8799	429.665	0.528668	0.385574	1.37112	0.170337	0.421626	k__Bacteria	p__Firmicutes	c__Firmicutes__na	o__Firmicutes__na	f__Firmicutes__na	g__Firmicutes__na	s__Firmicutes bacterium CAG:882
sp8800	sp8800	24.2446	-2.40383	0.565018	-4.25443	2.09583e-05	0.00132855	k__Bacteria	p__Firmicutes	c__Firmicutes__na	o__Firmicutes__na	f__Firmicutes__na	g__Firmicutes__na	s__Firmicutes bacterium CAG:884
sp8801	sp8801	327.092	-0.148968	0.360673	-0.413029	0.679585	0.881798	k__Bacteria	p__Firmicutes	c__Firmicutes__na	o__Firmicutes__na	f__Firmicutes__na	g__Firmicutes__na	s__Firmicutes bacterium CAG:94
sp8802	sp8802	997.919	-1.27144	0.370879	-3.4282	0.000607603	0.0119633	k__Bacteria	p__Firmicutes	c__Firmicutes__na	o__Firmicutes__na	f__Firmicutes__na	g__Firmicutes__na	s__Firmicutes bacterium CAG:95
sp8747	sp8747	391.763	-1.34902	0.290839	-4.63837	3.5116e-06	0.000414847	k__Bacteria	p__Firmicutes	c__Firmicutes__na	o__Firmicutes__na	f__Firmicutes__na	g__Firmicutes__na	s__Firmicutes bacterium CAG_194_44_15
sp8807	sp8807	23.8912	-0.103198	0.284671	-0.362518	0.716965	0.902806	k__Bacteria	p__Firmicutes	c__Firmicutes__na	o__Firmicutes__na	f__Firmicutes__na	g__Firmicutes__na	s__Firmicutes bacterium M10-2
sp8814	sp8814	88489.7	0.04185	0.101564	0.412057	0.680298	0.882282	k__Bacteria	p__Firmicutes	c__Firmicutes__uc	o__Firmicutes__uc	f__Firmicutes__uc	g__Firmicutes__uc	s__Firmicutes__uc
sp3704	sp3704	3.10876	0.238377	0.317346	0.751158	0.452558	0.721594	k__Bacteria	p__Bacteroidetes	c__Cytophagia	o__Cytophagales	f__Flammeovirgaceae	g__Flammeovirga	s__Flammeovirga yaeyamensis
sp4012	sp4012	11.3226	0.4945	0.241712	2.04582	0.040774	0.183342	k__Bacteria	p__Bacteroidetes	c__Flavobacteriia	o__Flavobacteriales	f__Flavobacteriaceae	g__Flavobacteriaceae__uc	s__Flavobacteriaceae__uc
sp4059	sp4059	1.72258	0.590288	0.49282	1.19778	0.231004	0.50283	k__Bacteria	p__Bacteroidetes	c__Flavobacteriia	o__Flavobacteriales	f__Flavobacteriaceae	g__Flavobacterium	s__Flavobacterium psychrophilum
sp4115	sp4115	4.61663	0.0994924	0.312359	0.31852	0.750091	0.915962	k__Bacteria	p__Bacteroidetes	c__Flavobacteriia	o__Flavobacteriales	f__Flavobacteriaceae	g__Flavobacterium	s__Flavobacterium__uc
sp7906	sp7906	924.85	-0.601877	0.174614	-3.4469	0.000567061	0.0112503	k__Bacteria	p__Firmicutes	c__Clostridia	o__Clostridiales	f__Clostridiales__na	g__Flavonifractor	s__Flavonifractor plautii
sp7907	sp7907	111.641	-0.545671	0.181032	-3.01422	0.00257638	0.031585	k__Bacteria	p__Firmicutes	c__Clostridia	o__Clostridiales	f__Clostridiales__na	g__Flavonifractor	s__Flavonifractor__uc
sp5248	sp5248	6.86728	-0.411536	0.248754	-1.65439	0.0980484	0.312335	k__Bacteria	p__Chloroflexi	c__Anaerolineae	o__Anaerolineales	f__Anaerolineaceae	g__Flexilinea	s__Flexilinea flocculi
sp6416	sp6416	1.17814	-0.667686	0.4228	-1.5792	0.11429	0.342212	k__Bacteria	p__Firmicutes	c__Bacilli	o__Bacillales	f__Paenibacillaceae	g__Fontibacillus	s__Fontibacillus panacisegetis
sp8479	sp8479	370.213	-0.157388	0.150286	-1.04726	0.294981	0.573181	k__Bacteria	p__Firmicutes	c__Clostridia	o__Clostridiales	f__Ruminococcaceae	g__Fournierella	s__Fournierella massiliensis
sp14962	sp14962	12.9884	-0.805833	0.239801	-3.36043	0.000778217	0.0139321	k__Bacteria	p__Synergistetes	c__Synergistia	o__Synergistales	f__Synergistaceae	g__Fretibacterium	s__Fretibacterium fastidiosum
sp7205	sp7205	0.498449	0.398457	0.790405	0.504118	0.614179	NA	k__Bacteria	p__Firmicutes	c__Bacilli	o__Lactobacillales	f__Leuconostocaceae	g__Fructobacillus	s__Fructobacillus fructosus
sp7800	sp7800	5.04941	-0.155142	0.227696	-0.681357	0.495646	0.756562	k__Bacteria	p__Firmicutes	c__Clostridia	o__Clostridiales	f__Clostridiales Family XII. Incertae Sedis	g__Fusibacter	s__Fusibacter sp. 3D3
sp8115	sp8115	4786.88	0.0248809	0.214386	0.116057	0.907608	0.973151	k__Bacteria	p__Firmicutes	c__Clostridia	o__Clostridiales	f__Lachnospiraceae	g__Fusicatenibacter	s__Fusicatenibacter saccharivorans
sp8116	sp8116	15.5795	0.474615	0.259711	1.82747	0.067629	0.2456	k__Bacteria	p__Firmicutes	c__Clostridia	o__Clostridiales	f__Lachnospiraceae	g__Fusicatenibacter	s__Fusicatenibacter sp. 2789STDY5834925
sp9053	sp9053	0.647048	-0.509002	1.50547	-0.338102	0.735287	0.913273	k__Bacteria	p__Fusobacteria	c__Fusobacteriia	o__Fusobacteriales	f__Fusobacteriaceae	g__Fusobacteriaceae__uc	s__Fusobacteriaceae__uc
sp9058	sp9058	135.939	-0.275402	2.60486	-0.105726	0.9158	0.973151	k__Bacteria	p__Fusobacteria	c__Fusobacteriia	o__Fusobacteriales	f__Fusobacteriaceae	g__Fusobacterium	s__Fusobacterium mortiferum
sp9059	sp9059	8.21658	0.0241614	0.25622	0.0942992	0.924871	0.973858	k__Bacteria	p__Fusobacteria	c__Fusobacteriia	o__Fusobacteriales	f__Fusobacteriaceae	g__Fusobacterium	s__Fusobacterium necrophorum
sp9060	sp9060	6.97697	0.246524	0.245918	1.00247	0.316119	0.594361	k__Bacteria	p__Fusobacteria	c__Fusobacteriia	o__Fusobacteriales	f__Fusobacteriaceae	g__Fusobacterium	s__Fusobacterium nucleatum
sp9061	sp9061	5.99665	0.48771	0.370864	1.31506	0.188488	0.446427	k__Bacteria	p__Fusobacteria	c__Fusobacteriia	o__Fusobacteriales	f__Fusobacteriaceae	g__Fusobacterium	s__Fusobacterium perfoetens
sp9062	sp9062	2.82912	0.320708	0.395687	0.810509	0.417647	0.6905	k__Bacteria	p__Fusobacteria	c__Fusobacteriia	o__Fusobacteriales	f__Fusobacteriaceae	g__Fusobacterium	s__Fusobacterium periodonticum
sp9064	sp9064	96.3586	0.130821	1.93983	0.0674395	0.946232	0.979327	k__Bacteria	p__Fusobacteria	c__Fusobacteriia	o__Fusobacteriales	f__Fusobacteriaceae	g__Fusobacterium	s__Fusobacterium sp. CAG:439
sp9066	sp9066	191.308	-0.408072	3.03198	-0.134589	0.892937	0.967264	k__Bacteria	p__Fusobacteria	c__Fusobacteriia	o__Fusobacteriales	f__Fusobacteriaceae	g__Fusobacterium	s__Fusobacterium sp. CAG:815
sp9068	sp9068	4.53082	-0.0289122	0.270379	-0.106932	0.914843	0.973151	k__Bacteria	p__Fusobacteria	c__Fusobacteriia	o__Fusobacteriales	f__Fusobacteriaceae	g__Fusobacterium	s__Fusobacterium sp. CM21
sp9069	sp9069	2.85313	2.8054	0.886162	3.16578	0.00154665	0.02241	k__Bacteria	p__Fusobacteria	c__Fusobacteriia	o__Fusobacteriales	f__Fusobacteriaceae	g__Fusobacterium	s__Fusobacterium sp. CM22
sp9072	sp9072	6.56764	-0.621803	0.330829	-1.87953	0.0601722	0.228888	k__Bacteria	p__Fusobacteria	c__Fusobacteriia	o__Fusobacteriales	f__Fusobacteriaceae	g__Fusobacterium	s__Fusobacterium sp. HMSC073F01
sp9075	sp9075	19.8248	-1.17912	0.522662	-2.25598	0.0240716	0.132267	k__Bacteria	p__Fusobacteria	c__Fusobacteriia	o__Fusobacteriales	f__Fusobacteriaceae	g__Fusobacterium	s__Fusobacterium ulcerans
sp9076	sp9076	3.81836	-2.07995	1.00114	-2.07758	0.0377484	0.177688	k__Bacteria	p__Fusobacteria	c__Fusobacteriia	o__Fusobacteriales	f__Fusobacteriaceae	g__Fusobacterium	s__Fusobacterium varium
sp9077	sp9077	39.2506	-0.956366	0.389791	-2.45354	0.0141459	0.0924886	k__Bacteria	p__Fusobacteria	c__Fusobacteriia	o__Fusobacteriales	f__Fusobacteriaceae	g__Fusobacterium	s__Fusobacterium__uc
sp3241	sp3241	45.5061	-0.520025	0.370024	-1.40538	0.159908	0.408181	k__Bacteria	p__Bacteroidetes	c__Bacteroidia	o__Bacteroidales	f__Porphyromonadaceae	g__Gabonia	s__Gabonia massiliensis
sp3242	sp3242	18.0233	0.0289894	0.426662	0.0679447	0.94583	0.979327	k__Bacteria	p__Bacteroidetes	c__Bacteroidia	o__Bacteroidales	f__Porphyromonadaceae	g__Gabonibacter	s__Gabonibacter massiliensis
sp13936	sp13936	2.16058	1.19409	0.429007	2.78338	0.00537961	0.0508422	k__Bacteria	p__Proteobacteria	c__Gammaproteobacteria	o__Pasteurellales	f__Pasteurellaceae	g__Gallibacterium	s__Gallibacterium anatis
sp13600	sp13600	91.1749	-0.423022	0.453161	-0.933493	0.350566	0.629662	k__Bacteria	p__Proteobacteria	c__Gammaproteobacteria	o__Gammaproteobacteria__uc	f__Gammaproteobacteria__uc	g__Gammaproteobacteria__uc	s__Gammaproteobacteria__uc
sp7990	sp7990	4.94249	-0.429637	0.194719	-2.20644	0.027353	0.142752	k__Bacteria	p__Firmicutes	c__Clostridia	o__Clostridiales	f__Eubacteriaceae	g__Garciella	s__Garciella nitratireducens
sp748	sp748	34.4971	-0.292266	0.223671	-1.30668	0.191322	0.449589	k__Bacteria	p__Actinobacteria	c__Actinobacteria	o__Bifidobacteriales	f__Bifidobacteriaceae	g__Gardnerella	s__Gardnerella vaginalis
sp749	sp749	3.2121	-1.30831	0.484	-2.70311	0.00686932	0.0593135	k__Bacteria	p__Actinobacteria	c__Actinobacteria	o__Bifidobacteriales	f__Bifidobacteriaceae	g__Gardnerella	s__Gardnerella__uc
sp6350	sp6350	0.845663	-0.436082	0.583104	-0.747864	0.454542	0.723869	k__Bacteria	p__Firmicutes	c__Bacilli	o__Bacillales	f__Bacillales__na	g__Gemella	s__Gemella asaccharolytica
sp6353	sp6353	7.49002	1.22871	0.657812	1.86787	0.0617799	0.231697	k__Bacteria	p__Firmicutes	c__Bacilli	o__Bacillales	f__Bacillales__na	g__Gemella	s__Gemella haemolysans
sp6354	sp6354	5.81714	-0.0291962	0.535516	-0.0545198	0.956521	0.981735	k__Bacteria	p__Firmicutes	c__Bacilli	o__Bacillales	f__Bacillales__na	g__Gemella	s__Gemella morbillorum
sp6355	sp6355	38.2408	0.0574807	0.486005	0.118272	0.905852	0.972453	k__Bacteria	p__Firmicutes	c__Bacilli	o__Bacillales	f__Bacillales__na	g__Gemella	s__Gemella sanguinis
sp6359	sp6359	2.89862	0.157884	0.492614	0.320503	0.748587	0.915962	k__Bacteria	p__Firmicutes	c__Bacilli	o__Bacillales	f__Bacillales__na	g__Gemella	s__Gemella__uc
sp8480	sp8480	4525.33	0.452037	0.253675	1.78196	0.0747564	0.262556	k__Bacteria	p__Firmicutes	c__Clostridia	o__Clostridiales	f__Ruminococcaceae	g__Gemmiger	s__Gemmiger formicilis
sp3507	sp3507	4.12774	0.574151	0.426171	1.34723	0.177906	0.432129	k__Bacteria	p__Bacteroidetes	c__Bacteroidia	o__Marinilabiliales	f__Marinilabiliaceae	g__Geofilum	s__Geofilum rubicundum
sp7776	sp7776	5.43269	-0.0276143	0.273781	-0.100863	0.919659	0.973858	k__Bacteria	p__Firmicutes	c__Clostridia	o__Clostridiales	f__Clostridiaceae	g__Geosporobacter	s__Geosporobacter ferrireducens
sp7777	sp7777	4.01824	-0.210042	0.263405	-0.79741	0.425213	0.696259	k__Bacteria	p__Firmicutes	c__Clostridia	o__Clostridiales	f__Clostridiaceae	g__Geosporobacter	s__Geosporobacter subterraneus
sp13908	sp13908	3.53429	0.234847	0.28705	0.818142	0.413276	0.688088	k__Bacteria	p__Proteobacteria	c__Gammaproteobacteria	o__Orbales	f__Orbaceae	g__Gilliamella	s__Gilliamella apicola
sp6841	sp6841	1.52628	0.00685884	0.367092	0.0186842	0.985093	0.993864	k__Bacteria	p__Firmicutes	c__Bacilli	o__Lactobacillales	f__Aerococcaceae	g__Globicatella	s__Globicatella__uc
sp916	sp916	1.88227	-3.50783	3.0429	-1.15279	0.248996	0.523725	k__Bacteria	p__Actinobacteria	c__Actinobacteria	o__Corynebacteriales	f__Gordoniaceae	g__Gordonia	s__Gordonia paraffinivorans
sp2448	sp2448	423.12	-0.155968	0.360635	-0.432481	0.665392	0.87177	k__Bacteria	p__Actinobacteria	c__Coriobacteriia	o__Eggerthellales	f__Eggerthellaceae	g__Gordonibacter	s__Gordonibacter pamelaeae
sp2449	sp2449	141.639	-0.126931	0.280472	-0.452563	0.650863	0.866595	k__Bacteria	p__Actinobacteria	c__Coriobacteriia	o__Eggerthellales	f__Eggerthellaceae	g__Gordonibacter	s__Gordonibacter sp. Marseille-P2775
sp2450	sp2450	73.8923	-0.16978	0.247245	-0.686687	0.49228	0.755831	k__Bacteria	p__Actinobacteria	c__Coriobacteriia	o__Eggerthellales	f__Eggerthellaceae	g__Gordonibacter	s__Gordonibacter sp. Marseille-P3078
sp2451	sp2451	54.6145	-0.09049	0.294041	-0.307746	0.758275	0.920485	k__Bacteria	p__Actinobacteria	c__Coriobacteriia	o__Eggerthellales	f__Eggerthellaceae	g__Gordonibacter	s__Gordonibacter__uc
sp6417	sp6417	2.38595	-0.386985	0.322496	-1.19997	0.230152	0.501816	k__Bacteria	p__Firmicutes	c__Bacilli	o__Bacillales	f__Paenibacillaceae	g__Gorillibacterium	s__Gorillibacterium massiliense
sp6418	sp6418	2.9194	-0.251363	0.307952	-0.816242	0.414362	0.688572	k__Bacteria	p__Firmicutes	c__Bacilli	o__Bacillales	f__Paenibacillaceae	g__Gorillibacterium	s__Gorillibacterium sp. SN4
sp7911	sp7911	2.98603	-0.625108	0.315962	-1.97843	0.0478807	0.201037	k__Bacteria	p__Firmicutes	c__Clostridia	o__Clostridiales	f__Clostridiales__na	g__Gottschalkia	s__Gottschalkia acidurici
sp7992	sp7992	3.40747	0.0818474	0.244535	0.334706	0.737847	0.913273	k__Bacteria	p__Firmicutes	c__Clostridia	o__Clostridiales	f__Gracilibacteraceae	g__Gracilibacter	s__Gracilibacter sp. BRH_c7a
sp6876	sp6876	2.94824	0.250163	0.580824	0.430704	0.666684	0.87177	k__Bacteria	p__Firmicutes	c__Bacilli	o__Lactobacillales	f__Carnobacteriaceae	g__Granulicatella	s__Granulicatella adiacens
sp6877	sp6877	2.15837	0.380635	0.271536	1.40179	0.160979	0.408181	k__Bacteria	p__Firmicutes	c__Bacilli	o__Lactobacillales	f__Carnobacteriaceae	g__Granulicatella	s__Granulicatella balaenopterae
sp6878	sp6878	2.01036	-0.467912	0.63109	-0.741435	0.45843	0.727998	k__Bacteria	p__Firmicutes	c__Bacilli	o__Lactobacillales	f__Carnobacteriaceae	g__Granulicatella	s__Granulicatella elegans
sp6880	sp6880	1.82055	0.801518	0.587636	1.36397	0.172577	0.424456	k__Bacteria	p__Firmicutes	c__Bacilli	o__Lactobacillales	f__Carnobacteriaceae	g__Granulicatella	s__Granulicatella sp. HMSC30F09
sp6881	sp6881	2.08526	0.199502	0.515826	0.386763	0.698932	0.892858	k__Bacteria	p__Firmicutes	c__Bacilli	o__Lactobacillales	f__Carnobacteriaceae	g__Granulicatella	s__Granulicatella sp. HMSC31F03
sp6882	sp6882	14.5507	0.329164	0.448681	0.733626	0.463177	0.731011	k__Bacteria	p__Firmicutes	c__Bacilli	o__Lactobacillales	f__Carnobacteriaceae	g__Granulicatella	s__Granulicatella__uc
sp13946	sp13946	2.97385	1.00583	0.690277	1.45715	0.145076	0.385929	k__Bacteria	p__Proteobacteria	c__Gammaproteobacteria	o__Pasteurellales	f__Pasteurellaceae	g__Haemophilus	s__Haemophilus haemolyticus
sp13947	sp13947	9.23353	1.59478	0.578672	2.75592	0.00585268	0.0535602	k__Bacteria	p__Proteobacteria	c__Gammaproteobacteria	o__Pasteurellales	f__Pasteurellaceae	g__Haemophilus	s__Haemophilus influenzae
sp13950	sp13950	0.592445	0.307707	0.891769	0.345053	0.730055	NA	k__Bacteria	p__Proteobacteria	c__Gammaproteobacteria	o__Pasteurellales	f__Pasteurellaceae	g__Haemophilus	s__Haemophilus parahaemolyticus
sp13951	sp13951	62.1565	2.27239	0.60524	3.75452	0.000173673	0.00604869	k__Bacteria	p__Proteobacteria	c__Gammaproteobacteria	o__Pasteurellales	f__Pasteurellaceae	g__Haemophilus	s__Haemophilus parainfluenzae
sp13953	sp13953	12.253	4.328	1.02306	4.23044	2.33231e-05	0.00140625	k__Bacteria	p__Proteobacteria	c__Gammaproteobacteria	o__Pasteurellales	f__Pasteurellaceae	g__Haemophilus	s__Haemophilus pittmaniae
sp13955	sp13955	3.52414	2.02855	0.797539	2.54351	0.0109745	0.0791329	k__Bacteria	p__Proteobacteria	c__Gammaproteobacteria	o__Pasteurellales	f__Pasteurellaceae	g__Haemophilus	s__Haemophilus sp. CCUG 60358
sp13957	sp13957	4.49521	1.43479	0.726198	1.97576	0.0481817	0.2014	k__Bacteria	p__Proteobacteria	c__Gammaproteobacteria	o__Pasteurellales	f__Pasteurellaceae	g__Haemophilus	s__Haemophilus sp. HMSC061E01
sp13960	sp13960	3.11029	2.40199	0.866215	2.77298	0.00555461	0.0513752	k__Bacteria	p__Proteobacteria	c__Gammaproteobacteria	o__Pasteurellales	f__Pasteurellaceae	g__Haemophilus	s__Haemophilus sp. HMSC068C11
sp13961	sp13961	1.55271	1.9944	0.86441	2.30724	0.0210412	0.122407	k__Bacteria	p__Proteobacteria	c__Gammaproteobacteria	o__Pasteurellales	f__Pasteurellaceae	g__Haemophilus	s__Haemophilus sp. HMSC073C03
sp13962	sp13962	0.634041	1.27094	0.9027	1.40793	0.159151	0.407922	k__Bacteria	p__Proteobacteria	c__Gammaproteobacteria	o__Pasteurellales	f__Pasteurellaceae	g__Haemophilus	s__Haemophilus sp. HMSC61B11
sp13963	sp13963	3.94535	2.76166	0.799459	3.45441	0.000551491	0.0110256	k__Bacteria	p__Proteobacteria	c__Gammaproteobacteria	o__Pasteurellales	f__Pasteurellaceae	g__Haemophilus	s__Haemophilus sp. HMSC71H05
sp13965	sp13965	6.0024	2.62289	0.961056	2.72918	0.00634924	0.056814	k__Bacteria	p__Proteobacteria	c__Gammaproteobacteria	o__Pasteurellales	f__Pasteurellaceae	g__Haemophilus	s__Haemophilus sputorum
sp13966	sp13966	328.077	2.22034	0.584414	3.79926	0.000145131	0.00523882	k__Bacteria	p__Proteobacteria	c__Gammaproteobacteria	o__Pasteurellales	f__Pasteurellaceae	g__Haemophilus	s__Haemophilus__uc
sp13346	sp13346	7.34347	-0.75166	2.13487	-0.352087	0.724773	0.906054	k__Bacteria	p__Proteobacteria	c__Gammaproteobacteria	o__Enterobacterales	f__Hafniaceae	g__Hafnia	s__Hafnia alvei
sp13349	sp13349	0.878874	-1.73014	1.53491	-1.12719	0.259661	0.537307	k__Bacteria	p__Proteobacteria	c__Gammaproteobacteria	o__Enterobacterales	f__Hafniaceae	g__Hafnia	s__Hafnia__uc
sp13350	sp13350	4.26619	-1.34694	1.48356	-0.907909	0.363926	0.642488	k__Bacteria	p__Proteobacteria	c__Gammaproteobacteria	o__Enterobacterales	f__Hafniaceae	g__Hafniaceae__uc	s__Hafniaceae__uc
sp2979	sp2979	1.39406	-0.284314	0.367648	-0.773334	0.439325	0.707	k__Bacteria	p__Bacteria__na	c__Bacteria__na	o__Haloplasmatales	f__Haloplasmataceae	g__Haloplasma	s__Haloplasma contractile
sp7779	sp7779	8.21935	-0.214908	0.184658	-1.16382	0.244497	0.519851	k__Bacteria	p__Firmicutes	c__Clostridia	o__Clostridiales	f__Clostridiaceae	g__Hathewaya	s__Hathewaya proteolytica
sp12405	sp12405	1.04148	-1.75867	0.85472	-2.05759	0.0396293	0.182295	k__Bacteria	p__Proteobacteria	c__Epsilonproteobacteria	o__Campylobacterales	f__Helicobacteraceae	g__Helicobacter	s__Helicobacter canadensis
sp7995	sp7995	52.1518	-0.137679	0.0900406	-1.52907	0.126246	0.358203	k__Bacteria	p__Firmicutes	c__Clostridia	o__Clostridiales	f__Heliobacteriaceae	g__Heliobacterium	s__Heliobacterium modesticaldum
sp8117	sp8117	25.1684	-0.28336	0.0859365	-3.29732	0.000976108	0.0159247	k__Bacteria	p__Firmicutes	c__Clostridia	o__Clostridiales	f__Lachnospiraceae	g__Herbinix	s__Herbinix hemicellulosilytica
sp8118	sp8118	15.4926	-0.281234	0.120731	-2.32942	0.0198368	0.117977	k__Bacteria	p__Firmicutes	c__Clostridia	o__Clostridiales	f__Lachnospiraceae	g__Herbinix	s__Herbinix luporum
sp8119	sp8119	6.93023	0.237721	0.258451	0.919793	0.357681	0.634981	k__Bacteria	p__Firmicutes	c__Clostridia	o__Clostridiales	f__Lachnospiraceae	g__Herbinix	s__Herbinix__uc
sp8120	sp8120	177.312	-0.14363	0.172436	-0.832949	0.404874	0.681168	k__Bacteria	p__Firmicutes	c__Clostridia	o__Clostridiales	f__Lachnospiraceae	g__Hespellia	s__Hespellia stercorisuis
sp8729	sp8729	9394.96	0.399141	0.596074	0.669616	0.503102	0.75932	k__Bacteria	p__Firmicutes	c__Erysipelotrichia	o__Erysipelotrichales	f__Erysipelotrichaceae	g__Holdemanella	s__Holdemanella biformis
sp8730	sp8730	191.002	0.243779	0.21287	1.1452	0.252125	0.52717	k__Bacteria	p__Firmicutes	c__Erysipelotrichia	o__Erysipelotrichales	f__Erysipelotrichaceae	g__Holdemania	s__Holdemania filiformis
sp8731	sp8731	78.6864	-0.0645844	0.296447	-0.217861	0.827537	0.950826	k__Bacteria	p__Firmicutes	c__Erysipelotrichia	o__Erysipelotrichales	f__Erysipelotrichaceae	g__Holdemania	s__Holdemania massiliensis
sp8732	sp8732	111.281	-0.28246	0.284793	-0.991808	0.321291	0.599021	k__Bacteria	p__Firmicutes	c__Erysipelotrichia	o__Erysipelotrichales	f__Erysipelotrichaceae	g__Holdemania	s__Holdemania sp. Marseille-P2844
sp8733	sp8733	94.6558	0.170431	0.232261	0.733793	0.463075	0.731011	k__Bacteria	p__Firmicutes	c__Erysipelotrichia	o__Erysipelotrichales	f__Erysipelotrichaceae	g__Holdemania	s__Holdemania__uc
sp7780	sp7780	624.943	-0.60232	0.18541	-3.24859	0.00115978	0.0176273	k__Bacteria	p__Firmicutes	c__Clostridia	o__Clostridiales	f__Clostridiaceae	g__Hungatella	s__Hungatella hathewayi
sp8481	sp8481	50.9122	-0.277875	0.161316	-1.72255	0.0849707	0.285691	k__Bacteria	p__Firmicutes	c__Clostridia	o__Clostridiales	f__Ruminococcaceae	g__Hydrogenoanaerobacterium	s__Hydrogenoanaerobacterium saccharovorans
sp12664	sp12664	8.72126	1.74738	0.500546	3.49095	0.00048131	0.0104874	k__Bacteria	p__Proteobacteria	c__Gammaproteobacteria	o__Alteromonadales	f__Idiomarinaceae	g__Idiomarina	s__Idiomarina zobellii
sp7810	sp7810	19.7702	-0.220855	0.28239	-0.782091	0.434161	0.703482	k__Bacteria	p__Firmicutes	c__Clostridia	o__Clostridiales	f__Clostridiales Family XIII. Incertae Sedis	g__Ileibacterium	s__Ileibacterium massiliense
sp8734	sp8734	1.15769	-0.290501	0.501761	-0.578962	0.562615	0.806102	k__Bacteria	p__Firmicutes	c__Erysipelotrichia	o__Erysipelotrichales	f__Erysipelotrichaceae	g__Ileibacterium	s__Ileibacterium valens
sp8411	sp8411	408.019	0.864473	0.463529	1.86498	0.0621844	0.232878	k__Bacteria	p__Firmicutes	c__Clostridia	o__Clostridiales	f__Peptostreptococcaceae	g__Intestinibacter	s__Intestinibacter bartlettii
sp7913	sp7913	677.834	-0.0762517	0.174487	-0.437005	0.662108	0.87142	k__Bacteria	p__Firmicutes	c__Clostridia	o__Clostridiales	f__Clostridiales__na	g__Intestinimonas	s__Intestinimonas butyriciproducens
sp7914	sp7914	145.885	-0.0849019	0.184999	-0.458931	0.646284	0.863595	k__Bacteria	p__Firmicutes	c__Clostridia	o__Clostridiales	f__Clostridiales__na	g__Intestinimonas	s__Intestinimonas massiliensis
sp7915	sp7915	1.86768	0.0780487	0.402386	0.193965	0.846204	0.959299	k__Bacteria	p__Firmicutes	c__Clostridia	o__Clostridiales	f__Clostridiales__na	g__Intestinimonas	s__Intestinimonas__uc
sp1745	sp1745	4.9723	-0.0498052	0.348481	-0.142921	0.886352	0.966144	k__Bacteria	p__Actinobacteria	c__Actinobacteria	o__Micrococcales	f__Promicromonosporaceae	g__Isoptericola	s__Isoptericola variabilis
sp8121	sp8121	58.7089	0.0914173	0.112905	0.80968	0.418124	0.69055	k__Bacteria	p__Firmicutes	c__Clostridia	o__Clostridiales	f__Lachnospiraceae	g__Johnsonella	s__Johnsonella ignava
sp14963	sp14963	1.4625	0.353532	0.51935	0.680719	0.496049	0.756562	k__Bacteria	p__Synergistetes	c__Synergistia	o__Synergistales	f__Synergistaceae	g__Jonquetella	s__Jonquetella anthropi
sp14965	sp14965	1.30757	-0.328429	0.490438	-0.669665	0.503072	0.75932	k__Bacteria	p__Synergistetes	c__Synergistia	o__Synergistales	f__Synergistaceae	g__Jonquetella	s__Jonquetella__uc
sp9035	sp9035	6.17009	-0.00143092	0.268096	-0.00533737	0.995741	0.997839	k__Bacteria	p__Firmicutes	c__Tissierellia	o__Tissierellia__na	f__Tissierellia__na	g__Kallipyga	s__Kallipyga gabonensis
sp9036	sp9036	6.11103	-0.222257	0.269188	-0.825654	0.409	0.685359	k__Bacteria	p__Firmicutes	c__Tissierellia	o__Tissierellia__na	f__Tissierellia__na	g__Kallipyga	s__Kallipyga massiliensis
sp8735	sp8735	70.268	-0.0467077	0.311517	-0.149936	0.880815	0.964175	k__Bacteria	p__Firmicutes	c__Erysipelotrichia	o__Erysipelotrichales	f__Erysipelotrichaceae	g__Kandleria	s__Kandleria vitulina
sp13165	sp13165	3.50574	-0.2444	0.566237	-0.431622	0.666016	0.87177	k__Bacteria	p__Proteobacteria	c__Gammaproteobacteria	o__Enterobacterales	f__Enterobacteriaceae	g__Klebsiella	s__Klebsiella aerogenes
sp13166	sp13166	2.11467	-0.0435888	1.08652	-0.0401177	0.967999	0.985827	k__Bacteria	p__Proteobacteria	c__Gammaproteobacteria	o__Enterobacterales	f__Enterobacteriaceae	g__Klebsiella	s__Klebsiella michiganensis
sp13167	sp13167	4.36526	-0.593146	0.803681	-0.738037	0.460492	0.728878	k__Bacteria	p__Proteobacteria	c__Gammaproteobacteria	o__Enterobacterales	f__Enterobacteriaceae	g__Klebsiella	s__Klebsiella oxytoca
sp13168	sp13168	196.089	-1.13795	2.398	-0.474541	0.635114	0.854847	k__Bacteria	p__Proteobacteria	c__Gammaproteobacteria	o__Enterobacterales	f__Enterobacteriaceae	g__Klebsiella	s__Klebsiella pneumoniae
sp13169	sp13169	2.86677	-0.115983	1.48036	-0.0783479	0.937551	0.97656	k__Bacteria	p__Proteobacteria	c__Gammaproteobacteria	o__Enterobacterales	f__Enterobacteriaceae	g__Klebsiella	s__Klebsiella quasipneumoniae
sp13170	sp13170	0.196186	-0.969394	2.6655	-0.363683	0.716095	NA	k__Bacteria	p__Proteobacteria	c__Gammaproteobacteria	o__Enterobacterales	f__Enterobacteriaceae	g__Klebsiella	s__Klebsiella sp. 1_1_55
sp13178	sp13178	0.532662	1.85653	1.88654	0.984093	0.32507	NA	k__Bacteria	p__Proteobacteria	c__Gammaproteobacteria	o__Enterobacterales	f__Enterobacteriaceae	g__Klebsiella	s__Klebsiella sp. AS10
sp13187	sp13187	2.01426	-1.6514	1.1083	-1.49003	0.136217	0.374488	k__Bacteria	p__Proteobacteria	c__Gammaproteobacteria	o__Enterobacterales	f__Enterobacteriaceae	g__Klebsiella	s__Klebsiella sp. MS 92-3
sp13195	sp13195	0.741191	0.339751	2.04481	0.166153	0.868037	0.961964	k__Bacteria	p__Proteobacteria	c__Gammaproteobacteria	o__Enterobacterales	f__Enterobacteriaceae	g__Klebsiella	s__Klebsiella sp. OBRC7
sp13196	sp13196	0.823954	-0.562957	1.16174	-0.484583	0.627972	0.851382	k__Bacteria	p__Proteobacteria	c__Gammaproteobacteria	o__Enterobacterales	f__Enterobacteriaceae	g__Klebsiella	s__Klebsiella sp. RIT-PI-d
sp13201	sp13201	3.23385	-1.66352	1.03133	-1.61299	0.106746	0.328711	k__Bacteria	p__Proteobacteria	c__Gammaproteobacteria	o__Enterobacterales	f__Enterobacteriaceae	g__Klebsiella	s__Klebsiella variicola
sp13202	sp13202	0.622172	-1.63633	1.73587	-0.942656	0.345857	0.627273	k__Bacteria	p__Proteobacteria	c__Gammaproteobacteria	o__Enterobacterales	f__Enterobacteriaceae	g__Klebsiella	s__Klebsiella variicola CAG:634
sp13203	sp13203	92.7282	-1.31497	0.796553	-1.65083	0.0987733	0.313063	k__Bacteria	p__Proteobacteria	c__Gammaproteobacteria	o__Enterobacterales	f__Enterobacteriaceae	g__Klebsiella	s__Klebsiella__uc
sp13204	sp13204	3.3863	-1.47928	1.03353	-1.43129	0.152348	0.397543	k__Bacteria	p__Proteobacteria	c__Gammaproteobacteria	o__Enterobacterales	f__Enterobacteriaceae	g__Kluyvera	s__Kluyvera ascorbata
sp13205	sp13205	3.54715	-3.43992	1.18222	-2.9097	0.00361771	0.0403538	k__Bacteria	p__Proteobacteria	c__Gammaproteobacteria	o__Enterobacterales	f__Enterobacteriaceae	g__Kluyvera	s__Kluyvera cryocrescens
sp13207	sp13207	0.62566	-0.427807	0.98608	-0.433847	0.6644	0.87177	k__Bacteria	p__Proteobacteria	c__Gammaproteobacteria	o__Enterobacterales	f__Enterobacteriaceae	g__Kluyvera	s__Kluyvera intermedia
sp13209	sp13209	4.85733	-3.23345	0.924967	-3.49575	0.000472726	0.010472	k__Bacteria	p__Proteobacteria	c__Gammaproteobacteria	o__Enterobacterales	f__Enterobacteriaceae	g__Kluyvera	s__Kluyvera__uc
sp1304	sp1304	2.536	-0.41409	0.381023	-1.08678	0.277132	0.557801	k__Bacteria	p__Actinobacteria	c__Actinobacteria	o__Micrococcales	f__Dermacoccaceae	g__Kytococcus	s__Kytococcus sedentarius
sp8122	sp8122	55.5214	0.119484	0.164848	0.724813	0.468567	0.734946	k__Bacteria	p__Firmicutes	c__Clostridia	o__Clostridiales	f__Lachnospiraceae	g__Lachnoanaerobaculum	s__Lachnoanaerobaculum saburreum
sp8123	sp8123	6.48914	0.108155	0.229975	0.470289	0.638149	0.857131	k__Bacteria	p__Firmicutes	c__Clostridia	o__Clostridiales	f__Lachnospiraceae	g__Lachnoanaerobaculum	s__Lachnoanaerobaculum sp. ICM7
sp8124	sp8124	28.712	0.82886	0.324393	2.55511	0.0106153	0.0781562	k__Bacteria	p__Firmicutes	c__Clostridia	o__Clostridiales	f__Lachnospiraceae	g__Lachnoanaerobaculum	s__Lachnoanaerobaculum sp. MSX33
sp8125	sp8125	43.748	-0.327358	0.250929	-1.30458	0.192035	0.45001	k__Bacteria	p__Firmicutes	c__Clostridia	o__Clostridiales	f__Lachnospiraceae	g__Lachnoanaerobaculum	s__Lachnoanaerobaculum sp. OBRC5-5
sp8126	sp8126	16.2589	0.114362	0.202134	0.565773	0.571548	0.811735	k__Bacteria	p__Firmicutes	c__Clostridia	o__Clostridiales	f__Lachnospiraceae	g__Lachnoanaerobaculum	s__Lachnoanaerobaculum__uc
sp8127	sp8127	50.1082	-0.191946	0.133872	-1.4338	0.151629	0.396462	k__Bacteria	p__Firmicutes	c__Clostridia	o__Clostridiales	f__Lachnospiraceae	g__Lachnobacterium	s__Lachnobacterium bovis
sp8151	sp8151	102.958	-0.47921	0.170233	-2.81503	0.00487729	0.0476904	k__Bacteria	p__Firmicutes	c__Clostridia	o__Clostridiales	f__Lachnospiraceae	g__Lachnoclostridium	s__Lachnoclostridium phocaeense
sp8152	sp8152	40.2837	-0.0795279	0.0938616	-0.847289	0.396834	0.674099	k__Bacteria	p__Firmicutes	c__Clostridia	o__Clostridiales	f__Lachnospiraceae	g__Lachnoclostridium	s__Lachnoclostridium phytofermentans
sp8153	sp8153	55.3723	-0.435646	0.171392	-2.54181	0.0110281	0.0791329	k__Bacteria	p__Firmicutes	c__Clostridia	o__Clostridiales	f__Lachnospiraceae	g__Lachnoclostridium	s__Lachnoclostridium sp. YL32
sp8154	sp8154	471.459	-1.07541	0.302787	-3.55171	0.000382741	0.00957267	k__Bacteria	p__Firmicutes	c__Clostridia	o__Clostridiales	f__Lachnospiraceae	g__Lachnoclostridium	s__Lachnoclostridium__uc
sp8155	sp8155	52.0496	-0.392234	0.174593	-2.24657	0.0246676	0.134007	k__Bacteria	p__Firmicutes	c__Clostridia	o__Clostridiales	f__Lachnospiraceae	g__Lachnospira	s__Lachnospira multipara
sp8156	sp8156	559.786	0.569667	0.296187	1.92334	0.0544378	0.217333	k__Bacteria	p__Firmicutes	c__Clostridia	o__Clostridiales	f__Lachnospiraceae	g__Lachnospira	s__Lachnospira pectinoschiza
sp8157	sp8157	19.3774	-0.403599	0.19052	-2.11841	0.0341407	0.166789	k__Bacteria	p__Firmicutes	c__Clostridia	o__Clostridiales	f__Lachnospiraceae	g__Lachnospira	s__Lachnospira__uc
sp8160	sp8160	22.104	0.0842259	0.156684	0.537552	0.590887	0.82228	k__Bacteria	p__Firmicutes	c__Clostridia	o__Clostridiales	f__Lachnospiraceae	g__Lachnospiraceae__na	s__Lachnospiraceae bacterium
sp8161	sp8161	12.0068	-0.296833	0.310451	-0.956133	0.339005	0.618298	k__Bacteria	p__Firmicutes	c__Clostridia	o__Clostridiales	f__Lachnospiraceae	g__Lachnospiraceae__na	s__Lachnospiraceae bacterium 1_1_57FAA
sp8162	sp8162	185.702	-1.2315	0.343711	-3.58295	0.000339733	0.00900986	k__Bacteria	p__Firmicutes	c__Clostridia	o__Clostridiales	f__Lachnospiraceae	g__Lachnospiraceae__na	s__Lachnospiraceae bacterium 1_4_56FAA
sp8163	sp8163	78.1227	-0.00776702	0.123355	-0.0629649	0.949794	0.979959	k__Bacteria	p__Firmicutes	c__Clostridia	o__Clostridiales	f__Lachnospiraceae	g__Lachnospiraceae__na	s__Lachnospiraceae bacterium 10-1
sp8165	sp8165	67.2199	-0.820243	0.260433	-3.14954	0.00163529	0.0232474	k__Bacteria	p__Firmicutes	c__Clostridia	o__Clostridiales	f__Lachnospiraceae	g__Lachnospiraceae__na	s__Lachnospiraceae bacterium 2_1_46FAA
sp8166	sp8166	30.0103	-0.568049	0.363724	-1.56176	0.118345	0.348729	k__Bacteria	p__Firmicutes	c__Clostridia	o__Clostridiales	f__Lachnospiraceae	g__Lachnospiraceae__na	s__Lachnospiraceae bacterium 2_1_58FAA
sp8167	sp8167	67.8703	-0.0813985	0.133128	-0.611432	0.540914	0.790239	k__Bacteria	p__Firmicutes	c__Clostridia	o__Clostridiales	f__Lachnospiraceae	g__Lachnospiraceae__na	s__Lachnospiraceae bacterium 28-4
sp8168	sp8168	60.1607	0.105699	0.253884	0.416327	0.677171	0.880384	k__Bacteria	p__Firmicutes	c__Clostridia	o__Clostridiales	f__Lachnospiraceae	g__Lachnospiraceae__na	s__Lachnospiraceae bacterium 3_1_46FAA
sp8169	sp8169	16.7547	-0.201449	0.195623	-1.02978	0.303112	0.582252	k__Bacteria	p__Firmicutes	c__Clostridia	o__Clostridiales	f__Lachnospiraceae	g__Lachnospiraceae__na	s__Lachnospiraceae bacterium 3_1_57FAA_CT1
sp8170	sp8170	106.131	0.139514	0.190211	0.733473	0.46327	0.731011	k__Bacteria	p__Firmicutes	c__Clostridia	o__Clostridiales	f__Lachnospiraceae	g__Lachnospiraceae__na	s__Lachnospiraceae bacterium 3-1
sp8171	sp8171	87.1237	-0.154934	0.125744	-1.23214	0.217897	0.486524	k__Bacteria	p__Firmicutes	c__Clostridia	o__Clostridiales	f__Lachnospiraceae	g__Lachnospiraceae__na	s__Lachnospiraceae bacterium 3-2
sp8172	sp8172	73.0586	-1.35629	0.347508	-3.90289	9.5049e-05	0.00398439	k__Bacteria	p__Firmicutes	c__Clostridia	o__Clostridiales	f__Lachnospiraceae	g__Lachnospiraceae__na	s__Lachnospiraceae bacterium 5_1_57FAA
sp8173	sp8173	342.203	-0.669998	0.330025	-2.03015	0.0423418	0.187713	k__Bacteria	p__Firmicutes	c__Clostridia	o__Clostridiales	f__Lachnospiraceae	g__Lachnospiraceae__na	s__Lachnospiraceae bacterium 5_1_63FAA
sp8174	sp8174	144.174	-0.639783	0.291595	-2.19408	0.0282297	0.145863	k__Bacteria	p__Firmicutes	c__Clostridia	o__Clostridiales	f__Lachnospiraceae	g__Lachnospiraceae__na	s__Lachnospiraceae bacterium 6_1_37FAA
sp8175	sp8175	39.1105	-0.452557	0.293927	-1.53969	0.123635	0.356239	k__Bacteria	p__Firmicutes	c__Clostridia	o__Clostridiales	f__Lachnospiraceae	g__Lachnospiraceae__na	s__Lachnospiraceae bacterium 6_1_63FAA
sp8176	sp8176	223.913	-0.54108	0.206898	-2.6152	0.00891755	0.0700295	k__Bacteria	p__Firmicutes	c__Clostridia	o__Clostridiales	f__Lachnospiraceae	g__Lachnospiraceae__na	s__Lachnospiraceae bacterium 7_1_58FAA
sp8177	sp8177	30.2569	-0.405538	0.291011	-1.39355	0.163454	0.412444	k__Bacteria	p__Firmicutes	c__Clostridia	o__Clostridiales	f__Lachnospiraceae	g__Lachnospiraceae__na	s__Lachnospiraceae bacterium 8_1_57FAA
sp8178	sp8178	76.4424	-0.853877	0.320107	-2.66748	0.00764231	0.0632559	k__Bacteria	p__Firmicutes	c__Clostridia	o__Clostridiales	f__Lachnospiraceae	g__Lachnospiraceae__na	s__Lachnospiraceae bacterium 9_1_43BFAA
sp8179	sp8179	3.16707	0.0609545	0.272036	0.224067	0.822705	0.950826	k__Bacteria	p__Firmicutes	c__Clostridia	o__Clostridiales	f__Lachnospiraceae	g__Lachnospiraceae__na	s__Lachnospiraceae bacterium A10
sp8180	sp8180	89.1076	-0.260077	0.126693	-2.05281	0.0400911	0.182486	k__Bacteria	p__Firmicutes	c__Clostridia	o__Clostridiales	f__Lachnospiraceae	g__Lachnospiraceae__na	s__Lachnospiraceae bacterium A2
sp8181	sp8181	162.112	0.0193596	0.117418	0.164879	0.86904	0.961964	k__Bacteria	p__Firmicutes	c__Clostridia	o__Clostridiales	f__Lachnospiraceae	g__Lachnospiraceae__na	s__Lachnospiraceae bacterium A4
sp8182	sp8182	18.0924	-0.0800454	0.14951	-0.535383	0.592385	0.82228	k__Bacteria	p__Firmicutes	c__Clostridia	o__Clostridiales	f__Lachnospiraceae	g__Lachnospiraceae__na	s__Lachnospiraceae bacterium AB2028
sp8183	sp8183	24.2551	0.136271	1.6866	0.0807959	0.935604	0.97656	k__Bacteria	p__Firmicutes	c__Clostridia	o__Clostridiales	f__Lachnospiraceae	g__Lachnospiraceae__na	s__Lachnospiraceae bacterium AC2012
sp8184	sp8184	40.0399	0.00414233	0.14871	0.0278552	0.977778	0.989665	k__Bacteria	p__Firmicutes	c__Clostridia	o__Clostridiales	f__Lachnospiraceae	g__Lachnospiraceae__na	s__Lachnospiraceae bacterium AC2014
sp8185	sp8185	10.7557	-0.0656826	0.176908	-0.37128	0.710429	0.900653	k__Bacteria	p__Firmicutes	c__Clostridia	o__Clostridiales	f__Lachnospiraceae	g__Lachnospiraceae__na	s__Lachnospiraceae bacterium AC2028
sp8186	sp8186	25.9382	-0.0583083	0.136569	-0.426953	0.669414	0.873835	k__Bacteria	p__Firmicutes	c__Clostridia	o__Clostridiales	f__Lachnospiraceae	g__Lachnospiraceae__na	s__Lachnospiraceae bacterium AC2029
sp8187	sp8187	12.3186	-0.253795	0.210687	-1.20461	0.228354	0.499153	k__Bacteria	p__Firmicutes	c__Clostridia	o__Clostridiales	f__Lachnospiraceae	g__Lachnospiraceae__na	s__Lachnospiraceae bacterium AC2031
sp8188	sp8188	23.6363	-0.295175	0.2032	-1.45263	0.146326	0.387667	k__Bacteria	p__Firmicutes	c__Clostridia	o__Clostridiales	f__Lachnospiraceae	g__Lachnospiraceae__na	s__Lachnospiraceae bacterium AC3007
sp8189	sp8189	23.1291	0.166181	0.233587	0.711429	0.476818	0.741179	k__Bacteria	p__Firmicutes	c__Clostridia	o__Clostridiales	f__Lachnospiraceae	g__Lachnospiraceae__na	s__Lachnospiraceae bacterium AD3010
sp8190	sp8190	7.23569	0.170989	0.290133	0.589348	0.555628	0.801289	k__Bacteria	p__Firmicutes	c__Clostridia	o__Clostridiales	f__Lachnospiraceae	g__Lachnospiraceae__na	s__Lachnospiraceae bacterium C10
sp8191	sp8191	13.8122	-0.0300018	0.176463	-0.170017	0.864997	0.961964	k__Bacteria	p__Firmicutes	c__Clostridia	o__Clostridiales	f__Lachnospiraceae	g__Lachnospiraceae__na	s__Lachnospiraceae bacterium C6A11
sp8192	sp8192	28.3547	-0.036168	0.119387	-0.302947	0.76193	0.924058	k__Bacteria	p__Firmicutes	c__Clostridia	o__Clostridiales	f__Lachnospiraceae	g__Lachnospiraceae__na	s__Lachnospiraceae bacterium C7
sp8193	sp8193	81.0939	-1.97868	0.398918	-4.96013	7.04477e-07	0.000114433	k__Bacteria	p__Firmicutes	c__Clostridia	o__Clostridiales	f__Lachnospiraceae	g__Lachnospiraceae__na	s__Lachnospiraceae bacterium CAG:215
sp8194	sp8194	87.9228	-0.763959	0.361096	-2.11567	0.034373	0.166982	k__Bacteria	p__Firmicutes	c__Clostridia	o__Clostridiales	f__Lachnospiraceae	g__Lachnospiraceae__na	s__Lachnospiraceae bacterium CAG:25
sp8195	sp8195	15.8214	-1.35495	0.378558	-3.57925	0.000344583	0.00904617	k__Bacteria	p__Firmicutes	c__Clostridia	o__Clostridiales	f__Lachnospiraceae	g__Lachnospiraceae__na	s__Lachnospiraceae bacterium CAG:364
sp8196	sp8196	70.4433	-0.200039	0.138237	-1.44707	0.147878	0.389793	k__Bacteria	p__Firmicutes	c__Clostridia	o__Clostridiales	f__Lachnospiraceae	g__Lachnospiraceae__na	s__Lachnospiraceae bacterium COE1
sp8197	sp8197	2.60034	-0.0886012	0.406367	-0.218032	0.827404	0.950826	k__Bacteria	p__Firmicutes	c__Clostridia	o__Clostridiales	f__Lachnospiraceae	g__Lachnospiraceae__na	s__Lachnospiraceae bacterium FD2005
sp8198	sp8198	45.3153	-0.00874287	0.135919	-0.0643241	0.948712	0.97957	k__Bacteria	p__Firmicutes	c__Clostridia	o__Clostridiales	f__Lachnospiraceae	g__Lachnospiraceae__na	s__Lachnospiraceae bacterium FE2018
sp8199	sp8199	28.245	-0.173156	0.115978	-1.493	0.135438	0.374072	k__Bacteria	p__Firmicutes	c__Clostridia	o__Clostridiales	f__Lachnospiraceae	g__Lachnospiraceae__na	s__Lachnospiraceae bacterium G11
sp8200	sp8200	20.6862	-0.06282	0.117159	-0.536196	0.591823	0.82228	k__Bacteria	p__Firmicutes	c__Clostridia	o__Clostridiales	f__Lachnospiraceae	g__Lachnospiraceae__na	s__Lachnospiraceae bacterium G41
sp8201	sp8201	15.095	0.425496	0.202675	2.0994	0.0357814	0.171263	k__Bacteria	p__Firmicutes	c__Clostridia	o__Clostridiales	f__Lachnospiraceae	g__Lachnospiraceae__na	s__Lachnospiraceae bacterium JC7
sp8202	sp8202	8.02064	0.316681	0.225694	1.40314	0.160574	0.408181	k__Bacteria	p__Firmicutes	c__Clostridia	o__Clostridiales	f__Lachnospiraceae	g__Lachnospiraceae__na	s__Lachnospiraceae bacterium KH1T2
sp8203	sp8203	15.5433	0.048363	0.307162	0.157451	0.874889	0.963805	k__Bacteria	p__Firmicutes	c__Clostridia	o__Clostridiales	f__Lachnospiraceae	g__Lachnospiraceae__na	s__Lachnospiraceae bacterium KHCPX20
sp8204	sp8204	82.0176	0.0648415	0.176561	0.367248	0.713434	0.901417	k__Bacteria	p__Firmicutes	c__Clostridia	o__Clostridiales	f__Lachnospiraceae	g__Lachnospiraceae__na	s__Lachnospiraceae bacterium M18-1
sp8205	sp8205	29.9589	-0.153423	0.138889	-1.10465	0.269313	0.546832	k__Bacteria	p__Firmicutes	c__Clostridia	o__Clostridiales	f__Lachnospiraceae	g__Lachnospiraceae__na	s__Lachnospiraceae bacterium MA2020
sp8206	sp8206	18.6893	0.103825	0.177103	0.586244	0.557712	0.802154	k__Bacteria	p__Firmicutes	c__Clostridia	o__Clostridiales	f__Lachnospiraceae	g__Lachnospiraceae__na	s__Lachnospiraceae bacterium MC2017
sp8207	sp8207	5.20799	-0.243225	0.292282	-0.832158	0.40532	0.681168	k__Bacteria	p__Firmicutes	c__Clostridia	o__Clostridiales	f__Lachnospiraceae	g__Lachnospiraceae__na	s__Lachnospiraceae bacterium MD2004
sp8208	sp8208	19.9164	-0.164295	0.123324	-1.33222	0.182787	0.439253	k__Bacteria	p__Firmicutes	c__Clostridia	o__Clostridiales	f__Lachnospiraceae	g__Lachnospiraceae__na	s__Lachnospiraceae bacterium NC2004
sp8209	sp8209	4.69643	0.300544	0.258626	1.16208	0.245203	0.519851	k__Bacteria	p__Firmicutes	c__Clostridia	o__Clostridiales	f__Lachnospiraceae	g__Lachnospiraceae__na	s__Lachnospiraceae bacterium NC2008
sp8210	sp8210	8.79902	0.17103	0.184389	0.927548	0.353642	0.630899	k__Bacteria	p__Firmicutes	c__Clostridia	o__Clostridiales	f__Lachnospiraceae	g__Lachnospiraceae__na	s__Lachnospiraceae bacterium ND2006
sp8211	sp8211	15.5715	-0.114701	0.190357	-0.602556	0.546804	0.794572	k__Bacteria	p__Firmicutes	c__Clostridia	o__Clostridiales	f__Lachnospiraceae	g__Lachnospiraceae__na	s__Lachnospiraceae bacterium NE2001
sp8212	sp8212	28.1966	-0.151438	0.130852	-1.15733	0.247138	0.521528	k__Bacteria	p__Firmicutes	c__Clostridia	o__Clostridiales	f__Lachnospiraceae	g__Lachnospiraceae__na	s__Lachnospiraceae bacterium NK3A20
sp8213	sp8213	7.54725	0.11523	0.187914	0.613206	0.53974	0.789834	k__Bacteria	p__Firmicutes	c__Clostridia	o__Clostridiales	f__Lachnospiraceae	g__Lachnospiraceae__na	s__Lachnospiraceae bacterium NK4A136
sp8214	sp8214	13.0116	-0.383839	0.226282	-1.69629	0.0898319	0.293677	k__Bacteria	p__Firmicutes	c__Clostridia	o__Clostridiales	f__Lachnospiraceae	g__Lachnospiraceae__na	s__Lachnospiraceae bacterium NK4A144
sp8215	sp8215	17.9573	-0.142388	0.148606	-0.958158	0.337983	0.617735	k__Bacteria	p__Firmicutes	c__Clostridia	o__Clostridiales	f__Lachnospiraceae	g__Lachnospiraceae__na	s__Lachnospiraceae bacterium NK4A179
sp8216	sp8216	7.1322	-0.454016	0.237937	-1.90814	0.056373	0.221654	k__Bacteria	p__Firmicutes	c__Clostridia	o__Clostridiales	f__Lachnospiraceae	g__Lachnospiraceae__na	s__Lachnospiraceae bacterium NLAE-zl-G231
sp8217	sp8217	18.1417	-0.101578	0.275723	-0.368407	0.71257	0.901354	k__Bacteria	p__Firmicutes	c__Clostridia	o__Clostridiales	f__Lachnospiraceae	g__Lachnospiraceae__na	s__Lachnospiraceae bacterium oral taxon 082
sp8218	sp8218	23.6594	0.614379	0.177321	3.46479	0.000530653	0.0108596	k__Bacteria	p__Firmicutes	c__Clostridia	o__Clostridiales	f__Lachnospiraceae	g__Lachnospiraceae__na	s__Lachnospiraceae bacterium oral taxon 500
sp8219	sp8219	13.011	-0.0377928	0.13805	-0.273762	0.784268	0.935435	k__Bacteria	p__Firmicutes	c__Clostridia	o__Clostridiales	f__Lachnospiraceae	g__Lachnospiraceae__na	s__Lachnospiraceae bacterium P6A3
sp8220	sp8220	18.8445	0.00953125	0.120778	0.0789156	0.9371	0.97656	k__Bacteria	p__Firmicutes	c__Clostridia	o__Clostridiales	f__Lachnospiraceae	g__Lachnospiraceae__na	s__Lachnospiraceae bacterium P6B14
sp8221	sp8221	28.0586	-0.251034	0.161942	-1.55014	0.121107	0.352501	k__Bacteria	p__Firmicutes	c__Clostridia	o__Clostridiales	f__Lachnospiraceae	g__Lachnospiraceae__na	s__Lachnospiraceae bacterium RM5
sp8222	sp8222	400.19	0.738818	0.382568	1.93121	0.0534572	0.214738	k__Bacteria	p__Firmicutes	c__Clostridia	o__Clostridiales	f__Lachnospiraceae	g__Lachnospiraceae__na	s__Lachnospiraceae bacterium TF01-11
sp8223	sp8223	52.5718	-0.124031	0.123364	-1.00541	0.314701	0.593116	k__Bacteria	p__Firmicutes	c__Clostridia	o__Clostridiales	f__Lachnospiraceae	g__Lachnospiraceae__na	s__Lachnospiraceae bacterium TWA4
sp8224	sp8224	37.2632	-0.201226	0.161939	-1.24261	0.214013	0.482604	k__Bacteria	p__Firmicutes	c__Clostridia	o__Clostridiales	f__Lachnospiraceae	g__Lachnospiraceae__na	s__Lachnospiraceae bacterium V9D3004
sp8226	sp8226	0.840301	-0.259748	0.666283	-0.389847	0.69665	0.891918	k__Bacteria	p__Firmicutes	c__Clostridia	o__Clostridiales	f__Lachnospiraceae	g__Lachnospiraceae__na	s__Lachnospiraceae bacterium VE202-23
sp8227	sp8227	36.5097	-0.0946797	0.122351	-0.773838	0.439027	0.706958	k__Bacteria	p__Firmicutes	c__Clostridia	o__Clostridiales	f__Lachnospiraceae	g__Lachnospiraceae__na	s__Lachnospiraceae bacterium XBB1006
sp8228	sp8228	23.9645	0.0107135	0.137362	0.0779948	0.937832	0.97656	k__Bacteria	p__Firmicutes	c__Clostridia	o__Clostridiales	f__Lachnospiraceae	g__Lachnospiraceae__na	s__Lachnospiraceae bacterium XBB2008
sp8229	sp8229	36.3713	-0.0558139	0.172067	-0.324373	0.745656	0.915962	k__Bacteria	p__Firmicutes	c__Clostridia	o__Clostridiales	f__Lachnospiraceae	g__Lachnospiraceae__na	s__Lachnospiraceae bacterium XBD2001
sp8230	sp8230	12.7319	-0.370767	0.138204	-2.68275	0.0073019	0.0614777	k__Bacteria	p__Firmicutes	c__Clostridia	o__Clostridiales	f__Lachnospiraceae	g__Lachnospiraceae__na	s__Lachnospiraceae bacterium XPB1003
sp8231	sp8231	18.3518	0.107501	0.171475	0.626919	0.530712	0.780159	k__Bacteria	p__Firmicutes	c__Clostridia	o__Clostridiales	f__Lachnospiraceae	g__Lachnospiraceae__na	s__Lachnospiraceae bacterium YSB2008
sp8232	sp8232	30.6863	0.0701538	0.106559	0.658356	0.510309	0.762238	k__Bacteria	p__Firmicutes	c__Clostridia	o__Clostridiales	f__Lachnospiraceae	g__Lachnospiraceae__na	s__Lachnospiraceae bacterium YSD2013
sp8234	sp8234	36027.7	-0.0586969	0.180641	-0.324937	0.745229	0.915962	k__Bacteria	p__Firmicutes	c__Clostridia	o__Clostridiales	f__Lachnospiraceae	g__Lachnospiraceae__uc	s__Lachnospiraceae__uc
sp6993	sp6993	14.4975	-1.55809	0.685396	-2.27327	0.0230101	0.130007	k__Bacteria	p__Firmicutes	c__Bacilli	o__Lactobacillales	f__Lactobacillaceae	g__Lactobacillaceae__uc	s__Lactobacillaceae__uc
sp7202	sp7202	115.446	0.125816	0.325498	0.386532	0.699102	0.892858	k__Bacteria	p__Firmicutes	c__Bacilli	o__Lactobacillales	f__Lactobacillales__uc	g__Lactobacillales__uc	s__Lactobacillales__uc
sp6997	sp6997	5.22887	-3.20975	1.27678	-2.51394	0.011939	0.0834127	k__Bacteria	p__Firmicutes	c__Bacilli	o__Lactobacillales	f__Lactobacillaceae	g__Lactobacillus	s__Lactobacillus acidophilus
sp6998	sp6998	1.68279	-0.0777407	0.450088	-0.172723	0.862869	0.961964	k__Bacteria	p__Firmicutes	c__Bacilli	o__Lactobacillales	f__Lactobacillaceae	g__Lactobacillus	s__Lactobacillus agilis
sp7002	sp7002	2.3445	-0.357121	0.310334	-1.15076	0.24983	0.524481	k__Bacteria	p__Firmicutes	c__Bacilli	o__Lactobacillales	f__Lactobacillaceae	g__Lactobacillus	s__Lactobacillus amylophilus
sp7003	sp7003	2.36204	0.315782	0.58008	0.544378	0.586182	0.819519	k__Bacteria	p__Firmicutes	c__Bacilli	o__Lactobacillales	f__Lactobacillaceae	g__Lactobacillus	s__Lactobacillus amylovorus
sp7005	sp7005	4.87078	2.96461	1.20304	2.46427	0.0137292	0.091026	k__Bacteria	p__Firmicutes	c__Bacilli	o__Lactobacillales	f__Lactobacillaceae	g__Lactobacillus	s__Lactobacillus animalis
sp7016	sp7016	15.7683	-2.36867	0.839217	-2.82248	0.0047654	0.0469139	k__Bacteria	p__Firmicutes	c__Bacilli	o__Lactobacillales	f__Lactobacillaceae	g__Lactobacillus	s__Lactobacillus brevis
sp7017	sp7017	1.75303	0.122352	1.07825	0.113472	0.909656	0.973151	k__Bacteria	p__Firmicutes	c__Bacilli	o__Lactobacillales	f__Lactobacillaceae	g__Lactobacillus	s__Lactobacillus buchneri
sp7019	sp7019	2.48529	-0.793899	0.591841	-1.34141	0.179788	0.433058	k__Bacteria	p__Firmicutes	c__Bacilli	o__Lactobacillales	f__Lactobacillaceae	g__Lactobacillus	s__Lactobacillus camelliae
sp7021	sp7021	6.38422	-1.59574	0.664054	-2.40302	0.0162603	0.102574	k__Bacteria	p__Firmicutes	c__Bacilli	o__Lactobacillales	f__Lactobacillaceae	g__Lactobacillus	s__Lactobacillus casei
sp7026	sp7026	1.49188	-0.187976	0.395271	-0.475562	0.634386	0.854847	k__Bacteria	p__Firmicutes	c__Bacilli	o__Lactobacillales	f__Lactobacillaceae	g__Lactobacillus	s__Lactobacillus concavus
sp7027	sp7027	1.98725	0.00852986	0.616557	0.0138347	0.988962	0.994579	k__Bacteria	p__Firmicutes	c__Bacilli	o__Lactobacillales	f__Lactobacillaceae	g__Lactobacillus	s__Lactobacillus coryniformis
sp7028	sp7028	9.47927	-0.331816	0.440523	-0.753233	0.45131	0.720488	k__Bacteria	p__Firmicutes	c__Bacilli	o__Lactobacillales	f__Lactobacillaceae	g__Lactobacillus	s__Lactobacillus crispatus
sp7031	sp7031	14.4385	1.54896	0.557858	2.77662	0.00549265	0.0510034	k__Bacteria	p__Firmicutes	c__Bacilli	o__Lactobacillales	f__Lactobacillaceae	g__Lactobacillus	s__Lactobacillus curvatus
sp7032	sp7032	9.46848	-0.39562	0.353407	-1.11945	0.26295	0.541957	k__Bacteria	p__Firmicutes	c__Bacilli	o__Lactobacillales	f__Lactobacillaceae	g__Lactobacillus	s__Lactobacillus delbrueckii
sp7034	sp7034	1.09377	-1.52628	0.98078	-1.55619	0.119662	0.351172	k__Bacteria	p__Firmicutes	c__Bacilli	o__Lactobacillales	f__Lactobacillaceae	g__Lactobacillus	s__Lactobacillus diolivorans
sp7041	sp7041	15.3095	-0.206281	0.571235	-0.361114	0.718014	0.903252	k__Bacteria	p__Firmicutes	c__Bacilli	o__Lactobacillales	f__Lactobacillaceae	g__Lactobacillus	s__Lactobacillus fermentum
sp7045	sp7045	3.14512	-3.41918	1.99585	-1.71315	0.0866848	0.289581	k__Bacteria	p__Firmicutes	c__Bacilli	o__Lactobacillales	f__Lactobacillaceae	g__Lactobacillus	s__Lactobacillus frumenti
sp7049	sp7049	20.5415	-0.919331	0.660316	-1.39226	0.163844	0.413027	k__Bacteria	p__Firmicutes	c__Bacilli	o__Lactobacillales	f__Lactobacillaceae	g__Lactobacillus	s__Lactobacillus gasseri
sp7052	sp7052	1.16541	-0.577084	0.4692	-1.22993	0.218723	0.487716	k__Bacteria	p__Firmicutes	c__Bacilli	o__Lactobacillales	f__Lactobacillaceae	g__Lactobacillus	s__Lactobacillus gigeriorum
sp7061	sp7061	1.98054	-0.691833	0.51967	-1.33129	0.183092	0.439253	k__Bacteria	p__Firmicutes	c__Bacilli	o__Lactobacillales	f__Lactobacillaceae	g__Lactobacillus	s__Lactobacillus helveticus
sp7065	sp7065	0.58781	-1.23528	1.23786	-0.997918	0.318319	NA	k__Bacteria	p__Firmicutes	c__Bacilli	o__Lactobacillales	f__Lactobacillaceae	g__Lactobacillus	s__Lactobacillus hominis
sp7066	sp7066	1.24972	0.534952	0.55731	0.959883	0.337114	0.617449	k__Bacteria	p__Firmicutes	c__Bacilli	o__Lactobacillales	f__Lactobacillaceae	g__Lactobacillus	s__Lactobacillus hordei
sp7067	sp7067	7.73761	0.147158	0.258348	0.569612	0.568941	0.810489	k__Bacteria	p__Firmicutes	c__Bacilli	o__Lactobacillales	f__Lactobacillaceae	g__Lactobacillus	s__Lactobacillus iners
sp7068	sp7068	1.31324	-0.690789	0.688855	-1.00281	0.315954	0.594361	k__Bacteria	p__Firmicutes	c__Bacilli	o__Lactobacillales	f__Lactobacillaceae	g__Lactobacillus	s__Lactobacillus ingluviei
sp7070	sp7070	6.77186	0.851407	0.352759	2.41356	0.0157974	0.100631	k__Bacteria	p__Firmicutes	c__Bacilli	o__Lactobacillales	f__Lactobacillaceae	g__Lactobacillus	s__Lactobacillus jensenii
sp7071	sp7071	2.08129	-1.2412	0.63281	-1.96141	0.0498317	0.20623	k__Bacteria	p__Firmicutes	c__Bacilli	o__Lactobacillales	f__Lactobacillaceae	g__Lactobacillus	s__Lactobacillus johnsonii
sp7072	sp7072	0.795959	0.30777	0.637093	0.483086	0.629035	0.851645	k__Bacteria	p__Firmicutes	c__Bacilli	o__Lactobacillales	f__Lactobacillaceae	g__Lactobacillus	s__Lactobacillus kalixensis
sp7079	sp7079	0.544951	1.07255	1.47433	0.727483	0.46693	NA	k__Bacteria	p__Firmicutes	c__Bacilli	o__Lactobacillales	f__Lactobacillaceae	g__Lactobacillus	s__Lactobacillus kitasatonis
sp7092	sp7092	686.796	-0.686369	3.02966	-0.22655	0.820774	0.950826	k__Bacteria	p__Firmicutes	c__Bacilli	o__Lactobacillales	f__Lactobacillaceae	g__Lactobacillus	s__Lactobacillus mucosae
sp7098	sp7098	1.33782	0.206741	0.744994	0.277507	0.781391	0.934186	k__Bacteria	p__Firmicutes	c__Bacilli	o__Lactobacillales	f__Lactobacillaceae	g__Lactobacillus	s__Lactobacillus nodensis
sp7102	sp7102	30.4068	0.0564881	3.04804	0.0185326	0.985214	0.993864	k__Bacteria	p__Firmicutes	c__Bacilli	o__Lactobacillales	f__Lactobacillaceae	g__Lactobacillus	s__Lactobacillus oris
sp7104	sp7104	0.854038	-1.96476	1.84586	-1.06442	0.28714	0.565832	k__Bacteria	p__Firmicutes	c__Bacilli	o__Lactobacillales	f__Lactobacillaceae	g__Lactobacillus	s__Lactobacillus otakiensis
sp7109	sp7109	1.27589	-2.18644	0.838141	-2.60868	0.00908919	0.0703864	k__Bacteria	p__Firmicutes	c__Bacilli	o__Lactobacillales	f__Lactobacillaceae	g__Lactobacillus	s__Lactobacillus parabuchneri
sp7110	sp7110	8.85108	-1.64859	0.648603	-2.54175	0.0110299	0.0791329	k__Bacteria	p__Firmicutes	c__Bacilli	o__Lactobacillales	f__Lactobacillaceae	g__Lactobacillus	s__Lactobacillus paracasei
sp7111	sp7111	8.66712	-0.0606162	0.189625	-0.319663	0.749224	0.915962	k__Bacteria	p__Firmicutes	c__Bacilli	o__Lactobacillales	f__Lactobacillaceae	g__Lactobacillus	s__Lactobacillus paracollinoides
sp7116	sp7116	0.628058	-0.126693	0.583322	-0.217193	0.828058	0.951005	k__Bacteria	p__Firmicutes	c__Bacilli	o__Lactobacillales	f__Lactobacillaceae	g__Lactobacillus	s__Lactobacillus pasteurii
sp7118	sp7118	59.0491	-0.541719	3.05306	-0.177435	0.859167	0.961964	k__Bacteria	p__Firmicutes	c__Bacilli	o__Lactobacillales	f__Lactobacillaceae	g__Lactobacillus	s__Lactobacillus pentosus
sp7120	sp7120	17.4207	-1.63784	0.430106	-3.80798	0.000140104	0.0051286	k__Bacteria	p__Firmicutes	c__Bacilli	o__Lactobacillales	f__Lactobacillaceae	g__Lactobacillus	s__Lactobacillus plantarum
sp7122	sp7122	1.78124	-3.24116	1.18065	-2.74523	0.00604694	0.0549511	k__Bacteria	p__Firmicutes	c__Bacilli	o__Lactobacillales	f__Lactobacillaceae	g__Lactobacillus	s__Lactobacillus pontis
sp7126	sp7126	21.7429	-0.832757	0.333571	-2.49649	0.0125429	0.0867665	k__Bacteria	p__Firmicutes	c__Bacilli	o__Lactobacillales	f__Lactobacillaceae	g__Lactobacillus	s__Lactobacillus reuteri
sp7127	sp7127	16.2648	-0.11272	0.252755	-0.445966	0.655622	0.869368	k__Bacteria	p__Firmicutes	c__Bacilli	o__Lactobacillales	f__Lactobacillaceae	g__Lactobacillus	s__Lactobacillus rhamnosus
sp7128	sp7128	182.661	0.265511	0.275917	0.962285	0.335906	0.61649	k__Bacteria	p__Firmicutes	c__Bacilli	o__Lactobacillales	f__Lactobacillaceae	g__Lactobacillus	s__Lactobacillus rogosae
sp7130	sp7130	291.559	0.490589	0.39578	1.23955	0.215142	0.483686	k__Bacteria	p__Firmicutes	c__Bacilli	o__Lactobacillales	f__Lactobacillaceae	g__Lactobacillus	s__Lactobacillus ruminis
sp7131	sp7131	24.5297	0.118348	1.30088	0.0909758	0.927512	0.974375	k__Bacteria	p__Firmicutes	c__Bacilli	o__Lactobacillales	f__Lactobacillaceae	g__Lactobacillus	s__Lactobacillus ruminis CAG:367
sp7133	sp7133	65.0444	2.68847	0.687016	3.91326	9.10588e-05	0.0038797	k__Bacteria	p__Firmicutes	c__Bacilli	o__Lactobacillales	f__Lactobacillaceae	g__Lactobacillus	s__Lactobacillus sakei
sp7134	sp7134	8.7643	-0.0859069	0.287379	-0.298932	0.764992	0.925181	k__Bacteria	p__Firmicutes	c__Bacilli	o__Lactobacillales	f__Lactobacillaceae	g__Lactobacillus	s__Lactobacillus salivarius
sp7175	sp7175	0.550598	-1.29426	0.930602	-1.39078	0.164292	NA	k__Bacteria	p__Firmicutes	c__Bacilli	o__Lactobacillales	f__Lactobacillaceae	g__Lactobacillus	s__Lactobacillus taiwanensis
sp7176	sp7176	0.851571	1.76001	0.63011	2.79318	0.00521929	0.0496884	k__Bacteria	p__Firmicutes	c__Bacilli	o__Lactobacillales	f__Lactobacillaceae	g__Lactobacillus	s__Lactobacillus thailandensis
sp7178	sp7178	1.93167	0.295781	1.02591	0.288311	0.773109	0.930784	k__Bacteria	p__Firmicutes	c__Bacilli	o__Lactobacillales	f__Lactobacillaceae	g__Lactobacillus	s__Lactobacillus ultunensis
sp7181	sp7181	154.208	-0.795719	3.04289	-0.261501	0.793706	0.943544	k__Bacteria	p__Firmicutes	c__Bacilli	o__Lactobacillales	f__Lactobacillaceae	g__Lactobacillus	s__Lactobacillus vaginalis
sp7182	sp7182	2.65145	-1.40077	1.34034	-1.04509	0.295983	0.573181	k__Bacteria	p__Firmicutes	c__Bacilli	o__Lactobacillales	f__Lactobacillaceae	g__Lactobacillus	s__Lactobacillus versmoldensis
sp7188	sp7188	725.305	-0.37133	0.55306	-0.67141	0.501959	0.75932	k__Bacteria	p__Firmicutes	c__Bacilli	o__Lactobacillales	f__Lactobacillaceae	g__Lactobacillus	s__Lactobacillus__uc
sp7246	sp7246	33.406	0.775228	0.394676	1.96421	0.0495054	0.205207	k__Bacteria	p__Firmicutes	c__Bacilli	o__Lactobacillales	f__Streptococcaceae	g__Lactococcus	s__Lactococcus garvieae
sp7247	sp7247	235.656	0.306993	0.38473	0.797945	0.424903	0.696259	k__Bacteria	p__Firmicutes	c__Bacilli	o__Lactobacillales	f__Streptococcaceae	g__Lactococcus	s__Lactococcus lactis
sp7248	sp7248	2.9187	-0.698423	0.488491	-1.42976	0.152787	0.398033	k__Bacteria	p__Firmicutes	c__Bacilli	o__Lactobacillales	f__Streptococcaceae	g__Lactococcus	s__Lactococcus piscium
sp7250	sp7250	2.66379	-1.70129	0.594333	-2.86252	0.00420283	0.0435186	k__Bacteria	p__Firmicutes	c__Bacilli	o__Lactobacillales	f__Streptococcaceae	g__Lactococcus	s__Lactococcus raffinolactis
sp7252	sp7252	13.6066	-0.439181	1.05061	-0.418027	0.675928	0.879247	k__Bacteria	p__Firmicutes	c__Bacilli	o__Lactobacillales	f__Streptococcaceae	g__Lactococcus	s__Lactococcus__uc
sp7781	sp7781	106.204	0.028777	0.159038	0.180944	0.856412	0.961964	k__Bacteria	p__Firmicutes	c__Clostridia	o__Clostridiales	f__Clostridiaceae	g__Lactonifactor	s__Lactonifactor longoviformis
sp8985	sp8985	3.60744	-0.51992	0.2291	-2.2694	0.023244	0.130478	k__Bacteria	p__Firmicutes	c__Tissierellia	o__Tissierellales	f__Peptoniphilaceae	g__Lagierella	s__Lagierella massiliensis
sp3243	sp3243	0.979686	1.17275	0.644124	1.8207	0.0686529	0.248163	k__Bacteria	p__Bacteroidetes	c__Bacteroidia	o__Bacteroidales	f__Porphyromonadaceae	g__Lascolabacillus	s__Lascolabacillus massiliensis
sp11143	sp11143	2.06718	-0.0977065	0.568205	-0.171956	0.863472	0.961964	k__Bacteria	p__Proteobacteria	c__Betaproteobacteria	o__Burkholderiales	f__Burkholderiaceae	g__Lautropia	s__Lautropia mirabilis
sp895	sp895	18.3839	-0.252054	2.01097	-0.125339	0.900255	0.97013	k__Bacteria	p__Actinobacteria	c__Actinobacteria	o__Corynebacteriales	f__Corynebacteriales__na	g__Lawsonella	s__Lawsonella clevelandensis
sp12179	sp12179	15.3188	0.0280887	0.284784	0.0986316	0.921431	0.973858	k__Bacteria	p__Proteobacteria	c__Deltaproteobacteria	o__Desulfovibrionales	f__Desulfovibrionaceae	g__Lawsonia	s__Lawsonia intracellularis
sp13219	sp13219	4.52568	-0.364634	0.985096	-0.370151	0.71127	0.900873	k__Bacteria	p__Proteobacteria	c__Gammaproteobacteria	o__Enterobacterales	f__Enterobacteriaceae	g__Leclercia	s__Leclercia adecarboxylata
sp1443	sp1443	4.91435	0.699519	0.489323	1.42956	0.152842	0.398033	k__Bacteria	p__Actinobacteria	c__Actinobacteria	o__Micrococcales	f__Microbacteriaceae	g__Leifsonia	s__Leifsonia sp. Leaf336
sp13221	sp13221	0.714638	0.00467351	0.646864	0.00722486	0.994235	0.99769	k__Bacteria	p__Proteobacteria	c__Gammaproteobacteria	o__Enterobacterales	f__Enterobacteriaceae	g__Lelliottia	s__Lelliottia amnigena
sp3211	sp3211	2.27532	0.906585	0.380081	2.38524	0.0170678	0.106377	k__Bacteria	p__Bacteroidetes	c__Bacteroidia	o__Bacteroidales	f__Lentimicrobiaceae	g__Lentimicrobium	s__Lentimicrobium saccharophilum
sp9181	sp9181	0.81017	0.105522	0.546516	0.193081	0.846896	0.959299	k__Bacteria	p__Lentisphaerae	c__Lentisphaeria	o__Lentisphaerales	f__Lentisphaeraceae	g__Lentisphaera	s__Lentisphaera araneosa
sp9167	sp9167	2.66802	0.596286	0.509221	1.17098	0.241609	0.515975	k__Bacteria	p__Lentisphaerae	c__Lentisphaerae__na	o__Lentisphaerae__na	f__Lentisphaerae__na	g__Lentisphaerae__na	s__Lentisphaerae bacterium GWF2_38_69
sp9168	sp9168	8.35761	0.632931	0.605149	1.04591	0.295603	0.573181	k__Bacteria	p__Lentisphaerae	c__Lentisphaerae__na	o__Lentisphaerae__na	f__Lentisphaerae__na	g__Lentisphaerae__na	s__Lentisphaerae bacterium GWF2_44_16
sp9169	sp9169	9.95405	0.486846	0.615756	0.790647	0.42915	0.699724	k__Bacteria	p__Lentisphaerae	c__Lentisphaerae__na	o__Lentisphaerae__na	f__Lentisphaerae__na	g__Lentisphaerae__na	s__Lentisphaerae bacterium GWF2_45_14
sp9170	sp9170	3.28554	0.347694	0.621779	0.559192	0.576031	0.814706	k__Bacteria	p__Lentisphaerae	c__Lentisphaerae__na	o__Lentisphaerae__na	f__Lentisphaerae__na	g__Lentisphaerae__na	s__Lentisphaerae bacterium GWF2_49_21
sp9171	sp9171	3.37418	-0.033783	0.576551	-0.058595	0.953275	0.981267	k__Bacteria	p__Lentisphaerae	c__Lentisphaerae__na	o__Lentisphaerae__na	f__Lentisphaerae__na	g__Lentisphaerae__na	s__Lentisphaerae bacterium GWF2_50_93
sp9172	sp9172	5.66366	0.738291	0.772039	0.956286	0.338928	0.618298	k__Bacteria	p__Lentisphaerae	c__Lentisphaerae__na	o__Lentisphaerae__na	f__Lentisphaerae__na	g__Lentisphaerae__na	s__Lentisphaerae bacterium GWF2_52_8
sp9175	sp9175	0.920636	-0.50973	0.618645	-0.823946	0.40997	0.686495	k__Bacteria	p__Lentisphaerae	c__Lentisphaerae__na	o__Lentisphaerae__na	f__Lentisphaerae__na	g__Lentisphaerae__na	s__Lentisphaerae bacterium RIFOXYA12_FULL_48_11
sp9180	sp9180	5.35325	-0.0520545	0.494935	-0.105174	0.916237	0.973151	k__Bacteria	p__Lentisphaerae	c__Lentisphaerae__uc	o__Lentisphaerae__uc	f__Lentisphaerae__uc	g__Lentisphaerae__uc	s__Lentisphaerae__uc
sp14920	sp14920	2.45955	-0.892909	0.398885	-2.23851	0.0251876	0.135331	k__Bacteria	p__Spirochaetes	c__Spirochaetia	o__Spirochaetia__na	f__Leptospiraceae	g__Leptonema	s__Leptonema illini
sp9087	sp9087	3.43818	-0.899244	0.563348	-1.59625	0.110434	0.335692	k__Bacteria	p__Fusobacteria	c__Fusobacteriia	o__Fusobacteriales	f__Leptotrichiaceae	g__Leptotrichia	s__Leptotrichia hofstadii
sp9088	sp9088	0.5545	-0.998692	0.652143	-1.5314	0.12567	NA	k__Bacteria	p__Fusobacteria	c__Fusobacteriia	o__Fusobacteriales	f__Leptotrichiaceae	g__Leptotrichia	s__Leptotrichia shahii
sp9091	sp9091	1.15609	-0.845076	0.408559	-2.06843	0.0385997	0.179465	k__Bacteria	p__Fusobacteria	c__Fusobacteriia	o__Fusobacteriales	f__Leptotrichiaceae	g__Leptotrichia	s__Leptotrichia sp. oral taxon 215
sp9094	sp9094	1.11368	-2.58334	0.898533	-2.87507	0.00403943	0.042504	k__Bacteria	p__Fusobacteria	c__Fusobacteriia	o__Fusobacteriales	f__Leptotrichiaceae	g__Leptotrichia	s__Leptotrichia sp. oral taxon 879
sp9097	sp9097	3.31654	-0.241731	0.266097	-0.908431	0.36365	0.642488	k__Bacteria	p__Fusobacteria	c__Fusobacteriia	o__Fusobacteriales	f__Leptotrichiaceae	g__Leptotrichia	s__Leptotrichia__uc
sp7210	sp7210	21.5835	1.01516	0.870484	1.1662	0.243534	0.519233	k__Bacteria	p__Firmicutes	c__Bacilli	o__Lactobacillales	f__Leuconostocaceae	g__Leuconostoc	s__Leuconostoc carnosum
sp7211	sp7211	3.43541	0.228031	0.8642	0.263864	0.791885	0.942358	k__Bacteria	p__Firmicutes	c__Bacilli	o__Lactobacillales	f__Leuconostocaceae	g__Leuconostoc	s__Leuconostoc citreum
sp7214	sp7214	4.77873	0.235616	0.72638	0.32437	0.745658	0.915962	k__Bacteria	p__Firmicutes	c__Bacilli	o__Lactobacillales	f__Leuconostocaceae	g__Leuconostoc	s__Leuconostoc gelidum
sp7216	sp7216	1.41347	-2.14596	0.848747	-2.52839	0.0114588	0.0809277	k__Bacteria	p__Firmicutes	c__Bacilli	o__Lactobacillales	f__Leuconostocaceae	g__Leuconostoc	s__Leuconostoc lactis
sp7217	sp7217	20.4945	1.26176	0.581673	2.1692	0.0300676	0.152237	k__Bacteria	p__Firmicutes	c__Bacilli	o__Lactobacillales	f__Leuconostocaceae	g__Leuconostoc	s__Leuconostoc mesenteroides
sp7218	sp7218	1.02659	0.347476	0.800107	0.434288	0.66408	0.87177	k__Bacteria	p__Firmicutes	c__Bacilli	o__Lactobacillales	f__Leuconostocaceae	g__Leuconostoc	s__Leuconostoc pseudomesenteroides
sp7220	sp7220	0.713129	1.67212	1.11585	1.49852	0.133999	0.371284	k__Bacteria	p__Firmicutes	c__Bacilli	o__Lactobacillales	f__Leuconostocaceae	g__Leuconostoc	s__Leuconostoc sp. DORA_2
sp7221	sp7221	14.3854	-0.17744	0.564586	-0.314283	0.753306	0.917452	k__Bacteria	p__Firmicutes	c__Bacilli	o__Lactobacillales	f__Leuconostocaceae	g__Leuconostoc	s__Leuconostoc__uc
sp7223	sp7223	0.86681	0.546804	0.643472	0.849772	0.395452	0.672513	k__Bacteria	p__Firmicutes	c__Bacilli	o__Lactobacillales	f__Leuconostocaceae	g__Leuconostocaceae__uc	s__Leuconostocaceae__uc
sp7916	sp7916	23.763	-0.0978266	0.250565	-0.390424	0.696223	0.891811	k__Bacteria	p__Firmicutes	c__Clostridia	o__Clostridiales	f__Clostridiales__na	g__Levyella	s__Levyella massiliensis
sp2375	sp2375	262.427	-0.749715	0.431508	-1.73743	0.0823114	0.280376	k__Bacteria	p__Actinobacteria	c__Coriobacteriia	o__Coriobacteriales	f__Atopobiaceae	g__Libanicoccus	s__Libanicoccus massiliensis
sp6370	sp6370	2.01532	-0.408525	0.373696	-1.0932	0.274305	0.554368	k__Bacteria	p__Firmicutes	c__Bacilli	o__Bacillales	f__Listeriaceae	g__Listeria	s__Listeria grayi
sp6374	sp6374	22.6915	0.154066	0.199045	0.774025	0.438916	0.706958	k__Bacteria	p__Firmicutes	c__Bacilli	o__Bacillales	f__Listeriaceae	g__Listeria	s__Listeria monocytogenes
sp6381	sp6381	2.95065	-0.587233	0.281423	-2.08665	0.0369196	0.174145	k__Bacteria	p__Firmicutes	c__Bacilli	o__Bacillales	f__Listeriaceae	g__Listeria	s__Listeria__uc
sp7782	sp7782	10.5737	-0.415485	0.20667	-2.01038	0.0443914	0.19261	k__Bacteria	p__Firmicutes	c__Clostridia	o__Clostridiales	f__Clostridiaceae	g__Lutispora	s__Lutispora thermophila
sp14718	sp14718	0.241364	-0.308044	1.02169	-0.301506	0.763029	NA	k__Bacteria	p__Proteobacteria	c__Gammaproteobacteria	o__Xanthomonadales	f__Xanthomonadaceae	g__Lysobacter	s__Lysobacter sp. A03
sp3244	sp3244	10.067	-0.646256	0.419696	-1.53982	0.123604	0.356239	k__Bacteria	p__Bacteroidetes	c__Bacteroidia	o__Bacteroidales	f__Porphyromonadaceae	g__Macellibacteroides	s__Macellibacteroides sp. HH-ZS
sp8482	sp8482	11.677	-0.349582	0.179512	-1.9474	0.0514867	0.210399	k__Bacteria	p__Firmicutes	c__Clostridia	o__Clostridiales	f__Ruminococcaceae	g__Mageeibacillus	s__Mageeibacillus indolicus
sp8670	sp8670	7.69387	-0.568618	0.238319	-2.38596	0.0170348	0.106377	k__Bacteria	p__Firmicutes	c__Clostridia	o__Thermoanaerobacterales	f__Thermoanaerobacterales Family IV. Incertae Sedis	g__Mahella	s__Mahella australiensis
sp12180	sp12180	182.103	0.463335	0.412898	1.12215	0.261797	0.540866	k__Bacteria	p__Proteobacteria	c__Deltaproteobacteria	o__Desulfovibrionales	f__Desulfovibrionaceae	g__Mailhella	s__Mailhella massiliensis
sp7783	sp7783	7.01596	-0.0519599	0.20367	-0.255118	0.798632	0.945623	k__Bacteria	p__Firmicutes	c__Clostridia	o__Clostridiales	f__Clostridiaceae	g__Maledivibacter	s__Maledivibacter halophilus
sp3503	sp3503	2.33525	0.704568	0.349427	2.01635	0.0437631	0.19116	k__Bacteria	p__Bacteroidetes	c__Bacteroidia	o__Marinilabiliales	f__Marinifilaceae	g__Marinifilum	s__Marinifilum fragile
sp3511	sp3511	1.73361	-0.0446718	0.366839	-0.121775	0.903077	0.970677	k__Bacteria	p__Bacteroidetes	c__Bacteroidia	o__Marinilabiliales	f__Marinilabiliaceae	g__Marinilabilia	s__Marinilabilia salmonicolor
sp3519	sp3519	4.92293	-0.0790632	0.35339	-0.223728	0.822969	0.950826	k__Bacteria	p__Bacteroidetes	c__Bacteroidia	o__Marinilabiliales	f__Prolixibacteraceae	g__Mariniphaga	s__Mariniphaga anaerophila
sp8235	sp8235	284.594	-0.153246	0.126318	-1.21317	0.225064	0.496555	k__Bacteria	p__Firmicutes	c__Clostridia	o__Clostridiales	f__Lachnospiraceae	g__Marvinbryantia	s__Marvinbryantia formatexigens
sp8483	sp8483	146.382	-0.000262749	0.242788	-0.00108221	0.999137	0.9993	k__Bacteria	p__Firmicutes	c__Clostridia	o__Clostridiales	f__Ruminococcaceae	g__Massilimaliae	s__Massilimaliae massiliensis
sp7784	sp7784	224.993	-0.00929558	0.202755	-0.0458464	0.963433	0.984262	k__Bacteria	p__Firmicutes	c__Clostridia	o__Clostridiales	f__Clostridiaceae	g__Massilioclostridium	s__Massilioclostridium coli
sp8736	sp8736	13.3122	-0.0326485	0.195924	-0.166639	0.867654	0.961964	k__Bacteria	p__Firmicutes	c__Erysipelotrichia	o__Erysipelotrichales	f__Erysipelotrichaceae	g__Massiliomicrobiota	s__Massiliomicrobiota timonensis
sp3189	sp3189	224.609	1.43893	0.347581	4.13983	3.47562e-05	0.00188191	k__Bacteria	p__Bacteroidetes	c__Bacteroidia	o__Bacteroidales	f__Bacteroidaceae	g__Mediterranea	s__Mediterranea massiliensis
sp8840	sp8840	127.18	0.488728	2.442	0.200135	0.841375	0.958337	k__Bacteria	p__Firmicutes	c__Negativicutes	o__Selenomonadales	f__Selenomonadaceae	g__Megamonas	s__Megamonas funiformis
sp8841	sp8841	25.9201	0.30324	3.05083	0.0993958	0.920824	0.973858	k__Bacteria	p__Firmicutes	c__Negativicutes	o__Selenomonadales	f__Selenomonadaceae	g__Megamonas	s__Megamonas funiformis CAG:377
sp8842	sp8842	48.9739	1.14949	0.455688	2.52254	0.0116511	0.0820632	k__Bacteria	p__Firmicutes	c__Negativicutes	o__Selenomonadales	f__Selenomonadaceae	g__Megamonas	s__Megamonas hypermegale
sp8843	sp8843	166.512	0.536291	3.03468	0.176721	0.859728	0.961964	k__Bacteria	p__Firmicutes	c__Negativicutes	o__Selenomonadales	f__Selenomonadaceae	g__Megamonas	s__Megamonas rupellensis
sp8844	sp8844	43.0285	0.451365	3.04573	0.148196	0.882188	0.964175	k__Bacteria	p__Firmicutes	c__Negativicutes	o__Selenomonadales	f__Selenomonadaceae	g__Megamonas	s__Megamonas sp. Calf98-2
sp8845	sp8845	69.8832	0.645292	2.95105	0.218665	0.826911	0.950826	k__Bacteria	p__Firmicutes	c__Negativicutes	o__Selenomonadales	f__Selenomonadaceae	g__Megamonas	s__Megamonas sp. Marseille-P3344
sp8846	sp8846	2624.44	0.361932	3.02373	0.119697	0.904723	0.971642	k__Bacteria	p__Firmicutes	c__Negativicutes	o__Selenomonadales	f__Selenomonadaceae	g__Megamonas	s__Megamonas__uc
sp8915	sp8915	21.1343	-0.45682	0.328679	-1.38987	0.164569	0.413083	k__Bacteria	p__Firmicutes	c__Negativicutes	o__Veillonellales	f__Veillonellaceae	g__Megasphaera	s__Megasphaera cerevisiae
sp8916	sp8916	289.804	-2.78895	0.59888	-4.65694	3.20951e-06	0.000397215	k__Bacteria	p__Firmicutes	c__Negativicutes	o__Veillonellales	f__Veillonellaceae	g__Megasphaera	s__Megasphaera elsdenii
sp8917	sp8917	17.4504	0.147934	2.14269	0.0690414	0.944957	0.978853	k__Bacteria	p__Firmicutes	c__Negativicutes	o__Veillonellales	f__Veillonellaceae	g__Megasphaera	s__Megasphaera elsdenii CAG:570
sp8919	sp8919	244.661	0.426969	3.0309	0.140872	0.887971	0.966431	k__Bacteria	p__Firmicutes	c__Negativicutes	o__Veillonellales	f__Veillonellaceae	g__Megasphaera	s__Megasphaera massiliensis
sp8920	sp8920	64.1626	-0.174902	1.95537	-0.0894468	0.928727	0.974735	k__Bacteria	p__Firmicutes	c__Negativicutes	o__Veillonellales	f__Veillonellaceae	g__Megasphaera	s__Megasphaera micronuciformis
sp8921	sp8921	12.744	-0.480276	0.168854	-2.84432	0.00445059	0.0448337	k__Bacteria	p__Firmicutes	c__Negativicutes	o__Veillonellales	f__Veillonellaceae	g__Megasphaera	s__Megasphaera paucivorans
sp8922	sp8922	8.37569	-0.248077	1.66943	-0.1486	0.881869	0.964175	k__Bacteria	p__Firmicutes	c__Negativicutes	o__Veillonellales	f__Veillonellaceae	g__Megasphaera	s__Megasphaera sp. BL7
sp8923	sp8923	12.0635	-0.088341	0.2276	-0.388142	0.697911	0.892214	k__Bacteria	p__Firmicutes	c__Negativicutes	o__Veillonellales	f__Veillonellaceae	g__Megasphaera	s__Megasphaera sp. BV3C16-1
sp8924	sp8924	71.9394	-0.593074	2.53185	-0.234245	0.814795	0.950826	k__Bacteria	p__Firmicutes	c__Negativicutes	o__Veillonellales	f__Veillonellaceae	g__Megasphaera	s__Megasphaera sp. DISK 18
sp8925	sp8925	16.3631	0.686353	0.568754	1.20677	0.227522	0.498592	k__Bacteria	p__Firmicutes	c__Negativicutes	o__Veillonellales	f__Veillonellaceae	g__Megasphaera	s__Megasphaera sp. DJF_B143
sp8926	sp8926	52.8572	0.954964	0.395924	2.41199	0.0158657	0.100819	k__Bacteria	p__Firmicutes	c__Negativicutes	o__Veillonellales	f__Veillonellaceae	g__Megasphaera	s__Megasphaera sp. MJR8396C
sp8927	sp8927	2.53182	0.62255	1.23531	0.503963	0.614287	0.838955	k__Bacteria	p__Firmicutes	c__Negativicutes	o__Veillonellales	f__Veillonellaceae	g__Megasphaera	s__Megasphaera sp. NM10
sp8928	sp8928	1.89567	0.771807	0.482822	1.59853	0.109924	0.334536	k__Bacteria	p__Firmicutes	c__Negativicutes	o__Veillonellales	f__Veillonellaceae	g__Megasphaera	s__Megasphaera sp. UPII 135-E
sp8929	sp8929	1.68739	-0.449732	0.451775	-0.995478	0.319504	0.597222	k__Bacteria	p__Firmicutes	c__Negativicutes	o__Veillonellales	f__Veillonellaceae	g__Megasphaera	s__Megasphaera sp. UPII 199-6
sp8930	sp8930	1090.62	-0.299265	2.98067	-0.100402	0.920025	0.973858	k__Bacteria	p__Firmicutes	c__Negativicutes	o__Veillonellales	f__Veillonellaceae	g__Megasphaera	s__Megasphaera__uc
sp2622	sp2622	1.86682	-0.639609	1.55651	-0.410926	0.681127	0.882477	k__Bacteria	p__Bacteria__na	c__Bacteria__na	o__Bacteria__na	f__Bacteria__na	g__Bacteria__na	s__Melainabacteria sp. 35_41
sp8737	sp8737	153.021	-0.444839	0.312033	-1.42561	0.15398	0.399349	k__Bacteria	p__Firmicutes	c__Erysipelotrichia	o__Erysipelotrichales	f__Erysipelotrichaceae	g__Merdibacter	s__Merdibacter massiliensis
sp9897	sp9897	5.80218	0.542901	0.474777	1.14348	0.252837	0.527387	k__Bacteria	p__Proteobacteria	c__Alphaproteobacteria	o__Rhizobiales	f__Phyllobacteriaceae	g__Mesorhizobium	s__Mesorhizobium__uc
sp13570	sp13570	5.54944	-0.130934	0.281401	-0.465291	0.641723	0.860597	k__Bacteria	p__Proteobacteria	c__Gammaproteobacteria	o__Gammaproteobacteria__na	f__Gammaproteobacteria__na	g__Gammaproteobacteria__na	s__methanotrophic bacterial endosymbiont of Bathymodiolus sp.
sp1739	sp1739	3.55106	-1.05705	0.370605	-2.85221	0.00434158	0.0441541	k__Bacteria	p__Actinobacteria	c__Actinobacteria	o__Micrococcales	f__Micrococcales__uc	g__Micrococcales__uc	s__Micrococcales__uc
sp3495	sp3495	17.3295	0.200937	0.282098	0.712296	0.476282	0.741179	k__Bacteria	p__Bacteroidetes	c__Bacteroidia	o__Bacteroidales	f__Rikenellaceae	g__Millionella	s__Millionella massiliensis
sp8847	sp8847	946.512	-0.0492283	3.02313	-0.0162839	0.987008	0.994043	k__Bacteria	p__Firmicutes	c__Negativicutes	o__Selenomonadales	f__Selenomonadaceae	g__Mitsuokella	s__Mitsuokella jalaludinii
sp8848	sp8848	336.209	-0.4504	2.72568	-0.165243	0.868753	0.961964	k__Bacteria	p__Firmicutes	c__Negativicutes	o__Selenomonadales	f__Selenomonadaceae	g__Mitsuokella	s__Mitsuokella multacida
sp8849	sp8849	9.53728	-0.74516	0.31283	-2.382	0.0172191	0.106842	k__Bacteria	p__Firmicutes	c__Negativicutes	o__Selenomonadales	f__Selenomonadaceae	g__Mitsuokella	s__Mitsuokella sp. oral taxon 131
sp8850	sp8850	304.282	-0.236914	3.02931	-0.0782073	0.937663	0.97656	k__Bacteria	p__Firmicutes	c__Negativicutes	o__Selenomonadales	f__Selenomonadaceae	g__Mitsuokella	s__Mitsuokella__uc
sp7811	sp7811	96.2266	0.158901	0.949113	0.167421	0.867039	0.961964	k__Bacteria	p__Firmicutes	c__Clostridia	o__Clostridiales	f__Clostridiales Family XIII. Incertae Sedis	g__Mobilibacterium	s__Mobilibacterium timonense
sp653	sp653	2.78851	-0.620073	0.363723	-1.70479	0.0882329	0.290821	k__Bacteria	p__Actinobacteria	c__Actinobacteria	o__Actinomycetales	f__Actinomycetaceae	g__Mobiluncus	s__Mobiluncus curtisii
sp7812	sp7812	8.1549	-0.330144	0.236693	-1.39482	0.163072	0.411878	k__Bacteria	p__Firmicutes	c__Clostridia	o__Clostridiales	f__Clostridiales Family XIII. Incertae Sedis	g__Mogibacterium	s__Mogibacterium sp. CM50
sp7813	sp7813	4.57408	-0.480401	0.302916	-1.58592	0.112757	0.341159	k__Bacteria	p__Firmicutes	c__Clostridia	o__Clostridiales	f__Clostridiales Family XIII. Incertae Sedis	g__Mogibacterium	s__Mogibacterium timidum
sp7814	sp7814	60.2746	-0.0364478	0.293217	-0.124303	0.901075	0.97013	k__Bacteria	p__Firmicutes	c__Clostridia	o__Clostridiales	f__Clostridiales Family XIII. Incertae Sedis	g__Mogibacterium	s__Mogibacterium__uc
sp15040	sp15040	2.74516	-2.08724	1.11002	-1.88037	0.0600579	0.228888	k__Bacteria	p__Tenericutes	c__Mollicutes	o__Mollicutes__uc	f__Mollicutes__uc	g__Mollicutes__uc	s__Mollicutes__uc
sp13359	sp13359	1.87469	-2.47313	0.826018	-2.99404	0.00275309	0.0331262	k__Bacteria	p__Proteobacteria	c__Gammaproteobacteria	o__Enterobacterales	f__Morganellaceae	g__Morganella	s__Morganella morganii
sp13363	sp13363	0.0537854	-0.321643	3.0557	-0.10526	0.91617	NA	k__Bacteria	p__Proteobacteria	c__Gammaproteobacteria	o__Enterobacterales	f__Morganellaceae	g__Morganella	s__Morganella__uc
sp4383	sp4383	2.23806	0.428182	0.496888	0.861727	0.388838	0.663552	k__Bacteria	p__Bacteroidetes	c__Sphingobacteriia	o__Sphingobacteriales	f__Sphingobacteriaceae	g__Mucilaginibacter	s__Mucilaginibacter__uc
sp3496	sp3496	18.6272	-0.565988	0.35965	-1.57372	0.115553	0.342941	k__Bacteria	p__Bacteroidetes	c__Bacteroidia	o__Bacteroidales	f__Rikenellaceae	g__Mucinivorans	s__Mucinivorans hirudinis
sp5647	sp5647	1.58685	-0.0667687	0.428076	-0.155974	0.876054	0.963805	k__Bacteria	p__Deferribacteres	c__Deferribacteres	o__Deferribacterales	f__Deferribacteraceae	g__Mucispirillum	s__Mucispirillum schaedleri
sp8986	sp8986	6.98867	-0.217918	0.234229	-0.930361	0.352184	0.630807	k__Bacteria	p__Firmicutes	c__Tissierellia	o__Tissierellales	f__Peptoniphilaceae	g__Murdochiella	s__Murdochiella massiliensis
sp8987	sp8987	7.10418	-0.225335	0.278744	-0.808396	0.418862	0.690751	k__Bacteria	p__Firmicutes	c__Tissierellia	o__Tissierellales	f__Peptoniphilaceae	g__Murdochiella	s__Murdochiella sp. Marseille-P2341
sp935	sp935	10.8587	-0.256918	0.275432	-0.932783	0.350932	0.629884	k__Bacteria	p__Actinobacteria	c__Actinobacteria	o__Corynebacteriales	f__Mycobacteriaceae	g__Mycobacterium	s__Mycobacterium abscessus
sp1034	sp1034	8.88528	0.99378	0.342213	2.90398	0.00368454	0.0406367	k__Bacteria	p__Actinobacteria	c__Actinobacteria	o__Corynebacteriales	f__Mycobacteriaceae	g__Mycobacterium	s__Mycobacterium tuberculosis
sp1040	sp1040	1.92758	0.059268	0.342656	0.172966	0.862678	0.961964	k__Bacteria	p__Actinobacteria	c__Actinobacteria	o__Corynebacteriales	f__Mycobacteriaceae	g__Mycobacterium	s__Mycobacterium__uc
sp15079	sp15079	1.61228	0.245042	0.615719	0.397977	0.690647	0.888647	k__Bacteria	p__Tenericutes	c__Mollicutes	o__Mycoplasmatales	f__Mycoplasmataceae	g__Mycoplasma	s__Mycoplasma gallinarum
sp15099	sp15099	0.778479	-2.52818	1.67401	-1.51025	0.13098	0.366435	k__Bacteria	p__Tenericutes	c__Mollicutes	o__Mycoplasmatales	f__Mycoplasmataceae	g__Mycoplasma	s__Mycoplasma ovipneumoniae
sp15113	sp15113	272.33	-0.384979	3.03355	-0.126907	0.899014	0.97013	k__Bacteria	p__Tenericutes	c__Mollicutes	o__Mycoplasmatales	f__Mycoplasmataceae	g__Mycoplasma	s__Mycoplasma sp. CAG:472
sp15114	sp15114	133.52	-1.40987	3.03859	-0.463989	0.642656	0.86096	k__Bacteria	p__Tenericutes	c__Mollicutes	o__Mycoplasmatales	f__Mycoplasmataceae	g__Mycoplasma	s__Mycoplasma sp. CAG:611
sp15115	sp15115	16.7734	-1.6584	0.405854	-4.0862	4.38502e-05	0.00218334	k__Bacteria	p__Tenericutes	c__Mollicutes	o__Mycoplasmatales	f__Mycoplasmataceae	g__Mycoplasma	s__Mycoplasma sp. CAG:611_25_7
sp15116	sp15116	15.3432	-0.734749	1.83124	-0.401232	0.68825	0.888409	k__Bacteria	p__Tenericutes	c__Mollicutes	o__Mycoplasmatales	f__Mycoplasmataceae	g__Mycoplasma	s__Mycoplasma sp. CAG:776
sp15117	sp15117	35.4031	-0.592123	0.699665	-0.846295	0.397388	0.6746	k__Bacteria	p__Tenericutes	c__Mollicutes	o__Mycoplasmatales	f__Mycoplasmataceae	g__Mycoplasma	s__Mycoplasma sp. CAG:877
sp15118	sp15118	15.0365	-0.44166	1.25022	-0.353265	0.72389	0.906054	k__Bacteria	p__Tenericutes	c__Mollicutes	o__Mycoplasmatales	f__Mycoplasmataceae	g__Mycoplasma	s__Mycoplasma sp. CAG:956
sp15126	sp15126	29.5878	-0.614923	2.14021	-0.287319	0.773868	0.930784	k__Bacteria	p__Tenericutes	c__Mollicutes	o__Mycoplasmatales	f__Mycoplasmataceae	g__Mycoplasma	s__Mycoplasma__uc
sp4213	sp4213	2.90634	0.556773	0.471453	1.18097	0.237614	0.509957	k__Bacteria	p__Bacteroidetes	c__Flavobacteriia	o__Flavobacteriales	f__Flavobacteriaceae	g__Myroides	s__Myroides__uc
sp12280	sp12280	0.127993	0.561159	3.05563	0.183648	0.85429	NA	k__Bacteria	p__Proteobacteria	c__Deltaproteobacteria	o__Myxococcales	f__Myxococcales__na	g__Myxobacter	s__Myxobacter sp. HK1
sp7785	sp7785	2.07908	0.0209307	0.283256	0.0738932	0.941095	0.978312	k__Bacteria	p__Firmicutes	c__Clostridia	o__Clostridiales	f__Clostridiaceae	g__Natronincola	s__Natronincola ferrireducens
sp7786	sp7786	2.31612	-0.200571	0.281237	-0.713174	0.475738	0.741179	k__Bacteria	p__Firmicutes	c__Clostridia	o__Clostridiales	f__Clostridiaceae	g__Natronincola	s__Natronincola peptidivorans
sp8813	sp8813	17.7358	-0.0915665	0.18226	-0.502394	0.61539	0.84002	k__Bacteria	p__Firmicutes	c__Firmicutes__na	o__Firmicutes__na	f__Firmicutes__na	g__Ndongobacter	s__Ndongobacter massiliensis
sp8484	sp8484	138.526	-0.60919	0.295057	-2.06465	0.0389563	0.180156	k__Bacteria	p__Firmicutes	c__Clostridia	o__Clostridiales	f__Ruminococcaceae	g__Negativibacillus	s__Negativibacillus massiliensis
sp8933	sp8933	4.46302	-1.01706	0.566861	-1.79419	0.0727826	0.258685	k__Bacteria	p__Firmicutes	c__Negativicutes	o__Veillonellales	f__Veillonellaceae	g__Negativicoccus	s__Negativicoccus succinicivorans
sp8834	sp8834	108.186	-0.357979	0.393498	-0.909735	0.362962	0.642488	k__Bacteria	p__Firmicutes	c__Negativicutes	o__Negativicutes__uc	f__Negativicutes__uc	g__Negativicutes__uc	s__Negativicutes__uc
sp8485	sp8485	221.954	-0.996207	0.280568	-3.55068	0.000384244	0.00957267	k__Bacteria	p__Firmicutes	c__Clostridia	o__Clostridiales	f__Ruminococcaceae	g__Neglecta	s__Neglecta timonensis
sp11774	sp11774	2.48259	0.436611	0.402841	1.08383	0.278441	0.559248	k__Bacteria	p__Proteobacteria	c__Betaproteobacteria	o__Neisseriales	f__Neisseriaceae	g__Neisseria	s__Neisseria__uc
sp11775	sp11775	1.49107	0.305227	0.47178	0.646969	0.517652	0.768348	k__Bacteria	p__Proteobacteria	c__Betaproteobacteria	o__Neisseriales	f__Neisseriaceae	g__Neisseriaceae__uc	s__Neisseriaceae__uc
sp3569	sp3569	1.44913	0.190169	0.561118	0.338911	0.734677	0.913273	k__Bacteria	p__Bacteroidetes	c__Chitinophagia	o__Chitinophagales	f__Chitinophagaceae	g__Niabella	s__Niabella ginsenosidivorans
sp3570	sp3570	0.963966	-0.00873837	0.56063	-0.0155867	0.987564	0.994066	k__Bacteria	p__Bacteroidetes	c__Chitinophagia	o__Chitinophagales	f__Chitinophagaceae	g__Niabella	s__Niabella soli
sp8237	sp8237	13.1899	-0.0116626	0.162454	-0.0717903	0.942769	0.978493	k__Bacteria	p__Firmicutes	c__Clostridia	o__Clostridiales	f__Lachnospiraceae	g__Niameybacter	s__Niameybacter massiliensis
sp3573	sp3573	0.739222	0.642153	1.0576	0.607179	0.543732	0.792574	k__Bacteria	p__Bacteroidetes	c__Chitinophagia	o__Chitinophagales	f__Chitinophagaceae	g__Niastella	s__Niastella koreensis
sp3576	sp3576	1.81151	0.986855	0.63384	1.55695	0.119483	0.351172	k__Bacteria	p__Bacteroidetes	c__Chitinophagia	o__Chitinophagales	f__Chitinophagaceae	g__Niastella	s__Niastella vici
sp3218	sp3218	77.3423	0.706893	0.377007	1.87501	0.0607912	0.229646	k__Bacteria	p__Bacteroidetes	c__Bacteroidia	o__Bacteroidales	f__Odoribacteraceae	g__Odoribacter	s__Odoribacter laneus
sp3219	sp3219	33.96	0.923177	0.521362	1.7707	0.0766104	0.266191	k__Bacteria	p__Bacteroidetes	c__Bacteroidia	o__Bacteroidales	f__Odoribacteraceae	g__Odoribacter	s__Odoribacter laneus CAG:561
sp3220	sp3220	251.251	0.45293	0.244645	1.85138	0.0641155	0.23824	k__Bacteria	p__Bacteroidetes	c__Bacteroidia	o__Bacteroidales	f__Odoribacteraceae	g__Odoribacter	s__Odoribacter sp. 43_10
sp3221	sp3221	30.9655	0.820101	0.53914	1.52113	0.128228	0.361007	k__Bacteria	p__Bacteroidetes	c__Bacteroidia	o__Bacteroidales	f__Odoribacteraceae	g__Odoribacter	s__Odoribacter sp. CAG:788
sp3222	sp3222	662.367	0.143266	0.250033	0.572991	0.566651	0.80995	k__Bacteria	p__Bacteroidetes	c__Bacteroidia	o__Bacteroidales	f__Odoribacteraceae	g__Odoribacter	s__Odoribacter splanchnicus
sp3223	sp3223	729.31	-0.488577	0.334146	-1.46217	0.143696	0.384224	k__Bacteria	p__Bacteroidetes	c__Bacteroidia	o__Bacteroidales	f__Odoribacteraceae	g__Odoribacter	s__Odoribacter splanchnicus CAG:14
sp3224	sp3224	4264.26	0.149603	0.278912	0.53638	0.591696	0.82228	k__Bacteria	p__Bacteroidetes	c__Bacteroidia	o__Bacteroidales	f__Odoribacteraceae	g__Odoribacter	s__Odoribacter__uc
sp3225	sp3225	167.266	0.730354	0.354841	2.05826	0.0395653	0.182295	k__Bacteria	p__Bacteroidetes	c__Bacteroidia	o__Bacteroidales	f__Odoribacteraceae	g__Odoribacteraceae__uc	s__Odoribacteraceae__uc
sp3668	sp3668	2.20824	2.01944	0.576262	3.50437	0.000457682	0.010419	k__Bacteria	p__Bacteroidetes	c__Cytophagia	o__Cytophagales	f__Cytophagaceae	g__Ohtaekwangia	s__Ohtaekwangia koreensis
sp2421	sp2421	6.44321	-0.134907	0.375477	-0.359295	0.719375	0.904341	k__Bacteria	p__Actinobacteria	c__Coriobacteriia	o__Coriobacteriales	f__Coriobacteriaceae	g__Olegusella	s__Olegusella massiliensis
sp13888	sp13888	0.425565	-1.67043	3.05122	-0.547464	0.58406	NA	k__Bacteria	p__Proteobacteria	c__Gammaproteobacteria	o__Oceanospirillales	f__Oceanospirillaceae	g__Oleibacter	s__Oleibacter marinus
sp2376	sp2376	14.4514	-0.169481	0.210947	-0.803426	0.421729	0.694156	k__Bacteria	p__Actinobacteria	c__Coriobacteriia	o__Coriobacteriales	f__Atopobiaceae	g__Olsenella	s__Olsenella profusa
sp2377	sp2377	8.39693	-1.34623	0.404815	-3.32555	0.000882446	0.01499	k__Bacteria	p__Actinobacteria	c__Coriobacteriia	o__Coriobacteriales	f__Atopobiaceae	g__Olsenella	s__Olsenella scatoligenes
sp2379	sp2379	5.6472	0.254749	0.311762	0.817125	0.413857	0.688173	k__Bacteria	p__Actinobacteria	c__Coriobacteriia	o__Coriobacteriales	f__Atopobiaceae	g__Olsenella	s__Olsenella sp. HMSC062G07
sp2380	sp2380	7.61674	0.0383454	0.406242	0.0943906	0.924799	0.973858	k__Bacteria	p__Actinobacteria	c__Coriobacteriia	o__Coriobacteriales	f__Atopobiaceae	g__Olsenella	s__Olsenella sp. kh2p3
sp2381	sp2381	28.6338	-0.638911	0.333804	-1.91403	0.0556162	0.219857	k__Bacteria	p__Actinobacteria	c__Coriobacteriia	o__Coriobacteriales	f__Atopobiaceae	g__Olsenella	s__Olsenella sp. KH3B4
sp2382	sp2382	126.544	0.689911	0.486938	1.41684	0.156531	0.403195	k__Bacteria	p__Actinobacteria	c__Coriobacteriia	o__Coriobacteriales	f__Atopobiaceae	g__Olsenella	s__Olsenella sp. Marseille-P2300
sp2383	sp2383	100.728	-0.045276	0.337245	-0.134253	0.893203	0.967264	k__Bacteria	p__Actinobacteria	c__Coriobacteriia	o__Coriobacteriales	f__Atopobiaceae	g__Olsenella	s__Olsenella sp. Marseille-P2912
sp2384	sp2384	2.09048	-0.258497	0.492941	-0.524397	0.600002	0.827271	k__Bacteria	p__Actinobacteria	c__Coriobacteriia	o__Coriobacteriales	f__Atopobiaceae	g__Olsenella	s__Olsenella sp. Marseille-P2936
sp2385	sp2385	20.0368	-0.0840121	0.345773	-0.242969	0.80803	0.949409	k__Bacteria	p__Actinobacteria	c__Coriobacteriia	o__Coriobacteriales	f__Atopobiaceae	g__Olsenella	s__Olsenella sp. Marseille-P3197
sp2386	sp2386	37.0629	-0.566079	0.352683	-1.60507	0.108479	0.331694	k__Bacteria	p__Actinobacteria	c__Coriobacteriia	o__Coriobacteriales	f__Atopobiaceae	g__Olsenella	s__Olsenella sp. Marseille-P3256
sp2387	sp2387	19.5936	0.0420833	0.21235	0.198179	0.842905	0.959299	k__Bacteria	p__Actinobacteria	c__Coriobacteriia	o__Coriobacteriales	f__Atopobiaceae	g__Olsenella	s__Olsenella sp. oral taxon 807
sp2389	sp2389	3.08083	-0.0881541	0.436506	-0.201954	0.839953	0.958337	k__Bacteria	p__Actinobacteria	c__Coriobacteriia	o__Coriobacteriales	f__Atopobiaceae	g__Olsenella	s__Olsenella sp. SIT9
sp2390	sp2390	14.5472	-0.485675	0.219015	-2.21754	0.0265859	0.140036	k__Bacteria	p__Actinobacteria	c__Coriobacteriia	o__Coriobacteriales	f__Atopobiaceae	g__Olsenella	s__Olsenella uli
sp2391	sp2391	23.9139	-0.246257	0.221908	-1.10972	0.267119	0.546145	k__Bacteria	p__Actinobacteria	c__Coriobacteriia	o__Coriobacteriales	f__Atopobiaceae	g__Olsenella	s__Olsenella umbonata
sp2392	sp2392	55.2932	-0.247375	0.303894	-0.814016	0.415636	0.689407	k__Bacteria	p__Actinobacteria	c__Coriobacteriia	o__Coriobacteriales	f__Atopobiaceae	g__Olsenella	s__Olsenella__uc
sp15226	sp15226	1.15875	-0.797684	0.492691	-1.61904	0.105439	0.327013	k__Bacteria	p__Verrucomicrobia	c__Opitutae	o__Opitutales	f__Opitutaceae	g__Opitutaceae__uc	s__Opitutaceae__uc
sp8238	sp8238	15.503	-0.328414	0.228128	-1.4396	0.149979	0.393733	k__Bacteria	p__Firmicutes	c__Clostridia	o__Clostridiales	f__Lachnospiraceae	g__Oribacterium	s__Oribacterium asaccharolyticum
sp8239	sp8239	13.1147	0.107068	0.177018	0.604843	0.545283	0.794268	k__Bacteria	p__Firmicutes	c__Clostridia	o__Clostridiales	f__Lachnospiraceae	g__Oribacterium	s__Oribacterium parvum
sp8240	sp8240	19.8729	0.134303	0.191438	0.70155	0.48296	0.747595	k__Bacteria	p__Firmicutes	c__Clostridia	o__Clostridiales	f__Lachnospiraceae	g__Oribacterium	s__Oribacterium sinus
sp8241	sp8241	13.2452	0.129455	0.185098	0.699386	0.484311	0.74924	k__Bacteria	p__Firmicutes	c__Clostridia	o__Clostridiales	f__Lachnospiraceae	g__Oribacterium	s__Oribacterium sp. C9
sp8242	sp8242	18.8137	-0.388154	0.20087	-1.93237	0.0533144	0.214738	k__Bacteria	p__Firmicutes	c__Clostridia	o__Clostridiales	f__Lachnospiraceae	g__Oribacterium	s__Oribacterium sp. FC2011
sp8243	sp8243	10.4764	0.108798	0.220276	0.493916	0.621366	0.847281	k__Bacteria	p__Firmicutes	c__Clostridia	o__Clostridiales	f__Lachnospiraceae	g__Oribacterium	s__Oribacterium sp. KHPX15
sp8244	sp8244	22.4074	-0.769372	0.317151	-2.42589	0.015271	0.0982409	k__Bacteria	p__Firmicutes	c__Clostridia	o__Clostridiales	f__Lachnospiraceae	g__Oribacterium	s__Oribacterium sp. NK2B42
sp8245	sp8245	89.2449	-0.0317592	0.0939361	-0.338094	0.735293	0.913273	k__Bacteria	p__Firmicutes	c__Clostridia	o__Clostridiales	f__Lachnospiraceae	g__Oribacterium	s__Oribacterium sp. oral taxon 078
sp8246	sp8246	5.64795	-0.189572	0.248198	-0.763792	0.444991	0.71435	k__Bacteria	p__Firmicutes	c__Clostridia	o__Clostridiales	f__Lachnospiraceae	g__Oribacterium	s__Oribacterium sp. oral taxon 108
sp8247	sp8247	10.6303	0.31745	0.201715	1.57375	0.115546	0.342941	k__Bacteria	p__Firmicutes	c__Clostridia	o__Clostridiales	f__Lachnospiraceae	g__Oribacterium	s__Oribacterium sp. P6A1
sp8248	sp8248	17.8331	0.464234	0.229318	2.02441	0.0429278	0.189744	k__Bacteria	p__Firmicutes	c__Clostridia	o__Clostridiales	f__Lachnospiraceae	g__Oribacterium	s__Oribacterium sp. WCC10
sp8249	sp8249	38.0173	0.24794	0.171514	1.44559	0.148292	0.390092	k__Bacteria	p__Firmicutes	c__Clostridia	o__Clostridiales	f__Lachnospiraceae	g__Oribacterium	s__Oribacterium__uc
sp4229	sp4229	15.6502	0.235247	0.270013	0.871244	0.383621	0.659147	k__Bacteria	p__Bacteroidetes	c__Flavobacteriia	o__Flavobacteriales	f__Flavobacteriaceae	g__Ornithobacterium	s__Ornithobacterium rhinotracheale
sp8307	sp8307	112.415	-0.172238	0.170102	-1.01256	0.311272	0.590033	k__Bacteria	p__Firmicutes	c__Clostridia	o__Clostridiales	f__Oscillospiraceae	g__Oscillibacter	s__Oscillibacter ruminantium
sp8308	sp8308	223.657	-0.0961794	0.143927	-0.66825	0.503974	0.75932	k__Bacteria	p__Firmicutes	c__Clostridia	o__Clostridiales	f__Oscillospiraceae	g__Oscillibacter	s__Oscillibacter sp. 1-3
sp8309	sp8309	2203.21	0.352604	0.302789	1.16452	0.244212	0.519851	k__Bacteria	p__Firmicutes	c__Clostridia	o__Clostridiales	f__Oscillospiraceae	g__Oscillibacter	s__Oscillibacter sp. 57_20
sp8310	sp8310	566.475	-0.154026	0.287892	-0.535014	0.59264	0.82228	k__Bacteria	p__Firmicutes	c__Clostridia	o__Clostridiales	f__Oscillospiraceae	g__Oscillibacter	s__Oscillibacter sp. CAG:155
sp8311	sp8311	2132.02	0.163451	0.38264	0.427166	0.669259	0.873835	k__Bacteria	p__Firmicutes	c__Clostridia	o__Clostridiales	f__Oscillospiraceae	g__Oscillibacter	s__Oscillibacter sp. CAG:241
sp8312	sp8312	1845.13	-0.127449	0.455459	-0.279825	0.779612	0.933738	k__Bacteria	p__Firmicutes	c__Clostridia	o__Clostridiales	f__Oscillospiraceae	g__Oscillibacter	s__Oscillibacter sp. CAG:241_62_21
sp8313	sp8313	3401.48	0.249445	0.260077	0.959119	0.337499	0.617717	k__Bacteria	p__Firmicutes	c__Clostridia	o__Clostridiales	f__Oscillospiraceae	g__Oscillibacter	s__Oscillibacter sp. ER4
sp8314	sp8314	26.5074	-0.293481	0.222463	-1.31924	0.18709	0.444061	k__Bacteria	p__Firmicutes	c__Clostridia	o__Clostridiales	f__Oscillospiraceae	g__Oscillibacter	s__Oscillibacter sp. KLE 1728
sp8315	sp8315	31.7968	-0.381109	0.204479	-1.8638	0.0623492	0.233159	k__Bacteria	p__Firmicutes	c__Clostridia	o__Clostridiales	f__Oscillospiraceae	g__Oscillibacter	s__Oscillibacter sp. KLE 1745
sp8316	sp8316	315.755	-0.0282991	0.163721	-0.17285	0.862769	0.961964	k__Bacteria	p__Firmicutes	c__Clostridia	o__Clostridiales	f__Oscillospiraceae	g__Oscillibacter	s__Oscillibacter sp. PC13
sp8317	sp8317	120.455	-0.133829	0.164637	-0.812878	0.416288	0.689407	k__Bacteria	p__Firmicutes	c__Clostridia	o__Clostridiales	f__Oscillospiraceae	g__Oscillibacter	s__Oscillibacter valericigenes
sp8318	sp8318	2328.86	-0.208212	0.205437	-1.01351	0.310816	0.589643	k__Bacteria	p__Firmicutes	c__Clostridia	o__Clostridiales	f__Oscillospiraceae	g__Oscillibacter	s__Oscillibacter__uc
sp8320	sp8320	95.5377	-0.0970015	0.243851	-0.39779	0.690785	0.888647	k__Bacteria	p__Firmicutes	c__Clostridia	o__Clostridiales	f__Oscillospiraceae	g__Oscillospiraceae__na	s__Oscillospiraceae bacterium VE202-24
sp8321	sp8321	765.645	-0.275979	0.248772	-1.10936	0.267273	0.546145	k__Bacteria	p__Firmicutes	c__Clostridia	o__Clostridiales	f__Oscillospiraceae	g__Oscillospiraceae__uc	s__Oscillospiraceae__uc
sp11560	sp11560	95.4202	-0.469441	0.597314	-0.785921	0.431914	0.702302	k__Bacteria	p__Proteobacteria	c__Betaproteobacteria	o__Burkholderiales	f__Oxalobacteraceae	g__Oxalobacter	s__Oxalobacter formigenes
sp7788	sp7788	11.2853	-0.32084	0.177491	-1.80764	0.0706619	0.25366	k__Bacteria	p__Firmicutes	c__Clostridia	o__Clostridiales	f__Clostridiaceae	g__Oxobacter	s__Oxobacter pfennigii
sp1676	sp1676	1.49899	0.960951	0.894419	1.07438	0.28265	0.563418	k__Bacteria	p__Actinobacteria	c__Actinobacteria	o__Micrococcales	f__Micrococcaceae	g__Paenarthrobacter	s__Paenarthrobacter nicotinovorans
sp6421	sp6421	2.48554	-0.334107	0.295246	-1.13162	0.257793	0.53477	k__Bacteria	p__Firmicutes	c__Bacilli	o__Bacillales	f__Paenibacillaceae	g__Paenibacillaceae__uc	s__Paenibacillaceae__uc
sp6437	sp6437	1.27496	0.341844	0.548337	0.623419	0.533009	0.782209	k__Bacteria	p__Firmicutes	c__Bacilli	o__Bacillales	f__Paenibacillaceae	g__Paenibacillus	s__Paenibacillus curdlanolyticus
sp6441	sp6441	1.48445	0.621163	0.446733	1.39046	0.16439	0.413083	k__Bacteria	p__Firmicutes	c__Bacilli	o__Bacillales	f__Paenibacillaceae	g__Paenibacillus	s__Paenibacillus dendritiformis
sp6461	sp6461	1.09433	0.408466	0.574544	0.710941	0.477121	0.741206	k__Bacteria	p__Firmicutes	c__Bacilli	o__Bacillales	f__Paenibacillaceae	g__Paenibacillus	s__Paenibacillus lautus
sp6462	sp6462	2.8406	-0.290253	0.305319	-0.950653	0.34178	0.621614	k__Bacteria	p__Firmicutes	c__Bacilli	o__Bacillales	f__Paenibacillaceae	g__Paenibacillus	s__Paenibacillus macerans
sp6467	sp6467	3.78956	0.61762	0.30813	2.00441	0.0450258	0.193718	k__Bacteria	p__Firmicutes	c__Bacilli	o__Bacillales	f__Paenibacillaceae	g__Paenibacillus	s__Paenibacillus odorifer
sp6477	sp6477	2.55782	-0.455987	0.343241	-1.32847	0.184022	0.439687	k__Bacteria	p__Firmicutes	c__Bacilli	o__Bacillales	f__Paenibacillaceae	g__Paenibacillus	s__Paenibacillus polymyxa
sp6483	sp6483	3.38093	-0.102462	0.259279	-0.395181	0.69271	0.889502	k__Bacteria	p__Firmicutes	c__Bacilli	o__Bacillales	f__Paenibacillaceae	g__Paenibacillus	s__Paenibacillus selenitireducens
sp6488	sp6488	0.288679	-0.345891	1.21878	-0.283802	0.776562	NA	k__Bacteria	p__Firmicutes	c__Bacilli	o__Bacillales	f__Paenibacillaceae	g__Paenibacillus	s__Paenibacillus sp. 1-18
sp6521	sp6521	1.33818	0.382146	0.461775	0.82756	0.40792	0.683989	k__Bacteria	p__Firmicutes	c__Bacilli	o__Bacillales	f__Paenibacillaceae	g__Paenibacillus	s__Paenibacillus sp. FSL H7-0357
sp6562	sp6562	0.453411	-0.883511	0.82807	-1.06695	0.285994	NA	k__Bacteria	p__Firmicutes	c__Bacilli	o__Bacillales	f__Paenibacillaceae	g__Paenibacillus	s__Paenibacillus sp. O199
sp6570	sp6570	18.5486	-0.092264	0.219853	-0.419662	0.674732	0.879012	k__Bacteria	p__Firmicutes	c__Bacilli	o__Bacillales	f__Paenibacillaceae	g__Paenibacillus	s__Paenibacillus sp. P22
sp6606	sp6606	1.22283	2.51161	1.39182	1.80455	0.0711452	0.254692	k__Bacteria	p__Firmicutes	c__Bacilli	o__Bacillales	f__Paenibacillaceae	g__Paenibacillus	s__Paenibacillus tyrfis
sp6615	sp6615	38.1792	-0.224908	0.100014	-2.24877	0.0245274	0.133641	k__Bacteria	p__Firmicutes	c__Bacilli	o__Bacillales	f__Paenibacillaceae	g__Paenibacillus	s__Paenibacillus__uc
sp8412	sp8412	53.625	-0.0763251	0.365039	-0.209088	0.83438	0.954469	k__Bacteria	p__Firmicutes	c__Clostridia	o__Clostridiales	f__Peptostreptococcaceae	g__Paeniclostridium	s__Paeniclostridium sordellii
sp3245	sp3245	8.53479	0.56984	0.287372	1.98293	0.0473752	0.19999	k__Bacteria	p__Bacteroidetes	c__Bacteroidia	o__Bacteroidales	f__Porphyromonadaceae	g__Paludibacter	s__Paludibacter jiangxiensis
sp3246	sp3246	4.47457	0.456537	0.295158	1.54676	0.121922	0.353656	k__Bacteria	p__Bacteroidetes	c__Bacteroidia	o__Bacteroidales	f__Porphyromonadaceae	g__Paludibacter	s__Paludibacter propionicigenes
sp3247	sp3247	5.41157	-0.0731792	0.300929	-0.243177	0.807868	0.949409	k__Bacteria	p__Bacteroidetes	c__Bacteroidia	o__Bacteroidales	f__Porphyromonadaceae	g__Paludibacter	s__Paludibacter sp. 47-17
sp3249	sp3249	2.17141	1.19153	0.419262	2.84197	0.0044835	0.0449908	k__Bacteria	p__Bacteroidetes	c__Bacteroidia	o__Bacteroidales	f__Porphyromonadaceae	g__Paludibacter	s__Paludibacter__uc
sp13293	sp13293	2.78456	-0.0186782	0.620229	-0.0301149	0.975975	0.989665	k__Bacteria	p__Proteobacteria	c__Gammaproteobacteria	o__Enterobacterales	f__Erwiniaceae	g__Pantoea	s__Pantoea ananatis
sp13333	sp13333	1.04809	-0.197064	0.555467	-0.354772	0.72276	0.905837	k__Bacteria	p__Proteobacteria	c__Gammaproteobacteria	o__Enterobacterales	f__Erwiniaceae	g__Pantoea	s__Pantoea__uc
sp8486	sp8486	41.9895	-0.219324	0.17418	-1.25918	0.207966	0.474802	k__Bacteria	p__Firmicutes	c__Clostridia	o__Clostridiales	f__Ruminococcaceae	g__Papillibacter	s__Papillibacter cinnamivorans
sp3251	sp3251	7.2285	-0.396144	0.336747	-1.17638	0.239442	0.512189	k__Bacteria	p__Bacteroidetes	c__Bacteroidia	o__Bacteroidales	f__Porphyromonadaceae	g__Parabacteroides	s__Parabacteroides chartae
sp3252	sp3252	102.654	0.396857	0.27878	1.42355	0.154577	0.399349	k__Bacteria	p__Bacteroidetes	c__Bacteroidia	o__Bacteroidales	f__Porphyromonadaceae	g__Parabacteroides	s__Parabacteroides chinchillae
sp3253	sp3253	1517.72	0.069271	0.250503	0.276528	0.782143	0.934186	k__Bacteria	p__Bacteroidetes	c__Bacteroidia	o__Bacteroidales	f__Porphyromonadaceae	g__Parabacteroides	s__Parabacteroides distasonis
sp3254	sp3254	269.312	-0.66468	0.342024	-1.94337	0.0519709	0.211381	k__Bacteria	p__Bacteroidetes	c__Bacteroidia	o__Bacteroidales	f__Porphyromonadaceae	g__Parabacteroides	s__Parabacteroides goldsteinii
sp3255	sp3255	43.5554	0.0326188	0.238665	0.136672	0.89129	0.967264	k__Bacteria	p__Bacteroidetes	c__Bacteroidia	o__Bacteroidales	f__Porphyromonadaceae	g__Parabacteroides	s__Parabacteroides gordonii
sp3256	sp3256	427.457	-0.279388	0.354689	-0.787697	0.430874	0.701655	k__Bacteria	p__Bacteroidetes	c__Bacteroidia	o__Bacteroidales	f__Porphyromonadaceae	g__Parabacteroides	s__Parabacteroides johnsonii
sp3257	sp3257	64.4386	-0.397489	0.422467	-0.940877	0.346768	0.628222	k__Bacteria	p__Bacteroidetes	c__Bacteroidia	o__Bacteroidales	f__Porphyromonadaceae	g__Parabacteroides	s__Parabacteroides johnsonii CAG:246
sp3258	sp3258	3083.88	-0.256885	0.388818	-0.660681	0.508817	0.762169	k__Bacteria	p__Bacteroidetes	c__Bacteroidia	o__Bacteroidales	f__Porphyromonadaceae	g__Parabacteroides	s__Parabacteroides merdae
sp3259	sp3259	511.376	0.518738	1.63492	0.317287	0.751026	0.915962	k__Bacteria	p__Bacteroidetes	c__Bacteroidia	o__Bacteroidales	f__Porphyromonadaceae	g__Parabacteroides	s__Parabacteroides merdae CAG:48
sp3260	sp3260	11.1865	-1.50723	0.451082	-3.34136	0.000833705	0.0145423	k__Bacteria	p__Bacteroidetes	c__Bacteroidia	o__Bacteroidales	f__Porphyromonadaceae	g__Parabacteroides	s__Parabacteroides sp. 2_1_7
sp3261	sp3261	176.358	-0.0477835	0.320999	-0.148859	0.881665	0.964175	k__Bacteria	p__Bacteroidetes	c__Bacteroidia	o__Bacteroidales	f__Porphyromonadaceae	g__Parabacteroides	s__Parabacteroides sp. 20_3
sp3263	sp3263	85.3442	-0.462949	0.363952	-1.27201	0.203371	0.466927	k__Bacteria	p__Bacteroidetes	c__Bacteroidia	o__Bacteroidales	f__Porphyromonadaceae	g__Parabacteroides	s__Parabacteroides sp. CAG:2
sp3264	sp3264	1687.77	-0.253283	2.7652	-0.0915968	0.927018	0.974375	k__Bacteria	p__Bacteroidetes	c__Bacteroidia	o__Bacteroidales	f__Porphyromonadaceae	g__Parabacteroides	s__Parabacteroides sp. CAG:409
sp3265	sp3265	291.325	-0.16272	0.316054	-0.514848	0.606659	0.832812	k__Bacteria	p__Bacteroidetes	c__Bacteroidia	o__Bacteroidales	f__Porphyromonadaceae	g__Parabacteroides	s__Parabacteroides sp. D13
sp3266	sp3266	18.2134	-1.39796	0.507842	-2.75275	0.00590967	0.053892	k__Bacteria	p__Bacteroidetes	c__Bacteroidia	o__Bacteroidales	f__Porphyromonadaceae	g__Parabacteroides	s__Parabacteroides sp. D25
sp3267	sp3267	97.4959	-1.04923	0.341327	-3.07398	0.0021122	0.0274481	k__Bacteria	p__Bacteroidetes	c__Bacteroidia	o__Bacteroidales	f__Porphyromonadaceae	g__Parabacteroides	s__Parabacteroides sp. D26
sp3268	sp3268	30.3776	-0.215742	0.288695	-0.747301	0.454882	0.723967	k__Bacteria	p__Bacteroidetes	c__Bacteroidia	o__Bacteroidales	f__Porphyromonadaceae	g__Parabacteroides	s__Parabacteroides sp. HGS0025
sp3269	sp3269	18.7752	0.548721	0.26274	2.08846	0.0367567	0.173692	k__Bacteria	p__Bacteroidetes	c__Bacteroidia	o__Bacteroidales	f__Porphyromonadaceae	g__Parabacteroides	s__Parabacteroides sp. Marseille-P3160
sp3270	sp3270	118.039	-0.526613	0.323799	-1.62636	0.103874	0.323315	k__Bacteria	p__Bacteroidetes	c__Bacteroidia	o__Bacteroidales	f__Porphyromonadaceae	g__Parabacteroides	s__Parabacteroides sp. Marseille-P3236
sp3271	sp3271	396.531	-1.28908	0.460838	-2.79725	0.00515402	0.0494292	k__Bacteria	p__Bacteroidetes	c__Bacteroidia	o__Bacteroidales	f__Porphyromonadaceae	g__Parabacteroides	s__Parabacteroides sp. merdae-related_45_40
sp3272	sp3272	560.975	0.429141	0.400937	1.07034	0.284464	0.565231	k__Bacteria	p__Bacteroidetes	c__Bacteroidia	o__Bacteroidales	f__Porphyromonadaceae	g__Parabacteroides	s__Parabacteroides sp. SN4
sp3273	sp3273	91.6644	-0.125052	0.32621	-0.383348	0.701462	0.894052	k__Bacteria	p__Bacteroidetes	c__Bacteroidia	o__Bacteroidales	f__Porphyromonadaceae	g__Parabacteroides	s__Parabacteroides sp. YL27
sp3274	sp3274	20029	-0.700174	0.36294	-1.92917	0.0537094	0.215418	k__Bacteria	p__Bacteroidetes	c__Bacteroidia	o__Bacteroidales	f__Porphyromonadaceae	g__Parabacteroides	s__Parabacteroides__uc
sp8413	sp8413	4.17194	0.0113084	0.352149	0.0321126	0.974382	0.989476	k__Bacteria	p__Firmicutes	c__Clostridia	o__Clostridiales	f__Peptostreptococcaceae	g__Paraclostridium	s__Paraclostridium benzoelyticum
sp8414	sp8414	7.42017	-0.056191	0.347165	-0.161857	0.871418	0.962362	k__Bacteria	p__Firmicutes	c__Clostridia	o__Clostridiales	f__Peptostreptococcaceae	g__Paraclostridium	s__Paraclostridium bifermentans
sp7789	sp7789	3.11852	-0.509926	0.283328	-1.79977	0.071897	0.256015	k__Bacteria	p__Firmicutes	c__Clostridia	o__Clostridiales	f__Clostridiaceae	g__Paramaledivibacter	s__Paramaledivibacter caminithermalis
sp3334	sp3334	826.276	0.155023	0.354841	0.436879	0.662199	0.87142	k__Bacteria	p__Bacteroidetes	c__Bacteroidia	o__Bacteroidales	f__Prevotellaceae	g__Paraprevotella	s__Paraprevotella clara
sp3335	sp3335	951.901	0.351678	0.483618	0.727182	0.467114	0.733553	k__Bacteria	p__Bacteroidetes	c__Bacteroidia	o__Bacteroidales	f__Prevotellaceae	g__Paraprevotella	s__Paraprevotella clara CAG:116
sp3336	sp3336	1236.11	0.728754	0.444785	1.63844	0.10133	0.319607	k__Bacteria	p__Bacteroidetes	c__Bacteroidia	o__Bacteroidales	f__Prevotellaceae	g__Paraprevotella	s__Paraprevotella xylaniphila
sp3337	sp3337	2924.91	0.26974	0.462028	0.583818	0.559343	0.803109	k__Bacteria	p__Bacteroidetes	c__Bacteroidia	o__Bacteroidales	f__Prevotellaceae	g__Paraprevotella	s__Paraprevotella__uc
sp10559	sp10559	9.72896	-0.0156096	0.191605	-0.0814678	0.93507	0.97656	k__Bacteria	p__Proteobacteria	c__Alphaproteobacteria	o__Rhodospirillales	f__Rhodospirillaceae	g__Pararhodospirillum	s__Pararhodospirillum photometricum
sp750	sp750	6.92791	-1.10944	0.381705	-2.90655	0.00365438	0.0405886	k__Bacteria	p__Actinobacteria	c__Actinobacteria	o__Bifidobacteriales	f__Bifidobacteriaceae	g__Parascardovia	s__Parascardovia denticolens
sp8250	sp8250	16.5019	-0.202219	0.125639	-1.60952	0.107502	0.329926	k__Bacteria	p__Firmicutes	c__Clostridia	o__Clostridiales	f__Lachnospiraceae	g__Parasporobacterium	s__Parasporobacterium paucivorans
sp11567	sp11567	114.797	-0.62771	0.391869	-1.60184	0.109192	0.332696	k__Bacteria	p__Proteobacteria	c__Betaproteobacteria	o__Burkholderiales	f__Sutterellaceae	g__Parasutterella	s__Parasutterella excrementihominis
sp11568	sp11568	114.571	-0.571673	0.599547	-0.953508	0.340333	0.620284	k__Bacteria	p__Proteobacteria	c__Betaproteobacteria	o__Burkholderiales	f__Sutterellaceae	g__Parasutterella	s__Parasutterella excrementihominis CAG:233
sp11569	sp11569	65.3323	-0.50363	0.50258	-1.00209	0.3163	0.594361	k__Bacteria	p__Proteobacteria	c__Betaproteobacteria	o__Burkholderiales	f__Sutterellaceae	g__Parasutterella	s__Parasutterella__uc
sp8989	sp8989	9.32365	-0.53674	0.289969	-1.85102	0.0641664	0.23824	k__Bacteria	p__Firmicutes	c__Tissierellia	o__Tissierellales	f__Peptoniphilaceae	g__Parvimonas	s__Parvimonas micra
sp8990	sp8990	2.63685	-1.21208	0.752854	-1.60998	0.107403	0.329926	k__Bacteria	p__Firmicutes	c__Tissierellia	o__Tissierellales	f__Peptoniphilaceae	g__Parvimonas	s__Parvimonas sp. KA00067
sp8991	sp8991	0.812682	-1.31561	0.63969	-2.05664	0.0397211	0.182394	k__Bacteria	p__Firmicutes	c__Tissierellia	o__Tissierellales	f__Peptoniphilaceae	g__Parvimonas	s__Parvimonas sp. oral taxon 110
sp8993	sp8993	3.70875	-0.801419	0.383608	-2.08916	0.0366934	0.173692	k__Bacteria	p__Firmicutes	c__Tissierellia	o__Tissierellales	f__Peptoniphilaceae	g__Parvimonas	s__Parvimonas__uc
sp13987	sp13987	51.2053	2.00681	0.492643	4.07355	4.63025e-05	0.00222852	k__Bacteria	p__Proteobacteria	c__Gammaproteobacteria	o__Pasteurellales	f__Pasteurellaceae	g__Pasteurellaceae__uc	s__Pasteurellaceae__uc
sp7190	sp7190	2.38456	0.853843	0.649698	1.31422	0.188774	0.446427	k__Bacteria	p__Firmicutes	c__Bacilli	o__Lactobacillales	f__Lactobacillaceae	g__Pediococcus	s__Pediococcus acidilactici
sp7198	sp7198	2.07469	0.0338929	0.791806	0.0428045	0.965857	0.98519	k__Bacteria	p__Firmicutes	c__Bacilli	o__Lactobacillales	f__Lactobacillaceae	g__Pediococcus	s__Pediococcus pentosaceus
sp4390	sp4390	1.07407	2.03562	0.750256	2.71323	0.00666312	0.0585446	k__Bacteria	p__Bacteroidetes	c__Sphingobacteriia	o__Sphingobacteriales	f__Sphingobacteriaceae	g__Pedobacter	s__Pedobacter africanus
sp4419	sp4419	2.21968	1.8803	1.19003	1.58004	0.114097	0.342212	k__Bacteria	p__Bacteroidetes	c__Sphingobacteriia	o__Sphingobacteriales	f__Sphingobacteriaceae	g__Pedobacter	s__Pedobacter sp. Leaf216
sp4421	sp4421	0.68329	0.673428	1.1239	0.599191	0.549045	0.795817	k__Bacteria	p__Bacteroidetes	c__Sphingobacteriia	o__Sphingobacteriales	f__Sphingobacteriaceae	g__Pedobacter	s__Pedobacter sp. NL19
sp4429	sp4429	2.54841	0.00718584	0.414414	0.0173398	0.986166	0.994043	k__Bacteria	p__Bacteroidetes	c__Sphingobacteriia	o__Sphingobacteriales	f__Sphingobacteriaceae	g__Pedobacter	s__Pedobacter__uc
sp12207	sp12207	1.02229	-0.81773	0.519516	-1.57402	0.115482	0.342941	k__Bacteria	p__Proteobacteria	c__Deltaproteobacteria	o__Desulfuromonadales	f__Desulfuromonadaceae	g__Pelobacter	s__Pelobacter seleniigenes
sp11424	sp11424	0.656067	0.712296	0.587078	1.21329	0.225019	0.496555	k__Bacteria	p__Proteobacteria	c__Betaproteobacteria	o__Burkholderiales	f__Comamonadaceae	g__Pelomonas	s__Pelomonas sp. Root1217
sp11425	sp11425	0.542382	0.0268525	0.707583	0.0379496	0.969728	NA	k__Bacteria	p__Proteobacteria	c__Betaproteobacteria	o__Burkholderiales	f__Comamonadaceae	g__Pelomonas	s__Pelomonas sp. Root1237
sp11426	sp11426	1.3793	0.752193	0.474702	1.58456	0.113067	0.341301	k__Bacteria	p__Proteobacteria	c__Betaproteobacteria	o__Burkholderiales	f__Comamonadaceae	g__Pelomonas	s__Pelomonas sp. Root1444
sp11428	sp11428	2.34542	0.567174	0.377922	1.50077	0.133415	0.370852	k__Bacteria	p__Proteobacteria	c__Betaproteobacteria	o__Burkholderiales	f__Comamonadaceae	g__Pelomonas	s__Pelomonas__uc
sp8887	sp8887	1.98363	-0.22371	0.397873	-0.562266	0.573935	0.81245	k__Bacteria	p__Firmicutes	c__Negativicutes	o__Selenomonadales	f__Sporomusaceae	g__Pelosinus	s__Pelosinus fermentans
sp8890	sp8890	3.44854	-0.622466	0.339326	-1.83442	0.0665921	0.243902	k__Bacteria	p__Firmicutes	c__Negativicutes	o__Selenomonadales	f__Sporomusaceae	g__Pelosinus	s__Pelosinus__uc
sp8417	sp8417	34.2549	-0.0938723	0.17767	-0.528352	0.597255	0.826113	k__Bacteria	p__Firmicutes	c__Clostridia	o__Clostridiales	f__Peptostreptococcaceae	g__Peptoanaerobacter	s__Peptoanaerobacter stomatis
sp8419	sp8419	9.02691	0.0218518	0.196651	0.11112	0.911521	0.973151	k__Bacteria	p__Firmicutes	c__Clostridia	o__Clostridiales	f__Peptostreptococcaceae	g__Peptoclostridium	s__Peptoclostridium acidaminophilum
sp8420	sp8420	4.67454	-0.426467	0.244879	-1.74154	0.0815888	0.278631	k__Bacteria	p__Firmicutes	c__Clostridia	o__Clostridiales	f__Peptostreptococcaceae	g__Peptoclostridium	s__Peptoclostridium litorale
sp8387	sp8387	4.79341	-0.201526	0.275906	-0.730415	0.465137	0.731774	k__Bacteria	p__Firmicutes	c__Clostridia	o__Clostridiales	f__Peptococcaceae	g__Peptococcaceae__na	s__Peptococcaceae bacterium 1109
sp8389	sp8389	1.87716	-0.269712	0.375811	-0.71768	0.472955	0.737907	k__Bacteria	p__Firmicutes	c__Clostridia	o__Clostridiales	f__Peptococcaceae	g__Peptococcaceae__na	s__Peptococcaceae bacterium BICA1-8
sp8394	sp8394	5.96849	-0.185778	0.25126	-0.739383	0.459674	0.728029	k__Bacteria	p__Firmicutes	c__Clostridia	o__Clostridiales	f__Peptococcaceae	g__Peptococcaceae__na	s__Peptococcaceae bacterium CEB3
sp8396	sp8396	8.32295	-0.0693745	0.191286	-0.362675	0.716848	0.902806	k__Bacteria	p__Firmicutes	c__Clostridia	o__Clostridiales	f__Peptococcaceae	g__Peptococcaceae__uc	s__Peptococcaceae__uc
sp8397	sp8397	23.0695	0.526991	0.374817	1.406	0.159725	0.408181	k__Bacteria	p__Firmicutes	c__Clostridia	o__Clostridiales	f__Peptococcaceae	g__Peptococcus	s__Peptococcus niger
sp8996	sp8996	3.46734	-0.36698	0.261725	-1.40216	0.160868	0.408181	k__Bacteria	p__Firmicutes	c__Tissierellia	o__Tissierellales	f__Peptoniphilaceae	g__Peptoniphilus	s__Peptoniphilus asaccharolyticus
sp8997	sp8997	1.32026	-0.87218	0.441782	-1.97423	0.0483555	0.201727	k__Bacteria	p__Firmicutes	c__Tissierellia	o__Tissierellales	f__Peptoniphilaceae	g__Peptoniphilus	s__Peptoniphilus coxii
sp8998	sp8998	2.39108	-0.240755	0.57545	-0.418377	0.675672	0.879247	k__Bacteria	p__Firmicutes	c__Tissierellia	o__Tissierellales	f__Peptoniphilaceae	g__Peptoniphilus	s__Peptoniphilus duerdenii
sp8999	sp8999	4.80269	-0.718026	0.315125	-2.27854	0.0226944	0.129219	k__Bacteria	p__Firmicutes	c__Tissierellia	o__Tissierellales	f__Peptoniphilaceae	g__Peptoniphilus	s__Peptoniphilus grossensis
sp9000	sp9000	1.51336	-1.91229	0.710992	-2.68962	0.00715343	0.0607574	k__Bacteria	p__Firmicutes	c__Tissierellia	o__Tissierellales	f__Peptoniphilaceae	g__Peptoniphilus	s__Peptoniphilus harei
sp9002	sp9002	6.44142	0.748531	0.473978	1.57925	0.114278	0.342212	k__Bacteria	p__Firmicutes	c__Tissierellia	o__Tissierellales	f__Peptoniphilaceae	g__Peptoniphilus	s__Peptoniphilus lacrimalis
sp9004	sp9004	2.07552	-0.672624	0.479632	-1.40237	0.160804	0.408181	k__Bacteria	p__Firmicutes	c__Tissierellia	o__Tissierellales	f__Peptoniphilaceae	g__Peptoniphilus	s__Peptoniphilus phoceensis
sp9006	sp9006	2.4401	0.320441	0.553493	0.578944	0.562627	0.806102	k__Bacteria	p__Firmicutes	c__Tissierellia	o__Tissierellales	f__Peptoniphilaceae	g__Peptoniphilus	s__Peptoniphilus senegalensis
sp9008	sp9008	9.39937	0.267676	0.329413	0.812585	0.416456	0.689407	k__Bacteria	p__Firmicutes	c__Tissierellia	o__Tissierellales	f__Peptoniphilaceae	g__Peptoniphilus	s__Peptoniphilus sp. BV3C26
sp9012	sp9012	1.35863	-0.173816	0.557809	-0.311604	0.755341	0.918654	k__Bacteria	p__Firmicutes	c__Tissierellia	o__Tissierellales	f__Peptoniphilaceae	g__Peptoniphilus	s__Peptoniphilus sp. HMSC062D09
sp9015	sp9015	1.70149	0.221826	0.47573	0.466285	0.641012	0.860087	k__Bacteria	p__Firmicutes	c__Tissierellia	o__Tissierellales	f__Peptoniphilaceae	g__Peptoniphilus	s__Peptoniphilus sp. KHD2
sp9017	sp9017	2.62628	-0.876942	0.407904	-2.14988	0.0315651	0.157765	k__Bacteria	p__Firmicutes	c__Tissierellia	o__Tissierellales	f__Peptoniphilaceae	g__Peptoniphilus	s__Peptoniphilus sp. KHD5
sp9023	sp9023	15.0208	-0.565578	0.219194	-2.58026	0.00987247	0.0741577	k__Bacteria	p__Firmicutes	c__Tissierellia	o__Tissierellales	f__Peptoniphilaceae	g__Peptoniphilus	s__Peptoniphilus__uc
sp8425	sp8425	2.54482	0.31302	0.488745	0.640456	0.521876	0.771669	k__Bacteria	p__Firmicutes	c__Clostridia	o__Clostridiales	f__Peptostreptococcaceae	g__Peptostreptococcaceae__na	s__Peptostreptococcaceae bacterium AS15
sp8426	sp8426	8.76563	-0.133732	0.233556	-0.572589	0.566923	0.80995	k__Bacteria	p__Firmicutes	c__Clostridia	o__Clostridiales	f__Peptostreptococcaceae	g__Peptostreptococcaceae__na	s__Peptostreptococcaceae bacterium oral taxon 113
sp8427	sp8427	25.5591	-0.203371	0.178405	-1.13994	0.254311	0.529611	k__Bacteria	p__Firmicutes	c__Clostridia	o__Clostridiales	f__Peptostreptococcaceae	g__Peptostreptococcaceae__na	s__Peptostreptococcaceae bacterium pGA-8
sp8428	sp8428	15.7618	-0.0525685	0.405166	-0.129746	0.896768	0.968834	k__Bacteria	p__Firmicutes	c__Clostridia	o__Clostridiales	f__Peptostreptococcaceae	g__Peptostreptococcaceae__na	s__Peptostreptococcaceae bacterium VA2
sp8429	sp8429	393.718	0.416587	0.376587	1.10622	0.268633	0.546832	k__Bacteria	p__Firmicutes	c__Clostridia	o__Clostridiales	f__Peptostreptococcaceae	g__Peptostreptococcaceae__uc	s__Peptostreptococcaceae__uc
sp8430	sp8430	17.4316	-0.494995	0.277372	-1.78459	0.0743278	0.261977	k__Bacteria	p__Firmicutes	c__Clostridia	o__Clostridiales	f__Peptostreptococcaceae	g__Peptostreptococcus	s__Peptostreptococcus anaerobius
sp8432	sp8432	3.24321	-0.0298251	0.271733	-0.109759	0.912601	0.973151	k__Bacteria	p__Firmicutes	c__Clostridia	o__Clostridiales	f__Peptostreptococcaceae	g__Peptostreptococcus	s__Peptostreptococcus russellii
sp8433	sp8433	5.99515	-0.26084	0.218791	-1.19218	0.233189	0.505049	k__Bacteria	p__Firmicutes	c__Clostridia	o__Clostridiales	f__Peptostreptococcaceae	g__Peptostreptococcus	s__Peptostreptococcus sp. D1
sp8434	sp8434	4.64827	-0.184357	0.302649	-0.609142	0.54243	0.791564	k__Bacteria	p__Firmicutes	c__Clostridia	o__Clostridiales	f__Peptostreptococcaceae	g__Peptostreptococcus	s__Peptostreptococcus sp. MV1
sp8435	sp8435	10.1359	-0.794734	0.351227	-2.26274	0.0236518	0.13176	k__Bacteria	p__Firmicutes	c__Clostridia	o__Clostridiales	f__Peptostreptococcaceae	g__Peptostreptococcus	s__Peptostreptococcus stomatis
sp8436	sp8436	8.11382	-0.609628	0.257963	-2.36324	0.0181161	0.111047	k__Bacteria	p__Firmicutes	c__Clostridia	o__Clostridiales	f__Peptostreptococcaceae	g__Peptostreptococcus	s__Peptostreptococcus__uc
sp3276	sp3276	29.3599	1.37221	0.655097	2.09466	0.036201	0.172307	k__Bacteria	p__Bacteroidetes	c__Bacteroidia	o__Bacteroidales	f__Porphyromonadaceae	g__Petrimonas	s__Petrimonas mucosa
sp8828	sp8828	3303.55	-0.122434	3.0215	-0.040521	0.967678	0.985827	k__Bacteria	p__Firmicutes	c__Negativicutes	o__Acidaminococcales	f__Acidaminococcaceae	g__Phascolarctobacterium	s__Phascolarctobacterium sp. CAG:207
sp8829	sp8829	899.277	-0.723699	0.608233	-1.18984	0.23411	0.505408	k__Bacteria	p__Firmicutes	c__Negativicutes	o__Acidaminococcales	f__Acidaminococcaceae	g__Phascolarctobacterium	s__Phascolarctobacterium sp. CAG:266
sp8830	sp8830	6491.44	1.55848	0.614402	2.53658	0.0111943	0.0796296	k__Bacteria	p__Firmicutes	c__Negativicutes	o__Acidaminococcales	f__Acidaminococcaceae	g__Phascolarctobacterium	s__Phascolarctobacterium succinatutens
sp8831	sp8831	57.8712	0.340137	0.488615	0.696124	0.486351	0.75061	k__Bacteria	p__Firmicutes	c__Negativicutes	o__Acidaminococcales	f__Acidaminococcaceae	g__Phascolarctobacterium	s__Phascolarctobacterium__uc
sp3209	sp3209	6.24998	0.994867	0.639386	1.55597	0.119715	0.351172	k__Bacteria	p__Bacteroidetes	c__Bacteroidia	o__Bacteroidales	f__Bacteroidales__na	g__Phocaeicola	s__Phocaeicola abscessus
sp8487	sp8487	153.094	-0.236821	0.215857	-1.09712	0.272589	0.55176	k__Bacteria	p__Firmicutes	c__Clostridia	o__Clostridiales	f__Ruminococcaceae	g__Phocea	s__Phocea massiliensis
sp2453	sp2453	31.0026	0.116675	0.191063	0.610662	0.541423	0.790539	k__Bacteria	p__Actinobacteria	c__Coriobacteriia	o__Eggerthellales	f__Eggerthellaceae	g__Phoenicibacter	s__Phoenicibacter massiliensis
sp13367	sp13367	0.380654	0.101463	1.29747	0.078201	0.937668	NA	k__Bacteria	p__Proteobacteria	c__Gammaproteobacteria	o__Enterobacterales	f__Morganellaceae	g__Photorhabdus	s__Photorhabdus luminescens
sp13225	sp13225	0.956061	-0.835761	0.72472	-1.15322	0.248821	0.523725	k__Bacteria	p__Proteobacteria	c__Gammaproteobacteria	o__Enterobacterales	f__Enterobacteriaceae	g__Pluralibacter	s__Pluralibacter gergoviae
sp4238	sp4238	0.741076	1.89607	2.36832	0.800597	0.423365	0.695483	k__Bacteria	p__Bacteroidetes	c__Flavobacteriia	o__Flavobacteriales	f__Flavobacteriaceae	g__Polaribacter	s__Polaribacter sp. Hel1_85
sp6255	sp6255	11.4547	-0.0249391	0.638319	-0.03907	0.968835	0.986046	k__Bacteria	p__Firmicutes	c__Bacilli	o__Bacillales	f__Bacillaceae	g__Pontibacillus	s__Pontibacillus litoralis
sp3277	sp3277	4.06753	0.997386	0.365347	2.72997	0.00633409	0.056814	k__Bacteria	p__Bacteroidetes	c__Bacteroidia	o__Bacteroidales	f__Porphyromonadaceae	g__Porphyromonadaceae__na	s__Porphyromonadaceae bacterium CG2_30_38_12
sp3279	sp3279	5.68719	1.14573	0.391706	2.92497	0.00344491	0.039269	k__Bacteria	p__Bacteroidetes	c__Bacteroidia	o__Bacteroidales	f__Porphyromonadaceae	g__Porphyromonadaceae__na	s__Porphyromonadaceae bacterium FC4
sp3280	sp3280	14.0636	0.930734	0.291094	3.19737	0.00138686	0.0204799	k__Bacteria	p__Bacteroidetes	c__Bacteroidia	o__Bacteroidales	f__Porphyromonadaceae	g__Porphyromonadaceae__na	s__Porphyromonadaceae bacterium H1
sp3281	sp3281	5.2435	0.863994	0.454474	1.90109	0.0572908	0.223439	k__Bacteria	p__Bacteroidetes	c__Bacteroidia	o__Bacteroidales	f__Porphyromonadaceae	g__Porphyromonadaceae__na	s__Porphyromonadaceae bacterium KH3CP3RA
sp3283	sp3283	3.11903	0.233105	0.665353	0.350347	0.726078	0.906812	k__Bacteria	p__Bacteroidetes	c__Bacteroidia	o__Bacteroidales	f__Porphyromonadaceae	g__Porphyromonadaceae__na	s__Porphyromonadaceae bacterium KHP3R9
sp3284	sp3284	17.8913	0.0160258	0.336573	0.0476147	0.962023	0.983789	k__Bacteria	p__Bacteroidetes	c__Bacteroidia	o__Bacteroidales	f__Porphyromonadaceae	g__Porphyromonadaceae__na	s__Porphyromonadaceae bacterium MV12
sp3285	sp3285	1.10973	1.37138	0.77896	1.76052	0.0783193	0.269963	k__Bacteria	p__Bacteroidetes	c__Bacteroidia	o__Bacteroidales	f__Porphyromonadaceae	g__Porphyromonadaceae__na	s__Porphyromonadaceae bacterium NLAE-zl-C104
sp3287	sp3287	2434.13	-0.275863	0.312585	-0.882522	0.377495	0.656531	k__Bacteria	p__Bacteroidetes	c__Bacteroidia	o__Bacteroidales	f__Porphyromonadaceae	g__Porphyromonadaceae__uc	s__Porphyromonadaceae__uc
sp3288	sp3288	3.83022	-0.273732	0.399202	-0.685699	0.492903	0.755831	k__Bacteria	p__Bacteroidetes	c__Bacteroidia	o__Bacteroidales	f__Porphyromonadaceae	g__Porphyromonas	s__Porphyromonas asaccharolytica
sp3289	sp3289	2.30681	0.179944	0.504595	0.356611	0.721383	0.905737	k__Bacteria	p__Bacteroidetes	c__Bacteroidia	o__Bacteroidales	f__Porphyromonadaceae	g__Porphyromonas	s__Porphyromonas bennonis
sp3290	sp3290	8.60115	1.23555	0.353598	3.49422	0.000475451	0.010472	k__Bacteria	p__Bacteroidetes	c__Bacteroidia	o__Bacteroidales	f__Porphyromonadaceae	g__Porphyromonas	s__Porphyromonas cangingivalis
sp3291	sp3291	3.34976	1.25365	0.584012	2.14661	0.0318241	0.15845	k__Bacteria	p__Bacteroidetes	c__Bacteroidia	o__Bacteroidales	f__Porphyromonadaceae	g__Porphyromonas	s__Porphyromonas canoris
sp3292	sp3292	6.92408	1.14565	0.410057	2.79389	0.00520776	0.0496884	k__Bacteria	p__Bacteroidetes	c__Bacteroidia	o__Bacteroidales	f__Porphyromonadaceae	g__Porphyromonas	s__Porphyromonas catoniae
sp3294	sp3294	8.27407	-0.141235	0.314112	-0.449631	0.652976	0.86681	k__Bacteria	p__Bacteroidetes	c__Bacteroidia	o__Bacteroidales	f__Porphyromonadaceae	g__Porphyromonas	s__Porphyromonas crevioricanis
sp3295	sp3295	7.1671	1.29009	0.436319	2.95676	0.00310892	0.0362336	k__Bacteria	p__Bacteroidetes	c__Bacteroidia	o__Bacteroidales	f__Porphyromonadaceae	g__Porphyromonas	s__Porphyromonas endodontalis
sp3296	sp3296	20.93	0.246653	0.271242	0.909346	0.363168	0.642488	k__Bacteria	p__Bacteroidetes	c__Bacteroidia	o__Bacteroidales	f__Porphyromonadaceae	g__Porphyromonas	s__Porphyromonas gingivalis
sp3297	sp3297	4.36606	1.15367	0.575621	2.00421	0.0450471	0.193718	k__Bacteria	p__Bacteroidetes	c__Bacteroidia	o__Bacteroidales	f__Porphyromonadaceae	g__Porphyromonas	s__Porphyromonas gingivicanis
sp3298	sp3298	13.2122	1.26593	0.394098	3.21222	0.00131713	0.0195613	k__Bacteria	p__Bacteroidetes	c__Bacteroidia	o__Bacteroidales	f__Porphyromonadaceae	g__Porphyromonas	s__Porphyromonas gulae
sp3299	sp3299	4.72149	0.407538	0.391282	1.04154	0.297623	0.57511	k__Bacteria	p__Bacteroidetes	c__Bacteroidia	o__Bacteroidales	f__Porphyromonadaceae	g__Porphyromonas	s__Porphyromonas levii
sp3300	sp3300	9.48625	0.432345	0.254428	1.69929	0.0892654	0.292192	k__Bacteria	p__Bacteroidetes	c__Bacteroidia	o__Bacteroidales	f__Porphyromonadaceae	g__Porphyromonas	s__Porphyromonas macacae
sp3301	sp3301	19.5702	1.33559	0.711156	1.87805	0.0603737	0.229067	k__Bacteria	p__Bacteroidetes	c__Bacteroidia	o__Bacteroidales	f__Porphyromonadaceae	g__Porphyromonas	s__Porphyromonas somerae
sp3302	sp3302	59.9105	-0.473835	0.317884	-1.49059	0.136068	0.374488	k__Bacteria	p__Bacteroidetes	c__Bacteroidia	o__Bacteroidales	f__Porphyromonadaceae	g__Porphyromonas	s__Porphyromonas sp. 31_2
sp3303	sp3303	2.34984	-0.912343	0.676859	-1.34791	0.177688	0.432004	k__Bacteria	p__Bacteroidetes	c__Bacteroidia	o__Bacteroidales	f__Porphyromonadaceae	g__Porphyromonas	s__Porphyromonas sp. CAG:1061
sp3305	sp3305	0.85869	2.68886	0.986838	2.72473	0.00643548	0.0572034	k__Bacteria	p__Bacteroidetes	c__Bacteroidia	o__Bacteroidales	f__Porphyromonadaceae	g__Porphyromonas	s__Porphyromonas sp. COT-108 OH1349
sp3307	sp3307	5.81649	1.45982	0.430879	3.388	0.000704043	0.0132025	k__Bacteria	p__Bacteroidetes	c__Bacteroidia	o__Bacteroidales	f__Porphyromonadaceae	g__Porphyromonas	s__Porphyromonas sp. COT-239 OH1446
sp3310	sp3310	3.45126	0.55324	0.398702	1.3876	0.165258	0.414181	k__Bacteria	p__Bacteroidetes	c__Bacteroidia	o__Bacteroidales	f__Porphyromonadaceae	g__Porphyromonas	s__Porphyromonas sp. HMSC065F10
sp3311	sp3311	0.99358	-0.92953	0.604389	-1.53797	0.124057	0.356269	k__Bacteria	p__Bacteroidetes	c__Bacteroidia	o__Bacteroidales	f__Porphyromonadaceae	g__Porphyromonas	s__Porphyromonas sp. HMSC077F02
sp3313	sp3313	3.25615	0.422611	0.508246	0.831508	0.405687	0.681168	k__Bacteria	p__Bacteroidetes	c__Bacteroidia	o__Bacteroidales	f__Porphyromonadaceae	g__Porphyromonas	s__Porphyromonas sp. oral taxon 278
sp3314	sp3314	1.86089	1.46651	0.652059	2.24905	0.0245092	0.133641	k__Bacteria	p__Bacteroidetes	c__Bacteroidia	o__Bacteroidales	f__Porphyromonadaceae	g__Porphyromonas	s__Porphyromonas sp. oral taxon 279
sp3315	sp3315	7.0602	0.280962	0.43846	0.640794	0.521656	0.771669	k__Bacteria	p__Bacteroidetes	c__Bacteroidia	o__Bacteroidales	f__Porphyromonadaceae	g__Porphyromonas	s__Porphyromonas uenonis
sp3316	sp3316	41.0632	0.434949	0.282472	1.53979	0.123611	0.356239	k__Bacteria	p__Bacteroidetes	c__Bacteroidia	o__Bacteroidales	f__Porphyromonadaceae	g__Porphyromonas	s__Porphyromonas__uc
sp3339	sp3339	3.97215	0.754663	0.562468	1.3417	0.179694	0.433058	k__Bacteria	p__Bacteroidetes	c__Bacteroidia	o__Bacteroidales	f__Prevotellaceae	g__Prevotella	s__Prevotella aff. ruminicola Tc2-24
sp3340	sp3340	306.409	1.90995	0.53948	3.54035	0.000399593	0.00957267	k__Bacteria	p__Bacteroidetes	c__Bacteroidia	o__Bacteroidales	f__Prevotellaceae	g__Prevotella	s__Prevotella albensis
sp3341	sp3341	129.372	1.04919	0.314204	3.33921	0.000840159	0.0145572	k__Bacteria	p__Bacteroidetes	c__Bacteroidia	o__Bacteroidales	f__Prevotellaceae	g__Prevotella	s__Prevotella amnii
sp3342	sp3342	15.7117	1.14257	0.495577	2.30554	0.0211363	0.122407	k__Bacteria	p__Bacteroidetes	c__Bacteroidia	o__Bacteroidales	f__Prevotellaceae	g__Prevotella	s__Prevotella aurantiaca
sp3343	sp3343	134.608	1.64028	0.438964	3.73671	0.000186443	0.00608094	k__Bacteria	p__Bacteroidetes	c__Bacteroidia	o__Bacteroidales	f__Prevotellaceae	g__Prevotella	s__Prevotella baroniae
sp3344	sp3344	116.259	1.65789	0.479342	3.45868	0.000542821	0.0109364	k__Bacteria	p__Bacteroidetes	c__Bacteroidia	o__Bacteroidales	f__Prevotellaceae	g__Prevotella	s__Prevotella bergensis
sp3345	sp3345	317.755	1.11446	0.371183	3.00244	0.00267821	0.0323752	k__Bacteria	p__Bacteroidetes	c__Bacteroidia	o__Bacteroidales	f__Prevotellaceae	g__Prevotella	s__Prevotella bivia
sp3346	sp3346	110.396	1.60759	0.4286	3.75079	0.00017628	0.00604869	k__Bacteria	p__Bacteroidetes	c__Bacteroidia	o__Bacteroidales	f__Prevotellaceae	g__Prevotella	s__Prevotella brevis
sp3347	sp3347	330.278	1.55167	0.462224	3.35697	0.000788005	0.0139321	k__Bacteria	p__Bacteroidetes	c__Bacteroidia	o__Bacteroidales	f__Prevotellaceae	g__Prevotella	s__Prevotella bryantii
sp3348	sp3348	102.437	1.55399	0.45572	3.40996	0.000649716	0.0125082	k__Bacteria	p__Bacteroidetes	c__Bacteroidia	o__Bacteroidales	f__Prevotellaceae	g__Prevotella	s__Prevotella buccae
sp3349	sp3349	168.193	2.26904	0.465902	4.87021	1.11482e-06	0.000160968	k__Bacteria	p__Bacteroidetes	c__Bacteroidia	o__Bacteroidales	f__Prevotellaceae	g__Prevotella	s__Prevotella buccalis
sp3350	sp3350	5.61963	1.33773	0.621491	2.15245	0.031362	0.157052	k__Bacteria	p__Bacteroidetes	c__Bacteroidia	o__Bacteroidales	f__Prevotellaceae	g__Prevotella	s__Prevotella conceptionensis
sp3351	sp3351	29474.5	1.64289	0.591424	2.77785	0.00547197	0.0510034	k__Bacteria	p__Bacteroidetes	c__Bacteroidia	o__Bacteroidales	f__Prevotellaceae	g__Prevotella	s__Prevotella copri
sp3352	sp3352	17548.2	2.34942	3.02113	0.777665	0.436767	0.706382	k__Bacteria	p__Bacteroidetes	c__Bacteroidia	o__Bacteroidales	f__Prevotellaceae	g__Prevotella	s__Prevotella copri CAG:164
sp3353	sp3353	100.763	1.29001	0.359439	3.58894	0.000332025	0.00898889	k__Bacteria	p__Bacteroidetes	c__Bacteroidia	o__Bacteroidales	f__Prevotellaceae	g__Prevotella	s__Prevotella corporis
sp3354	sp3354	69.8339	0.849633	0.506788	1.67651	0.0936392	0.302204	k__Bacteria	p__Bacteroidetes	c__Bacteroidia	o__Bacteroidales	f__Prevotellaceae	g__Prevotella	s__Prevotella dentalis
sp3355	sp3355	46.0349	1.68676	0.552852	3.05102	0.00228067	0.0290562	k__Bacteria	p__Bacteroidetes	c__Bacteroidia	o__Bacteroidales	f__Prevotellaceae	g__Prevotella	s__Prevotella dentasini
sp3356	sp3356	75.6272	1.1725	0.43826	2.67534	0.00746525	0.0621865	k__Bacteria	p__Bacteroidetes	c__Bacteroidia	o__Bacteroidales	f__Prevotellaceae	g__Prevotella	s__Prevotella denticola
sp3357	sp3357	193.883	0.529752	0.392028	1.35131	0.176595	0.43177	k__Bacteria	p__Bacteroidetes	c__Bacteroidia	o__Bacteroidales	f__Prevotellaceae	g__Prevotella	s__Prevotella disiens
sp3358	sp3358	45.0275	1.89934	0.527178	3.60285	0.000314748	0.0087947	k__Bacteria	p__Bacteroidetes	c__Bacteroidia	o__Bacteroidales	f__Prevotellaceae	g__Prevotella	s__Prevotella enoeca
sp3359	sp3359	17.9333	1.01312	0.446065	2.27125	0.0231321	0.130413	k__Bacteria	p__Bacteroidetes	c__Bacteroidia	o__Bacteroidales	f__Prevotellaceae	g__Prevotella	s__Prevotella falsenii
sp3360	sp3360	30.9912	1.7656	0.448901	3.93316	8.38379e-05	0.00363158	k__Bacteria	p__Bacteroidetes	c__Bacteroidia	o__Bacteroidales	f__Prevotellaceae	g__Prevotella	s__Prevotella fusca
sp3361	sp3361	55.141	1.65048	0.504566	3.27108	0.00107138	0.0169787	k__Bacteria	p__Bacteroidetes	c__Bacteroidia	o__Bacteroidales	f__Prevotellaceae	g__Prevotella	s__Prevotella histicola
sp3362	sp3362	108.454	1.34546	0.504362	2.66765	0.00763828	0.0632559	k__Bacteria	p__Bacteroidetes	c__Bacteroidia	o__Bacteroidales	f__Prevotellaceae	g__Prevotella	s__Prevotella ihumii
sp3363	sp3363	126.621	1.24396	0.46227	2.69098	0.00712417	0.06074	k__Bacteria	p__Bacteroidetes	c__Bacteroidia	o__Bacteroidales	f__Prevotellaceae	g__Prevotella	s__Prevotella intermedia
sp3364	sp3364	4.83538	1.25168	0.52471	2.38548	0.017057	0.106377	k__Bacteria	p__Bacteroidetes	c__Bacteroidia	o__Bacteroidales	f__Prevotellaceae	g__Prevotella	s__Prevotella loescheii
sp3365	sp3365	165.993	1.41609	0.489435	2.89332	0.00381193	0.04128	k__Bacteria	p__Bacteroidetes	c__Bacteroidia	o__Bacteroidales	f__Prevotellaceae	g__Prevotella	s__Prevotella maculosa
sp3366	sp3366	54.7874	1.52433	0.462869	3.29323	0.000990437	0.0159885	k__Bacteria	p__Bacteroidetes	c__Bacteroidia	o__Bacteroidales	f__Prevotellaceae	g__Prevotella	s__Prevotella marshii
sp3367	sp3367	106.526	1.16141	0.353157	3.28865	0.0010067	0.0161507	k__Bacteria	p__Bacteroidetes	c__Bacteroidia	o__Bacteroidales	f__Prevotellaceae	g__Prevotella	s__Prevotella melaninogenica
sp3368	sp3368	33.3401	1.42742	0.512533	2.78502	0.00535241	0.0507698	k__Bacteria	p__Bacteroidetes	c__Bacteroidia	o__Bacteroidales	f__Prevotellaceae	g__Prevotella	s__Prevotella micans
sp3369	sp3369	31.9334	1.5084	0.525268	2.87167	0.00408309	0.0426182	k__Bacteria	p__Bacteroidetes	c__Bacteroidia	o__Bacteroidales	f__Prevotellaceae	g__Prevotella	s__Prevotella multiformis
sp3370	sp3370	694.921	1.98545	0.562296	3.53096	0.000414055	0.00966902	k__Bacteria	p__Bacteroidetes	c__Bacteroidia	o__Bacteroidales	f__Prevotellaceae	g__Prevotella	s__Prevotella multisaccharivorax
sp3371	sp3371	45.3515	1.9358	0.506843	3.81932	0.000133817	0.00496845	k__Bacteria	p__Bacteroidetes	c__Bacteroidia	o__Bacteroidales	f__Prevotellaceae	g__Prevotella	s__Prevotella nanceiensis
sp3372	sp3372	46.0907	1.16078	0.444486	2.61152	0.00901411	0.0701427	k__Bacteria	p__Bacteroidetes	c__Bacteroidia	o__Bacteroidales	f__Prevotellaceae	g__Prevotella	s__Prevotella nigrescens
sp3373	sp3373	22.6919	1.58886	0.469079	3.3872	0.000706099	0.0132025	k__Bacteria	p__Bacteroidetes	c__Bacteroidia	o__Bacteroidales	f__Prevotellaceae	g__Prevotella	s__Prevotella oralis
[truncated: 652 more rows]
