# Supplementary material for: Gut microbiota steroid sexual dimorphism and its impact on gonadal steroids: influences of obesity and menopausal status
Source: Microbiome. 2020 Sep 20;8:136. doi: 10.1186/s40168-020-00913-x (PMC7504665; doi:10.1186/s40168-020-00913-x)
Supplement: Supplementary file 4 — Additional file 3: Supplementary Table 3. DESeq2 results for the differential expressed bacterial taxa between post-menopausal women and men. [file 40168_2020_913_MOESM3_ESM.xlsx]

## Sheet: results_age_obesity_postWM
	row	baseMean	log2FoldChange	lfcSE	stat	pvalue	padj	Kingdom	Phylum	Class	Order	Family	Genus	Species
sp7825	sp7825	440.863	0.124822	0.292307	0.427022	0.669363	0.988602	k__Bacteria	p__Firmicutes	c__Clostridia	o__Clostridiales	f__Clostridiales__na	g__Clostridiales__na	s__[Bacteroides] pectinophilus
sp8128	sp8128	10.4355	-0.228138	0.206258	-1.10608	0.268691	0.656687	k__Bacteria	p__Firmicutes	c__Clostridia	o__Clostridiales	f__Lachnospiraceae	g__Lachnoclostridium	s__[Clostridium] aerotolerans
sp8129	sp8129	50.517	0.00303155	0.123533	0.0245404	0.980422	0.99865	k__Bacteria	p__Firmicutes	c__Clostridia	o__Clostridiales	f__Lachnospiraceae	g__Lachnoclostridium	s__[Clostridium] aminophilum
sp8130	sp8130	140.558	-0.490502	0.237659	-2.06389	0.0390284	0.24175	k__Bacteria	p__Firmicutes	c__Clostridia	o__Clostridiales	f__Lachnospiraceae	g__Lachnoclostridium	s__[Clostridium] asparagiforme
sp8131	sp8131	780.148	-0.445421	0.255219	-1.74525	0.0809417	0.356644	k__Bacteria	p__Firmicutes	c__Clostridia	o__Clostridiales	f__Lachnospiraceae	g__Lachnoclostridium	s__[Clostridium] bolteae
sp8132	sp8132	7.24742	0.173505	0.19584	0.885954	0.375642	0.76633	k__Bacteria	p__Firmicutes	c__Clostridia	o__Clostridiales	f__Lachnospiraceae	g__Lachnoclostridium	s__[Clostridium] celerecrescens
sp8490	sp8490	3.40531	0.127499	0.308686	0.413037	0.679579	0.99303	k__Bacteria	p__Firmicutes	c__Clostridia	o__Clostridiales	f__Ruminococcaceae	g__Ruminiclostridium	s__[Clostridium] cellobioparum
sp8491	sp8491	4.43452	-0.282261	0.315784	-0.893841	0.371407	0.76633	k__Bacteria	p__Firmicutes	c__Clostridia	o__Clostridiales	f__Ruminococcaceae	g__Ruminiclostridium	s__[Clostridium] cellulolyticum
sp8492	sp8492	23.0042	-0.124431	0.180308	-0.690102	0.49013	0.867778	k__Bacteria	p__Firmicutes	c__Clostridia	o__Clostridiales	f__Ruminococcaceae	g__Ruminiclostridium	s__[Clostridium] cellulosi
sp8133	sp8133	74.3732	-0.310344	0.212456	-1.46074	0.144086	0.491871	k__Bacteria	p__Firmicutes	c__Clostridia	o__Clostridiales	f__Lachnospiraceae	g__Lachnoclostridium	s__[Clostridium] citroniae
sp8493	sp8493	8.83574	-0.416041	0.248844	-1.6719	0.0945446	0.381211	k__Bacteria	p__Firmicutes	c__Clostridia	o__Clostridiales	f__Ruminococcaceae	g__Ruminiclostridium	s__[Clostridium] clariflavum
sp8134	sp8134	774.304	-0.186789	0.164613	-1.13472	0.256494	0.645616	k__Bacteria	p__Firmicutes	c__Clostridia	o__Clostridiales	f__Lachnospiraceae	g__Lachnoclostridium	s__[Clostridium] clostridioforme
sp8704	sp8704	17.1054	-0.142925	0.273596	-0.522394	0.601396	0.946485	k__Bacteria	p__Firmicutes	c__Erysipelotrichia	o__Erysipelotrichales	f__Erysipelotrichaceae	g__Erysipelatoclostridium	s__[Clostridium] cocleatum
sp8438	sp8438	14.4455	0.850968	0.475361	1.79015	0.0734299	0.338189	k__Bacteria	p__Firmicutes	c__Clostridia	o__Clostridiales	f__Peptostreptococcaceae	g__Romboutsia	s__[Clostridium] dakarense
sp8135	sp8135	37.7124	-0.17627	0.207781	-0.848345	0.396246	0.791192	k__Bacteria	p__Firmicutes	c__Clostridia	o__Clostridiales	f__Lachnospiraceae	g__Lachnoclostridium	s__[Clostridium] fimetarium
sp8136	sp8136	64.6425	-0.715168	0.332991	-2.14771	0.031737	0.217378	k__Bacteria	p__Firmicutes	c__Clostridia	o__Clostridiales	f__Lachnospiraceae	g__Lachnoclostridium	s__[Clostridium] glycyrrhizinilyticum
sp8422	sp8422	39.1339	1.29541	0.343162	3.77492	0.000160061	0.00877053	k__Bacteria	p__Firmicutes	c__Clostridia	o__Clostridiales	f__Peptostreptococcaceae	g__Peptostreptococcaceae__na	s__[Clostridium] hiranonis
sp8494	sp8494	8.42272	0.194594	0.214248	0.908266	0.363738	0.75909	k__Bacteria	p__Firmicutes	c__Clostridia	o__Clostridiales	f__Ruminococcaceae	g__Ruminiclostridium	s__[Clostridium] hungatei
sp8137	sp8137	31.9786	0.109474	0.18545	0.590313	0.554981	0.919859	k__Bacteria	p__Firmicutes	c__Clostridia	o__Clostridiales	f__Lachnospiraceae	g__Lachnoclostridium	s__[Clostridium] hylemonae
sp8138	sp8138	6.24248	-0.106978	0.256914	-0.416395	0.677121	0.992487	k__Bacteria	p__Firmicutes	c__Clostridia	o__Clostridiales	f__Lachnospiraceae	g__Lachnoclostridium	s__[Clostridium] indolis
sp8705	sp8705	98.023	-0.102557	0.274671	-0.37338	0.708866	0.995277	k__Bacteria	p__Firmicutes	c__Erysipelotrichia	o__Erysipelotrichales	f__Erysipelotrichaceae	g__Erysipelatoclostridium	s__[Clostridium] innocuum
sp8495	sp8495	7.33807	0.482443	0.311087	1.55083	0.120943	0.432198	k__Bacteria	p__Firmicutes	c__Clostridia	o__Clostridiales	f__Ruminococcaceae	g__Ruminiclostridium	s__[Clostridium] josui
sp8301	sp8301	153.855	-0.245999	0.303003	-0.81187	0.416866	0.810595	k__Bacteria	p__Firmicutes	c__Clostridia	o__Clostridiales	f__Lachnospiraceae	g__Tyzzerella	s__[Clostridium] lactatifermentans
sp8139	sp8139	98.6071	-0.30902	0.306161	-1.00934	0.312812	0.708885	k__Bacteria	p__Firmicutes	c__Clostridia	o__Clostridiales	f__Lachnospiraceae	g__Lachnoclostridium	s__[Clostridium] lavalense
sp8496	sp8496	197.319	-0.299756	0.323515	-0.926562	0.354154	0.752313	k__Bacteria	p__Firmicutes	c__Clostridia	o__Clostridiales	f__Ruminococcaceae	g__Ruminiclostridium	s__[Clostridium] leptum
sp8140	sp8140	24.1298	0.0270775	0.185907	0.145651	0.884197	0.99865	k__Bacteria	p__Firmicutes	c__Clostridia	o__Clostridiales	f__Lachnospiraceae	g__Lachnoclostridium	s__[Clostridium] methoxybenzovorans
sp8497	sp8497	72.5939	0.0411142	0.225079	0.182666	0.85506	0.99865	k__Bacteria	p__Firmicutes	c__Clostridia	o__Clostridiales	f__Ruminococcaceae	g__Ruminiclostridium	s__[Clostridium] methylpentosum
sp8302	sp8302	25.0711	-0.389172	0.126386	-3.07925	0.00207526	0.0466824	k__Bacteria	p__Firmicutes	c__Clostridia	o__Clostridiales	f__Lachnospiraceae	g__Tyzzerella	s__[Clostridium] neopropionicum
sp8498	sp8498	9.49142	-0.475341	0.260952	-1.82157	0.0685204	0.322062	k__Bacteria	p__Firmicutes	c__Clostridia	o__Clostridiales	f__Ruminococcaceae	g__Ruminiclostridium	s__[Clostridium] papyrosolvens
sp8423	sp8423	2.09963	0.314288	0.371491	0.846016	0.397544	NA	k__Bacteria	p__Firmicutes	c__Clostridia	o__Clostridiales	f__Peptostreptococcaceae	g__Peptostreptococcaceae__na	s__[Clostridium] paradoxum
sp8142	sp8142	31.7027	0.252354	0.159437	1.58278	0.113471	0.416644	k__Bacteria	p__Firmicutes	c__Clostridia	o__Clostridiales	f__Lachnospiraceae	g__Lachnoclostridium	s__[Clostridium] polysaccharolyticum
sp8143	sp8143	29.6334	-0.118402	0.192879	-0.613868	0.539303	0.910985	k__Bacteria	p__Firmicutes	c__Clostridia	o__Clostridiales	f__Lachnospiraceae	g__Lachnoclostridium	s__[Clostridium] populeti
sp8303	sp8303	19.9446	0.0355971	0.150461	0.236587	0.812977	0.99865	k__Bacteria	p__Firmicutes	c__Clostridia	o__Clostridiales	f__Lachnospiraceae	g__Tyzzerella	s__[Clostridium] propionicum
sp7909	sp7909	2.72609	-0.148022	0.340184	-0.435125	0.663472	NA	k__Bacteria	p__Firmicutes	c__Clostridia	o__Clostridiales	f__Clostridiales__na	g__Gottschalkia	s__[Clostridium] purinilyticum
sp8706	sp8706	125.011	-0.656065	0.360484	-1.81996	0.0687656	0.322062	k__Bacteria	p__Firmicutes	c__Erysipelotrichia	o__Erysipelotrichales	f__Erysipelotrichaceae	g__Erysipelatoclostridium	s__[Clostridium] saccharogumia
sp8144	sp8144	148.714	-0.259911	0.156509	-1.66067	0.0967794	0.387299	k__Bacteria	p__Firmicutes	c__Clostridia	o__Clostridiales	f__Lachnospiraceae	g__Lachnoclostridium	s__[Clostridium] saccharolyticum
sp8145	sp8145	163.802	-0.442106	0.253976	-1.74074	0.0817296	0.356706	k__Bacteria	p__Firmicutes	c__Clostridia	o__Clostridiales	f__Lachnospiraceae	g__Lachnoclostridium	s__[Clostridium] scindens
sp8146	sp8146	7.49598	-0.0783451	0.233581	-0.335409	0.737317	0.99865	k__Bacteria	p__Firmicutes	c__Clostridia	o__Clostridiales	f__Lachnospiraceae	g__Lachnoclostridium	s__[Clostridium] sphenoides
sp8707	sp8707	198.225	0.058628	0.570469	0.102772	0.918144	0.99865	k__Bacteria	p__Firmicutes	c__Erysipelotrichia	o__Erysipelotrichales	f__Erysipelotrichaceae	g__Erysipelatoclostridium	s__[Clostridium] spiroforme
sp8499	sp8499	40.4304	-0.366502	0.295383	-1.24077	0.21469	0.601995	k__Bacteria	p__Firmicutes	c__Clostridia	o__Clostridiales	f__Ruminococcaceae	g__Ruminiclostridium	s__[Clostridium] sporosphaeroides
sp8500	sp8500	10.059	0.0296539	0.228983	0.129503	0.89696	0.99865	k__Bacteria	p__Firmicutes	c__Clostridia	o__Clostridiales	f__Ruminococcaceae	g__Ruminiclostridium	s__[Clostridium] stercorarium
sp8501	sp8501	2.92445	-0.0907746	0.294449	-0.308286	0.757864	0.99865	k__Bacteria	p__Firmicutes	c__Clostridia	o__Clostridiales	f__Ruminococcaceae	g__Ruminiclostridium	s__[Clostridium] straminisolvens
sp8147	sp8147	197.355	-0.558905	0.231318	-2.41617	0.0156845	0.139078	k__Bacteria	p__Firmicutes	c__Clostridia	o__Clostridiales	f__Lachnospiraceae	g__Lachnoclostridium	s__[Clostridium] symbiosum
sp8502	sp8502	2.11911	0.225925	0.380206	0.594217	0.552367	NA	k__Bacteria	p__Firmicutes	c__Clostridia	o__Clostridiales	f__Ruminococcaceae	g__Ruminiclostridium	s__[Clostridium] termitidis
sp8424	sp8424	1.60892	-0.0950397	0.422373	-0.225014	0.821969	NA	k__Bacteria	p__Firmicutes	c__Clostridia	o__Clostridiales	f__Peptostreptococcaceae	g__Peptostreptococcaceae__na	s__[Clostridium] thermoalcaliphilum
sp9042	sp9042	2.88507	0.157892	0.41698	0.378655	0.704944	0.995136	k__Bacteria	p__Firmicutes	c__Tissierellia	o__Tissierellia__na	f__Tissierellia__na	g__Tissierellia__na	s__[Clostridium] ultunense
sp8503	sp8503	55.6173	0.437731	0.211698	2.06771	0.0386669	0.241096	k__Bacteria	p__Firmicutes	c__Clostridia	o__Clostridiales	f__Ruminococcaceae	g__Ruminiclostridium	s__[Clostridium] viride
sp8148	sp8148	9.57469	-0.56979	0.241148	-2.36282	0.0181363	0.151395	k__Bacteria	p__Firmicutes	c__Clostridia	o__Clostridiales	f__Lachnospiraceae	g__Lachnoclostridium	s__[Desulfotomaculum] guttoideum
sp7910	sp7910	2.42584	0.0497183	0.310859	0.159939	0.872929	NA	k__Bacteria	p__Firmicutes	c__Clostridia	o__Clostridiales	f__Clostridiales__na	g__Gottschalkia	s__[Eubacterium] angustum
sp7802	sp7802	19.8349	-0.770754	0.273832	-2.8147	0.00488227	0.0796444	k__Bacteria	p__Firmicutes	c__Clostridia	o__Clostridiales	f__Clostridiales Family XIII. Incertae Sedis	g__Clostridiales Family XIII. Incertae Sedis__na	s__[Eubacterium] brachy
sp7937	sp7937	55.5951	0.0422922	0.20193	0.20944	0.834105	0.99865	k__Bacteria	p__Firmicutes	c__Clostridia	o__Clostridiales	f__Eubacteriaceae	g__Eubacterium	s__[Eubacterium] cellulosolvens
sp8149	sp8149	64.9819	-0.176101	0.221151	-0.796294	0.425861	0.81547	k__Bacteria	p__Firmicutes	c__Clostridia	o__Clostridiales	f__Lachnospiraceae	g__Lachnoclostridium	s__[Eubacterium] contortum
sp8714	sp8714	67.3375	-0.181288	0.276397	-0.655899	0.511889	0.882746	k__Bacteria	p__Firmicutes	c__Erysipelotrichia	o__Erysipelotrichales	f__Erysipelotrichaceae	g__Erysipelotrichaceae__na	s__[Eubacterium] dolichum
sp7938	sp7938	4023.41	0.322517	0.338794	0.951958	0.341118	0.737824	k__Bacteria	p__Firmicutes	c__Clostridia	o__Clostridiales	f__Eubacteriaceae	g__Eubacterium	s__[Eubacterium] eligens
sp8150	sp8150	22.3708	-0.0250242	0.208185	-0.120202	0.904323	0.99865	k__Bacteria	p__Firmicutes	c__Clostridia	o__Clostridiales	f__Lachnospiraceae	g__Lachnoclostridium	s__[Eubacterium] fissicatena
sp7939	sp7939	2223.26	-0.110206	0.274756	-0.401105	0.688343	0.995136	k__Bacteria	p__Firmicutes	c__Clostridia	o__Clostridiales	f__Eubacteriaceae	g__Eubacterium	s__[Eubacterium] hallii
sp7803	sp7803	11.8159	-0.758949	0.241836	-3.13828	0.00169944	0.0430462	k__Bacteria	p__Firmicutes	c__Clostridia	o__Clostridiales	f__Clostridiales Family XIII. Incertae Sedis	g__Clostridiales Family XIII. Incertae Sedis__na	s__[Eubacterium] infirmum
sp7804	sp7804	19.2542	-0.277745	0.240328	-1.15569	0.247807	0.637261	k__Bacteria	p__Firmicutes	c__Clostridia	o__Clostridiales	f__Clostridiales Family XIII. Incertae Sedis	g__Clostridiales Family XIII. Incertae Sedis__na	s__[Eubacterium] nodatum
sp8159	sp8159	13504.4	-0.383026	0.385261	-0.994199	0.320126	0.716345	k__Bacteria	p__Firmicutes	c__Clostridia	o__Clostridiales	f__Lachnospiraceae	g__Lachnospiraceae__na	s__[Eubacterium] rectale
sp7805	sp7805	5.9035	-0.288908	0.296235	-0.975267	0.329428	0.72576	k__Bacteria	p__Firmicutes	c__Clostridia	o__Clostridiales	f__Clostridiales Family XIII. Incertae Sedis	g__Clostridiales Family XIII. Incertae Sedis__na	s__[Eubacterium] saphenum
sp8504	sp8504	1416.76	1.1343	0.427252	2.65488	0.00793377	0.0997321	k__Bacteria	p__Firmicutes	c__Clostridia	o__Clostridiales	f__Ruminococcaceae	g__Ruminiclostridium	s__[Eubacterium] siraeum
sp7806	sp7806	19.6167	-0.385354	0.208081	-1.85194	0.0640339	0.311001	k__Bacteria	p__Firmicutes	c__Clostridia	o__Clostridiales	f__Clostridiales Family XIII. Incertae Sedis	g__Clostridiales Family XIII. Incertae Sedis__na	s__[Eubacterium] sulci
sp8416	sp8416	5.26369	-0.0280967	0.352579	-0.0796892	0.936484	0.99865	k__Bacteria	p__Firmicutes	c__Clostridia	o__Clostridiales	f__Peptostreptococcaceae	g__Peptoanaerobacter	s__[Eubacterium] yurii
sp4013	sp4013	1.01924	0.00226453	1.2247	0.00184904	0.998525	NA	k__Bacteria	p__Bacteroidetes	c__Flavobacteriia	o__Flavobacteriales	f__Flavobacteriaceae	g__Flavobacterium	s__[Flexibacter] sp. ATCC 35103
sp3338	sp3338	27.5434	0.876237	0.696039	1.25889	0.20807	0.592861	k__Bacteria	p__Bacteroidetes	c__Bacteroidia	o__Bacteroidales	f__Prevotellaceae	g__Prevotella	s__[Hallella] seregens
sp8012	sp8012	760.397	-0.630051	0.2665	-2.36417	0.0180707	0.151395	k__Bacteria	p__Firmicutes	c__Clostridia	o__Clostridiales	f__Lachnospiraceae	g__Blautia	s__[Ruminococcus] gnavus
sp8013	sp8013	4813.75	0.178252	0.245875	0.724971	0.46847	0.852504	k__Bacteria	p__Firmicutes	c__Clostridia	o__Clostridiales	f__Lachnospiraceae	g__Blautia	s__[Ruminococcus] torques
sp6812	sp6812	1.13094	-1.7122	0.948064	-1.806	0.0709182	NA	k__Bacteria	p__Firmicutes	c__Bacilli	o__Lactobacillales	f__Aerococcaceae	g__Abiotrophia	s__Abiotrophia defectiva
sp6814	sp6814	1.67146	-1.04671	0.591865	-1.76849	0.0769793	NA	k__Bacteria	p__Firmicutes	c__Bacilli	o__Lactobacillales	f__Aerococcaceae	g__Abiotrophia	s__Abiotrophia__uc
sp8452	sp8452	34.0178	-0.101586	0.222532	-0.456502	0.648029	0.971954	k__Bacteria	p__Firmicutes	c__Clostridia	o__Clostridiales	f__Ruminococcaceae	g__Acetanaerobacterium	s__Acetanaerobacterium elongatum
sp7996	sp7996	41.4054	-0.593818	0.290999	-2.04062	0.0412888	0.250503	k__Bacteria	p__Firmicutes	c__Clostridia	o__Clostridiales	f__Lachnospiraceae	g__Acetitomaculum	s__Acetitomaculum ruminis
sp8453	sp8453	8.7789	0.262584	0.192928	1.36105	0.173498	0.548471	k__Bacteria	p__Firmicutes	c__Clostridia	o__Clostridiales	f__Ruminococcaceae	g__Acetivibrio	s__Acetivibrio cellulolyticus
sp8454	sp8454	169.841	0.160887	0.150006	1.07254	0.283479	0.677623	k__Bacteria	p__Firmicutes	c__Clostridia	o__Clostridiales	f__Ruminococcaceae	g__Acetivibrio	s__Acetivibrio ethanolgignens
sp8403	sp8403	2.19258	0.530685	0.417267	1.27181	0.20344	NA	k__Bacteria	p__Firmicutes	c__Clostridia	o__Clostridiales	f__Peptostreptococcaceae	g__Acetoanaerobium	s__Acetoanaerobium sticklandii
sp10459	sp10459	490.342	-2.38351	0.60367	-3.94837	7.86867e-05	0.00630033	k__Bacteria	p__Proteobacteria	c__Alphaproteobacteria	o__Rhodospirillales	f__Acetobacteraceae	g__Acetobacter	s__Acetobacter sp. 46_36
sp10460	sp10460	269.892	-1.28138	3.7389	-0.342716	0.731812	0.99865	k__Bacteria	p__Proteobacteria	c__Alphaproteobacteria	o__Rhodospirillales	f__Acetobacteraceae	g__Acetobacter	s__Acetobacter sp. CAG:267
sp10461	sp10461	15.1064	3.07356	0.808859	3.79987	0.00014477	0.00862076	k__Bacteria	p__Proteobacteria	c__Alphaproteobacteria	o__Rhodospirillales	f__Acetobacteraceae	g__Acetobacter	s__Acetobacter sp. CAG:977
sp10464	sp10464	1384	-1.31654	3.73243	-0.352729	0.724292	0.99865	k__Bacteria	p__Proteobacteria	c__Alphaproteobacteria	o__Rhodospirillales	f__Acetobacteraceae	g__Acetobacter	s__Acetobacter__uc
sp7926	sp7926	5.23757	0.048555	0.229686	0.211397	0.832577	0.99865	k__Bacteria	p__Firmicutes	c__Clostridia	o__Clostridiales	f__Eubacteriaceae	g__Acetobacterium	s__Acetobacterium bakii
sp7927	sp7927	2.7113	-0.113454	0.321243	-0.353173	0.723959	NA	k__Bacteria	p__Firmicutes	c__Clostridia	o__Clostridiales	f__Eubacteriaceae	g__Acetobacterium	s__Acetobacterium dehalogenans
sp7928	sp7928	4.8626	0.0726048	0.241366	0.300808	0.763561	0.99865	k__Bacteria	p__Firmicutes	c__Clostridia	o__Clostridiales	f__Eubacteriaceae	g__Acetobacterium	s__Acetobacterium wieringae
sp7929	sp7929	4.47405	-0.537593	0.26807	-2.00542	0.0449179	0.259431	k__Bacteria	p__Firmicutes	c__Clostridia	o__Clostridiales	f__Eubacteriaceae	g__Acetobacterium	s__Acetobacterium woodii
sp7930	sp7930	2.58473	0.0442557	0.360179	0.122871	0.902209	NA	k__Bacteria	p__Firmicutes	c__Clostridia	o__Clostridiales	f__Eubacteriaceae	g__Acetobacterium	s__Acetobacterium__uc
sp8882	sp8882	3.59276	0.0208461	0.336919	0.0618728	0.950664	0.99865	k__Bacteria	p__Firmicutes	c__Negativicutes	o__Selenomonadales	f__Sporomusaceae	g__Acetonema	s__Acetonema longum
sp14987	sp14987	1.02353	-0.161777	0.607654	-0.266232	0.790061	NA	k__Bacteria	p__Tenericutes	c__Mollicutes	o__Acholeplasmatales	f__Acholeplasmataceae	g__Acholeplasma	s__Acholeplasma hippikon
sp14993	sp14993	128.385	-0.698136	2.22996	-0.313071	0.754227	0.99865	k__Bacteria	p__Tenericutes	c__Mollicutes	o__Acholeplasmatales	f__Acholeplasmataceae	g__Acholeplasma	s__Acholeplasma sp. CAG:878
sp7798	sp7798	4.87379	0.0527531	0.29021	0.181775	0.855759	0.99865	k__Bacteria	p__Firmicutes	c__Clostridia	o__Clostridiales	f__Clostridiales Family XII. Incertae Sedis	g__Acidaminobacter	s__Acidaminobacter hydrogenoformans
sp8816	sp8816	15.5721	0.612141	0.520715	1.17558	0.239764	0.633391	k__Bacteria	p__Firmicutes	c__Negativicutes	o__Acidaminococcales	f__Acidaminococcaceae	g__Acidaminococcaceae__uc	s__Acidaminococcaceae__uc
sp8817	sp8817	243.296	-0.219388	0.665204	-0.329805	0.741548	0.99865	k__Bacteria	p__Firmicutes	c__Negativicutes	o__Acidaminococcales	f__Acidaminococcaceae	g__Acidaminococcus	s__Acidaminococcus fermentans
sp8818	sp8818	80.266	-1.8594	0.73825	-2.51866	0.0117804	0.120479	k__Bacteria	p__Firmicutes	c__Negativicutes	o__Acidaminococcales	f__Acidaminococcaceae	g__Acidaminococcus	s__Acidaminococcus intestini
sp8819	sp8819	28.2541	0.12459	3.76468	0.0330946	0.973599	0.99865	k__Bacteria	p__Firmicutes	c__Negativicutes	o__Acidaminococcales	f__Acidaminococcaceae	g__Acidaminococcus	s__Acidaminococcus intestini CAG:325
sp8820	sp8820	20.1813	0.412539	0.461808	0.893313	0.371689	0.76633	k__Bacteria	p__Firmicutes	c__Negativicutes	o__Acidaminococcales	f__Acidaminococcaceae	g__Acidaminococcus	s__Acidaminococcus massiliensis
sp8821	sp8821	76.2676	-0.23948	2.41358	-0.0992218	0.920962	0.99865	k__Bacteria	p__Firmicutes	c__Negativicutes	o__Acidaminococcales	f__Acidaminococcaceae	g__Acidaminococcus	s__Acidaminococcus sp. BV3L6
sp8822	sp8822	8.37293	0.45438	0.594891	0.763803	0.444985	0.831863	k__Bacteria	p__Firmicutes	c__Negativicutes	o__Acidaminococcales	f__Acidaminococcaceae	g__Acidaminococcus	s__Acidaminococcus sp. CAG:542
sp8823	sp8823	11.7507	-0.483818	0.418514	-1.15604	0.247666	0.637261	k__Bacteria	p__Firmicutes	c__Negativicutes	o__Acidaminococcales	f__Acidaminococcaceae	g__Acidaminococcus	s__Acidaminococcus sp. CAG:917
sp8824	sp8824	31.9248	-2.14468	0.883112	-2.42855	0.0151594	0.137208	k__Bacteria	p__Firmicutes	c__Negativicutes	o__Acidaminococcales	f__Acidaminococcaceae	g__Acidaminococcus	s__Acidaminococcus sp. D21
sp8825	sp8825	13.3522	-2.09725	1.45403	-1.44237	0.149198	0.502104	k__Bacteria	p__Firmicutes	c__Negativicutes	o__Acidaminococcales	f__Acidaminococcaceae	g__Acidaminococcus	s__Acidaminococcus sp. HPA0509
sp8826	sp8826	15.2763	0.00640955	0.409132	0.0156662	0.987501	0.99865	k__Bacteria	p__Firmicutes	c__Negativicutes	o__Acidaminococcales	f__Acidaminococcaceae	g__Acidaminococcus	s__Acidaminococcus timonensis
sp8827	sp8827	2454.37	0.223675	3.73015	0.0599639	0.952184	0.99865	k__Bacteria	p__Firmicutes	c__Negativicutes	o__Acidaminococcales	f__Acidaminococcaceae	g__Acidaminococcus	s__Acidaminococcus__uc
sp6312	sp6312	1.24562	-1.21791	0.571132	-2.13245	0.0329702	NA	k__Bacteria	p__Firmicutes	c__Bacilli	o__Bacillales	f__Bacillales__na	g__Acidibacillus	s__Acidibacillus ferrooxidans
sp10469	sp10469	175.19	-1.1113	0.562146	-1.97689	0.0480543	0.268827	k__Bacteria	p__Proteobacteria	c__Alphaproteobacteria	o__Rhodospirillales	f__Acetobacteraceae	g__Acidiphilium	s__Acidiphilium sp. CAG:727
sp11340	sp11340	2.27551	-1.59258	1.41371	-1.12652	0.259944	NA	k__Bacteria	p__Proteobacteria	c__Betaproteobacteria	o__Burkholderiales	f__Comamonadaceae	g__Acidovorax	s__Acidovorax__uc
sp14002	sp14002	5.21049	-1.20194	0.544876	-2.2059	0.0273909	0.201843	k__Bacteria	p__Proteobacteria	c__Gammaproteobacteria	o__Pseudomonadales	f__Moraxellaceae	g__Acinetobacter	s__Acinetobacter baumannii
sp14018	sp14018	0.552709	0.470364	1.55977	0.30156	0.762988	NA	k__Bacteria	p__Proteobacteria	c__Gammaproteobacteria	o__Pseudomonadales	f__Moraxellaceae	g__Acinetobacter	s__Acinetobacter johnsonii
sp14028	sp14028	1.23345	-2.31243	1.60335	-1.44225	0.149231	NA	k__Bacteria	p__Proteobacteria	c__Gammaproteobacteria	o__Pseudomonadales	f__Moraxellaceae	g__Acinetobacter	s__Acinetobacter pittii
sp14036	sp14036	6.22045	0.86232	0.600494	1.43602	0.150997	0.504978	k__Bacteria	p__Proteobacteria	c__Gammaproteobacteria	o__Pseudomonadales	f__Moraxellaceae	g__Acinetobacter	s__Acinetobacter sp. 25977_7
sp14047	sp14047	124.917	-0.273213	3.75149	-0.0728278	0.941943	0.99865	k__Bacteria	p__Proteobacteria	c__Gammaproteobacteria	o__Pseudomonadales	f__Moraxellaceae	g__Acinetobacter	s__Acinetobacter sp. CAG:196
sp14048	sp14048	85.1694	-0.163383	3.43781	-0.0475255	0.962094	0.99865	k__Bacteria	p__Proteobacteria	c__Gammaproteobacteria	o__Pseudomonadales	f__Moraxellaceae	g__Acinetobacter	s__Acinetobacter sp. CAG:196_36_41
sp14088	sp14088	425.412	0.423321	0.847232	0.499652	0.61732	0.955259	k__Bacteria	p__Proteobacteria	c__Gammaproteobacteria	o__Pseudomonadales	f__Moraxellaceae	g__Acinetobacter	s__Acinetobacter__uc
sp538	sp538	5.47055	-0.0565495	0.313863	-0.180173	0.857017	0.99865	k__Bacteria	p__Actinobacteria	c__Actinobacteria	o__Actinobacteria__na	f__Actinobacteria__na	g__Actinobacteria__na	s__Actinobacteria bacterium 66_15
sp546	sp546	1.0707	-1.42701	1.20411	-1.18511	0.235972	NA	k__Bacteria	p__Actinobacteria	c__Actinobacteria	o__Actinobacteria__na	f__Actinobacteria__na	g__Actinobacteria__na	s__Actinobacteria bacterium UC5.1-1B11
sp536	sp536	547.582	-0.144935	0.313989	-0.461594	0.644373	0.970308	k__Bacteria	p__Actinobacteria	c__Actinobacteria__uc	o__Actinobacteria__uc	f__Actinobacteria__uc	g__Actinobacteria__uc	s__Actinobacteria__uc
sp563	sp563	246.982	-0.510371	0.325771	-1.56666	0.117195	0.424208	k__Bacteria	p__Actinobacteria	c__Actinobacteria	o__Actinobacteria__uc	f__Actinobacteria__uc	g__Actinobacteria__uc	s__Actinobacteria__uc2
sp565	sp565	10.8961	-1.47899	0.608526	-2.43044	0.0150804	0.137208	k__Bacteria	p__Actinobacteria	c__Actinobacteria	o__Actinomycetales	f__Actinomycetaceae	g__Actinobaculum	s__Actinobaculum sp. oral taxon 183
sp568	sp568	2.5017	-0.949198	0.554433	-1.71202	0.0868938	NA	k__Bacteria	p__Actinobacteria	c__Actinobacteria	o__Actinomycetales	f__Actinomycetaceae	g__Actinomyces	s__Actinomyces cardiffensis
sp570	sp570	6.39893	-0.448268	0.502798	-0.891547	0.372636	0.76633	k__Bacteria	p__Actinobacteria	c__Actinobacteria	o__Actinomycetales	f__Actinomycetaceae	g__Actinomyces	s__Actinomyces dentalis
sp572	sp572	1.57325	-0.526313	0.653939	-0.804836	0.420914	NA	k__Bacteria	p__Actinobacteria	c__Actinobacteria	o__Actinomycetales	f__Actinomycetaceae	g__Actinomyces	s__Actinomyces europaeus
sp574	sp574	5.52632	-1.39012	0.563337	-2.46766	0.0136	0.128598	k__Bacteria	p__Actinobacteria	c__Actinobacteria	o__Actinomycetales	f__Actinomycetaceae	g__Actinomyces	s__Actinomyces gerencseriae
sp576	sp576	11.4102	-0.4952	0.497955	-0.994466	0.319996	0.716345	k__Bacteria	p__Actinobacteria	c__Actinobacteria	o__Actinomycetales	f__Actinomycetaceae	g__Actinomyces	s__Actinomyces graevenitzii
sp579	sp579	5.65689	0.509886	0.55108	0.925248	0.354837	0.752798	k__Bacteria	p__Actinobacteria	c__Actinobacteria	o__Actinomycetales	f__Actinomycetaceae	g__Actinomyces	s__Actinomyces israelii
sp580	sp580	3.28516	-1.3185	0.676629	-1.94864	0.0513389	0.279164	k__Bacteria	p__Actinobacteria	c__Actinobacteria	o__Actinomycetales	f__Actinomycetaceae	g__Actinomyces	s__Actinomyces johnsonii
sp582	sp582	12.6671	-0.479996	0.461218	-1.04071	0.298008	0.694945	k__Bacteria	p__Actinobacteria	c__Actinobacteria	o__Actinomycetales	f__Actinomycetaceae	g__Actinomyces	s__Actinomyces massiliensis
sp584	sp584	21.8688	0.13932	0.497306	0.280149	0.779363	0.99865	k__Bacteria	p__Actinobacteria	c__Actinobacteria	o__Actinomycetales	f__Actinomycetaceae	g__Actinomyces	s__Actinomyces naeslundii
sp587	sp587	22.4365	-0.266296	0.378549	-0.703464	0.481766	0.864429	k__Bacteria	p__Actinobacteria	c__Actinobacteria	o__Actinomycetales	f__Actinomycetaceae	g__Actinomyces	s__Actinomyces odontolyticus
sp588	sp588	22.6269	0.0293516	0.452093	0.0649237	0.948235	0.99865	k__Bacteria	p__Actinobacteria	c__Actinobacteria	o__Actinomycetales	f__Actinomycetaceae	g__Actinomyces	s__Actinomyces oris
sp595	sp595	11.1757	-0.860594	0.46703	-1.84269	0.0653737	0.31297	k__Bacteria	p__Actinobacteria	c__Actinobacteria	o__Actinomycetales	f__Actinomycetaceae	g__Actinomyces	s__Actinomyces sp. HMSC035G02
sp602	sp602	0.976203	0.867658	0.933469	0.929499	0.352631	NA	k__Bacteria	p__Actinobacteria	c__Actinobacteria	o__Actinomycetales	f__Actinomycetaceae	g__Actinomyces	s__Actinomyces sp. HMSC08A09
sp603	sp603	5.1193	0.472032	0.451586	1.04528	0.295896	0.693343	k__Bacteria	p__Actinobacteria	c__Actinobacteria	o__Actinomycetales	f__Actinomycetaceae	g__Actinomyces	s__Actinomyces sp. HPA0247
sp604	sp604	15.565	-0.842162	0.515105	-1.63493	0.102063	0.397717	k__Bacteria	p__Actinobacteria	c__Actinobacteria	o__Actinomycetales	f__Actinomycetaceae	g__Actinomyces	s__Actinomyces sp. ICM39
sp605	sp605	35.6144	-0.0180015	0.432275	-0.0416437	0.966783	0.99865	k__Bacteria	p__Actinobacteria	c__Actinobacteria	o__Actinomycetales	f__Actinomycetaceae	g__Actinomyces	s__Actinomyces sp. ICM47
sp606	sp606	5.04397	-1.47973	0.48884	-3.02702	0.00246974	0.0507484	k__Bacteria	p__Actinobacteria	c__Actinobacteria	o__Actinomycetales	f__Actinomycetaceae	g__Actinomyces	s__Actinomyces sp. ICM54
sp607	sp607	21.4062	-1.75687	0.556265	-3.15834	0.00158672	0.0423699	k__Bacteria	p__Actinobacteria	c__Actinobacteria	o__Actinomycetales	f__Actinomycetaceae	g__Actinomyces	s__Actinomyces sp. ICM58
sp608	sp608	21.0035	0.249869	0.573485	0.435703	0.663052	0.985356	k__Bacteria	p__Actinobacteria	c__Actinobacteria	o__Actinomycetales	f__Actinomycetaceae	g__Actinomyces	s__Actinomyces sp. Marseille-P2825
sp611	sp611	5.36178	0.167884	0.723734	0.231969	0.816562	0.99865	k__Bacteria	p__Actinobacteria	c__Actinobacteria	o__Actinomycetales	f__Actinomycetaceae	g__Actinomyces	s__Actinomyces sp. oral taxon 170
sp613	sp613	22.4152	-0.295721	0.383023	-0.772072	0.440072	0.828974	k__Bacteria	p__Actinobacteria	c__Actinobacteria	o__Actinomycetales	f__Actinomycetaceae	g__Actinomyces	s__Actinomyces sp. oral taxon 172
sp616	sp616	1.26604	-0.619141	0.588991	-1.05119	0.293171	NA	k__Bacteria	p__Actinobacteria	c__Actinobacteria	o__Actinomycetales	f__Actinomycetaceae	g__Actinomyces	s__Actinomyces sp. oral taxon 180
sp617	sp617	3.33102	-0.470338	0.742205	-0.633703	0.526275	0.891871	k__Bacteria	p__Actinobacteria	c__Actinobacteria	o__Actinomycetales	f__Actinomycetaceae	g__Actinomyces	s__Actinomyces sp. oral taxon 181
sp618	sp618	3.36266	-0.676866	0.516647	-1.31011	0.190158	0.57074	k__Bacteria	p__Actinobacteria	c__Actinobacteria	o__Actinomycetales	f__Actinomycetaceae	g__Actinomyces	s__Actinomyces sp. oral taxon 414
sp619	sp619	8.34631	0.00517146	0.617131	0.00837985	0.993314	0.99865	k__Bacteria	p__Actinobacteria	c__Actinobacteria	o__Actinomycetales	f__Actinomycetaceae	g__Actinomyces	s__Actinomyces sp. oral taxon 448
sp622	sp622	4.06826	1.73326	0.659034	2.63	0.00853861	0.103676	k__Bacteria	p__Actinobacteria	c__Actinobacteria	o__Actinomycetales	f__Actinomycetaceae	g__Actinomyces	s__Actinomyces sp. oral taxon 877
sp623	sp623	2.64116	-0.566896	0.744664	-0.761277	0.446491	NA	k__Bacteria	p__Actinobacteria	c__Actinobacteria	o__Actinomycetales	f__Actinomycetaceae	g__Actinomyces	s__Actinomyces sp. ph3
sp627	sp627	2.9028	-0.667922	0.501248	-1.33252	0.18269	0.561739	k__Bacteria	p__Actinobacteria	c__Actinobacteria	o__Actinomycetales	f__Actinomycetaceae	g__Actinomyces	s__Actinomyces sp. S6-Spd3
sp634	sp634	1.26774	-2.4969	0.974329	-2.56269	0.0103866	NA	k__Bacteria	p__Actinobacteria	c__Actinobacteria	o__Actinomycetales	f__Actinomycetaceae	g__Actinomyces	s__Actinomyces timonensis
sp635	sp635	4.29638	0.988651	0.5497	1.79853	0.0720934	0.332751	k__Bacteria	p__Actinobacteria	c__Actinobacteria	o__Actinomycetales	f__Actinomycetaceae	g__Actinomyces	s__Actinomyces turicensis
sp638	sp638	1.74655	-0.963839	0.569717	-1.69178	0.0906873	NA	k__Bacteria	p__Actinobacteria	c__Actinobacteria	o__Actinomycetales	f__Actinomycetaceae	g__Actinomyces	s__Actinomyces vaccimaxillae
sp639	sp639	1.80793	-0.0645288	0.643902	-0.100215	0.920173	NA	k__Bacteria	p__Actinobacteria	c__Actinobacteria	o__Actinomycetales	f__Actinomycetaceae	g__Actinomyces	s__Actinomyces viscosus
sp640	sp640	163.103	-0.240083	0.372605	-0.644337	0.519357	0.888487	k__Bacteria	p__Actinobacteria	c__Actinobacteria	o__Actinomycetales	f__Actinomycetaceae	g__Actinomyces	s__Actinomyces__uc
sp642	sp642	17.9258	-1.06281	0.472544	-2.24912	0.0245048	0.190702	k__Bacteria	p__Actinobacteria	c__Actinobacteria	o__Actinomycetales	f__Actinomycetaceae	g__Actinomycetaceae__uc	s__Actinomycetaceae__uc
sp2427	sp2427	1607.78	0.56424	0.546955	1.0316	0.302258	0.698298	k__Bacteria	p__Actinobacteria	c__Coriobacteriia	o__Eggerthellales	f__Eggerthellaceae	g__Adlercreutzia	s__Adlercreutzia equolifaciens
sp6816	sp6816	3.02397	0.398773	0.369456	1.07935	0.280431	0.67335	k__Bacteria	p__Firmicutes	c__Bacilli	o__Lactobacillales	f__Aerococcaceae	g__Aerococcus	s__Aerococcus christensenii
sp12518	sp12518	2.02986	-2.05925	0.76123	-2.70516	0.00682725	NA	k__Bacteria	p__Proteobacteria	c__Gammaproteobacteria	o__Aeromonadales	f__Aeromonadaceae	g__Aeromonas	s__Aeromonas__uc
sp13924	sp13924	4.77781	-0.29823	1.73083	-0.172304	0.863198	0.99865	k__Bacteria	p__Proteobacteria	c__Gammaproteobacteria	o__Pasteurellales	f__Pasteurellaceae	g__Aggregatibacter	s__Aggregatibacter actinomycetemcomitans
sp13925	sp13925	6.03796	0.290086	0.981667	0.295504	0.767609	0.99865	k__Bacteria	p__Proteobacteria	c__Gammaproteobacteria	o__Pasteurellales	f__Pasteurellaceae	g__Aggregatibacter	s__Aggregatibacter aphrophilus
sp13926	sp13926	2.79076	-0.573925	1.033	-0.555592	0.578489	NA	k__Bacteria	p__Proteobacteria	c__Gammaproteobacteria	o__Pasteurellales	f__Pasteurellaceae	g__Aggregatibacter	s__Aggregatibacter segnis
sp13928	sp13928	1.90741	0.021664	1.18632	0.0182615	0.98543	NA	k__Bacteria	p__Proteobacteria	c__Gammaproteobacteria	o__Pasteurellales	f__Pasteurellaceae	g__Aggregatibacter	s__Aggregatibacter__uc
sp15263	sp15263	3.86762	-0.769918	0.622086	-1.23764	0.21585	0.601995	k__Bacteria	p__Verrucomicrobia	c__Verrucomicrobiae	o__Verrucomicrobiales	f__Akkermansiaceae	g__Akkermansia	s__Akkermansia glycaniphila
sp15264	sp15264	862.342	-0.366162	0.817034	-0.44816	0.654038	0.976032	k__Bacteria	p__Verrucomicrobia	c__Verrucomicrobiae	o__Verrucomicrobiales	f__Akkermansiaceae	g__Akkermansia	s__Akkermansia muciniphila
sp15265	sp15265	194.934	0.107168	3.1735	0.0337697	0.973061	0.99865	k__Bacteria	p__Verrucomicrobia	c__Verrucomicrobiae	o__Verrucomicrobiales	f__Akkermansiaceae	g__Akkermansia	s__Akkermansia muciniphila CAG:154
sp15266	sp15266	279.728	0.290713	3.09814	0.0938345	0.925241	0.99865	k__Bacteria	p__Verrucomicrobia	c__Verrucomicrobiae	o__Verrucomicrobiales	f__Akkermansiaceae	g__Akkermansia	s__Akkermansia sp. 54_46
sp15267	sp15267	858.328	-0.299383	3.73455	-0.0801658	0.936105	0.99865	k__Bacteria	p__Verrucomicrobia	c__Verrucomicrobiae	o__Verrucomicrobiales	f__Akkermansiaceae	g__Akkermansia	s__Akkermansia sp. CAG:344
sp15271	sp15271	2843.56	-0.132215	3.72984	-0.0354477	0.971723	0.99865	k__Bacteria	p__Verrucomicrobia	c__Verrucomicrobiae	o__Verrucomicrobiales	f__Akkermansiaceae	g__Akkermansia	s__Akkermansia__uc
sp3610	sp3610	0.867497	-0.779677	1.35615	-0.574922	0.565344	NA	k__Bacteria	p__Bacteroidetes	c__Cytophagia	o__Cytophagales	f__Cyclobacteriaceae	g__Algoriphagus	s__Algoriphagus sp. NH1
sp3466	sp3466	1561.79	-0.651158	0.482096	-1.35068	0.176798	0.554798	k__Bacteria	p__Bacteroidetes	c__Bacteroidia	o__Bacteroidales	f__Rikenellaceae	g__Alistipes	s__Alistipes finegoldii
sp3467	sp3467	84.9129	-0.31369	0.454059	-0.690856	0.489656	0.867778	k__Bacteria	p__Bacteroidetes	c__Bacteroidia	o__Bacteroidales	f__Rikenellaceae	g__Alistipes	s__Alistipes finegoldii CAG:68
sp3468	sp3468	1153.61	-0.0548281	0.595877	-0.0920125	0.926688	0.99865	k__Bacteria	p__Bacteroidetes	c__Bacteroidia	o__Bacteroidales	f__Rikenellaceae	g__Alistipes	s__Alistipes ihumii
sp3469	sp3469	935.629	-0.595555	0.641104	-0.928953	0.352914	0.752313	k__Bacteria	p__Bacteroidetes	c__Bacteroidia	o__Bacteroidales	f__Rikenellaceae	g__Alistipes	s__Alistipes indistinctus
sp3470	sp3470	9.32054	0.555196	0.797389	0.696267	0.486262	0.866489	k__Bacteria	p__Bacteroidetes	c__Bacteroidia	o__Bacteroidales	f__Rikenellaceae	g__Alistipes	s__Alistipes inops
sp3471	sp3471	3655.46	-0.699412	0.558715	-1.25182	0.210635	0.59562	k__Bacteria	p__Bacteroidetes	c__Bacteroidia	o__Bacteroidales	f__Rikenellaceae	g__Alistipes	s__Alistipes obesi
sp3472	sp3472	289.312	-1.7836	0.481646	-3.70314	0.000212947	0.010658	k__Bacteria	p__Bacteroidetes	c__Bacteroidia	o__Bacteroidales	f__Rikenellaceae	g__Alistipes	s__Alistipes onderdonkii
sp3473	sp3473	5402.5	-0.0387271	0.526689	-0.0735294	0.941385	0.99865	k__Bacteria	p__Bacteroidetes	c__Bacteroidia	o__Bacteroidales	f__Rikenellaceae	g__Alistipes	s__Alistipes putredinis
sp3474	sp3474	780.651	0.508235	0.485845	1.04608	0.295522	0.693343	k__Bacteria	p__Bacteroidetes	c__Bacteroidia	o__Bacteroidales	f__Rikenellaceae	g__Alistipes	s__Alistipes putredinis CAG:67
sp3475	sp3475	1285.52	-0.0162805	0.477408	-0.0341019	0.972796	0.99865	k__Bacteria	p__Bacteroidetes	c__Bacteroidia	o__Bacteroidales	f__Rikenellaceae	g__Alistipes	s__Alistipes senegalensis
sp3476	sp3476	478.831	-0.249818	0.371097	-0.673187	0.500828	0.874404	k__Bacteria	p__Bacteroidetes	c__Bacteroidia	o__Bacteroidales	f__Rikenellaceae	g__Alistipes	s__Alistipes shahii
sp3477	sp3477	59.888	-0.18762	0.619581	-0.302817	0.762029	0.99865	k__Bacteria	p__Bacteroidetes	c__Bacteroidia	o__Bacteroidales	f__Rikenellaceae	g__Alistipes	s__Alistipes sp. 56_11
sp3478	sp3478	336.36	0.00835601	0.449557	0.0185872	0.98517	0.99865	k__Bacteria	p__Bacteroidetes	c__Bacteroidia	o__Bacteroidales	f__Rikenellaceae	g__Alistipes	s__Alistipes sp. 56_sp_Nov_56_25
sp3479	sp3479	88.2375	0.188099	0.440869	0.426654	0.669631	0.988602	k__Bacteria	p__Bacteroidetes	c__Bacteroidia	o__Bacteroidales	f__Rikenellaceae	g__Alistipes	s__Alistipes sp. 58_9_plus
sp3480	sp3480	413.29	-2.2572	0.580487	-3.88845	0.000100886	0.00743424	k__Bacteria	p__Bacteroidetes	c__Bacteroidia	o__Bacteroidales	f__Rikenellaceae	g__Alistipes	s__Alistipes sp. AL-1
sp3481	sp3481	54.0047	-1.726	0.848573	-2.034	0.0419511	0.252534	k__Bacteria	p__Bacteroidetes	c__Bacteroidia	o__Bacteroidales	f__Rikenellaceae	g__Alistipes	s__Alistipes sp. CAG:157
sp3482	sp3482	6510.65	0.539642	3.72949	0.144696	0.884951	0.99865	k__Bacteria	p__Bacteroidetes	c__Bacteroidia	o__Bacteroidales	f__Rikenellaceae	g__Alistipes	s__Alistipes sp. CAG:268
sp3483	sp3483	533.747	-1.56525	0.585663	-2.67261	0.00752632	0.0963099	k__Bacteria	p__Bacteroidetes	c__Bacteroidia	o__Bacteroidales	f__Rikenellaceae	g__Alistipes	s__Alistipes sp. CAG:29
sp3484	sp3484	4760.02	0.928033	3.73064	0.24876	0.803547	0.99865	k__Bacteria	p__Bacteroidetes	c__Bacteroidia	o__Bacteroidales	f__Rikenellaceae	g__Alistipes	s__Alistipes sp. CAG:435
sp3485	sp3485	951.467	0.449197	3.73179	0.12037	0.90419	0.99865	k__Bacteria	p__Bacteroidetes	c__Bacteroidia	o__Bacteroidales	f__Rikenellaceae	g__Alistipes	s__Alistipes sp. CAG:514
sp3486	sp3486	346.399	0.0289473	0.488019	0.059316	0.9527	0.99865	k__Bacteria	p__Bacteroidetes	c__Bacteroidia	o__Bacteroidales	f__Rikenellaceae	g__Alistipes	s__Alistipes sp. CAG:53
sp3487	sp3487	83.084	-0.0829804	0.510089	-0.162678	0.870772	0.99865	k__Bacteria	p__Bacteroidetes	c__Bacteroidia	o__Bacteroidales	f__Rikenellaceae	g__Alistipes	s__Alistipes sp. CAG:831
sp3488	sp3488	174.806	0.152694	0.405395	0.376655	0.70643	0.995277	k__Bacteria	p__Bacteroidetes	c__Bacteroidia	o__Bacteroidales	f__Rikenellaceae	g__Alistipes	s__Alistipes sp. CHKCI003
sp3489	sp3489	195.27	-0.84719	0.396133	-2.13865	0.032464	0.220942	k__Bacteria	p__Bacteroidetes	c__Bacteroidia	o__Bacteroidales	f__Rikenellaceae	g__Alistipes	s__Alistipes sp. HGB5
sp3490	sp3490	192.881	-0.226931	0.388933	-0.583471	0.559576	0.920464	k__Bacteria	p__Bacteroidetes	c__Bacteroidia	o__Bacteroidales	f__Rikenellaceae	g__Alistipes	s__Alistipes sp. Marseille-P2431
sp3491	sp3491	3.36638	-0.269293	0.410889	-0.655391	0.512216	0.882746	k__Bacteria	p__Bacteroidetes	c__Bacteroidia	o__Bacteroidales	f__Rikenellaceae	g__Alistipes	s__Alistipes sp. ZOR0009
sp3492	sp3492	278.435	0.0210276	0.414282	0.0507566	0.959519	0.99865	k__Bacteria	p__Bacteroidetes	c__Bacteroidia	o__Bacteroidales	f__Rikenellaceae	g__Alistipes	s__Alistipes timonensis
sp3493	sp3493	28379.1	-0.430819	0.356996	-1.20679	0.227514	0.617786	k__Bacteria	p__Bacteroidetes	c__Bacteroidia	o__Bacteroidales	f__Rikenellaceae	g__Alistipes	s__Alistipes__uc
sp7932	sp7932	3.61796	-0.346265	0.289213	-1.19727	0.231203	0.623052	k__Bacteria	p__Firmicutes	c__Clostridia	o__Clostridiales	f__Eubacteriaceae	g__Alkalibacter	s__Alkalibacter saccharofermentans
sp3504	sp3504	1.95572	0.322205	0.420126	0.766926	0.443125	NA	k__Bacteria	p__Bacteroidetes	c__Bacteroidia	o__Marinilabiliales	f__Marinilabiliaceae	g__Alkaliflexus	s__Alkaliflexus imshenetskii
sp7478	sp7478	3.65512	-0.526677	0.392068	-1.34333	0.179165	0.557267	k__Bacteria	p__Firmicutes	c__Clostridia	o__Clostridiales	f__Clostridiaceae	g__Alkaliphilus	s__Alkaliphilus metalliredigens
sp7479	sp7479	5.28002	-0.354286	0.306523	-1.15582	0.247753	0.637261	k__Bacteria	p__Firmicutes	c__Clostridia	o__Clostridiales	f__Clostridiaceae	g__Alkaliphilus	s__Alkaliphilus oremlandii
sp7480	sp7480	2.72264	-0.0466353	0.310164	-0.150357	0.880483	NA	k__Bacteria	p__Firmicutes	c__Clostridia	o__Clostridiales	f__Clostridiaceae	g__Alkaliphilus	s__Alkaliphilus peptidifermentans
sp7481	sp7481	3.16658	0.0576303	0.308764	0.186649	0.851936	0.99865	k__Bacteria	p__Firmicutes	c__Clostridia	o__Clostridiales	f__Clostridiaceae	g__Alkaliphilus	s__Alkaliphilus transvaalensis
sp8902	sp8902	219.844	0.900321	0.781959	1.15137	0.249582	0.638751	k__Bacteria	p__Firmicutes	c__Negativicutes	o__Veillonellales	f__Veillonellaceae	g__Allisonella	s__Allisonella histaminiformans
sp8677	sp8677	35.5577	0.203995	0.362347	0.562982	0.573447	0.928321	k__Bacteria	p__Firmicutes	c__Erysipelotrichia	o__Erysipelotrichales	f__Erysipelotrichaceae	g__Allobaculum	s__Allobaculum stercoricanis
sp3330	sp3330	65.3641	1.38555	0.61734	2.24439	0.0248073	0.191384	k__Bacteria	p__Bacteroidetes	c__Bacteroidia	o__Bacteroidales	f__Prevotellaceae	g__Alloprevotella	s__Alloprevotella rava
sp3331	sp3331	65.9982	0.475766	0.51346	0.926589	0.35414	0.752313	k__Bacteria	p__Bacteroidetes	c__Bacteroidia	o__Bacteroidales	f__Prevotellaceae	g__Alloprevotella	s__Alloprevotella tannerae
sp3332	sp3332	1.21866	2.09607	0.955231	2.19431	0.0282131	NA	k__Bacteria	p__Bacteroidetes	c__Bacteroidia	o__Bacteroidales	f__Prevotellaceae	g__Alloprevotella	s__Alloprevotella__uc
sp674	sp674	2.01297	0.112376	0.544576	0.206355	0.836513	NA	k__Bacteria	p__Actinobacteria	c__Actinobacteria	o__Bifidobacteriales	f__Bifidobacteriaceae	g__Alloscardovia	s__Alloscardovia criceti
sp676	sp676	7.66663	0.533887	0.41947	1.27276	0.203102	0.58784	k__Bacteria	p__Actinobacteria	c__Actinobacteria	o__Bifidobacteriales	f__Bifidobacteriaceae	g__Alloscardovia	s__Alloscardovia omnicolens
sp677	sp677	0.923371	-0.747577	1.05747	-0.706951	0.479597	NA	k__Bacteria	p__Actinobacteria	c__Actinobacteria	o__Bifidobacteriales	f__Bifidobacteriaceae	g__Alloscardovia	s__Alloscardovia sp. HMSC034E08
sp678	sp678	4.35331	-0.810941	0.636546	-1.27397	0.202674	0.58784	k__Bacteria	p__Actinobacteria	c__Actinobacteria	o__Bifidobacteriales	f__Bifidobacteriaceae	g__Alloscardovia	s__Alloscardovia__uc
sp9421	sp9421	4.0427	-0.0182866	0.28158	-0.0649428	0.94822	0.99865	k__Bacteria	p__Proteobacteria	c__Alphaproteobacteria	o__Alphaproteobacteria__uc	f__Alphaproteobacteria__uc	g__Alphaproteobacteria__uc	s__Alphaproteobacteria__uc
sp14955	sp14955	0.711901	-0.710248	0.808204	-0.878797	0.379511	NA	k__Bacteria	p__Synergistetes	c__Synergistia	o__Synergistales	f__Synergistaceae	g__Aminomonas	s__Aminomonas paucivorans
sp5803	sp5803	10.9947	0.197221	0.178377	1.10564	0.268882	0.656687	k__Bacteria	p__Firmicutes	c__Bacilli	o__Bacillales	f__Bacillaceae	g__Anaerobacillus	s__Anaerobacillus alkalidiazotrophicus
sp12527	sp12527	3.05741	-0.0774857	0.631345	-0.122731	0.90232	0.99865	k__Bacteria	p__Proteobacteria	c__Gammaproteobacteria	o__Aeromonadales	f__Succinivibrionaceae	g__Anaerobiospirillum	s__Anaerobiospirillum succiniciproducens
sp7998	sp7998	62.1266	-0.0182529	0.140313	-0.130087	0.896498	0.99865	k__Bacteria	p__Firmicutes	c__Clostridia	o__Clostridiales	f__Lachnospiraceae	g__Anaerobium	s__Anaerobium acetethylicum
sp8962	sp8962	14.5879	-0.0611058	0.211382	-0.289077	0.772522	0.99865	k__Bacteria	p__Firmicutes	c__Tissierellia	o__Tissierellales	f__Peptoniphilaceae	g__Anaerococcus	s__Anaerococcus hydrogenalis
sp8963	sp8963	4.58681	-1.04042	0.464542	-2.23967	0.0251126	0.19235	k__Bacteria	p__Firmicutes	c__Tissierellia	o__Tissierellales	f__Peptoniphilaceae	g__Anaerococcus	s__Anaerococcus lactolyticus
sp8965	sp8965	1.34003	-0.379679	0.66502	-0.570929	0.568048	NA	k__Bacteria	p__Firmicutes	c__Tissierellia	o__Tissierellales	f__Peptoniphilaceae	g__Anaerococcus	s__Anaerococcus obesiensis
sp8971	sp8971	1.29092	0.441226	0.69599	0.633955	0.52611	NA	k__Bacteria	p__Firmicutes	c__Tissierellia	o__Tissierellales	f__Peptoniphilaceae	g__Anaerococcus	s__Anaerococcus sp. HMSC065G05
sp8976	sp8976	2.31466	-0.316163	0.395865	-0.798663	0.424486	NA	k__Bacteria	p__Firmicutes	c__Tissierellia	o__Tissierellales	f__Peptoniphilaceae	g__Anaerococcus	s__Anaerococcus tetradius
sp8978	sp8978	13.7092	-0.825932	0.296004	-2.79027	0.00526637	0.0823889	k__Bacteria	p__Firmicutes	c__Tissierellia	o__Tissierellales	f__Peptoniphilaceae	g__Anaerococcus	s__Anaerococcus__uc
sp7999	sp7999	28.3985	-0.117071	0.168153	-0.696221	0.48629	0.866489	k__Bacteria	p__Firmicutes	c__Clostridia	o__Clostridiales	f__Lachnospiraceae	g__Anaerocolumna	s__Anaerocolumna aminovalerica
sp8000	sp8000	25.2378	-0.100695	0.138793	-0.725505	0.468142	0.852504	k__Bacteria	p__Firmicutes	c__Clostridia	o__Clostridiales	f__Lachnospiraceae	g__Anaerocolumna	s__Anaerocolumna jejuensis
sp8001	sp8001	22.8525	0.140275	0.158389	0.885636	0.375814	0.76633	k__Bacteria	p__Firmicutes	c__Clostridia	o__Clostridiales	f__Lachnospiraceae	g__Anaerocolumna	s__Anaerocolumna xylanovorans
sp8002	sp8002	3.01904	0.00427459	0.25451	0.0167953	0.9866	0.99865	k__Bacteria	p__Firmicutes	c__Clostridia	o__Clostridiales	f__Lachnospiraceae	g__Anaerocolumna	s__Anaerocolumna__uc
sp7933	sp7933	38.0594	-0.306588	0.275362	-1.1134	0.265537	0.651495	k__Bacteria	p__Firmicutes	c__Clostridia	o__Clostridiales	f__Eubacteriaceae	g__Anaerofustis	s__Anaerofustis stercorihominis
sp8903	sp8903	7.4201	-0.581655	0.584228	-0.995596	0.319447	0.716325	k__Bacteria	p__Firmicutes	c__Negativicutes	o__Veillonellales	f__Veillonellaceae	g__Anaeroglobus	s__Anaeroglobus geminatus
sp5245	sp5245	12.3691	0.316841	0.236397	1.34029	0.180151	0.557526	k__Bacteria	p__Chloroflexi	c__Anaerolineae	o__Anaerolineales	f__Anaerolineaceae	g__Anaerolineaceae__na	s__Anaerolineaceae bacterium oral taxon 439
sp8455	sp8455	49.3922	0.211871	0.220016	0.96298	0.335557	0.730975	k__Bacteria	p__Firmicutes	c__Clostridia	o__Clostridiales	f__Ruminococcaceae	g__Anaeromassilibacillus	s__Anaeromassilibacillus senegalensis
sp8456	sp8456	147.913	-0.267673	0.318853	-0.839489	0.401195	0.796057	k__Bacteria	p__Firmicutes	c__Clostridia	o__Clostridiales	f__Ruminococcaceae	g__Anaeromassilibacillus	s__Anaeromassilibacillus sp. Marseille-P3371
sp8457	sp8457	5.68967	-0.188146	0.35887	-0.524272	0.60009	0.945716	k__Bacteria	p__Firmicutes	c__Clostridia	o__Clostridiales	f__Ruminococcaceae	g__Anaeromassilibacillus	s__Anaeromassilibacillus__uc
sp8884	sp8884	3.29507	-0.387541	0.409231	-0.946998	0.34364	0.739664	k__Bacteria	p__Firmicutes	c__Negativicutes	o__Selenomonadales	f__Sporomusaceae	g__Anaeromusa	s__Anaeromusa acidaminophila
sp3506	sp3506	4.60646	-0.13705	0.420586	-0.325854	0.744534	0.99865	k__Bacteria	p__Bacteroidetes	c__Bacteroidia	o__Marinilabiliales	f__Marinilabiliaceae	g__Anaerophaga	s__Anaerophaga thermohalophila
sp3055	sp3055	7.11994	0.32306	0.327216	0.987302	0.323495	0.717125	k__Bacteria	p__Bacteroidetes	c__Bacteroidia	o__Bacteroidales	f__Bacteroidaceae	g__Anaerorhabdus	s__Anaerorhabdus furcosa
sp7484	sp7484	3.21215	0.0446357	0.35405	0.126072	0.899675	0.99865	k__Bacteria	p__Firmicutes	c__Clostridia	o__Clostridiales	f__Clostridiaceae	g__Anaerosalibacter	s__Anaerosalibacter massiliensis
sp7485	sp7485	4.52169	-0.859596	0.442102	-1.94434	0.0518546	0.281252	k__Bacteria	p__Firmicutes	c__Clostridia	o__Clostridiales	f__Clostridiaceae	g__Anaerosalibacter	s__Anaerosalibacter sp. Marseille-P3206
sp8979	sp8979	4.71597	0.146022	0.262006	0.557324	0.577306	0.928321	k__Bacteria	p__Firmicutes	c__Tissierellia	o__Tissierellales	f__Peptoniphilaceae	g__Anaerosphaera	s__Anaerosphaera aminiphila
sp8003	sp8003	42.4486	0.143739	0.137961	1.04188	0.297467	0.694739	k__Bacteria	p__Firmicutes	c__Clostridia	o__Clostridiales	f__Lachnospiraceae	g__Anaerosporobacter	s__Anaerosporobacter mobilis
sp8885	sp8885	6.78736	0.261904	0.295432	0.886514	0.37534	0.76633	k__Bacteria	p__Firmicutes	c__Negativicutes	o__Selenomonadales	f__Sporomusaceae	g__Anaerosporomusa	s__Anaerosporomusa subterranea
sp8004	sp8004	62.5118	-0.114881	0.207396	-0.553921	0.579633	0.929746	k__Bacteria	p__Firmicutes	c__Clostridia	o__Clostridiales	f__Lachnospiraceae	g__Anaerostipes	s__Anaerostipes caccae
sp8005	sp8005	4332.22	-0.606783	0.354803	-1.71019	0.0872299	0.366949	k__Bacteria	p__Firmicutes	c__Clostridia	o__Clostridiales	f__Lachnospiraceae	g__Anaerostipes	s__Anaerostipes hadrus
sp8006	sp8006	18.1707	-0.297123	0.271532	-1.09425	0.273846	0.662499	k__Bacteria	p__Firmicutes	c__Clostridia	o__Clostridiales	f__Lachnospiraceae	g__Anaerostipes	s__Anaerostipes sp. 3_2_56FAA
sp8007	sp8007	68.2879	0.0366795	0.179847	0.203948	0.838394	0.99865	k__Bacteria	p__Firmicutes	c__Clostridia	o__Clostridiales	f__Lachnospiraceae	g__Anaerostipes	s__Anaerostipes sp. 494a
sp8008	sp8008	92.2056	-0.100111	0.149332	-0.670396	0.502606	0.876075	k__Bacteria	p__Firmicutes	c__Clostridia	o__Clostridiales	f__Lachnospiraceae	g__Anaerostipes	s__Anaerostipes sp. 992a
sp8010	sp8010	51.0773	-1.2543	0.407086	-3.08117	0.00206186	0.0466824	k__Bacteria	p__Firmicutes	c__Clostridia	o__Clostridiales	f__Lachnospiraceae	g__Anaerostipes	s__Anaerostipes__uc
sp8458	sp8458	418.968	-0.290203	0.228675	-1.26906	0.20442	0.58784	k__Bacteria	p__Firmicutes	c__Clostridia	o__Clostridiales	f__Ruminococcaceae	g__Anaerotruncus	s__Anaerotruncus colihominis
sp8459	sp8459	134.636	0.0353342	0.310221	0.1139	0.909317	0.99865	k__Bacteria	p__Firmicutes	c__Clostridia	o__Clostridiales	f__Ruminococcaceae	g__Anaerotruncus	s__Anaerotruncus rubiinfantis
sp8460	sp8460	474.873	-0.761646	0.435116	-1.75044	0.0800422	0.354876	k__Bacteria	p__Firmicutes	c__Clostridia	o__Clostridiales	f__Ruminococcaceae	g__Anaerotruncus	s__Anaerotruncus sp. CAG:390
sp8461	sp8461	1272.04	-0.220805	3.2068	-0.068855	0.945105	0.99865	k__Bacteria	p__Firmicutes	c__Clostridia	o__Clostridiales	f__Ruminococcaceae	g__Anaerotruncus	s__Anaerotruncus sp. CAG:528
sp8462	sp8462	97.6771	-0.0648519	0.128129	-0.506147	0.612753	0.954581	k__Bacteria	p__Firmicutes	c__Clostridia	o__Clostridiales	f__Ruminococcaceae	g__Anaerotruncus	s__Anaerotruncus sp. G3(2012)
sp8463	sp8463	5.58909	0.127348	0.329219	0.386818	0.698891	0.995136	k__Bacteria	p__Firmicutes	c__Clostridia	o__Clostridiales	f__Ruminococcaceae	g__Anaerotruncus	s__Anaerotruncus__uc
sp8835	sp8835	23.3964	-1.40767	0.3492	-4.03113	5.551e-05	0.00539204	k__Bacteria	p__Firmicutes	c__Negativicutes	o__Selenomonadales	f__Selenomonadaceae	g__Anaerovibrio	s__Anaerovibrio lipolyticus
sp8836	sp8836	12.9102	-2.95009	0.527951	-5.58781	2.29945e-08	1.5672e-05	k__Bacteria	p__Firmicutes	c__Negativicutes	o__Selenomonadales	f__Selenomonadaceae	g__Anaerovibrio	s__Anaerovibrio sp. JC8
sp8837	sp8837	11.9556	-1.67267	0.44552	-3.75441	0.000173751	0.00928266	k__Bacteria	p__Firmicutes	c__Negativicutes	o__Selenomonadales	f__Selenomonadaceae	g__Anaerovibrio	s__Anaerovibrio sp. RM50
sp8838	sp8838	26.9432	0.238747	1.63123	0.14636	0.883637	0.99865	k__Bacteria	p__Firmicutes	c__Negativicutes	o__Selenomonadales	f__Selenomonadaceae	g__Anaerovibrio	s__Anaerovibrio__uc
sp7801	sp7801	43.7463	-0.125995	0.23162	-0.543972	0.586461	0.932083	k__Bacteria	p__Firmicutes	c__Clostridia	o__Clostridiales	f__Clostridiales Family XIII. Incertae Sedis	g__Anaerovorax	s__Anaerovorax odorimutans
sp6385	sp6385	14.2111	-0.0387362	0.197796	-0.195839	0.844736	0.99865	k__Bacteria	p__Firmicutes	c__Bacilli	o__Bacillales	f__Paenibacillaceae	g__Aneurinibacillus	s__Aneurinibacillus migulanus
sp8465	sp8465	502.704	-0.244332	0.212181	-1.15152	0.249516	0.638751	k__Bacteria	p__Firmicutes	c__Clostridia	o__Clostridiales	f__Ruminococcaceae	g__Angelakisella	s__Angelakisella massiliensis
sp3527	sp3527	1.85078	-0.43134	0.564484	-0.764131	0.444789	NA	k__Bacteria	p__Bacteroidetes	c__Chitinophagia	o__Chitinophagales	f__Chitinophagaceae	g__Arachidicoccus	s__Arachidicoccus rhizosphaerae
sp3828	sp3828	0.265761	0.533889	2.29507	0.232625	0.816053	NA	k__Bacteria	p__Bacteroidetes	c__Flavobacteriia	o__Flavobacteriales	f__Flavobacteriaceae	g__Arenibacter	s__Arenibacter algicola
sp8405	sp8405	17.1041	0.574829	0.361174	1.59156	0.111484	0.414046	k__Bacteria	p__Firmicutes	c__Clostridia	o__Clostridiales	f__Peptostreptococcaceae	g__Asaccharospora	s__Asaccharospora irregularis
sp2360	sp2360	13.3331	0.314386	0.380427	0.826404	0.408575	0.804774	k__Bacteria	p__Actinobacteria	c__Coriobacteriia	o__Coriobacteriales	f__Atopobiaceae	g__Atopobiaceae__uc	s__Atopobiaceae__uc
sp2361	sp2361	5.02372	0.177534	0.31427	0.564908	0.572136	0.926956	k__Bacteria	p__Actinobacteria	c__Coriobacteriia	o__Coriobacteriales	f__Atopobiaceae	g__Atopobium	s__Atopobium deltae
sp2362	sp2362	4.74753	0.132971	0.332984	0.399333	0.689648	0.995136	k__Bacteria	p__Actinobacteria	c__Coriobacteriia	o__Coriobacteriales	f__Atopobiaceae	g__Atopobium	s__Atopobium fossor
sp2363	sp2363	3.40109	-0.166087	0.820763	-0.202357	0.839637	0.99865	k__Bacteria	p__Actinobacteria	c__Coriobacteriia	o__Coriobacteriales	f__Atopobiaceae	g__Atopobium	s__Atopobium minutum
sp2364	sp2364	5.65512	-0.2155	0.429131	-0.502179	0.615542	0.954581	k__Bacteria	p__Actinobacteria	c__Coriobacteriia	o__Coriobacteriales	f__Atopobiaceae	g__Atopobium	s__Atopobium parvulum
sp2365	sp2365	2.71517	-0.871945	0.408964	-2.13208	0.0330002	NA	k__Bacteria	p__Actinobacteria	c__Coriobacteriia	o__Coriobacteriales	f__Atopobiaceae	g__Atopobium	s__Atopobium rimae
sp2366	sp2366	3.36787	-0.890597	0.410586	-2.16909	0.0300759	0.21004	k__Bacteria	p__Actinobacteria	c__Coriobacteriia	o__Coriobacteriales	f__Atopobiaceae	g__Atopobium	s__Atopobium sp. BS2
sp2368	sp2368	3.7323	-0.177597	0.389505	-0.455957	0.648421	0.971954	k__Bacteria	p__Actinobacteria	c__Coriobacteriia	o__Coriobacteriales	f__Atopobiaceae	g__Atopobium	s__Atopobium sp. HMSC064B08
sp2369	sp2369	2.74682	-1.3301	0.44726	-2.97389	0.00294046	NA	k__Bacteria	p__Actinobacteria	c__Coriobacteriia	o__Coriobacteriales	f__Atopobiaceae	g__Atopobium	s__Atopobium sp. ICM42b
sp2370	sp2370	5.10203	0.124575	0.248068	0.502181	0.61554	0.954581	k__Bacteria	p__Actinobacteria	c__Coriobacteriia	o__Coriobacteriales	f__Atopobiaceae	g__Atopobium	s__Atopobium sp. oral taxon 199
sp2371	sp2371	4.57111	-0.214888	0.326462	-0.658233	0.510388	0.881017	k__Bacteria	p__Actinobacteria	c__Coriobacteriia	o__Coriobacteriales	f__Atopobiaceae	g__Atopobium	s__Atopobium sp. oral taxon 810
sp2372	sp2372	8.84749	-0.0787473	0.288261	-0.273181	0.784714	0.99865	k__Bacteria	p__Actinobacteria	c__Coriobacteriia	o__Coriobacteriales	f__Atopobiaceae	g__Atopobium	s__Atopobium vaginae
sp2373	sp2373	30.9793	-0.316741	0.265176	-1.19446	0.232299	0.624431	k__Bacteria	p__Actinobacteria	c__Coriobacteriia	o__Coriobacteriales	f__Atopobiaceae	g__Atopobium	s__Atopobium__uc
sp10521	sp10521	160.006	-0.235794	3.73714	-0.0630947	0.949691	0.99865	k__Bacteria	p__Proteobacteria	c__Alphaproteobacteria	o__Rhodospirillales	f__Rhodospirillaceae	g__Azospirillum	s__Azospirillum sp. 47_25
sp10522	sp10522	1152.52	-0.475826	0.895632	-0.531274	0.595229	0.940136	k__Bacteria	p__Proteobacteria	c__Alphaproteobacteria	o__Rhodospirillales	f__Rhodospirillaceae	g__Azospirillum	s__Azospirillum sp. 51_20
sp10525	sp10525	1332.02	0.450507	3.73103	0.120746	0.903892	0.99865	k__Bacteria	p__Proteobacteria	c__Alphaproteobacteria	o__Rhodospirillales	f__Rhodospirillaceae	g__Azospirillum	s__Azospirillum sp. CAG:239
sp10526	sp10526	107.205	-0.0180634	2.90867	-0.00621019	0.995045	0.99865	k__Bacteria	p__Proteobacteria	c__Alphaproteobacteria	o__Rhodospirillales	f__Rhodospirillaceae	g__Azospirillum	s__Azospirillum sp. CAG:260
sp10528	sp10528	674.634	0.75318	3.73291	0.201767	0.840099	0.99865	k__Bacteria	p__Proteobacteria	c__Alphaproteobacteria	o__Rhodospirillales	f__Rhodospirillaceae	g__Azospirillum	s__Azospirillum__uc
sp5827	sp5827	9.84751	-0.0779587	0.193382	-0.403133	0.686851	0.994444	k__Bacteria	p__Firmicutes	c__Bacilli	o__Bacillales	f__Bacillaceae	g__Bacillaceae__uc	s__Bacillaceae__uc
sp6360	sp6360	28.0432	0.176741	0.214775	0.82291	0.410559	0.805031	k__Bacteria	p__Firmicutes	c__Bacilli	o__Bacillales	f__Bacillales__uc	g__Bacillales__uc	s__Bacillales__uc
sp6811	sp6811	124.756	-0.892259	0.310513	-2.8735	0.00405946	0.0711071	k__Bacteria	p__Firmicutes	c__Bacilli	o__Bacilli__uc	f__Bacilli__uc	g__Bacilli__uc	s__Bacilli__uc
sp5847	sp5847	2.40666	-0.178487	0.448053	-0.398362	0.690363	NA	k__Bacteria	p__Firmicutes	c__Bacilli	o__Bacillales	f__Bacillaceae	g__Bacillus	s__Bacillus azotoformans
sp5858	sp5858	6.03667	-0.0173753	0.252441	-0.068829	0.945126	0.99865	k__Bacteria	p__Firmicutes	c__Bacilli	o__Bacillales	f__Bacillaceae	g__Bacillus	s__Bacillus cereus
sp5863	sp5863	5.4252	0.771912	0.296428	2.60404	0.00921311	0.108178	k__Bacteria	p__Firmicutes	c__Bacilli	o__Bacillales	f__Bacillaceae	g__Bacillus	s__Bacillus coagulans
sp5878	sp5878	0.895095	0.270001	0.920314	0.293379	0.769232	NA	k__Bacteria	p__Firmicutes	c__Bacilli	o__Bacillales	f__Bacillaceae	g__Bacillus	s__Bacillus flexus
sp5923	sp5923	1.32277	-0.0227205	0.45461	-0.049978	0.96014	NA	k__Bacteria	p__Firmicutes	c__Bacilli	o__Bacillales	f__Bacillaceae	g__Bacillus	s__Bacillus niameyensis
sp5977	sp5977	17.0462	-2.15411	0.654768	-3.28988	0.00100231	0.0310426	k__Bacteria	p__Firmicutes	c__Bacilli	o__Bacillales	f__Bacillaceae	g__Bacillus	s__Bacillus sp. CAG:988
sp6091	sp6091	1.67669	1.12653	0.779898	1.44446	0.14861	NA	k__Bacteria	p__Firmicutes	c__Bacilli	o__Bacillales	f__Bacillaceae	g__Bacillus	s__Bacillus testis
sp6092	sp6092	3.34276	0.73824	0.342456	2.15573	0.0311051	0.215119	k__Bacteria	p__Firmicutes	c__Bacilli	o__Bacillales	f__Bacillaceae	g__Bacillus	s__Bacillus thermoamylovorans
sp6096	sp6096	4.33103	-0.607739	0.522985	-1.16206	0.245212	0.636756	k__Bacteria	p__Firmicutes	c__Bacilli	o__Bacillales	f__Bacillaceae	g__Bacillus	s__Bacillus toyonensis
sp6109	sp6109	24.7702	0.068197	0.166592	0.409366	0.682271	0.99303	k__Bacteria	p__Firmicutes	c__Bacilli	o__Bacillales	f__Bacillaceae	g__Bacillus	s__Bacillus__uc
sp2980	sp2980	91842.7	-0.393793	0.199052	-1.97834	0.0478901	0.268652	k__Bacteria	p__Bacteria__uc	c__Bacteria__uc	o__Bacteria__uc	f__Bacteria__uc	g__Bacteria__uc	s__Bacteria__uc
sp2547	sp2547	6.18292	0.511821	0.485236	1.05479	0.291522	0.687284	k__Bacteria	p__Bacteria__na	c__Bacteria__na	o__Bacteria__na	f__Bacteria__na	g__Bacteria__na	s__bacterium F082
sp2548	sp2548	40.2802	0.298614	1.78647	0.167153	0.867249	0.99865	k__Bacteria	p__Bacteria__na	c__Bacteria__na	o__Bacteria__na	f__Bacteria__na	g__Bacteria__na	s__bacterium F083
sp2551	sp2551	149.606	-0.00205525	0.406826	-0.00505192	0.995969	0.99865	k__Bacteria	p__Bacteria__na	c__Bacteria__na	o__Bacteria__na	f__Bacteria__na	g__Bacteria__na	s__bacterium LF-3
sp2552	sp2552	52.9885	0.0172092	0.178544	0.0963861	0.923214	0.99865	k__Bacteria	p__Bacteria__na	c__Bacteria__na	o__Bacteria__na	f__Bacteria__na	g__Bacteria__na	s__bacterium MS4
sp2553	sp2553	74.3931	1.23217	0.592953	2.07802	0.0377074	0.239593	k__Bacteria	p__Bacteria__na	c__Bacteria__na	o__Bacteria__na	f__Bacteria__na	g__Bacteria__na	s__bacterium OL-1
sp2554	sp2554	96.3202	1.50629	0.501496	3.0036	0.00266803	0.0543007	k__Bacteria	p__Bacteria__na	c__Bacteria__na	o__Bacteria__na	f__Bacteria__na	g__Bacteria__na	s__bacterium P201
sp2555	sp2555	21.6348	2.22288	0.62508	3.55616	0.000376322	0.0143607	k__Bacteria	p__Bacteria__na	c__Bacteria__na	o__Bacteria__na	f__Bacteria__na	g__Bacteria__na	s__bacterium P3
sp3056	sp3056	2532.89	-0.839664	0.427005	-1.9664	0.0492523	0.272674	k__Bacteria	p__Bacteroidetes	c__Bacteroidia	o__Bacteroidales	f__Bacteroidaceae	g__Bacteroidaceae__uc	s__Bacteroidaceae__uc
sp3190	sp3190	10.2261	0.0484087	0.405518	0.119375	0.904978	0.99865	k__Bacteria	p__Bacteroidetes	c__Bacteroidia	o__Bacteroidales	f__Bacteroidales__na	g__Bacteroidales__na	s__Bacteroidales bacterium 36-12
sp3191	sp3191	87.3248	0.519495	0.324901	1.59893	0.109835	0.411785	k__Bacteria	p__Bacteroidetes	c__Bacteroidia	o__Bacteroidales	f__Bacteroidales__na	g__Bacteroidales__na	s__Bacteroidales bacterium 43_36
sp3192	sp3192	584.712	-0.938865	0.228981	-4.1002	4.12797e-05	0.00490082	k__Bacteria	p__Bacteroidetes	c__Bacteroidia	o__Bacteroidales	f__Bacteroidales__na	g__Bacteroidales__na	s__Bacteroidales bacterium 43_8
sp3193	sp3193	8.41218	0.0536601	0.385251	0.139286	0.889224	0.99865	k__Bacteria	p__Bacteroidetes	c__Bacteroidia	o__Bacteroidales	f__Bacteroidales__na	g__Bacteroidales__na	s__Bacteroidales bacterium 45-6
sp3194	sp3194	65.9493	0.550215	0.408195	1.34792	0.177683	0.555942	k__Bacteria	p__Bacteroidetes	c__Bacteroidia	o__Bacteroidales	f__Bacteroidales__na	g__Bacteroidales__na	s__Bacteroidales bacterium 52_46
sp3195	sp3195	78.7823	1.04497	0.386023	2.70703	0.00678889	0.0913246	k__Bacteria	p__Bacteroidetes	c__Bacteroidia	o__Bacteroidales	f__Bacteroidales__na	g__Bacteroidales__na	s__Bacteroidales bacterium 55_9
sp3196	sp3196	2.26044	0.489275	0.504834	0.96918	0.332455	NA	k__Bacteria	p__Bacteroidetes	c__Bacteroidia	o__Bacteroidales	f__Bacteroidales__na	g__Bacteroidales__na	s__Bacteroidales bacterium 6E
sp3197	sp3197	1.60668	-0.791987	0.666098	-1.18899	0.234442	NA	k__Bacteria	p__Bacteroidetes	c__Bacteroidia	o__Bacteroidales	f__Bacteroidales__na	g__Bacteroidales__na	s__Bacteroidales bacterium Barb4
sp3198	sp3198	4.52896	-0.994307	0.421337	-2.35989	0.0182805	0.152006	k__Bacteria	p__Bacteroidetes	c__Bacteroidia	o__Bacteroidales	f__Bacteroidales__na	g__Bacteroidales__na	s__Bacteroidales bacterium Barb6
sp3201	sp3201	5.70557	-0.177628	0.449517	-0.395153	0.69273	0.995136	k__Bacteria	p__Bacteroidetes	c__Bacteroidia	o__Bacteroidales	f__Bacteroidales__na	g__Bacteroidales__na	s__Bacteroidales bacterium CF
sp3202	sp3202	5.06216	1.15222	0.41473	2.77824	0.00546536	0.0841097	k__Bacteria	p__Bacteroidetes	c__Bacteroidia	o__Bacteroidales	f__Bacteroidales__na	g__Bacteroidales__na	s__Bacteroidales bacterium KA00251
sp3203	sp3203	128.895	1.6123	0.623818	2.58457	0.00975008	0.112627	k__Bacteria	p__Bacteroidetes	c__Bacteroidia	o__Bacteroidales	f__Bacteroidales__na	g__Bacteroidales__na	s__Bacteroidales bacterium KA00344
sp3204	sp3204	24.8613	0.775566	0.464415	1.66999	0.0949222	0.382013	k__Bacteria	p__Bacteroidetes	c__Bacteroidia	o__Bacteroidales	f__Bacteroidales__na	g__Bacteroidales__na	s__Bacteroidales bacterium KHT7
sp3205	sp3205	12.523	0.669949	0.471449	1.42104	0.155304	0.512168	k__Bacteria	p__Bacteroidetes	c__Bacteroidia	o__Bacteroidales	f__Bacteroidales__na	g__Bacteroidales__na	s__Bacteroidales bacterium WCE2004
sp3206	sp3206	22.2113	0.18332	0.53218	0.344471	0.730492	0.99865	k__Bacteria	p__Bacteroidetes	c__Bacteroidia	o__Bacteroidales	f__Bacteroidales__na	g__Bacteroidales__na	s__Bacteroidales bacterium WCE2008
sp3210	sp3210	58147	-0.465568	0.248202	-1.87576	0.0606876	0.304286	k__Bacteria	p__Bacteroidetes	c__Bacteroidia	o__Bacteroidales	f__Bacteroidales__uc	g__Bacteroidales__uc	s__Bacteroidales__uc
sp3057	sp3057	92.6921	-0.139659	1.1695	-0.119417	0.904945	0.99865	k__Bacteria	p__Bacteroidetes	c__Bacteroidia	o__Bacteroidales	f__Bacteroidaceae	g__Bacteroides	s__Bacteroides acidifaciens
sp3058	sp3058	96.2464	0.0620169	0.401747	0.154368	0.87732	0.99865	k__Bacteria	p__Bacteroidetes	c__Bacteroidia	o__Bacteroidales	f__Bacteroidaceae	g__Bacteroides	s__Bacteroides barnesiae
sp3059	sp3059	1592.14	-0.65436	0.379084	-1.72616	0.0843189	0.361237	k__Bacteria	p__Bacteroidetes	c__Bacteroidia	o__Bacteroidales	f__Bacteroidaceae	g__Bacteroides	s__Bacteroides caccae
sp3060	sp3060	130.813	-0.94754	0.531393	-1.78312	0.0745662	0.341693	k__Bacteria	p__Bacteroidetes	c__Bacteroidia	o__Bacteroidales	f__Bacteroidaceae	g__Bacteroides	s__Bacteroides caccae CAG:21
sp3062	sp3062	206.659	-1.06197	0.364888	-2.9104	0.00360964	0.0656314	k__Bacteria	p__Bacteroidetes	c__Bacteroidia	o__Bacteroidales	f__Bacteroidaceae	g__Bacteroides	s__Bacteroides caecimuris
sp3063	sp3063	775.708	0.374928	0.525639	0.71328	0.475673	0.859709	k__Bacteria	p__Bacteroidetes	c__Bacteroidia	o__Bacteroidales	f__Bacteroidaceae	g__Bacteroides	s__Bacteroides cellulosilyticus
sp3064	sp3064	188.716	-0.582777	2.23289	-0.260997	0.794095	0.99865	k__Bacteria	p__Bacteroidetes	c__Bacteroidia	o__Bacteroidales	f__Bacteroidaceae	g__Bacteroides	s__Bacteroides cellulosilyticus CAG:158
sp3065	sp3065	350.511	-1.43004	0.482235	-2.96544	0.0030225	0.059169	k__Bacteria	p__Bacteroidetes	c__Bacteroidia	o__Bacteroidales	f__Bacteroidaceae	g__Bacteroides	s__Bacteroides clarus
sp3066	sp3066	205.033	-0.830746	0.574607	-1.44576	0.148244	0.499679	k__Bacteria	p__Bacteroidetes	c__Bacteroidia	o__Bacteroidales	f__Bacteroidaceae	g__Bacteroides	s__Bacteroides clarus CAG:160
sp3067	sp3067	3235.65	-1.02457	0.581305	-1.76254	0.0779789	0.350286	k__Bacteria	p__Bacteroidetes	c__Bacteroidia	o__Bacteroidales	f__Bacteroidaceae	g__Bacteroides	s__Bacteroides coprocola
sp3068	sp3068	6081.01	-0.642751	3.72989	-0.172325	0.863182	0.99865	k__Bacteria	p__Bacteroidetes	c__Bacteroidia	o__Bacteroidales	f__Bacteroidaceae	g__Bacteroides	s__Bacteroides coprocola CAG:162
sp3069	sp3069	1188.81	-0.0494684	0.548339	-0.0902149	0.928116	0.99865	k__Bacteria	p__Bacteroidetes	c__Bacteroidia	o__Bacteroidales	f__Bacteroidaceae	g__Bacteroides	s__Bacteroides coprophilus
sp3070	sp3070	243.812	0.350962	2.37657	0.147676	0.882599	0.99865	k__Bacteria	p__Bacteroidetes	c__Bacteroidia	o__Bacteroidales	f__Bacteroidaceae	g__Bacteroides	s__Bacteroides coprophilus CAG:333
sp3071	sp3071	27.0841	-0.099587	0.375667	-0.265094	0.790937	0.99865	k__Bacteria	p__Bacteroidetes	c__Bacteroidia	o__Bacteroidales	f__Bacteroidaceae	g__Bacteroides	s__Bacteroides coprosuis
sp3072	sp3072	3355.15	-1.43859	0.458722	-3.13609	0.00171218	0.0430462	k__Bacteria	p__Bacteroidetes	c__Bacteroidia	o__Bacteroidales	f__Bacteroidaceae	g__Bacteroides	s__Bacteroides dorei
sp3073	sp3073	79.9573	-1.63133	0.51768	-3.15124	0.0016258	0.0423699	k__Bacteria	p__Bacteroidetes	c__Bacteroidia	o__Bacteroidales	f__Bacteroidaceae	g__Bacteroides	s__Bacteroides dorei CAG:222
sp3074	sp3074	1370.47	-1.67965	0.562212	-2.98757	0.002812	0.0566911	k__Bacteria	p__Bacteroidetes	c__Bacteroidia	o__Bacteroidales	f__Bacteroidaceae	g__Bacteroides	s__Bacteroides eggerthii
sp3075	sp3075	281.376	-0.911156	0.662142	-1.37607	0.168799	0.540005	k__Bacteria	p__Bacteroidetes	c__Bacteroidia	o__Bacteroidales	f__Bacteroidaceae	g__Bacteroides	s__Bacteroides eggerthii CAG:109
sp3076	sp3076	117.8	-0.39529	0.325755	-1.21346	0.224955	0.613632	k__Bacteria	p__Bacteroidetes	c__Bacteroidia	o__Bacteroidales	f__Bacteroidaceae	g__Bacteroides	s__Bacteroides faecichinchillae
sp3077	sp3077	238.496	1.03057	0.510432	2.01903	0.0434846	0.256703	k__Bacteria	p__Bacteroidetes	c__Bacteroidia	o__Bacteroidales	f__Bacteroidaceae	g__Bacteroides	s__Bacteroides faecis
sp3078	sp3078	27.0698	-0.206583	0.689099	-0.299788	0.764339	0.99865	k__Bacteria	p__Bacteroidetes	c__Bacteroidia	o__Bacteroidales	f__Bacteroidaceae	g__Bacteroides	s__Bacteroides faecis CAG:32
sp3079	sp3079	930.547	-0.618893	0.425229	-1.45544	0.145549	0.495013	k__Bacteria	p__Bacteroidetes	c__Bacteroidia	o__Bacteroidales	f__Bacteroidaceae	g__Bacteroides	s__Bacteroides finegoldii
sp3080	sp3080	39.9702	-1.3247	0.473568	-2.79728	0.00515356	0.0815789	k__Bacteria	p__Bacteroidetes	c__Bacteroidia	o__Bacteroidales	f__Bacteroidaceae	g__Bacteroides	s__Bacteroides finegoldii CAG:203
sp3081	sp3081	305.902	0.331147	0.364894	0.907517	0.364134	0.759174	k__Bacteria	p__Bacteroidetes	c__Bacteroidia	o__Bacteroidales	f__Bacteroidaceae	g__Bacteroides	s__Bacteroides fluxus
sp3082	sp3082	2998.6	-0.898825	0.29494	-3.04748	0.00230769	0.0492132	k__Bacteria	p__Bacteroidetes	c__Bacteroidia	o__Bacteroidales	f__Bacteroidaceae	g__Bacteroides	s__Bacteroides fragilis
sp3083	sp3083	11.5772	-0.827307	0.427591	-1.93481	0.053014	0.281829	k__Bacteria	p__Bacteroidetes	c__Bacteroidia	o__Bacteroidales	f__Bacteroidaceae	g__Bacteroides	s__Bacteroides fragilis CAG:47
sp3084	sp3084	18.5431	-2.07631	0.542587	-3.82669	0.000129879	0.00858741	k__Bacteria	p__Bacteroidetes	c__Bacteroidia	o__Bacteroidales	f__Bacteroidaceae	g__Bacteroides	s__Bacteroides fragilis CAG:558
sp3085	sp3085	275.902	-0.515001	0.309446	-1.66427	0.0960583	0.385134	k__Bacteria	p__Bacteroidetes	c__Bacteroidia	o__Bacteroidales	f__Bacteroidaceae	g__Bacteroides	s__Bacteroides gallinarum
sp3086	sp3086	57.1381	-0.189216	0.317505	-0.595944	0.551212	0.918038	k__Bacteria	p__Bacteroidetes	c__Bacteroidia	o__Bacteroidales	f__Bacteroidaceae	g__Bacteroides	s__Bacteroides graminisolvens
sp3087	sp3087	124.867	-0.39232	0.318512	-1.23173	0.218051	0.601995	k__Bacteria	p__Bacteroidetes	c__Bacteroidia	o__Bacteroidales	f__Bacteroidaceae	g__Bacteroides	s__Bacteroides helcogenes
sp3088	sp3088	42.2442	-0.0502344	0.296097	-0.169655	0.865281	0.99865	k__Bacteria	p__Bacteroidetes	c__Bacteroidia	o__Bacteroidales	f__Bacteroidaceae	g__Bacteroides	s__Bacteroides ihuae
sp3089	sp3089	615.838	0.381898	0.490999	0.777798	0.436688	0.823656	k__Bacteria	p__Bacteroidetes	c__Bacteroidia	o__Bacteroidales	f__Bacteroidaceae	g__Bacteroides	s__Bacteroides intestinalis
sp3090	sp3090	125.941	0.330261	0.496266	0.665493	0.505735	0.878607	k__Bacteria	p__Bacteroidetes	c__Bacteroidia	o__Bacteroidales	f__Bacteroidaceae	g__Bacteroides	s__Bacteroides intestinalis CAG:315
sp3091	sp3091	29.8404	0.17831	0.559607	0.318634	0.750004	0.99865	k__Bacteria	p__Bacteroidetes	c__Bacteroidia	o__Bacteroidales	f__Bacteroidaceae	g__Bacteroides	s__Bacteroides intestinalis CAG:564
sp3092	sp3092	36.6151	-0.206106	0.346268	-0.595222	0.551695	0.918038	k__Bacteria	p__Bacteroidetes	c__Bacteroidia	o__Bacteroidales	f__Bacteroidaceae	g__Bacteroides	s__Bacteroides luti
sp3093	sp3093	2320.72	-0.863266	0.413995	-2.08521	0.0370502	0.238706	k__Bacteria	p__Bacteroidetes	c__Bacteroidia	o__Bacteroidales	f__Bacteroidaceae	g__Bacteroides	s__Bacteroides massiliensis
sp3094	sp3094	948.423	-0.672241	0.545911	-1.23141	0.218169	0.601995	k__Bacteria	p__Bacteroidetes	c__Bacteroidia	o__Bacteroidales	f__Bacteroidaceae	g__Bacteroides	s__Bacteroides mediterraneensis
sp3095	sp3095	59.022	-0.204108	0.305654	-0.667774	0.504278	0.878273	k__Bacteria	p__Bacteroidetes	c__Bacteroidia	o__Bacteroidales	f__Bacteroidaceae	g__Bacteroides	s__Bacteroides neonati
sp3096	sp3096	134.282	-0.660865	0.395103	-1.67264	0.094398	0.381211	k__Bacteria	p__Bacteroidetes	c__Bacteroidia	o__Bacteroidales	f__Bacteroidaceae	g__Bacteroides	s__Bacteroides nordii
sp3097	sp3097	216.562	-0.105071	0.326068	-0.322235	0.747274	0.99865	k__Bacteria	p__Bacteroidetes	c__Bacteroidia	o__Bacteroidales	f__Bacteroidaceae	g__Bacteroides	s__Bacteroides oleiciplenus
sp3098	sp3098	6819.21	-2.15547	0.50657	-4.25502	2.09026e-05	0.00297792	k__Bacteria	p__Bacteroidetes	c__Bacteroidia	o__Bacteroidales	f__Bacteroidaceae	g__Bacteroides	s__Bacteroides ovatus
sp3099	sp3099	74.342	-1.10172	0.447204	-2.46358	0.0137557	0.12893	k__Bacteria	p__Bacteroidetes	c__Bacteroidia	o__Bacteroidales	f__Bacteroidaceae	g__Bacteroides	s__Bacteroides ovatus CAG:22
sp3100	sp3100	58.3887	0.334447	0.338595	0.987748	0.323276	0.717125	k__Bacteria	p__Bacteroidetes	c__Bacteroidia	o__Bacteroidales	f__Bacteroidaceae	g__Bacteroides	s__Bacteroides paurosaccharolyticus
sp3101	sp3101	198.885	-0.783516	0.605038	-1.29499	0.195325	0.57733	k__Bacteria	p__Bacteroidetes	c__Bacteroidia	o__Bacteroidales	f__Bacteroidaceae	g__Bacteroides	s__Bacteroides pectinophilus CAG:437
sp3102	sp3102	10796.6	2.50895	0.637572	3.93517	8.31386e-05	0.00634525	k__Bacteria	p__Bacteroidetes	c__Bacteroidia	o__Bacteroidales	f__Bacteroidaceae	g__Bacteroides	s__Bacteroides plebeius
sp3103	sp3103	1785.25	0.334715	2.88455	0.116037	0.907623	0.99865	k__Bacteria	p__Bacteroidetes	c__Bacteroidia	o__Bacteroidales	f__Bacteroidaceae	g__Bacteroides	s__Bacteroides plebeius CAG:211
sp3104	sp3104	10.2259	0.485578	0.362832	1.3383	0.180798	0.557526	k__Bacteria	p__Bacteroidetes	c__Bacteroidia	o__Bacteroidales	f__Bacteroidaceae	g__Bacteroides	s__Bacteroides propionicifaciens
sp3105	sp3105	244.31	-0.443784	0.336851	-1.31745	0.187689	0.567314	k__Bacteria	p__Bacteroidetes	c__Bacteroidia	o__Bacteroidales	f__Bacteroidaceae	g__Bacteroides	s__Bacteroides pyogenes
sp3106	sp3106	71.5123	-0.600997	0.307813	-1.95247	0.050882	0.278094	k__Bacteria	p__Bacteroidetes	c__Bacteroidia	o__Bacteroidales	f__Bacteroidaceae	g__Bacteroides	s__Bacteroides reticulotermitis
sp3108	sp3108	329.59	-0.0633576	0.367102	-0.172589	0.862975	0.99865	k__Bacteria	p__Bacteroidetes	c__Bacteroidia	o__Bacteroidales	f__Bacteroidaceae	g__Bacteroides	s__Bacteroides salanitronis
sp3109	sp3109	533.093	-0.370476	0.480068	-0.771715	0.440283	0.828974	k__Bacteria	p__Bacteroidetes	c__Bacteroidia	o__Bacteroidales	f__Bacteroidaceae	g__Bacteroides	s__Bacteroides salyersiae
sp3111	sp3111	96.4833	-0.795149	0.410894	-1.93517	0.0529696	0.281829	k__Bacteria	p__Bacteroidetes	c__Bacteroidia	o__Bacteroidales	f__Bacteroidaceae	g__Bacteroides	s__Bacteroides sp. 1_1_14
sp3112	sp3112	104.581	-0.514598	0.393203	-1.30873	0.190625	0.571339	k__Bacteria	p__Bacteroidetes	c__Bacteroidia	o__Bacteroidales	f__Bacteroidaceae	g__Bacteroides	s__Bacteroides sp. 1_1_30
sp3113	sp3113	128.357	-0.332762	0.332488	-1.00083	0.316911	0.711385	k__Bacteria	p__Bacteroidetes	c__Bacteroidia	o__Bacteroidales	f__Bacteroidaceae	g__Bacteroides	s__Bacteroides sp. 1_1_6
sp3114	sp3114	158.657	0.740631	0.518315	1.42892	0.153027	0.508408	k__Bacteria	p__Bacteroidetes	c__Bacteroidia	o__Bacteroidales	f__Bacteroidaceae	g__Bacteroides	s__Bacteroides sp. 14(A)
sp3115	sp3115	27.3865	-0.460139	0.362428	-1.2696	0.204227	0.58784	k__Bacteria	p__Bacteroidetes	c__Bacteroidia	o__Bacteroidales	f__Bacteroidaceae	g__Bacteroides	s__Bacteroides sp. 2_1_16
sp3116	sp3116	64.3227	-1.22701	0.38516	-3.18573	0.00144392	0.0406007	k__Bacteria	p__Bacteroidetes	c__Bacteroidia	o__Bacteroidales	f__Bacteroidaceae	g__Bacteroides	s__Bacteroides sp. 2_1_22
sp3117	sp3117	87.5374	-0.828132	0.308846	-2.68138	0.00733193	0.0949595	k__Bacteria	p__Bacteroidetes	c__Bacteroidia	o__Bacteroidales	f__Bacteroidaceae	g__Bacteroides	s__Bacteroides sp. 2_1_33B
sp3118	sp3118	29.9874	-0.412219	0.571553	-0.721227	0.47077	0.854746	k__Bacteria	p__Bacteroidetes	c__Bacteroidia	o__Bacteroidales	f__Bacteroidaceae	g__Bacteroides	s__Bacteroides sp. 2_1_56FAA
sp3119	sp3119	325.534	-1.47808	0.40902	-3.61371	0.000301846	0.0128524	k__Bacteria	p__Bacteroidetes	c__Bacteroidia	o__Bacteroidales	f__Bacteroidaceae	g__Bacteroides	s__Bacteroides sp. 2_2_4
sp3120	sp3120	258.231	-0.942356	0.486842	-1.93565	0.0529103	0.281829	k__Bacteria	p__Bacteroidetes	c__Bacteroidia	o__Bacteroidales	f__Bacteroidaceae	g__Bacteroides	s__Bacteroides sp. 3_1_13
sp3121	sp3121	134.446	-1.02686	0.385737	-2.66207	0.00776616	0.0987874	k__Bacteria	p__Bacteroidetes	c__Bacteroidia	o__Bacteroidales	f__Bacteroidaceae	g__Bacteroides	s__Bacteroides sp. 3_1_19
sp3122	sp3122	298.262	-0.464601	1.44375	-0.321801	0.747603	0.99865	k__Bacteria	p__Bacteroidetes	c__Bacteroidia	o__Bacteroidales	f__Bacteroidaceae	g__Bacteroides	s__Bacteroides sp. 3_1_23
sp3123	sp3123	429.476	-1.09758	0.415181	-2.64363	0.00820224	0.100957	k__Bacteria	p__Bacteroidetes	c__Bacteroidia	o__Bacteroidales	f__Bacteroidaceae	g__Bacteroides	s__Bacteroides sp. 3_1_33FAA
sp3124	sp3124	265.507	-0.567809	0.354135	-1.60337	0.108853	0.411715	k__Bacteria	p__Bacteroidetes	c__Bacteroidia	o__Bacteroidales	f__Bacteroidaceae	g__Bacteroides	s__Bacteroides sp. 3_1_40A
sp3125	sp3125	1.09212	-2.54853	1.03555	-2.46104	0.0138535	NA	k__Bacteria	p__Bacteroidetes	c__Bacteroidia	o__Bacteroidales	f__Bacteroidaceae	g__Bacteroides	s__Bacteroides sp. 3_2_5
sp3126	sp3126	154.888	-0.596112	0.451127	-1.32138	0.186374	0.56683	k__Bacteria	p__Bacteroidetes	c__Bacteroidia	o__Bacteroidales	f__Bacteroidaceae	g__Bacteroides	s__Bacteroides sp. 4_1_36
sp3127	sp3127	179.879	-0.608554	0.415948	-1.46305	0.143453	0.490495	k__Bacteria	p__Bacteroidetes	c__Bacteroidia	o__Bacteroidales	f__Bacteroidaceae	g__Bacteroides	s__Bacteroides sp. 4_3_47FAA
sp3128	sp3128	14.7413	-0.26261	0.521541	-0.503528	0.614593	0.954581	k__Bacteria	p__Bacteroidetes	c__Bacteroidia	o__Bacteroidales	f__Bacteroidaceae	g__Bacteroides	s__Bacteroides sp. 41_26
sp3129	sp3129	510.723	0.505699	0.381635	1.32509	0.185142	0.565212	k__Bacteria	p__Bacteroidetes	c__Bacteroidia	o__Bacteroidales	f__Bacteroidaceae	g__Bacteroides	s__Bacteroides sp. 43_108
sp3130	sp3130	200.052	-1.19518	0.507292	-2.356	0.0184729	0.15301	k__Bacteria	p__Bacteroidetes	c__Bacteroidia	o__Bacteroidales	f__Bacteroidaceae	g__Bacteroides	s__Bacteroides sp. 43_46
sp3131	sp3131	384.533	-0.0794204	2.11397	-0.0375693	0.970031	0.99865	k__Bacteria	p__Bacteroidetes	c__Bacteroidia	o__Bacteroidales	f__Bacteroidaceae	g__Bacteroides	s__Bacteroides sp. 44_46
sp3132	sp3132	315.301	-1.42425	0.453865	-3.13804	0.0017008	0.0430462	k__Bacteria	p__Bacteroidetes	c__Bacteroidia	o__Bacteroidales	f__Bacteroidaceae	g__Bacteroides	s__Bacteroides sp. 9_1_42FAA
sp3133	sp3133	26.0543	-0.675444	0.465816	-1.45002	0.147052	0.497122	k__Bacteria	p__Bacteroidetes	c__Bacteroidia	o__Bacteroidales	f__Bacteroidaceae	g__Bacteroides	s__Bacteroides sp. AR20
sp3134	sp3134	26.5486	0.997033	0.606503	1.64391	0.100196	0.395052	k__Bacteria	p__Bacteroidetes	c__Bacteroidia	o__Bacteroidales	f__Bacteroidaceae	g__Bacteroides	s__Bacteroides sp. CAG:1060
sp3135	sp3135	31.3672	-0.0297274	0.413192	-0.0719456	0.942645	0.99865	k__Bacteria	p__Bacteroidetes	c__Bacteroidia	o__Bacteroidales	f__Bacteroidaceae	g__Bacteroides	s__Bacteroides sp. CAG:1060_57_27
sp3136	sp3136	406.528	-1.15622	0.571503	-2.02313	0.0430602	0.256703	k__Bacteria	p__Bacteroidetes	c__Bacteroidia	o__Bacteroidales	f__Bacteroidaceae	g__Bacteroides	s__Bacteroides sp. CAG:1076
sp3137	sp3137	2260.26	-1.38414	0.640303	-2.1617	0.0306415	0.213293	k__Bacteria	p__Bacteroidetes	c__Bacteroidia	o__Bacteroidales	f__Bacteroidaceae	g__Bacteroides	s__Bacteroides sp. CAG:144
sp3138	sp3138	66.4744	-1.8321	0.452688	-4.04716	5.1842e-05	0.00527554	k__Bacteria	p__Bacteroidetes	c__Bacteroidia	o__Bacteroidales	f__Bacteroidaceae	g__Bacteroides	s__Bacteroides sp. CAG:189
sp3139	sp3139	1009.41	-1.1181	0.462199	-2.41909	0.0155596	0.138545	k__Bacteria	p__Bacteroidetes	c__Bacteroidia	o__Bacteroidales	f__Bacteroidaceae	g__Bacteroides	s__Bacteroides sp. CAG:20
sp3140	sp3140	448.123	-0.879473	0.561822	-1.56539	0.11749	0.424208	k__Bacteria	p__Bacteroidetes	c__Bacteroidia	o__Bacteroidales	f__Bacteroidaceae	g__Bacteroides	s__Bacteroides sp. CAG:443
sp3141	sp3141	218.362	0.604172	0.457324	1.3211	0.186468	0.56683	k__Bacteria	p__Bacteroidetes	c__Bacteroidia	o__Bacteroidales	f__Bacteroidaceae	g__Bacteroides	s__Bacteroides sp. CAG:462
sp3142	sp3142	1053.83	1.71846	0.592813	2.89882	0.00374575	0.0667055	k__Bacteria	p__Bacteroidetes	c__Bacteroidia	o__Bacteroidales	f__Bacteroidaceae	g__Bacteroides	s__Bacteroides sp. CAG:530
sp3143	sp3143	939.478	0.453088	3.73158	0.12142	0.903359	0.99865	k__Bacteria	p__Bacteroidetes	c__Bacteroidia	o__Bacteroidales	f__Bacteroidaceae	g__Bacteroides	s__Bacteroides sp. CAG:545
sp3144	sp3144	602.509	-0.329796	2.98086	-0.110638	0.911904	0.99865	k__Bacteria	p__Bacteroidetes	c__Bacteroidia	o__Bacteroidales	f__Bacteroidaceae	g__Bacteroides	s__Bacteroides sp. CAG:598
sp3145	sp3145	86.8582	-1.01139	0.466119	-2.16982	0.0300205	0.21004	k__Bacteria	p__Bacteroidetes	c__Bacteroidia	o__Bacteroidales	f__Bacteroidaceae	g__Bacteroides	s__Bacteroides sp. CAG:633
sp3146	sp3146	165.162	-1.35277	0.645284	-2.0964	0.0360471	0.235574	k__Bacteria	p__Bacteroidetes	c__Bacteroidia	o__Bacteroidales	f__Bacteroidaceae	g__Bacteroides	s__Bacteroides sp. CAG:661
sp3147	sp3147	275.552	-0.502443	0.451012	-1.11404	0.265264	0.651495	k__Bacteria	p__Bacteroidetes	c__Bacteroidia	o__Bacteroidales	f__Bacteroidaceae	g__Bacteroides	s__Bacteroides sp. CAG:702
sp3148	sp3148	689.974	0.677199	3.15688	0.214515	0.830145	0.99865	k__Bacteria	p__Bacteroidetes	c__Bacteroidia	o__Bacteroidales	f__Bacteroidaceae	g__Bacteroides	s__Bacteroides sp. CAG:709
sp3149	sp3149	102.609	0.324485	0.431134	0.752632	0.451671	0.837866	k__Bacteria	p__Bacteroidetes	c__Bacteroidia	o__Bacteroidales	f__Bacteroidaceae	g__Bacteroides	s__Bacteroides sp. CAG:714
sp3150	sp3150	142.275	-0.706476	0.442643	-1.59604	0.11048	0.413476	k__Bacteria	p__Bacteroidetes	c__Bacteroidia	o__Bacteroidales	f__Bacteroidaceae	g__Bacteroides	s__Bacteroides sp. CAG:754
sp3151	sp3151	1694.23	0.552986	3.73033	0.14824	0.882153	0.99865	k__Bacteria	p__Bacteroidetes	c__Bacteroidia	o__Bacteroidales	f__Bacteroidaceae	g__Bacteroides	s__Bacteroides sp. CAG:770
sp3152	sp3152	347.452	0.120675	2.17327	0.0555268	0.955719	0.99865	k__Bacteria	p__Bacteroidetes	c__Bacteroidia	o__Bacteroidales	f__Bacteroidaceae	g__Bacteroides	s__Bacteroides sp. CAG:875
sp3153	sp3153	243.147	2.84573	0.499923	5.69234	1.25313e-08	1.5672e-05	k__Bacteria	p__Bacteroidetes	c__Bacteroidia	o__Bacteroidales	f__Bacteroidaceae	g__Bacteroides	s__Bacteroides sp. CAG:927
sp3154	sp3154	540.75	-1.60722	0.639748	-2.51227	0.0119956	0.120479	k__Bacteria	p__Bacteroidetes	c__Bacteroidia	o__Bacteroidales	f__Bacteroidaceae	g__Bacteroides	s__Bacteroides sp. CAG:98
sp3155	sp3155	7.4364	-2.18724	0.631406	-3.46408	0.000532047	0.0180474	k__Bacteria	p__Bacteroidetes	c__Bacteroidia	o__Bacteroidales	f__Bacteroidaceae	g__Bacteroides	s__Bacteroides sp. D1
sp3156	sp3156	482.631	-0.500981	1.97099	-0.254177	0.799358	0.99865	k__Bacteria	p__Bacteroidetes	c__Bacteroidia	o__Bacteroidales	f__Bacteroidaceae	g__Bacteroides	s__Bacteroides sp. D2
sp3157	sp3157	617.224	0.185125	0.449731	0.411634	0.680608	0.99303	k__Bacteria	p__Bacteroidetes	c__Bacteroidia	o__Bacteroidales	f__Bacteroidaceae	g__Bacteroides	s__Bacteroides sp. D20
sp3158	sp3158	96.3624	-1.47964	0.467291	-3.16642	0.00154329	0.0422821	k__Bacteria	p__Bacteroidetes	c__Bacteroidia	o__Bacteroidales	f__Bacteroidaceae	g__Bacteroides	s__Bacteroides sp. D22
sp3161	sp3161	188.852	-0.677166	0.472161	-1.43419	0.151519	0.505932	k__Bacteria	p__Bacteroidetes	c__Bacteroidia	o__Bacteroidales	f__Bacteroidaceae	g__Bacteroides	s__Bacteroides sp. HMSC067B03
sp3162	sp3162	41.7065	-0.539309	0.450121	-1.19814	0.230862	0.622978	k__Bacteria	p__Bacteroidetes	c__Bacteroidia	o__Bacteroidales	f__Bacteroidaceae	g__Bacteroides	s__Bacteroides sp. HMSC068A09
sp3163	sp3163	28.5172	-0.41403	0.438237	-0.944762	0.344781	0.740617	k__Bacteria	p__Bacteroidetes	c__Bacteroidia	o__Bacteroidales	f__Bacteroidaceae	g__Bacteroides	s__Bacteroides sp. HMSC073E02
sp3164	sp3164	102.486	0.264974	0.381793	0.694027	0.487665	0.867006	k__Bacteria	p__Bacteroidetes	c__Bacteroidia	o__Bacteroidales	f__Bacteroidaceae	g__Bacteroides	s__Bacteroides sp. HPS0048
sp3165	sp3165	272.478	0.07079	0.466779	0.151656	0.879458	0.99865	k__Bacteria	p__Bacteroidetes	c__Bacteroidia	o__Bacteroidales	f__Bacteroidaceae	g__Bacteroides	s__Bacteroides sp. Marseille-P2653
sp3166	sp3166	242.891	-0.704933	0.404823	-1.74134	0.0816246	0.356706	k__Bacteria	p__Bacteroidetes	c__Bacteroidia	o__Bacteroidales	f__Bacteroidaceae	g__Bacteroides	s__Bacteroides sp. Marseille-P3108
sp3167	sp3167	72.7831	-0.336405	0.362549	-0.927887	0.353466	0.752313	k__Bacteria	p__Bacteroidetes	c__Bacteroidia	o__Bacteroidales	f__Bacteroidaceae	g__Bacteroides	s__Bacteroides sp. Marseille-P3132
sp3168	sp3168	617.816	-0.328516	2.11883	-0.155046	0.876785	0.99865	k__Bacteria	p__Bacteroidetes	c__Bacteroidia	o__Bacteroidales	f__Bacteroidaceae	g__Bacteroides	s__Bacteroides sp. Marseille-P3166
sp3169	sp3169	357.476	0.473681	0.404947	1.16974	0.242107	0.634826	k__Bacteria	p__Bacteroidetes	c__Bacteroidia	o__Bacteroidales	f__Bacteroidaceae	g__Bacteroides	s__Bacteroides sp. Marseille-P3208T
sp3174	sp3174	143.029	0.0203719	0.415302	0.0490533	0.960877	0.99865	k__Bacteria	p__Bacteroidetes	c__Bacteroidia	o__Bacteroidales	f__Bacteroidaceae	g__Bacteroides	s__Bacteroides stercorirosoris
sp3175	sp3175	3800.56	-0.00359466	0.54381	-0.00661015	0.994726	0.99865	k__Bacteria	p__Bacteroidetes	c__Bacteroidia	o__Bacteroidales	f__Bacteroidaceae	g__Bacteroides	s__Bacteroides stercoris
sp3176	sp3176	625.773	-0.293347	0.648872	-0.452087	0.651206	0.973166	k__Bacteria	p__Bacteroidetes	c__Bacteroidia	o__Bacteroidales	f__Bacteroidaceae	g__Bacteroides	s__Bacteroides stercoris CAG:120
sp3177	sp3177	1701.14	-0.656306	0.337778	-1.94301	0.0520149	0.281407	k__Bacteria	p__Bacteroidetes	c__Bacteroidia	o__Bacteroidales	f__Bacteroidaceae	g__Bacteroides	s__Bacteroides thetaiotaomicron
sp3178	sp3178	190.119	-0.653028	1.71479	-0.380821	0.703336	0.995136	k__Bacteria	p__Bacteroidetes	c__Bacteroidia	o__Bacteroidales	f__Bacteroidaceae	g__Bacteroides	s__Bacteroides thetaiotaomicron CAG:40
sp3179	sp3179	144.871	-0.230337	0.413655	-0.556833	0.577641	0.928321	k__Bacteria	p__Bacteroidetes	c__Bacteroidia	o__Bacteroidales	f__Bacteroidaceae	g__Bacteroides	s__Bacteroides timonensis
sp3180	sp3180	5713.76	-0.666826	0.353706	-1.88525	0.0593956	0.303687	k__Bacteria	p__Bacteroidetes	c__Bacteroidia	o__Bacteroidales	f__Bacteroidaceae	g__Bacteroides	s__Bacteroides uniformis
sp3181	sp3181	221.878	-0.688622	0.396323	-1.73753	0.0822938	0.357657	k__Bacteria	p__Bacteroidetes	c__Bacteroidia	o__Bacteroidales	f__Bacteroidaceae	g__Bacteroides	s__Bacteroides uniformis CAG:3
sp3182	sp3182	7162.85	-1.06058	0.374587	-2.83133	0.00463547	0.0773906	k__Bacteria	p__Bacteroidetes	c__Bacteroidia	o__Bacteroidales	f__Bacteroidaceae	g__Bacteroides	s__Bacteroides vulgatus
sp3183	sp3183	59.7424	-1.0038	0.413083	-2.43001	0.0150985	0.137208	k__Bacteria	p__Bacteroidetes	c__Bacteroidia	o__Bacteroidales	f__Bacteroidaceae	g__Bacteroides	s__Bacteroides vulgatus CAG:6
sp3184	sp3184	1144.12	-1.06723	0.381398	-2.7982	0.00513878	0.0815789	k__Bacteria	p__Bacteroidetes	c__Bacteroidia	o__Bacteroidales	f__Bacteroidaceae	g__Bacteroides	s__Bacteroides xylanisolvens
sp3186	sp3186	230355	-1.05746	0.358159	-2.9525	0.00315216	0.0606729	k__Bacteria	p__Bacteroidetes	c__Bacteroidia	o__Bacteroidales	f__Bacteroidaceae	g__Bacteroides	s__Bacteroides__uc
sp2990	sp2990	1.81413	-1.05439	0.530378	-1.988	0.0468116	NA	k__Bacteria	p__Bacteroidetes	c__Bacteroidetes__na	o__Bacteroidetes__na	f__Bacteroidetes__na	g__Bacteroidetes__na	s__Bacteroidetes bacterium 38_7
sp2991	sp2991	2.91565	-0.599778	0.544653	-1.10121	0.270804	0.660626	k__Bacteria	p__Bacteroidetes	c__Bacteroidetes__na	o__Bacteroidetes__na	f__Bacteroidetes__na	g__Bacteroidetes__na	s__Bacteroidetes bacterium 41-46
sp3001	sp3001	1.5856	0.4325	0.699344	0.618437	0.536287	NA	k__Bacteria	p__Bacteroidetes	c__Bacteroidetes__na	o__Bacteroidetes__na	f__Bacteroidetes__na	g__Bacteroidetes__na	s__Bacteroidetes bacterium CG2_30_33_31
sp3013	sp3013	0.880412	0.599187	1.13776	0.526636	0.598447	NA	k__Bacteria	p__Bacteroidetes	c__Bacteroidetes__na	o__Bacteroidetes__na	f__Bacteroidetes__na	g__Bacteroidetes__na	s__Bacteroidetes bacterium GWE2_40_15
sp3022	sp3022	3.8363	-1.26485	0.494392	-2.5584	0.0105154	0.115239	k__Bacteria	p__Bacteroidetes	c__Bacteroidetes__na	o__Bacteroidetes__na	f__Bacteroidetes__na	g__Bacteroidetes__na	s__Bacteroidetes bacterium GWF2_40_14
sp3034	sp3034	6.97966	0.0301524	0.369799	0.0815371	0.935015	0.99865	k__Bacteria	p__Bacteroidetes	c__Bacteroidetes__na	o__Bacteroidetes__na	f__Bacteroidetes__na	g__Bacteroidetes__na	s__Bacteroidetes bacterium oral taxon 272
sp3050	sp3050	4.31367	-0.0721337	0.484858	-0.148773	0.881733	0.99865	k__Bacteria	p__Bacteroidetes	c__Bacteroidetes__na	o__Bacteroidetes__na	f__Bacteroidetes__na	g__Bacteroidetes__na	s__Bacteroidetes oral taxon 274
sp3054	sp3054	1111.08	-0.302186	0.261411	-1.15598	0.247689	0.637261	k__Bacteria	p__Bacteroidetes	c__Bacteroidetes__uc	o__Bacteroidetes__uc	f__Bacteroidetes__uc	g__Bacteroidetes__uc	s__Bacteroidetes__uc
sp3500	sp3500	8.77327	0.0367984	0.373476	0.0985295	0.921512	0.99865	k__Bacteria	p__Bacteroidetes	c__Bacteroidia	o__Bacteroidia__na	f__Bacteroidia__na	g__Bacteroidia__na	s__Bacteroidia bacterium 43-41
sp3501	sp3501	12.9591	0.249269	0.341605	0.7297	0.465574	0.851824	k__Bacteria	p__Bacteroidetes	c__Bacteroidia	o__Bacteroidia__na	f__Bacteroidia__na	g__Bacteroidia__na	s__Bacteroidia bacterium 44-10
sp3502	sp3502	103.22	-0.791415	0.292393	-2.70668	0.00679588	0.0913246	k__Bacteria	p__Bacteroidetes	c__Bacteroidia	o__Bacteroidia__uc	f__Bacteroidia__uc	g__Bacteroidia__uc	s__Bacteroidia__uc
sp8011	sp8011	94.0838	0.183496	0.155445	1.18045	0.23782	0.63133	k__Bacteria	p__Firmicutes	c__Clostridia	o__Clostridiales	f__Lachnospiraceae	g__Bariatricus	s__Bariatricus massiliensis
sp3226	sp3226	857.267	-1.62067	0.390961	-4.14535	3.39289e-05	0.00453162	k__Bacteria	p__Bacteroidetes	c__Bacteroidia	o__Bacteroidales	f__Porphyromonadaceae	g__Barnesiella	s__Barnesiella intestinihominis
sp3227	sp3227	120.154	-0.53745	0.30411	-1.76729	0.07718	0.348697	k__Bacteria	p__Bacteroidetes	c__Bacteroidia	o__Bacteroidales	f__Porphyromonadaceae	g__Barnesiella	s__Barnesiella viscericola
sp3228	sp3228	6.43479	-1.68454	0.44332	-3.79984	0.000144792	0.00862076	k__Bacteria	p__Bacteroidetes	c__Bacteroidia	o__Bacteroidales	f__Porphyromonadaceae	g__Barnesiella	s__Barnesiella__uc
sp7487	sp7487	8.34755	-0.30795	0.217614	-1.41512	0.157033	0.515482	k__Bacteria	p__Firmicutes	c__Clostridia	o__Clostridiales	f__Clostridiaceae	g__Beduini	s__Beduini massiliensis
sp10931	sp10931	9.23681	0.229702	0.340461	0.674682	0.499878	0.873458	k__Bacteria	p__Proteobacteria	c__Betaproteobacteria	o__Betaproteobacteria__uc	f__Betaproteobacteria__uc	g__Betaproteobacteria__uc	s__Betaproteobacteria__uc
sp680	sp680	122.345	-0.890432	0.610249	-1.45913	0.14453	0.492599	k__Bacteria	p__Actinobacteria	c__Actinobacteria	o__Bifidobacteriales	f__Bifidobacteriaceae	g__Bifidobacteriaceae__uc	s__Bifidobacteriaceae__uc
sp757	sp757	27.5259	-0.422393	0.637119	-0.662974	0.507347	0.878607	k__Bacteria	p__Actinobacteria	c__Actinobacteria	o__Bifidobacteriales	f__Bifidobacteriales__na	g__Bifidobacteriales__na	s__Bifidobacteriales bacterium 56_10
sp758	sp758	1559.44	-1.6094	0.726382	-2.21564	0.0267159	0.199622	k__Bacteria	p__Actinobacteria	c__Actinobacteria	o__Bifidobacteriales	f__Bifidobacteriales__uc	g__Bifidobacteriales__uc	s__Bifidobacteriales__uc
sp681	sp681	1.97915	-0.0720624	0.504315	-0.142892	0.886376	NA	k__Bacteria	p__Actinobacteria	c__Actinobacteria	o__Bifidobacteriales	f__Bifidobacteriaceae	g__Bifidobacterium	s__Bifidobacterium actinocoloniiforme
sp682	sp682	5438.17	-0.183143	0.690849	-0.265098	0.790934	0.99865	k__Bacteria	p__Actinobacteria	c__Actinobacteria	o__Bifidobacteriales	f__Bifidobacteriaceae	g__Bifidobacterium	s__Bifidobacterium adolescentis
sp683	sp683	122.258	-0.0330211	0.818001	-0.0403681	0.9678	0.99865	k__Bacteria	p__Actinobacteria	c__Actinobacteria	o__Bifidobacteriales	f__Bifidobacteriaceae	g__Bifidobacterium	s__Bifidobacterium adolescentis CAG:119
sp685	sp685	4.08732	-0.640624	0.474615	-1.34978	0.177088	0.554893	k__Bacteria	p__Actinobacteria	c__Actinobacteria	o__Bifidobacteriales	f__Bifidobacteriaceae	g__Bifidobacterium	s__Bifidobacterium aesculapii
sp686	sp686	784.196	0.363092	3.73335	0.0972564	0.922523	0.99865	k__Bacteria	p__Actinobacteria	c__Actinobacteria	o__Bifidobacteriales	f__Bifidobacteriaceae	g__Bifidobacterium	s__Bifidobacterium angulatum
sp687	sp687	1620.07	-2.55682	0.944081	-2.70826	0.00676368	0.0913246	k__Bacteria	p__Actinobacteria	c__Actinobacteria	o__Bifidobacteriales	f__Bifidobacteriaceae	g__Bifidobacterium	s__Bifidobacterium animalis
sp688	sp688	1.85453	-0.188176	0.474109	-0.396906	0.691437	NA	k__Bacteria	p__Actinobacteria	c__Actinobacteria	o__Bifidobacteriales	f__Bifidobacteriaceae	g__Bifidobacterium	s__Bifidobacterium asteroides
sp690	sp690	8.11188	-0.399568	0.348944	-1.14508	0.252178	0.641552	k__Bacteria	p__Actinobacteria	c__Actinobacteria	o__Bifidobacteriales	f__Bifidobacteriaceae	g__Bifidobacterium	s__Bifidobacterium biavatii
sp691	sp691	811.837	-0.293821	2.23752	-0.131316	0.895526	0.99865	k__Bacteria	p__Actinobacteria	c__Actinobacteria	o__Bifidobacteriales	f__Bifidobacteriaceae	g__Bifidobacterium	s__Bifidobacterium bifidum
sp692	sp692	46.6986	0.0650902	2.43749	0.0267037	0.978696	0.99865	k__Bacteria	p__Actinobacteria	c__Actinobacteria	o__Bifidobacteriales	f__Bifidobacteriaceae	g__Bifidobacterium	s__Bifidobacterium bifidum CAG:234
sp693	sp693	2.66414	-0.593599	0.673073	-0.881924	0.377818	NA	k__Bacteria	p__Actinobacteria	c__Actinobacteria	o__Bifidobacteriales	f__Bifidobacteriaceae	g__Bifidobacterium	s__Bifidobacterium bohemicum
sp694	sp694	1.68457	-0.308493	0.630257	-0.489471	0.624508	NA	k__Bacteria	p__Actinobacteria	c__Actinobacteria	o__Bifidobacteriales	f__Bifidobacteriaceae	g__Bifidobacterium	s__Bifidobacterium bombi
sp695	sp695	10.1325	-0.0295963	0.4934	-0.0599844	0.952168	0.99865	k__Bacteria	p__Actinobacteria	c__Actinobacteria	o__Bifidobacteriales	f__Bifidobacteriaceae	g__Bifidobacterium	s__Bifidobacterium boum
sp696	sp696	92.1927	-0.498848	0.416091	-1.19889	0.23057	0.622978	k__Bacteria	p__Actinobacteria	c__Actinobacteria	o__Bifidobacteriales	f__Bifidobacteriaceae	g__Bifidobacterium	s__Bifidobacterium breve
sp697	sp697	5.28932	0.0917585	0.542379	0.169178	0.865657	0.99865	k__Bacteria	p__Actinobacteria	c__Actinobacteria	o__Bifidobacteriales	f__Bifidobacteriaceae	g__Bifidobacterium	s__Bifidobacterium callitrichos
sp698	sp698	271.57	0.354472	0.632715	0.560239	0.575316	0.928321	k__Bacteria	p__Actinobacteria	c__Actinobacteria	o__Bifidobacteriales	f__Bifidobacteriaceae	g__Bifidobacterium	s__Bifidobacterium catenulatum
sp699	sp699	1.96025	-1.1353	0.565288	-2.00835	0.0446058	NA	k__Bacteria	p__Actinobacteria	c__Actinobacteria	o__Bifidobacteriales	f__Bifidobacteriaceae	g__Bifidobacterium	s__Bifidobacterium choerinum
sp700	sp700	1.79181	-0.418256	0.641087	-0.652417	0.514132	NA	k__Bacteria	p__Actinobacteria	c__Actinobacteria	o__Bifidobacteriales	f__Bifidobacteriaceae	g__Bifidobacterium	s__Bifidobacterium commune
sp702	sp702	2.94142	-1.81898	0.728748	-2.49604	0.0125589	0.122549	k__Bacteria	p__Actinobacteria	c__Actinobacteria	o__Bifidobacteriales	f__Bifidobacteriaceae	g__Bifidobacterium	s__Bifidobacterium crudilactis
sp703	sp703	5.72858	-0.547858	0.595946	-0.919307	0.357935	0.754246	k__Bacteria	p__Actinobacteria	c__Actinobacteria	o__Bifidobacteriales	f__Bifidobacteriaceae	g__Bifidobacterium	s__Bifidobacterium cuniculi
sp704	sp704	51.8434	-1.10139	0.488893	-2.25282	0.0242703	0.189984	k__Bacteria	p__Actinobacteria	c__Actinobacteria	o__Bifidobacteriales	f__Bifidobacteriaceae	g__Bifidobacterium	s__Bifidobacterium dentium
sp707	sp707	3.34509	-0.581925	0.504597	-1.15325	0.248809	0.638302	k__Bacteria	p__Actinobacteria	c__Actinobacteria	o__Bifidobacteriales	f__Bifidobacteriaceae	g__Bifidobacterium	s__Bifidobacterium gallicum
sp708	sp708	6.11615	1.90442	0.720583	2.64289	0.00822018	0.100957	k__Bacteria	p__Actinobacteria	c__Actinobacteria	o__Bifidobacteriales	f__Bifidobacteriaceae	g__Bifidobacterium	s__Bifidobacterium gallinarum
sp710	sp710	92.2759	-1.47542	0.584116	-2.52591	0.0115399	0.119978	k__Bacteria	p__Actinobacteria	c__Actinobacteria	o__Bifidobacteriales	f__Bifidobacteriaceae	g__Bifidobacterium	s__Bifidobacterium kashiwanohense
sp711	sp711	12.9078	-0.463316	0.37548	-1.23393	0.217229	0.601995	k__Bacteria	p__Actinobacteria	c__Actinobacteria	o__Bifidobacteriales	f__Bifidobacteriaceae	g__Bifidobacterium	s__Bifidobacterium lemurum
sp712	sp712	1794.25	-0.356758	0.551853	-0.646473	0.517973	0.888369	k__Bacteria	p__Actinobacteria	c__Actinobacteria	o__Bifidobacteriales	f__Bifidobacteriaceae	g__Bifidobacterium	s__Bifidobacterium longum
sp713	sp713	42.6994	-0.566193	0.698708	-0.810342	0.417743	0.810824	k__Bacteria	p__Actinobacteria	c__Actinobacteria	o__Bifidobacteriales	f__Bifidobacteriaceae	g__Bifidobacterium	s__Bifidobacterium longum CAG:69
sp714	sp714	2.82052	0.110929	0.54715	0.20274	0.839338	NA	k__Bacteria	p__Actinobacteria	c__Actinobacteria	o__Bifidobacteriales	f__Bifidobacteriaceae	g__Bifidobacterium	s__Bifidobacterium magnum
sp715	sp715	27.2954	0.888577	0.561873	1.58146	0.113774	0.41704	k__Bacteria	p__Actinobacteria	c__Actinobacteria	o__Bifidobacteriales	f__Bifidobacteriaceae	g__Bifidobacterium	s__Bifidobacterium merycicum
sp716	sp716	5.84064	-0.1709	0.539189	-0.316956	0.751277	0.99865	k__Bacteria	p__Actinobacteria	c__Actinobacteria	o__Bifidobacteriales	f__Bifidobacteriaceae	g__Bifidobacterium	s__Bifidobacterium minimum
sp717	sp717	3.77757	-0.382184	0.474511	-0.805427	0.420573	0.813362	k__Bacteria	p__Actinobacteria	c__Actinobacteria	o__Bifidobacteriales	f__Bifidobacteriaceae	g__Bifidobacterium	s__Bifidobacterium mongoliense
sp718	sp718	14.0643	-0.498675	0.561893	-0.887491	0.374814	0.76633	k__Bacteria	p__Actinobacteria	c__Actinobacteria	o__Bifidobacteriales	f__Bifidobacteriaceae	g__Bifidobacterium	s__Bifidobacterium moukalabense
sp719	sp719	1040.96	-0.814149	2.84787	-0.28588	0.77497	0.99865	k__Bacteria	p__Actinobacteria	c__Actinobacteria	o__Bifidobacteriales	f__Bifidobacteriaceae	g__Bifidobacterium	s__Bifidobacterium pseudocatenulatum
sp720	sp720	87.8969	-0.696176	2.11772	-0.328738	0.742354	0.99865	k__Bacteria	p__Actinobacteria	c__Actinobacteria	o__Bifidobacteriales	f__Bifidobacteriaceae	g__Bifidobacterium	s__Bifidobacterium pseudocatenulatum CAG:263
sp721	sp721	5.56707	-0.707194	0.597232	-1.18412	0.236366	0.629817	k__Bacteria	p__Actinobacteria	c__Actinobacteria	o__Bifidobacteriales	f__Bifidobacteriaceae	g__Bifidobacterium	s__Bifidobacterium pseudolongum
sp722	sp722	1.92203	-0.443867	0.721052	-0.615583	0.53817	NA	k__Bacteria	p__Actinobacteria	c__Actinobacteria	o__Bifidobacteriales	f__Bifidobacteriaceae	g__Bifidobacterium	s__Bifidobacterium psychraerophilum
sp723	sp723	17.268	0.996699	0.479871	2.07701	0.0378004	0.239593	k__Bacteria	p__Actinobacteria	c__Actinobacteria	o__Bifidobacteriales	f__Bifidobacteriaceae	g__Bifidobacterium	s__Bifidobacterium pullorum
sp724	sp724	8.79083	-0.407766	0.458882	-0.888607	0.374214	0.76633	k__Bacteria	p__Actinobacteria	c__Actinobacteria	o__Bifidobacteriales	f__Bifidobacteriaceae	g__Bifidobacterium	s__Bifidobacterium reuteri
sp725	sp725	73.8966	0.205587	0.785143	0.261846	0.79344	0.99865	k__Bacteria	p__Actinobacteria	c__Actinobacteria	o__Bifidobacteriales	f__Bifidobacteriaceae	g__Bifidobacterium	s__Bifidobacterium ruminantium
sp726	sp726	22.6972	0.182217	0.260616	0.699178	0.484441	0.866318	k__Bacteria	p__Actinobacteria	c__Actinobacteria	o__Bifidobacteriales	f__Bifidobacteriaceae	g__Bifidobacterium	s__Bifidobacterium saeculare
sp727	sp727	6.76599	-0.798925	0.501492	-1.5931	0.111138	0.414046	k__Bacteria	p__Actinobacteria	c__Actinobacteria	o__Bifidobacteriales	f__Bifidobacteriaceae	g__Bifidobacterium	s__Bifidobacterium saguini
sp728	sp728	9.76484	-0.71364	0.464578	-1.5361	0.124513	0.441999	k__Bacteria	p__Actinobacteria	c__Actinobacteria	o__Bifidobacteriales	f__Bifidobacteriaceae	g__Bifidobacterium	s__Bifidobacterium scardovii
sp730	sp730	20.0187	-1.20197	0.816141	-1.47275	0.140819	0.483034	k__Bacteria	p__Actinobacteria	c__Actinobacteria	o__Bifidobacteriales	f__Bifidobacteriaceae	g__Bifidobacterium	s__Bifidobacterium sp. 12_1_47BFAA
sp731	sp731	46.6453	-0.366035	0.48262	-0.758433	0.448192	0.832857	k__Bacteria	p__Actinobacteria	c__Actinobacteria	o__Bifidobacteriales	f__Bifidobacteriaceae	g__Bifidobacterium	s__Bifidobacterium sp. 56_9_plus
sp735	sp735	2.03384	-0.316035	0.540048	-0.585197	0.558415	NA	k__Bacteria	p__Actinobacteria	c__Actinobacteria	o__Bifidobacteriales	f__Bifidobacteriaceae	g__Bifidobacterium	s__Bifidobacterium sp. AGR2158
sp737	sp737	5.55772	-0.57375	0.55491	-1.03395	0.301159	0.697805	k__Bacteria	p__Actinobacteria	c__Actinobacteria	o__Bifidobacteriales	f__Bifidobacteriaceae	g__Bifidobacterium	s__Bifidobacterium sp. MSTE12
sp738	sp738	6.6306	-0.114047	0.455279	-0.250499	0.802202	0.99865	k__Bacteria	p__Actinobacteria	c__Actinobacteria	o__Bifidobacteriales	f__Bifidobacteriaceae	g__Bifidobacterium	s__Bifidobacterium stellenboschense
sp739	sp739	4.6519	-0.180064	0.601938	-0.299141	0.764832	0.99865	k__Bacteria	p__Actinobacteria	c__Actinobacteria	o__Bifidobacteriales	f__Bifidobacteriaceae	g__Bifidobacterium	s__Bifidobacterium subtile
sp740	sp740	10.088	0.0794705	0.626094	0.126931	0.898995	0.99865	k__Bacteria	p__Actinobacteria	c__Actinobacteria	o__Bifidobacteriales	f__Bifidobacteriaceae	g__Bifidobacterium	s__Bifidobacterium thermacidophilum
sp741	sp741	6.2237	-0.515938	0.483698	-1.06665	0.286129	0.679396	k__Bacteria	p__Actinobacteria	c__Actinobacteria	o__Bifidobacteriales	f__Bifidobacteriaceae	g__Bifidobacterium	s__Bifidobacterium thermophilum
sp743	sp743	8.58865	-0.41493	0.539192	-0.76954	0.441573	0.830296	k__Bacteria	p__Actinobacteria	c__Actinobacteria	o__Bifidobacteriales	f__Bifidobacteriaceae	g__Bifidobacterium	s__Bifidobacterium tsurumiense
sp744	sp744	21050.5	-0.885715	0.597641	-1.48202	0.138335	0.47757	k__Bacteria	p__Actinobacteria	c__Actinobacteria	o__Bifidobacteriales	f__Bifidobacteriaceae	g__Bifidobacterium	s__Bifidobacterium__uc
sp12119	sp12119	369.658	-1.1784	0.519251	-2.26942	0.0232429	0.183963	k__Bacteria	p__Proteobacteria	c__Deltaproteobacteria	o__Desulfovibrionales	f__Desulfovibrionaceae	g__Bilophila	s__Bilophila sp. 4_1_30
sp12120	sp12120	1069.48	0.0922883	0.488842	0.18879	0.850258	0.99865	k__Bacteria	p__Proteobacteria	c__Deltaproteobacteria	o__Desulfovibrionales	f__Desulfovibrionaceae	g__Bilophila	s__Bilophila wadsworthia
sp12121	sp12121	2188.99	-0.312242	0.487466	-0.640541	0.521821	0.890071	k__Bacteria	p__Proteobacteria	c__Deltaproteobacteria	o__Desulfovibrionales	f__Desulfovibrionaceae	g__Bilophila	s__Bilophila__uc
sp8466	sp8466	35.7652	-0.115201	0.357711	-0.322051	0.747414	0.99865	k__Bacteria	p__Firmicutes	c__Clostridia	o__Clostridiales	f__Ruminococcaceae	g__Bittarella	s__Bittarella massiliensis
sp8014	sp8014	108.232	-1.44349	0.375052	-3.84877	0.000118712	0.00834305	k__Bacteria	p__Firmicutes	c__Clostridia	o__Clostridiales	f__Lachnospiraceae	g__Blautia	s__Blautia hansenii
sp8015	sp8015	87.5039	0.0706087	0.390334	0.180893	0.856451	0.99865	k__Bacteria	p__Firmicutes	c__Clostridia	o__Clostridiales	f__Lachnospiraceae	g__Blautia	s__Blautia hydrogenotrophica
sp8016	sp8016	7.92346	0.223688	0.351463	0.636449	0.524484	0.891568	k__Bacteria	p__Firmicutes	c__Clostridia	o__Clostridiales	f__Lachnospiraceae	g__Blautia	s__Blautia hydrogenotrophica CAG:147
sp8017	sp8017	509.191	-0.102367	0.251913	-0.406358	0.68448	0.99303	k__Bacteria	p__Firmicutes	c__Clostridia	o__Clostridiales	f__Lachnospiraceae	g__Blautia	s__Blautia massiliensis
sp8018	sp8018	6097.33	-0.165334	0.23669	-0.698523	0.48485	0.866325	k__Bacteria	p__Firmicutes	c__Clostridia	o__Clostridiales	f__Lachnospiraceae	g__Blautia	s__Blautia obeum
sp8019	sp8019	259.377	-0.535094	0.284467	-1.88104	0.0599667	0.303687	k__Bacteria	p__Firmicutes	c__Clostridia	o__Clostridiales	f__Lachnospiraceae	g__Blautia	s__Blautia producta
sp8020	sp8020	248.931	-0.388957	0.205194	-1.89556	0.0580181	0.300205	k__Bacteria	p__Firmicutes	c__Clostridia	o__Clostridiales	f__Lachnospiraceae	g__Blautia	s__Blautia schinkii
sp8021	sp8021	2223.67	0.910991	0.518813	1.75591	0.0791034	0.352925	k__Bacteria	p__Firmicutes	c__Clostridia	o__Clostridiales	f__Lachnospiraceae	g__Blautia	s__Blautia sp. CAG:237
sp8022	sp8022	1506.74	-0.20594	2.44807	-0.0841234	0.932958	0.99865	k__Bacteria	p__Firmicutes	c__Clostridia	o__Clostridiales	f__Lachnospiraceae	g__Blautia	s__Blautia sp. CAG:257
sp8023	sp8023	672.406	-0.358415	0.312335	-1.14753	0.251162	0.640492	k__Bacteria	p__Firmicutes	c__Clostridia	o__Clostridiales	f__Lachnospiraceae	g__Blautia	s__Blautia sp. CAG:37
sp8024	sp8024	848.131	-0.645931	0.331103	-1.95084	0.0510757	0.278441	k__Bacteria	p__Firmicutes	c__Clostridia	o__Clostridiales	f__Lachnospiraceae	g__Blautia	s__Blautia sp. CAG:37_48_57
sp8025	sp8025	654.678	0.117279	0.427377	0.274415	0.783766	0.99865	k__Bacteria	p__Firmicutes	c__Clostridia	o__Clostridiales	f__Lachnospiraceae	g__Blautia	s__Blautia sp. CAG:52
sp8026	sp8026	1066.37	-0.0822116	0.284411	-0.289059	0.772537	0.99865	k__Bacteria	p__Firmicutes	c__Clostridia	o__Clostridiales	f__Lachnospiraceae	g__Blautia	s__Blautia sp. KLE 1732
sp8027	sp8027	740.442	-0.344793	0.298606	-1.15468	0.248223	0.637563	k__Bacteria	p__Firmicutes	c__Clostridia	o__Clostridiales	f__Lachnospiraceae	g__Blautia	s__Blautia sp. Marseille-P2398
sp8028	sp8028	905.851	-0.0725763	0.335805	-0.216126	0.828889	0.99865	k__Bacteria	p__Firmicutes	c__Clostridia	o__Clostridiales	f__Lachnospiraceae	g__Blautia	s__Blautia sp. Marseille-P3087
sp8029	sp8029	195.521	-1.23486	0.404133	-3.05558	0.00224627	0.0492132	k__Bacteria	p__Firmicutes	c__Clostridia	o__Clostridiales	f__Lachnospiraceae	g__Blautia	s__Blautia sp. Marseille-P3201T
sp8030	sp8030	441.559	-0.263473	0.272956	-0.965258	0.334416	0.729976	k__Bacteria	p__Firmicutes	c__Clostridia	o__Clostridiales	f__Lachnospiraceae	g__Blautia	s__Blautia sp. SF-50
sp8031	sp8031	53.1369	0.0330821	0.188089	0.175885	0.860384	0.99865	k__Bacteria	p__Firmicutes	c__Clostridia	o__Clostridiales	f__Lachnospiraceae	g__Blautia	s__Blautia sp. YL58
sp8032	sp8032	3493.34	-0.562472	0.290732	-1.93468	0.0530301	0.281829	k__Bacteria	p__Firmicutes	c__Clostridia	o__Clostridiales	f__Lachnospiraceae	g__Blautia	s__Blautia wexlerae
sp8033	sp8033	9468.49	-0.247987	0.245574	-1.00982	0.31258	0.708885	k__Bacteria	p__Firmicutes	c__Clostridia	o__Clostridiales	f__Lachnospiraceae	g__Blautia	s__Blautia__uc
sp10973	sp10973	1.07783	-2.98895	2.58067	-1.1582	0.246781	NA	k__Bacteria	p__Proteobacteria	c__Betaproteobacteria	o__Burkholderiales	f__Alcaligenaceae	g__Bordetella	s__Bordetella bronchiseptica
sp10980	sp10980	4.81624	-0.383259	0.471403	-0.813018	0.416208	0.810051	k__Bacteria	p__Proteobacteria	c__Betaproteobacteria	o__Burkholderiales	f__Alcaligenaceae	g__Bordetella	s__Bordetella pertussis
sp14838	sp14838	0.672026	-0.0327587	0.684016	-0.0478918	0.961803	NA	k__Bacteria	p__Spirochaetes	c__Spirochaetia	o__Brachyspirales	f__Brachyspiraceae	g__Brachyspira	s__Brachyspira alvinipulli
sp14839	sp14839	1.8923	0.623466	0.384859	1.61999	0.105235	NA	k__Bacteria	p__Spirochaetes	c__Spirochaetia	o__Brachyspirales	f__Brachyspiraceae	g__Brachyspira	s__Brachyspira hampsonii
sp14840	sp14840	0.669216	1.04958	0.571482	1.8366	0.0662694	NA	k__Bacteria	p__Spirochaetes	c__Spirochaetia	o__Brachyspirales	f__Brachyspiraceae	g__Brachyspira	s__Brachyspira hyodysenteriae
sp14841	sp14841	0.157162	-0.575842	1.49935	-0.384062	0.700933	NA	k__Bacteria	p__Spirochaetes	c__Spirochaetia	o__Brachyspirales	f__Brachyspiraceae	g__Brachyspira	s__Brachyspira innocens
sp14843	sp14843	0.0832969	-0.770538	3.55926	-0.216489	0.828607	NA	k__Bacteria	p__Spirochaetes	c__Spirochaetia	o__Brachyspirales	f__Brachyspiraceae	g__Brachyspira	s__Brachyspira murdochii
sp14844	sp14844	3.62627	-0.62872	0.457683	-1.3737	0.169535	0.540739	k__Bacteria	p__Spirochaetes	c__Spirochaetia	o__Brachyspirales	f__Brachyspiraceae	g__Brachyspira	s__Brachyspira pilosicoli
sp14845	sp14845	149.51	-0.0979595	3.61563	-0.0270933	0.978385	0.99865	k__Bacteria	p__Spirochaetes	c__Spirochaetia	o__Brachyspirales	f__Brachyspiraceae	g__Brachyspira	s__Brachyspira sp. CAG:484
sp14846	sp14846	1.8946	0.372816	0.343017	1.08688	0.277092	NA	k__Bacteria	p__Spirochaetes	c__Spirochaetia	o__Brachyspirales	f__Brachyspiraceae	g__Brachyspira	s__Brachyspira sp. CAG:700
sp14848	sp14848	2.23241	-0.0227153	0.38905	-0.0583866	0.953441	NA	k__Bacteria	p__Spirochaetes	c__Spirochaetia	o__Brachyspirales	f__Brachyspiraceae	g__Brachyspira	s__Brachyspira__uc
sp6362	sp6362	0.894691	-1.55609	1.06203	-1.4652	0.142865	NA	k__Bacteria	p__Firmicutes	c__Bacilli	o__Bacillales	f__Listeriaceae	g__Brochothrix	s__Brochothrix thermosphacta
sp8678	sp8678	12.1492	-0.267833	0.417996	-0.640753	0.521683	0.890071	k__Bacteria	p__Firmicutes	c__Erysipelotrichia	o__Erysipelotrichales	f__Erysipelotrichaceae	g__Bulleidia	s__Bulleidia extructa
sp11022	sp11022	0.521455	-1.59858	3.76691	-0.424373	0.671293	NA	k__Bacteria	p__Proteobacteria	c__Betaproteobacteria	o__Burkholderiales	f__Burkholderiaceae	g__Burkholderia	s__Burkholderia dolosa
sp11030	sp11030	3.39666	-0.549655	0.391406	-1.40431	0.160227	0.522757	k__Bacteria	p__Proteobacteria	c__Betaproteobacteria	o__Burkholderiales	f__Burkholderiaceae	g__Burkholderia	s__Burkholderia mallei
sp11073	sp11073	2.4411	-1.65854	0.900446	-1.84191	0.0654878	NA	k__Bacteria	p__Proteobacteria	c__Betaproteobacteria	o__Burkholderiales	f__Burkholderiaceae	g__Burkholderia	s__Burkholderia sp. RPE67
sp11093	sp11093	5.92045	-0.126336	0.308109	-0.410037	0.681779	0.99303	k__Bacteria	p__Proteobacteria	c__Betaproteobacteria	o__Burkholderiales	f__Burkholderiaceae	g__Burkholderia	s__Burkholderia__uc
sp11102	sp11102	18.8929	-0.291635	0.253816	-1.149	0.250556	0.63971	k__Bacteria	p__Proteobacteria	c__Betaproteobacteria	o__Burkholderiales	f__Burkholderiaceae	g__Burkholderiaceae__uc	s__Burkholderiaceae__uc
sp11239	sp11239	37.6123	0.441088	0.641984	0.68707	0.492039	0.868664	k__Bacteria	p__Proteobacteria	c__Betaproteobacteria	o__Burkholderiales	f__Burkholderiales__na	g__Burkholderiales__na	s__Burkholderiales bacterium 1_1_47
sp11259	sp11259	199.428	0.47509	3.09584	0.153461	0.878035	0.99865	k__Bacteria	p__Proteobacteria	c__Betaproteobacteria	o__Burkholderiales	f__Burkholderiales__na	g__Burkholderiales__na	s__Burkholderiales bacterium YL45
sp11305	sp11305	244.169	0.767944	0.539783	1.42269	0.154826	0.512168	k__Bacteria	p__Proteobacteria	c__Betaproteobacteria	o__Burkholderiales	f__Burkholderiales__uc	g__Burkholderiales__uc	s__Burkholderiales__uc
sp12942	sp12942	0.539587	0.292186	2.67201	0.109351	0.912924	NA	k__Bacteria	p__Proteobacteria	c__Gammaproteobacteria	o__Enterobacterales	f__Enterobacteriaceae	g__Buttiauxella	s__Buttiauxella ferragutiae
sp7826	sp7826	21.8558	-0.0350676	0.284432	-0.12329	0.901878	0.99865	k__Bacteria	p__Firmicutes	c__Clostridia	o__Clostridiales	f__Clostridiales__na	g__Clostridiales__na	s__butyrate-producing bacterium SM4/1
sp7827	sp7827	303.268	0.107925	0.225745	0.478085	0.63259	0.967677	k__Bacteria	p__Firmicutes	c__Clostridia	o__Clostridiales	f__Clostridiales__na	g__Clostridiales__na	s__butyrate-producing bacterium SS3/4
sp7488	sp7488	239.919	-0.0223322	0.205984	-0.108417	0.913665	0.99865	k__Bacteria	p__Firmicutes	c__Clostridia	o__Clostridiales	f__Clostridiaceae	g__Butyricicoccus	s__Butyricicoccus desmolans
sp7489	sp7489	244.023	-0.466567	0.268082	-1.74039	0.0817904	0.356706	k__Bacteria	p__Firmicutes	c__Clostridia	o__Clostridiales	f__Clostridiaceae	g__Butyricicoccus	s__Butyricicoccus pullicaecorum
sp7490	sp7490	108.894	-0.230286	0.247476	-0.930537	0.352093	0.752313	k__Bacteria	p__Firmicutes	c__Clostridia	o__Clostridiales	f__Clostridiaceae	g__Butyricicoccus	s__Butyricicoccus__uc
sp3213	sp3213	52.8432	-0.192525	0.348788	-0.551981	0.580961	0.929746	k__Bacteria	p__Bacteroidetes	c__Bacteroidia	o__Bacteroidales	f__Odoribacteraceae	g__Butyricimonas	s__Butyricimonas sp. Marseille-P2440
sp3214	sp3214	1392.39	-0.064498	0.453569	-0.142201	0.886921	0.99865	k__Bacteria	p__Bacteroidetes	c__Bacteroidia	o__Bacteroidales	f__Odoribacteraceae	g__Butyricimonas	s__Butyricimonas synergistica
sp3215	sp3215	1401.42	-0.832715	0.4317	-1.92892	0.0537408	0.282172	k__Bacteria	p__Bacteroidetes	c__Bacteroidia	o__Bacteroidales	f__Odoribacteraceae	g__Butyricimonas	s__Butyricimonas virosa
sp3216	sp3216	952.667	-0.423059	0.447845	-0.944653	0.344836	0.740617	k__Bacteria	p__Bacteroidetes	c__Bacteroidia	o__Bacteroidales	f__Odoribacteraceae	g__Butyricimonas	s__Butyricimonas__uc
sp8035	sp8035	1495.34	1.41605	0.555611	2.54864	0.0108144	0.116133	k__Bacteria	p__Firmicutes	c__Clostridia	o__Clostridiales	f__Lachnospiraceae	g__Butyrivibrio	s__Butyrivibrio crossotus
sp8036	sp8036	739.261	0.621285	2.54575	0.244048	0.807193	0.99865	k__Bacteria	p__Firmicutes	c__Clostridia	o__Clostridiales	f__Lachnospiraceae	g__Butyrivibrio	s__Butyrivibrio crossotus CAG:259
sp8037	sp8037	72.3206	0.252781	0.162863	1.55211	0.120636	0.431824	k__Bacteria	p__Firmicutes	c__Clostridia	o__Clostridiales	f__Lachnospiraceae	g__Butyrivibrio	s__Butyrivibrio fibrisolvens
sp8038	sp8038	21.9746	0.0620524	0.223798	0.277269	0.781573	0.99865	k__Bacteria	p__Firmicutes	c__Clostridia	o__Clostridiales	f__Lachnospiraceae	g__Butyrivibrio	s__Butyrivibrio hungatei
sp8039	sp8039	34.0869	0.122943	0.117321	1.04792	0.294675	0.692762	k__Bacteria	p__Firmicutes	c__Clostridia	o__Clostridiales	f__Lachnospiraceae	g__Butyrivibrio	s__Butyrivibrio proteoclasticus
sp8040	sp8040	10.1759	0.138003	0.233925	0.589946	0.555227	0.919859	k__Bacteria	p__Firmicutes	c__Clostridia	o__Clostridiales	f__Lachnospiraceae	g__Butyrivibrio	s__Butyrivibrio sp. AC2005
sp8041	sp8041	1.9508	-0.0112846	0.379573	-0.0297296	0.976283	NA	k__Bacteria	p__Firmicutes	c__Clostridia	o__Clostridiales	f__Lachnospiraceae	g__Butyrivibrio	s__Butyrivibrio sp. AD3002
sp8043	sp8043	3.3458	-0.167912	0.304371	-0.551667	0.581176	0.929746	k__Bacteria	p__Firmicutes	c__Clostridia	o__Clostridiales	f__Lachnospiraceae	g__Butyrivibrio	s__Butyrivibrio sp. AE2015
sp8044	sp8044	15.0484	-0.0399777	0.151523	-0.26384	0.791903	0.99865	k__Bacteria	p__Firmicutes	c__Clostridia	o__Clostridiales	f__Lachnospiraceae	g__Butyrivibrio	s__Butyrivibrio sp. AE2032
sp8045	sp8045	3.72343	0.0710866	0.481385	0.147671	0.882602	0.99865	k__Bacteria	p__Firmicutes	c__Clostridia	o__Clostridiales	f__Lachnospiraceae	g__Butyrivibrio	s__Butyrivibrio sp. AE3003
sp8046	sp8046	7.96446	0.103654	0.177155	0.585102	0.558479	0.920464	k__Bacteria	p__Firmicutes	c__Clostridia	o__Clostridiales	f__Lachnospiraceae	g__Butyrivibrio	s__Butyrivibrio sp. AE3004
sp8047	sp8047	1.96352	0.265915	0.38282	0.694621	0.487293	NA	k__Bacteria	p__Firmicutes	c__Clostridia	o__Clostridiales	f__Lachnospiraceae	g__Butyrivibrio	s__Butyrivibrio sp. AE3006
sp8048	sp8048	8.33901	-0.357856	0.210868	-1.69707	0.0896841	0.370256	k__Bacteria	p__Firmicutes	c__Clostridia	o__Clostridiales	f__Lachnospiraceae	g__Butyrivibrio	s__Butyrivibrio sp. AE3009
sp8049	sp8049	1648.39	0.539522	2.65441	0.203255	0.838936	0.99865	k__Bacteria	p__Firmicutes	c__Clostridia	o__Clostridiales	f__Lachnospiraceae	g__Butyrivibrio	s__Butyrivibrio sp. CAG:318
sp8050	sp8050	2.08988	0.0310444	0.439578	0.0706232	0.943698	NA	k__Bacteria	p__Firmicutes	c__Clostridia	o__Clostridiales	f__Lachnospiraceae	g__Butyrivibrio	s__Butyrivibrio sp. FC2001
sp8052	sp8052	10.8758	0.0841078	0.184551	0.455742	0.648576	0.971954	k__Bacteria	p__Firmicutes	c__Clostridia	o__Clostridiales	f__Lachnospiraceae	g__Butyrivibrio	s__Butyrivibrio sp. FCS014
sp8053	sp8053	9.12817	0.335315	0.252714	1.32685	0.184557	0.564233	k__Bacteria	p__Firmicutes	c__Clostridia	o__Clostridiales	f__Lachnospiraceae	g__Butyrivibrio	s__Butyrivibrio sp. INlla14
sp8054	sp8054	6.31588	0.328165	0.266474	1.23151	0.218132	0.601995	k__Bacteria	p__Firmicutes	c__Clostridia	o__Clostridiales	f__Lachnospiraceae	g__Butyrivibrio	s__Butyrivibrio sp. INlla16
sp8055	sp8055	2.95144	0.665774	0.331526	2.00821	0.0446214	0.259431	k__Bacteria	p__Firmicutes	c__Clostridia	o__Clostridiales	f__Lachnospiraceae	g__Butyrivibrio	s__Butyrivibrio sp. INlla18
sp8056	sp8056	11.7249	0.0140605	0.179632	0.0782737	0.93761	0.99865	k__Bacteria	p__Firmicutes	c__Clostridia	o__Clostridiales	f__Lachnospiraceae	g__Butyrivibrio	s__Butyrivibrio sp. INlla21
sp8057	sp8057	4.55203	0.0875854	0.219329	0.399333	0.689648	0.995136	k__Bacteria	p__Firmicutes	c__Clostridia	o__Clostridiales	f__Lachnospiraceae	g__Butyrivibrio	s__Butyrivibrio sp. LB2008
sp8058	sp8058	3.20517	0.504827	0.361394	1.39689	0.162448	0.527585	k__Bacteria	p__Firmicutes	c__Clostridia	o__Clostridiales	f__Lachnospiraceae	g__Butyrivibrio	s__Butyrivibrio sp. LC3010
sp8059	sp8059	11.8993	-0.104643	0.274473	-0.38125	0.703018	0.995136	k__Bacteria	p__Firmicutes	c__Clostridia	o__Clostridiales	f__Lachnospiraceae	g__Butyrivibrio	s__Butyrivibrio sp. M55
sp8060	sp8060	4.00566	0.125039	0.406544	0.307564	0.758414	0.99865	k__Bacteria	p__Firmicutes	c__Clostridia	o__Clostridiales	f__Lachnospiraceae	g__Butyrivibrio	s__Butyrivibrio sp. MB2005
sp8061	sp8061	23.0202	0.407719	0.22341	1.82498	0.0680035	0.321512	k__Bacteria	p__Firmicutes	c__Clostridia	o__Clostridiales	f__Lachnospiraceae	g__Butyrivibrio	s__Butyrivibrio sp. MC2013
sp8062	sp8062	8.06619	0.0650541	0.217677	0.298856	0.76505	0.99865	k__Bacteria	p__Firmicutes	c__Clostridia	o__Clostridiales	f__Lachnospiraceae	g__Butyrivibrio	s__Butyrivibrio sp. MC2021
sp8063	sp8063	10.4591	0.174649	0.170528	1.02417	0.305757	0.702584	k__Bacteria	p__Firmicutes	c__Clostridia	o__Clostridiales	f__Lachnospiraceae	g__Butyrivibrio	s__Butyrivibrio sp. NC2002
sp8064	sp8064	4.4403	1.13881	0.469642	2.42485	0.0153147	0.137208	k__Bacteria	p__Firmicutes	c__Clostridia	o__Clostridiales	f__Lachnospiraceae	g__Butyrivibrio	s__Butyrivibrio sp. NC2007
sp8065	sp8065	20.2257	0.0933236	0.156401	0.596695	0.550711	0.918038	k__Bacteria	p__Firmicutes	c__Clostridia	o__Clostridiales	f__Lachnospiraceae	g__Butyrivibrio	s__Butyrivibrio sp. NC3005
sp8066	sp8066	7.70761	0.389457	0.33682	1.15628	0.247568	0.637261	k__Bacteria	p__Firmicutes	c__Clostridia	o__Clostridiales	f__Lachnospiraceae	g__Butyrivibrio	s__Butyrivibrio sp. ob235
sp8067	sp8067	3.74915	0.35959	0.296556	1.21255	0.225301	0.613632	k__Bacteria	p__Firmicutes	c__Clostridia	o__Clostridiales	f__Lachnospiraceae	g__Butyrivibrio	s__Butyrivibrio sp. Su6
sp8068	sp8068	8.63033	0.433398	0.482542	0.898157	0.369102	0.764313	k__Bacteria	p__Firmicutes	c__Clostridia	o__Clostridiales	f__Lachnospiraceae	g__Butyrivibrio	s__Butyrivibrio sp. TB
sp8069	sp8069	6.71524	-0.157022	0.362152	-0.43358	0.664593	0.98538	k__Bacteria	p__Firmicutes	c__Clostridia	o__Clostridiales	f__Lachnospiraceae	g__Butyrivibrio	s__Butyrivibrio sp. VCB2001
sp8070	sp8070	7.43748	-0.0528356	0.180183	-0.293233	0.769344	0.99865	k__Bacteria	p__Firmicutes	c__Clostridia	o__Clostridiales	f__Lachnospiraceae	g__Butyrivibrio	s__Butyrivibrio sp. VCB2006
sp8071	sp8071	7.29332	-0.295912	0.18482	-1.60108	0.10936	0.411785	k__Bacteria	p__Firmicutes	c__Clostridia	o__Clostridiales	f__Lachnospiraceae	g__Butyrivibrio	s__Butyrivibrio sp. VCD2006
sp8072	sp8072	2.63048	-0.10473	0.434428	-0.241076	0.809496	NA	k__Bacteria	p__Firmicutes	c__Clostridia	o__Clostridiales	f__Lachnospiraceae	g__Butyrivibrio	s__Butyrivibrio sp. WCD2001
sp8073	sp8073	8.1155	-0.140204	0.240438	-0.583118	0.559814	0.920464	k__Bacteria	p__Firmicutes	c__Clostridia	o__Clostridiales	f__Lachnospiraceae	g__Butyrivibrio	s__Butyrivibrio sp. WCD3002
sp8074	sp8074	6.31665	-0.594557	0.431146	-1.37902	0.16789	0.538709	k__Bacteria	p__Firmicutes	c__Clostridia	o__Clostridiales	f__Lachnospiraceae	g__Butyrivibrio	s__Butyrivibrio sp. WCE2006
sp8075	sp8075	2.65156	-0.566594	0.484529	-1.16937	0.242254	NA	k__Bacteria	p__Firmicutes	c__Clostridia	o__Clostridiales	f__Lachnospiraceae	g__Butyrivibrio	s__Butyrivibrio sp. XBB1001
sp8076	sp8076	4.07967	-0.238839	0.340562	-0.701309	0.48311	0.865386	k__Bacteria	p__Firmicutes	c__Clostridia	o__Clostridiales	f__Lachnospiraceae	g__Butyrivibrio	s__Butyrivibrio sp. XPD2002
sp8077	sp8077	5.79566	-0.542762	0.309109	-1.75589	0.0791068	0.352925	k__Bacteria	p__Firmicutes	c__Clostridia	o__Clostridiales	f__Lachnospiraceae	g__Butyrivibrio	s__Butyrivibrio sp. XPD2006
sp8078	sp8078	12.1066	0.0206786	0.191306	0.108092	0.913923	0.99865	k__Bacteria	p__Firmicutes	c__Clostridia	o__Clostridiales	f__Lachnospiraceae	g__Butyrivibrio	s__Butyrivibrio sp. YAB3001
sp8079	sp8079	3338.59	1.39375	0.663563	2.1004	0.0356939	0.234012	k__Bacteria	p__Firmicutes	c__Clostridia	o__Clostridiales	f__Lachnospiraceae	g__Butyrivibrio	s__Butyrivibrio__uc
sp8904	sp8904	16.5621	0.55129	0.65186	0.845718	0.39771	0.791461	k__Bacteria	p__Firmicutes	c__Negativicutes	o__Veillonellales	f__Veillonellaceae	g__Caecibacter	s__Caecibacter massiliensis
sp8611	sp8611	2.69664	-0.207382	0.356436	-0.58182	0.560688	NA	k__Bacteria	p__Firmicutes	c__Clostridia	o__Thermoanaerobacterales	f__Thermoanaerobacteraceae	g__Caldanaerobius	s__Caldanaerobius polysaccharolyticus
sp8658	sp8658	2.28174	0.152257	0.375193	0.405808	0.684883	NA	k__Bacteria	p__Firmicutes	c__Clostridia	o__Thermoanaerobacterales	f__Thermoanaerobacterales Family III. Incertae Sedis	g__Caldicellulosiruptor	s__Caldicellulosiruptor__uc
sp7471	sp7471	6.74622	-0.0686726	0.318688	-0.215485	0.829389	0.99865	k__Bacteria	p__Firmicutes	c__Clostridia	o__Clostridiales	f__Caldicoprobacteraceae	g__Caldicoprobacter	s__Caldicoprobacter__uc
sp7493	sp7493	2.05369	-0.0660943	0.338084	-0.195497	0.845004	NA	k__Bacteria	p__Firmicutes	c__Clostridia	o__Clostridiales	f__Clostridiaceae	g__Caloramator	s__Caloramator australicus
sp7495	sp7495	2.18591	-0.265316	0.372529	-0.712202	0.47634	NA	k__Bacteria	p__Firmicutes	c__Clostridia	o__Clostridiales	f__Clostridiaceae	g__Caloramator	s__Caloramator mitchellensis
sp7497	sp7497	4.38956	-0.158087	0.272238	-0.580695	0.561446	0.920464	k__Bacteria	p__Firmicutes	c__Clostridia	o__Clostridiales	f__Clostridiaceae	g__Caloramator	s__Caloramator quimbayensis
sp7499	sp7499	1.75393	0.108297	0.357772	0.302699	0.762119	NA	k__Bacteria	p__Firmicutes	c__Clostridia	o__Clostridiales	f__Clostridiaceae	g__Caloramator	s__Caloramator__uc
sp7504	sp7504	3.51683	0.223631	0.293291	0.762491	0.445767	0.831968	k__Bacteria	p__Firmicutes	c__Clostridia	o__Clostridiales	f__Clostridiaceae	g__Caminicella	s__Caminicella sporogenes
sp12351	sp12351	63.1677	-0.164196	0.220662	-0.744107	0.456812	0.845201	k__Bacteria	p__Proteobacteria	c__Epsilonproteobacteria	o__Campylobacterales	f__Campylobacteraceae	g__Campylobacter	s__Campylobacter coli
sp12352	sp12352	3.94644	-0.072041	0.631676	-0.114047	0.9092	0.99865	k__Bacteria	p__Proteobacteria	c__Epsilonproteobacteria	o__Campylobacterales	f__Campylobacteraceae	g__Campylobacter	s__Campylobacter concisus
sp12356	sp12356	4.26373	-0.0785553	0.39735	-0.197698	0.843281	0.99865	k__Bacteria	p__Proteobacteria	c__Epsilonproteobacteria	o__Campylobacterales	f__Campylobacteraceae	g__Campylobacter	s__Campylobacter fetus
sp12357	sp12357	1.4551	-1.02673	0.736642	-1.39381	0.163376	NA	k__Bacteria	p__Proteobacteria	c__Epsilonproteobacteria	o__Campylobacterales	f__Campylobacteraceae	g__Campylobacter	s__Campylobacter gracilis
sp12360	sp12360	2.04643	-0.246714	1.01226	-0.243727	0.807442	NA	k__Bacteria	p__Proteobacteria	c__Epsilonproteobacteria	o__Campylobacterales	f__Campylobacteraceae	g__Campylobacter	s__Campylobacter hominis
sp12361	sp12361	1.5806	-0.613363	0.724996	-0.846023	0.39754	NA	k__Bacteria	p__Proteobacteria	c__Epsilonproteobacteria	o__Campylobacterales	f__Campylobacteraceae	g__Campylobacter	s__Campylobacter hyointestinalis
sp12364	sp12364	103.745	-1.02488	0.330226	-3.10359	0.00191189	0.0448979	k__Bacteria	p__Proteobacteria	c__Epsilonproteobacteria	o__Campylobacterales	f__Campylobacteraceae	g__Campylobacter	s__Campylobacter jejuni
sp12370	sp12370	1.54549	-1.85516	0.686174	-2.70362	0.00685885	NA	k__Bacteria	p__Proteobacteria	c__Epsilonproteobacteria	o__Campylobacterales	f__Campylobacteraceae	g__Campylobacter	s__Campylobacter showae
sp12377	sp12377	2.09465	-0.568598	1.13151	-0.502511	0.615308	NA	k__Bacteria	p__Proteobacteria	c__Epsilonproteobacteria	o__Campylobacterales	f__Campylobacteraceae	g__Campylobacter	s__Campylobacter upsaliensis
sp12380	sp12380	129.018	-1.09665	0.296284	-3.70135	0.000214456	0.010658	k__Bacteria	p__Proteobacteria	c__Epsilonproteobacteria	o__Campylobacterales	f__Campylobacteraceae	g__Campylobacter	s__Campylobacter__uc
sp7510	sp7510	2.70222	0.183249	0.394743	0.464223	0.642488	NA	k__Bacteria	p__Firmicutes	c__Clostridia	o__Clostridiales	f__Clostridiaceae	g__Candidatus Arthromitus	s__Candidatus Arthromitus__uc
sp3187	sp3187	1.78367	0.0819078	0.554535	0.147705	0.882575	NA	k__Bacteria	p__Bacteroidetes	c__Bacteroidia	o__Bacteroidales	f__Bacteroidaceae	g__Bacteroides	s__Candidatus Bacteroides periocalifornicus
sp12124	sp12124	4.32176	0.0180434	0.619031	0.0291479	0.976747	0.99865	k__Bacteria	p__Proteobacteria	c__Deltaproteobacteria	o__Desulfovibrionales	f__Desulfovibrionaceae	g__Desulfovibrio	s__Candidatus Desulfovibrio trichonymphae
sp5063	sp5063	0.813917	-0.627017	1.31595	-0.476475	0.633736	NA	k__Bacteria	p__Candidatus Tectomicrobia	c__Candidatus Tectomicrobia__na	o__Candidatus Tectomicrobia__na	f__Candidatus Tectomicrobia__na	g__Candidatus Entotheonella	s__Candidatus Entotheonella sp. TSY1
sp2614	sp2614	0.583495	0.202126	0.863172	0.234167	0.814855	NA	k__Bacteria	p__Bacteria__na	c__Bacteria__na	o__Bacteria__na	f__Bacteria__na	g__Bacteria__na	s__Candidatus Melainabacteria bacterium GWF2_37_15
sp2615	sp2615	24.8911	-0.953599	0.353024	-2.70123	0.00690833	0.0916963	k__Bacteria	p__Bacteria__na	c__Bacteria__na	o__Bacteria__na	f__Bacteria__na	g__Bacteria__na	s__Candidatus Melainabacteria bacterium LEY3_CP_29_8
sp2616	sp2616	13.0273	0.223704	3.76477	0.0594204	0.952617	0.99865	k__Bacteria	p__Bacteria__na	c__Bacteria__na	o__Bacteria__na	f__Bacteria__na	g__Bacteria__na	s__Candidatus Melainabacteria bacterium MEL.A1
sp15003	sp15003	4.52803	-0.511412	0.517765	-0.987732	0.323284	0.717125	k__Bacteria	p__Tenericutes	c__Mollicutes	o__Acholeplasmatales	f__Acholeplasmataceae	g__Candidatus Phytoplasma	s__Candidatus Phytoplasma__uc
sp5026	sp5026	9.6576	-0.318928	0.414612	-0.769221	0.441762	0.830296	k__Bacteria	p__Candidatus Saccharibacteria	c__Candidatus Saccharibacteria__na	o__Candidatus Saccharibacteria__na	f__Candidatus Saccharibacteria__na	g__Candidatus Saccharibacteria__na	s__Candidatus Saccharibacteria oral taxon TM7x
sp8467	sp8467	30.0939	0.139283	0.227109	0.61329	0.539685	0.910985	k__Bacteria	p__Firmicutes	c__Clostridia	o__Clostridiales	f__Ruminococcaceae	g__Candidatus Soleaferrea	s__Candidatus Soleaferrea massiliensis
sp8679	sp8679	15.7282	-0.476811	0.264657	-1.80162	0.0716058	0.331934	k__Bacteria	p__Firmicutes	c__Erysipelotrichia	o__Erysipelotrichales	f__Erysipelotrichaceae	g__Candidatus Stoquefichus	s__Candidatus Stoquefichus massiliensis
sp8680	sp8680	28.7541	-0.338062	0.23295	-1.45122	0.146718	0.497122	k__Bacteria	p__Firmicutes	c__Erysipelotrichia	o__Erysipelotrichales	f__Erysipelotrichaceae	g__Candidatus Stoquefichus	s__Candidatus Stoquefichus sp. KLE1796
sp8681	sp8681	16.1615	-0.0505943	0.280078	-0.180643	0.856648	0.99865	k__Bacteria	p__Firmicutes	c__Erysipelotrichia	o__Erysipelotrichales	f__Erysipelotrichaceae	g__Candidatus Stoquefichus	s__Candidatus Stoquefichus sp. SB1
sp8682	sp8682	4.36436	-0.766212	0.448776	-1.70734	0.0877594	0.367729	k__Bacteria	p__Firmicutes	c__Erysipelotrichia	o__Erysipelotrichales	f__Erysipelotrichaceae	g__Candidatus Stoquefichus	s__Candidatus Stoquefichus__uc
sp3208	sp3208	8.7159	0.523985	0.367009	1.42771	0.153374	0.508408	k__Bacteria	p__Bacteroidetes	c__Bacteroidia	o__Bacteroidales	f__Bacteroidales__na	g__Candidatus Symbiothrix	s__Candidatus Symbiothrix dinenymphae
sp3843	sp3843	2.28388	1.50722	0.712879	2.11427	0.0344925	NA	k__Bacteria	p__Bacteroidetes	c__Flavobacteriia	o__Flavobacteriales	f__Flavobacteriaceae	g__Capnocytophaga	s__Capnocytophaga canimorsus
sp3844	sp3844	1.46378	0.860256	1.07061	0.803521	0.421674	NA	k__Bacteria	p__Bacteroidetes	c__Flavobacteriia	o__Flavobacteriales	f__Flavobacteriaceae	g__Capnocytophaga	s__Capnocytophaga canis
sp3845	sp3845	1.36549	0.35345	0.651312	0.542674	0.587355	NA	k__Bacteria	p__Bacteroidetes	c__Flavobacteriia	o__Flavobacteriales	f__Flavobacteriaceae	g__Capnocytophaga	s__Capnocytophaga cynodegmi
sp3846	sp3846	0.781179	0.912115	1.12499	0.810779	0.417492	NA	k__Bacteria	p__Bacteroidetes	c__Flavobacteriia	o__Flavobacteriales	f__Flavobacteriaceae	g__Capnocytophaga	s__Capnocytophaga gingivalis
sp3847	sp3847	9.31058	-0.207278	0.961624	-0.21555	0.829339	0.99865	k__Bacteria	p__Bacteroidetes	c__Flavobacteriia	o__Flavobacteriales	f__Flavobacteriaceae	g__Capnocytophaga	s__Capnocytophaga granulosa
sp3849	sp3849	4.34551	-0.00681512	0.486978	-0.0139947	0.988834	0.99865	k__Bacteria	p__Bacteroidetes	c__Flavobacteriia	o__Flavobacteriales	f__Flavobacteriaceae	g__Capnocytophaga	s__Capnocytophaga ochracea
sp3850	sp3850	3.79632	-1.25064	1.31999	-0.94746	0.343405	0.739664	k__Bacteria	p__Bacteroidetes	c__Flavobacteriia	o__Flavobacteriales	f__Flavobacteriaceae	g__Capnocytophaga	s__Capnocytophaga sp. CM59
sp3853	sp3853	1.94554	1.74907	1.09044	1.604	0.108713	NA	k__Bacteria	p__Bacteroidetes	c__Flavobacteriia	o__Flavobacteriales	f__Flavobacteriaceae	g__Capnocytophaga	s__Capnocytophaga sp. oral taxon 326
sp3854	sp3854	2.15425	1.21797	0.620222	1.96376	0.0495574	NA	k__Bacteria	p__Bacteroidetes	c__Flavobacteriia	o__Flavobacteriales	f__Flavobacteriaceae	g__Capnocytophaga	s__Capnocytophaga sp. oral taxon 329
sp3855	sp3855	8.72617	0.517678	0.443397	1.16753	0.242998	0.635594	k__Bacteria	p__Bacteroidetes	c__Flavobacteriia	o__Flavobacteriales	f__Flavobacteriaceae	g__Capnocytophaga	s__Capnocytophaga sp. oral taxon 332
sp3858	sp3858	1.14596	1.26433	1.02511	1.23336	0.217441	NA	k__Bacteria	p__Bacteroidetes	c__Flavobacteriia	o__Flavobacteriales	f__Flavobacteriaceae	g__Capnocytophaga	s__Capnocytophaga sp. oral taxon 338
sp3861	sp3861	0.929422	-0.678095	0.671258	-1.01019	0.312406	NA	k__Bacteria	p__Bacteroidetes	c__Flavobacteriia	o__Flavobacteriales	f__Flavobacteriaceae	g__Capnocytophaga	s__Capnocytophaga sp. oral taxon 863
sp3863	sp3863	11.041	0.1674	0.456653	0.36658	0.713932	0.99587	k__Bacteria	p__Bacteroidetes	c__Flavobacteriia	o__Flavobacteriales	f__Flavobacteriaceae	g__Capnocytophaga	s__Capnocytophaga__uc
sp7818	sp7818	1.92824	-0.0343808	0.403792	-0.0851449	0.932146	NA	k__Bacteria	p__Firmicutes	c__Clostridia	o__Clostridiales	f__Clostridiales Family XVI. Incertae Sedis	g__Carboxydocella	s__Carboxydocella__uc
sp6858	sp6858	3.59419	-0.788953	0.958325	-0.823263	0.410358	0.805031	k__Bacteria	p__Firmicutes	c__Bacilli	o__Lactobacillales	f__Carnobacteriaceae	g__Carnobacterium	s__Carnobacterium divergens
sp6863	sp6863	5.47054	0.900603	0.370663	2.42971	0.015111	0.137208	k__Bacteria	p__Firmicutes	c__Bacilli	o__Lactobacillales	f__Carnobacteriaceae	g__Carnobacterium	s__Carnobacterium maltaromaticum
sp7472	sp7472	40.3057	-0.0273261	0.441132	-0.0619456	0.950606	0.99865	k__Bacteria	p__Firmicutes	c__Clostridia	o__Clostridiales	f__Catabacteriaceae	g__Catabacter	s__Catabacter hongkongensis
sp8683	sp8683	2268.34	-0.901237	0.543517	-1.65816	0.0972859	0.388598	k__Bacteria	p__Firmicutes	c__Erysipelotrichia	o__Erysipelotrichales	f__Erysipelotrichaceae	g__Catenibacterium	s__Catenibacterium mitsuokai
sp8684	sp8684	3387.65	-0.403779	3.73063	-0.108234	0.91381	0.99865	k__Bacteria	p__Firmicutes	c__Erysipelotrichia	o__Erysipelotrichales	f__Erysipelotrichaceae	g__Catenibacterium	s__Catenibacterium sp. CAG:290
sp8685	sp8685	1240.68	-0.30849	3.73178	-0.0826655	0.934117	0.99865	k__Bacteria	p__Firmicutes	c__Erysipelotrichia	o__Erysipelotrichales	f__Erysipelotrichaceae	g__Catenibacterium	s__Catenibacterium__uc
sp8081	sp8081	61.6521	0.0443568	0.170046	0.260851	0.794207	0.99865	k__Bacteria	p__Firmicutes	c__Clostridia	o__Clostridiales	f__Lachnospiraceae	g__Catonella	s__Catonella morbi
sp12964	sp12964	1.0025	-1.536	1.71816	-0.89398	0.371332	NA	k__Bacteria	p__Proteobacteria	c__Gammaproteobacteria	o__Enterobacterales	f__Enterobacteriaceae	g__Cedecea	s__Cedecea davisae
sp1228	sp1228	24.1277	-0.0429156	0.768991	-0.0558077	0.955495	0.99865	k__Bacteria	p__Actinobacteria	c__Actinobacteria	o__Micrococcales	f__Cellulomonadaceae	g__Cellulomonas	s__Cellulomonas carbonis
sp8082	sp8082	14.5318	-0.249579	0.193803	-1.2878	0.197817	0.581478	k__Bacteria	p__Firmicutes	c__Clostridia	o__Clostridiales	f__Lachnospiraceae	g__Cellulosilyticum	s__Cellulosilyticum lentocellum
sp8083	sp8083	10.8489	-0.185602	0.254974	-0.727923	0.466661	0.852354	k__Bacteria	p__Firmicutes	c__Clostridia	o__Clostridiales	f__Lachnospiraceae	g__Cellulosilyticum	s__Cellulosilyticum ruminicola
sp8084	sp8084	9.2848	0.21349	0.195185	1.09378	0.274051	0.662499	k__Bacteria	p__Firmicutes	c__Clostridia	o__Clostridiales	f__Lachnospiraceae	g__Cellulosilyticum	s__Cellulosilyticum sp. I15G10I2
sp8839	sp8839	7.27276	-0.395434	0.349768	-1.13056	0.25824	0.647722	k__Bacteria	p__Firmicutes	c__Negativicutes	o__Selenomonadales	f__Selenomonadaceae	g__Centipeda	s__Centipeda periodontii
sp3542	sp3542	1.53207	0.828446	0.692657	1.19604	0.231681	NA	k__Bacteria	p__Bacteroidetes	c__Chitinophagia	o__Chitinophagales	f__Chitinophagaceae	g__Chitinophaga	s__Chitinophaga rupis
sp3547	sp3547	1.07599	-0.30052	0.790789	-0.380026	0.703926	NA	k__Bacteria	p__Bacteroidetes	c__Chitinophagia	o__Chitinophagales	f__Chitinophagaceae	g__Chitinophaga	s__Chitinophaga terrae Kim and Jung 2007
sp3548	sp3548	2.62861	-1.09399	0.594932	-1.83884	0.0659387	NA	k__Bacteria	p__Bacteroidetes	c__Chitinophagia	o__Chitinophagales	f__Chitinophagaceae	g__Chitinophaga	s__Chitinophaga__uc
sp5169	sp5169	2.89867	0.018928	0.407047	0.0465008	0.962911	0.99865	k__Bacteria	p__Chlamydiae	c__Chlamydiia	o__Chlamydiales	f__Chlamydiaceae	g__Chlamydia	s__Chlamydia abortus
sp5177	sp5177	1.9404	-0.481526	1.24501	-0.386766	0.69893	NA	k__Bacteria	p__Chlamydiae	c__Chlamydiia	o__Chlamydiales	f__Chlamydiaceae	g__Chlamydia	s__Chlamydia suis
sp5178	sp5178	3523.78	0.350974	0.492086	0.713236	0.4757	0.859709	k__Bacteria	p__Chlamydiae	c__Chlamydiia	o__Chlamydiales	f__Chlamydiaceae	g__Chlamydia	s__Chlamydia trachomatis
sp7473	sp7473	79.741	0.0868622	0.379108	0.229123	0.818774	0.99865	k__Bacteria	p__Firmicutes	c__Clostridia	o__Clostridiales	f__Christensenellaceae	g__Christensenella	s__Christensenella massiliensis
sp7474	sp7474	52.5603	-0.306636	0.301823	-1.01595	0.309654	0.706222	k__Bacteria	p__Firmicutes	c__Clostridia	o__Clostridiales	f__Christensenellaceae	g__Christensenella	s__Christensenella minuta
sp7475	sp7475	8.96373	0.199131	0.244102	0.815769	0.414632	0.808675	k__Bacteria	p__Firmicutes	c__Clostridia	o__Clostridiales	f__Christensenellaceae	g__Christensenella	s__Christensenella sp. AF73-05CM02
sp7476	sp7476	21.1252	-0.184415	0.320081	-0.576149	0.564514	0.921337	k__Bacteria	p__Firmicutes	c__Clostridia	o__Clostridiales	f__Christensenellaceae	g__Christensenella	s__Christensenella timonensis
sp7477	sp7477	13.996	-0.0971459	0.300933	-0.322815	0.746835	0.99865	k__Bacteria	p__Firmicutes	c__Clostridia	o__Clostridiales	f__Christensenellaceae	g__Christensenella	s__Christensenella__uc
sp3931	sp3931	0.903934	0.756438	1.53028	0.494313	0.621085	NA	k__Bacteria	p__Bacteroidetes	c__Flavobacteriia	o__Flavobacteriales	f__Flavobacteriaceae	g__Chryseobacterium	s__Chryseobacterium sp. ERMR1:04
sp3969	sp3969	0.465029	1.56119	1.93729	0.805863	0.420322	NA	k__Bacteria	p__Bacteroidetes	c__Flavobacteriia	o__Flavobacteriales	f__Flavobacteriaceae	g__Chryseobacterium	s__Chryseobacterium tenax
sp3975	sp3975	6.55795	0.368542	0.374934	0.982953	0.325631	0.71962	k__Bacteria	p__Bacteroidetes	c__Flavobacteriia	o__Flavobacteriales	f__Flavobacteriaceae	g__Chryseobacterium	s__Chryseobacterium__uc
sp12968	sp12968	2.6257	-1.87044	1.29587	-1.44339	0.148911	NA	k__Bacteria	p__Proteobacteria	c__Gammaproteobacteria	o__Enterobacterales	f__Enterobacteriaceae	g__Citrobacter	s__Citrobacter amalonaticus
sp12969	sp12969	0.837781	0.992955	1.27007	0.781812	0.434325	NA	k__Bacteria	p__Proteobacteria	c__Gammaproteobacteria	o__Enterobacterales	f__Enterobacteriaceae	g__Citrobacter	s__Citrobacter braakii
sp12971	sp12971	0.670192	-1.16569	1.70083	-0.685365	0.493114	NA	k__Bacteria	p__Proteobacteria	c__Gammaproteobacteria	o__Enterobacterales	f__Enterobacteriaceae	g__Citrobacter	s__Citrobacter farmeri
sp12972	sp12972	5.67101	-0.232855	1.05814	-0.22006	0.825824	0.99865	k__Bacteria	p__Proteobacteria	c__Gammaproteobacteria	o__Enterobacterales	f__Enterobacteriaceae	g__Citrobacter	s__Citrobacter freundii
sp12973	sp12973	5.00223	0.071096	1.19725	0.0593827	0.952647	0.99865	k__Bacteria	p__Proteobacteria	c__Gammaproteobacteria	o__Enterobacterales	f__Enterobacteriaceae	g__Citrobacter	s__Citrobacter koseri
sp12975	sp12975	1.5745	-1.79971	1.29912	-1.38533	0.165953	NA	k__Bacteria	p__Proteobacteria	c__Gammaproteobacteria	o__Enterobacterales	f__Enterobacteriaceae	g__Citrobacter	s__Citrobacter rodentium
sp12990	sp12990	0.101303	-0.318585	3.77131	-0.0844761	0.932678	NA	k__Bacteria	p__Proteobacteria	c__Gammaproteobacteria	o__Enterobacterales	f__Enterobacteriaceae	g__Citrobacter	s__Citrobacter sp. FDAARGOS_156
sp13007	sp13007	1.99963	-1.57664	1.29426	-1.21817	0.223159	NA	k__Bacteria	p__Proteobacteria	c__Gammaproteobacteria	o__Enterobacterales	f__Enterobacteriaceae	g__Citrobacter	s__Citrobacter youngae
sp13008	sp13008	12.783	-0.732834	2.35008	-0.311833	0.755167	0.99865	k__Bacteria	p__Proteobacteria	c__Gammaproteobacteria	o__Enterobacterales	f__Enterobacteriaceae	g__Citrobacter	s__Citrobacter__uc
sp14956	sp14956	4.95674	0.346039	0.537201	0.644153	0.519476	0.888487	k__Bacteria	p__Synergistetes	c__Synergistia	o__Synergistales	f__Synergistaceae	g__Cloacibacillus	s__Cloacibacillus evryensis
sp14957	sp14957	96.9898	0.648103	0.726226	0.892426	0.372165	0.76633	k__Bacteria	p__Synergistetes	c__Synergistia	o__Synergistales	f__Synergistaceae	g__Cloacibacillus	s__Cloacibacillus porcorum
sp14958	sp14958	0.572545	0.354603	1.65659	0.214056	0.830503	NA	k__Bacteria	p__Synergistetes	c__Synergistia	o__Synergistales	f__Synergistaceae	g__Cloacibacillus	s__Cloacibacillus__uc
sp7459	sp7459	8.05977	-0.188634	0.228539	-0.82539	0.40915	0.805031	k__Bacteria	p__Firmicutes	c__Clostridia	o__Clostridia__na	f__Clostridia__na	g__Clostridia__na	s__Clostridia bacterium BRH_c25
sp7461	sp7461	7.65605	-2.35916	0.497043	-4.74638	2.07084e-06	0.000442539	k__Bacteria	p__Firmicutes	c__Clostridia	o__Clostridia__na	f__Clostridia__na	g__Clostridia__na	s__Clostridia bacterium UC5.1-1C12
sp7462	sp7462	38.5878	-0.721325	0.298781	-2.41423	0.0157686	0.139245	k__Bacteria	p__Firmicutes	c__Clostridia	o__Clostridia__na	f__Clostridia__na	g__Clostridia__na	s__Clostridia bacterium UC5.1-1D1
sp7463	sp7463	22.5652	-0.250082	0.394478	-0.633957	0.526109	0.891871	k__Bacteria	p__Firmicutes	c__Clostridia	o__Clostridia__na	f__Clostridia__na	g__Clostridia__na	s__Clostridia bacterium UC5.1-1D10
sp7464	sp7464	18.2881	-0.297918	0.282266	-1.05545	0.291219	0.687284	k__Bacteria	p__Firmicutes	c__Clostridia	o__Clostridia__na	f__Clostridia__na	g__Clostridia__na	s__Clostridia bacterium UC5.1-1E11
sp7465	sp7465	12.3468	-0.367443	0.440523	-0.834107	0.404221	0.800575	k__Bacteria	p__Firmicutes	c__Clostridia	o__Clostridia__na	f__Clostridia__na	g__Clostridia__na	s__Clostridia bacterium UC5.1-2F7
sp7466	sp7466	45.1465	-0.533121	0.250687	-2.12664	0.0334503	0.22479	k__Bacteria	p__Firmicutes	c__Clostridia	o__Clostridia__na	f__Clostridia__na	g__Clostridia__na	s__Clostridia bacterium UC5.1-2H11
sp7467	sp7467	9.40023	-0.973562	0.545412	-1.785	0.0742608	0.34128	k__Bacteria	p__Firmicutes	c__Clostridia	o__Clostridia__na	f__Clostridia__na	g__Clostridia__na	s__Clostridia bacterium UC5.1-2H6
sp7468	sp7468	1278.99	-0.400505	0.196354	-2.03971	0.0413793	0.250503	k__Bacteria	p__Firmicutes	c__Clostridia	o__Clostridia__uc	f__Clostridia__uc	g__Clostridia__uc	s__Clostridia__uc
sp7511	sp7511	2.37828	0.00457078	0.343732	0.0132975	0.98939	NA	k__Bacteria	p__Firmicutes	c__Clostridia	o__Clostridiales	f__Clostridiaceae	g__Clostridiaceae__na	s__Clostridiaceae bacterium BRH_c20a
sp7513	sp7513	11.586	-0.140691	0.242629	-0.579859	0.56201	0.920464	k__Bacteria	p__Firmicutes	c__Clostridia	o__Clostridiales	f__Clostridiaceae	g__Clostridiaceae__na	s__Clostridiaceae bacterium MS3
sp7514	sp7514	5.71449	0.150235	0.235513	0.637906	0.523535	0.891469	k__Bacteria	p__Firmicutes	c__Clostridia	o__Clostridiales	f__Clostridiaceae	g__Clostridiaceae__na	s__Clostridiaceae bacterium mt12
sp7515	sp7515	241.421	-0.872279	0.244618	-3.56588	0.000362634	0.01409	k__Bacteria	p__Firmicutes	c__Clostridia	o__Clostridiales	f__Clostridiaceae	g__Clostridiaceae__uc	s__Clostridiaceae__uc
sp7828	sp7828	67.351	-0.292425	0.296591	-0.985955	0.324155	0.717845	k__Bacteria	p__Firmicutes	c__Clostridia	o__Clostridiales	f__Clostridiales__na	g__Clostridiales__na	s__Clostridiales bacterium
sp7829	sp7829	81.8497	-0.0895915	0.231473	-0.38705	0.698719	0.995136	k__Bacteria	p__Firmicutes	c__Clostridia	o__Clostridiales	f__Clostridiales__na	g__Clostridiales__na	s__Clostridiales bacterium 1_7_47FAA
sp7830	sp7830	959.166	0.0683505	0.175956	0.388453	0.697681	0.995136	k__Bacteria	p__Firmicutes	c__Clostridia	o__Clostridiales	f__Clostridiales__na	g__Clostridiales__na	s__Clostridiales bacterium 36_14
sp7832	sp7832	3.47142	0.0116566	0.278025	0.0419263	0.966557	0.99865	k__Bacteria	p__Firmicutes	c__Clostridia	o__Clostridiales	f__Clostridiales__na	g__Clostridiales__na	s__Clostridiales bacterium 38-18
sp7834	sp7834	2072.06	0.262401	0.253828	1.03377	0.301242	0.697805	k__Bacteria	p__Firmicutes	c__Clostridia	o__Clostridiales	f__Clostridiales__na	g__Clostridiales__na	s__Clostridiales bacterium 41_12_two_minus
sp7835	sp7835	1058.07	-0.0650117	0.20397	-0.318732	0.74993	0.99865	k__Bacteria	p__Firmicutes	c__Clostridia	o__Clostridiales	f__Clostridiales__na	g__Clostridiales__na	s__Clostridiales bacterium 41_21_two_genomes
sp7836	sp7836	3594.51	-0.0619497	0.139567	-0.44387	0.657137	0.979289	k__Bacteria	p__Firmicutes	c__Clostridia	o__Clostridiales	f__Clostridiales__na	g__Clostridiales__na	s__Clostridiales bacterium 42_27
sp7837	sp7837	14.3318	-0.293839	0.274504	-1.07044	0.284422	0.679117	k__Bacteria	p__Firmicutes	c__Clostridia	o__Clostridiales	f__Clostridiales__na	g__Clostridiales__na	s__Clostridiales bacterium 43-6
sp7838	sp7838	748.87	0.0686264	0.314628	0.218119	0.827336	0.99865	k__Bacteria	p__Firmicutes	c__Clostridia	o__Clostridiales	f__Clostridiales__na	g__Clostridiales__na	s__Clostridiales bacterium 44_9
sp7839	sp7839	383.093	-0.312853	0.230008	-1.36018	0.173772	0.548523	k__Bacteria	p__Firmicutes	c__Clostridia	o__Clostridiales	f__Clostridiales__na	g__Clostridiales__na	s__Clostridiales bacterium 45_37
sp7840	sp7840	3120.29	-0.00830586	0.19316	-0.0429998	0.965702	0.99865	k__Bacteria	p__Firmicutes	c__Clostridia	o__Clostridiales	f__Clostridiales__na	g__Clostridiales__na	s__Clostridiales bacterium 52_15
sp7841	sp7841	1749.48	0.0856987	0.222219	0.38565	0.699756	0.995136	k__Bacteria	p__Firmicutes	c__Clostridia	o__Clostridiales	f__Clostridiales__na	g__Clostridiales__na	s__Clostridiales bacterium 59_14
sp7842	sp7842	72.4032	-0.0436243	0.132541	-0.329139	0.742051	0.99865	k__Bacteria	p__Firmicutes	c__Clostridia	o__Clostridiales	f__Clostridiales__na	g__Clostridiales__na	s__Clostridiales bacterium CHKCI001
sp7843	sp7843	57.8814	-0.371429	0.191595	-1.93861	0.0525482	0.281829	k__Bacteria	p__Firmicutes	c__Clostridia	o__Clostridiales	f__Clostridiales__na	g__Clostridiales__na	s__Clostridiales bacterium CHKCI006
sp7850	sp7850	2.50913	-0.281688	0.355275	-0.792874	0.427851	NA	k__Bacteria	p__Firmicutes	c__Clostridia	o__Clostridiales	f__Clostridiales__na	g__Clostridiales__na	s__Clostridiales bacterium DRI-13
sp7851	sp7851	2.78378	-0.229031	0.360017	-0.636167	0.524668	NA	k__Bacteria	p__Firmicutes	c__Clostridia	o__Clostridiales	f__Clostridiales__na	g__Clostridiales__na	s__Clostridiales bacterium GWB2_37_7
sp7852	sp7852	1.72395	0.08672	0.444896	0.194922	0.845454	NA	k__Bacteria	p__Firmicutes	c__Clostridia	o__Clostridiales	f__Clostridiales__na	g__Clostridiales__na	s__Clostridiales bacterium GWC2_40_7
sp7853	sp7853	1.12499	-0.44219	0.511824	-0.863949	0.387616	NA	k__Bacteria	p__Firmicutes	c__Clostridia	o__Clostridiales	f__Clostridiales__na	g__Clostridiales__na	s__Clostridiales bacterium GWD2_32_19
sp7854	sp7854	1.84136	0.181	0.434307	0.416756	0.676857	NA	k__Bacteria	p__Firmicutes	c__Clostridia	o__Clostridiales	f__Clostridiales__na	g__Clostridiales__na	s__Clostridiales bacterium GWD2_32_59
sp7856	sp7856	15.3976	0.271879	0.375601	0.72385	0.469158	0.852543	k__Bacteria	p__Firmicutes	c__Clostridia	o__Clostridiales	f__Clostridiales__na	g__Clostridiales__na	s__Clostridiales bacterium GWF2_36_10
sp7857	sp7857	19.0818	-0.0780523	0.293035	-0.266358	0.789964	0.99865	k__Bacteria	p__Firmicutes	c__Clostridia	o__Clostridiales	f__Clostridiales__na	g__Clostridiales__na	s__Clostridiales bacterium GWF2_38_85
sp7859	sp7859	8.06389	-0.307537	0.274097	-1.122	0.261863	0.651456	k__Bacteria	p__Firmicutes	c__Clostridia	o__Clostridiales	f__Clostridiales__na	g__Clostridiales__na	s__Clostridiales bacterium KA00274
sp7860	sp7860	1338.64	-0.226874	0.298915	-0.758993	0.447857	0.832857	k__Bacteria	p__Firmicutes	c__Clostridia	o__Clostridiales	f__Clostridiales__na	g__Clostridiales__na	s__Clostridiales bacterium KLE1615
sp7861	sp7861	0.799391	-1.14828	0.848998	-1.35251	0.176211	NA	k__Bacteria	p__Firmicutes	c__Clostridia	o__Clostridiales	f__Clostridiales__na	g__Clostridiales__na	s__Clostridiales bacterium Marseille-P2986
sp7862	sp7862	3.67936	0.109656	0.294504	0.372342	0.709638	0.995277	k__Bacteria	p__Firmicutes	c__Clostridia	o__Clostridiales	f__Clostridiales__na	g__Clostridiales__na	s__Clostridiales bacterium MCWD3
sp7863	sp7863	3.51212	-0.175328	0.342024	-0.512618	0.608218	0.95151	k__Bacteria	p__Firmicutes	c__Clostridia	o__Clostridiales	f__Clostridiales__na	g__Clostridiales__na	s__Clostridiales bacterium mt11
sp7864	sp7864	128.361	0.247989	0.200119	1.23921	0.215268	0.601995	k__Bacteria	p__Firmicutes	c__Clostridia	o__Clostridiales	f__Clostridiales__na	g__Clostridiales__na	s__Clostridiales bacterium NK3B98
sp7865	sp7865	367.171	0.0438064	0.244374	0.17926	0.857734	0.99865	k__Bacteria	p__Firmicutes	c__Clostridia	o__Clostridiales	f__Clostridiales__na	g__Clostridiales__na	s__Clostridiales bacterium Nov_37_41
sp7866	sp7866	3.98951	-0.168231	0.311428	-0.540193	0.589064	0.93385	k__Bacteria	p__Firmicutes	c__Clostridia	o__Clostridiales	f__Clostridiales__na	g__Clostridiales__na	s__Clostridiales bacterium oral taxon 876
sp7867	sp7867	1.88819	-0.309592	0.34786	-0.88999	0.373471	NA	k__Bacteria	p__Firmicutes	c__Clostridia	o__Clostridiales	f__Clostridiales__na	g__Clostridiales__na	s__Clostridiales bacterium PH28_bin88
sp7807	sp7807	12.373	-0.267926	0.274274	-0.976855	0.328641	0.724774	k__Bacteria	p__Firmicutes	c__Clostridia	o__Clostridiales	f__Clostridiales Family XIII. Incertae Sedis	g__Clostridiales Family XIII. Incertae Sedis__na	s__Clostridiales bacterium S5-A14a
sp7869	sp7869	51.4413	-1.8171	0.496594	-3.65913	0.000253075	0.0115069	k__Bacteria	p__Firmicutes	c__Clostridia	o__Clostridiales	f__Clostridiales__na	g__Clostridiales__na	s__Clostridiales bacterium VE202-01
sp7870	sp7870	132.039	-0.00910306	0.203327	-0.0447705	0.96429	0.99865	k__Bacteria	p__Firmicutes	c__Clostridia	o__Clostridiales	f__Clostridiales__na	g__Clostridiales__na	s__Clostridiales bacterium VE202-03
sp7871	sp7871	39.8089	-0.207207	0.25072	-0.826447	0.408551	0.804774	k__Bacteria	p__Firmicutes	c__Clostridia	o__Clostridiales	f__Clostridiales__na	g__Clostridiales__na	s__Clostridiales bacterium VE202-06
sp7872	sp7872	6.89515	-0.862444	0.337872	-2.55258	0.0106929	0.116133	k__Bacteria	p__Firmicutes	c__Clostridia	o__Clostridiales	f__Clostridiales__na	g__Clostridiales__na	s__Clostridiales bacterium VE202-08
sp7873	sp7873	30.2037	-0.338319	0.228121	-1.48307	0.138056	0.477476	k__Bacteria	p__Firmicutes	c__Clostridia	o__Clostridiales	f__Clostridiales__na	g__Clostridiales__na	s__Clostridiales bacterium VE202-09
sp7874	sp7874	89.2195	-1.17666	0.434851	-2.70589	0.00681206	0.0913246	k__Bacteria	p__Firmicutes	c__Clostridia	o__Clostridiales	f__Clostridiales__na	g__Clostridiales__na	s__Clostridiales bacterium VE202-13
sp7875	sp7875	16.0584	-0.460296	0.336377	-1.36839	0.17119	0.543878	k__Bacteria	p__Firmicutes	c__Clostridia	o__Clostridiales	f__Clostridiales__na	g__Clostridiales__na	s__Clostridiales bacterium VE202-14
sp7876	sp7876	16.0025	-0.672027	0.289093	-2.3246	0.0200931	0.164601	k__Bacteria	p__Firmicutes	c__Clostridia	o__Clostridiales	f__Clostridiales__na	g__Clostridiales__na	s__Clostridiales bacterium VE202-15
sp7877	sp7877	39.9922	-0.0107673	0.229096	-0.0469989	0.962514	0.99865	k__Bacteria	p__Firmicutes	c__Clostridia	o__Clostridiales	f__Clostridiales__na	g__Clostridiales__na	s__Clostridiales bacterium VE202-16
sp7878	sp7878	6.9246	-1.34196	0.597028	-2.24774	0.0245931	0.190702	k__Bacteria	p__Firmicutes	c__Clostridia	o__Clostridiales	f__Clostridiales__na	g__Clostridiales__na	s__Clostridiales bacterium VE202-18
sp7879	sp7879	223.863	-0.537003	0.258674	-2.07598	0.0378954	0.239593	k__Bacteria	p__Firmicutes	c__Clostridia	o__Clostridiales	f__Clostridiales__na	g__Clostridiales__na	s__Clostridiales bacterium VE202-21
sp7880	sp7880	20.9551	-0.702039	0.43429	-1.61652	0.105982	0.407126	k__Bacteria	p__Firmicutes	c__Clostridia	o__Clostridiales	f__Clostridiales__na	g__Clostridiales__na	s__Clostridiales bacterium VE202-26
sp7881	sp7881	90.5542	-0.465429	0.330406	-1.40866	0.158936	0.520133	k__Bacteria	p__Firmicutes	c__Clostridia	o__Clostridiales	f__Clostridiales__na	g__Clostridiales__na	s__Clostridiales bacterium VE202-27
sp7882	sp7882	33.7066	-0.0841386	0.225664	-0.37285	0.70926	0.995277	k__Bacteria	p__Firmicutes	c__Clostridia	o__Clostridiales	f__Clostridiales__na	g__Clostridiales__na	s__Clostridiales bacterium VE202-28
sp7883	sp7883	29.4423	-0.0653423	0.693771	-0.0941842	0.924963	0.99865	k__Bacteria	p__Firmicutes	c__Clostridia	o__Clostridiales	f__Clostridiales__na	g__Clostridiales__na	s__Clostridiales bacterium VE202-29
sp7808	sp7808	12.8103	-0.155604	0.256592	-0.606427	0.544231	0.912174	k__Bacteria	p__Firmicutes	c__Clostridia	o__Clostridiales	f__Clostridiales Family XIII. Incertae Sedis	g__Clostridiales Family XIII. Incertae Sedis__uc	s__Clostridiales Family XIII. Incertae Sedis__uc
sp7924	sp7924	283898	-0.135146	0.173068	-0.780884	0.43487	0.822405	k__Bacteria	p__Firmicutes	c__Clostridia	o__Clostridiales	f__Clostridiales__uc	g__Clostridiales__uc	s__Clostridiales__uc
sp7516	sp7516	3.43191	0.0834188	0.297587	0.280317	0.779234	0.99865	k__Bacteria	p__Firmicutes	c__Clostridia	o__Clostridiales	f__Clostridiaceae	g__Clostridiisalibacter	s__Clostridiisalibacter paucivorans
sp8406	sp8406	1522.4	-0.075057	0.143927	-0.521493	0.602023	0.946485	k__Bacteria	p__Firmicutes	c__Clostridia	o__Clostridiales	f__Peptostreptococcaceae	g__Clostridioides	s__Clostridioides difficile
sp8407	sp8407	6.45457	1.04849	0.334998	3.12983	0.00174907	0.0434211	k__Bacteria	p__Firmicutes	c__Clostridia	o__Clostridiales	f__Peptostreptococcaceae	g__Clostridioides	s__Clostridioides mangenotii
sp7518	sp7518	9.82888	0.421435	0.376524	1.11928	0.263021	0.651495	k__Bacteria	p__Firmicutes	c__Clostridia	o__Clostridiales	f__Clostridiaceae	g__Clostridium	s__Clostridium acetireducens
sp7520	sp7520	4.4215	0.133827	0.422838	0.316498	0.751624	0.99865	k__Bacteria	p__Firmicutes	c__Clostridia	o__Clostridiales	f__Clostridiaceae	g__Clostridium	s__Clostridium acidisoli
sp7521	sp7521	3.05611	0.0728372	0.316852	0.229878	0.818187	0.99865	k__Bacteria	p__Firmicutes	c__Clostridia	o__Clostridiales	f__Clostridiaceae	g__Clostridium	s__Clostridium akagii
sp7522	sp7522	2.16853	0.332506	0.377582	0.880619	0.378524	NA	k__Bacteria	p__Firmicutes	c__Clostridia	o__Clostridiales	f__Clostridiaceae	g__Clostridium	s__Clostridium algidicarnis
sp7524	sp7524	4.24165	-0.0419294	0.336909	-0.124453	0.900956	0.99865	k__Bacteria	p__Firmicutes	c__Clostridia	o__Clostridiales	f__Clostridiaceae	g__Clostridium	s__Clostridium amylolyticum
sp7526	sp7526	14.7367	0.219585	0.217293	1.01055	0.312233	0.708885	k__Bacteria	p__Firmicutes	c__Clostridia	o__Clostridiales	f__Clostridiaceae	g__Clostridium	s__Clostridium argentinense
sp7529	sp7529	24.6628	-0.493406	0.491317	-1.00425	0.315257	0.709895	k__Bacteria	p__Firmicutes	c__Clostridia	o__Clostridiales	f__Clostridiaceae	g__Clostridium	s__Clostridium baratii
sp7530	sp7530	54.698	1.6115	0.644079	2.50202	0.0123486	0.121608	k__Bacteria	p__Firmicutes	c__Clostridia	o__Clostridiales	f__Clostridiaceae	g__Clostridium	s__Clostridium bartlettii CAG:1329
sp7531	sp7531	18.253	0.245859	0.268956	0.914122	0.360653	0.756515	k__Bacteria	p__Firmicutes	c__Clostridia	o__Clostridiales	f__Clostridiaceae	g__Clostridium	s__Clostridium beijerinckii
sp7532	sp7532	28.1974	-1.0004	0.358655	-2.78932	0.00528183	0.0823889	k__Bacteria	p__Firmicutes	c__Clostridia	o__Clostridiales	f__Clostridiaceae	g__Clostridium	s__Clostridium bolteae CAG:59
sp7533	sp7533	16.1585	-0.318109	0.355554	-0.894684	0.370956	0.76633	k__Bacteria	p__Firmicutes	c__Clostridia	o__Clostridiales	f__Clostridiaceae	g__Clostridium	s__Clostridium bornimense
sp7534	sp7534	88.1216	-0.149681	0.25168	-0.594727	0.552026	0.918038	k__Bacteria	p__Firmicutes	c__Clostridia	o__Clostridiales	f__Clostridiaceae	g__Clostridium	s__Clostridium botulinum
sp7535	sp7535	47.3375	-0.0764626	0.283372	-0.269831	0.78729	0.99865	k__Bacteria	p__Firmicutes	c__Clostridia	o__Clostridiales	f__Clostridiaceae	g__Clostridium	s__Clostridium butyricum
sp7536	sp7536	11.2572	0.421656	0.27021	1.56048	0.118647	0.42685	k__Bacteria	p__Firmicutes	c__Clostridia	o__Clostridiales	f__Clostridiaceae	g__Clostridium	s__Clostridium cadaveris
sp7537	sp7537	4.54836	0.164986	0.288262	0.572349	0.567086	0.923676	k__Bacteria	p__Firmicutes	c__Clostridia	o__Clostridiales	f__Clostridiaceae	g__Clostridium	s__Clostridium carboxidivorans
sp7538	sp7538	4.67158	0.267354	0.34087	0.78433	0.432846	0.820402	k__Bacteria	p__Firmicutes	c__Clostridia	o__Clostridiales	f__Clostridiaceae	g__Clostridium	s__Clostridium cavendishii
sp7539	sp7539	146.449	0.414474	0.60025	0.690503	0.489878	0.867778	k__Bacteria	p__Firmicutes	c__Clostridia	o__Clostridiales	f__Clostridiaceae	g__Clostridium	s__Clostridium celatum
sp7540	sp7540	10.5582	0.116878	0.197784	0.590938	0.554562	0.919859	k__Bacteria	p__Firmicutes	c__Clostridia	o__Clostridiales	f__Clostridiaceae	g__Clostridium	s__Clostridium cellulovorans
sp7541	sp7541	7.14088	-0.0465688	0.484165	-0.0961838	0.923375	0.99865	k__Bacteria	p__Firmicutes	c__Clostridia	o__Clostridiales	f__Clostridiaceae	g__Clostridium	s__Clostridium chauvoei
sp7542	sp7542	3.81925	0.436127	0.379433	1.14942	0.250383	0.63971	k__Bacteria	p__Firmicutes	c__Clostridia	o__Clostridiales	f__Clostridiaceae	g__Clostridium	s__Clostridium chromiireducens
sp7543	sp7543	5.13513	0.0935044	0.336382	0.277971	0.781035	0.99865	k__Bacteria	p__Firmicutes	c__Clostridia	o__Clostridiales	f__Clostridiaceae	g__Clostridium	s__Clostridium clostridioforme CAG:132
sp7544	sp7544	11.372	-0.0661689	0.256729	-0.257738	0.796609	0.99865	k__Bacteria	p__Firmicutes	c__Clostridia	o__Clostridiales	f__Clostridiaceae	g__Clostridium	s__Clostridium clostridioforme CAG:511
sp7546	sp7546	5.20462	-0.0194207	0.382844	-0.0507275	0.959543	0.99865	k__Bacteria	p__Firmicutes	c__Clostridia	o__Clostridiales	f__Clostridiaceae	g__Clostridium	s__Clostridium colicanis
sp7547	sp7547	4.54214	0.157904	0.323557	0.488025	0.625532	0.9617	k__Bacteria	p__Firmicutes	c__Clostridia	o__Clostridiales	f__Clostridiaceae	g__Clostridium	s__Clostridium collagenovorans
sp7549	sp7549	2.68811	0.140612	0.329942	0.426173	0.669982	NA	k__Bacteria	p__Firmicutes	c__Clostridia	o__Clostridiales	f__Clostridiaceae	g__Clostridium	s__Clostridium cylindrosporum
sp7551	sp7551	128.964	1.87236	0.601204	3.11435	0.00184353	0.0445514	k__Bacteria	p__Firmicutes	c__Clostridia	o__Clostridiales	f__Clostridiaceae	g__Clostridium	s__Clostridium disporicum
sp7553	sp7553	2.82378	0.558877	0.309012	1.8086	0.0705137	NA	k__Bacteria	p__Firmicutes	c__Clostridia	o__Clostridiales	f__Clostridiaceae	g__Clostridium	s__Clostridium estertheticum
sp7554	sp7554	4.05085	0.623687	0.338622	1.84184	0.0654989	0.31297	k__Bacteria	p__Firmicutes	c__Clostridia	o__Clostridiales	f__Clostridiaceae	g__Clostridium	s__Clostridium fallax
sp7556	sp7556	2.56561	-0.0349485	0.341853	-0.102233	0.918572	NA	k__Bacteria	p__Firmicutes	c__Clostridia	o__Clostridiales	f__Clostridiaceae	g__Clostridium	s__Clostridium formicaceticum
sp7557	sp7557	3.40763	0.02414	0.353956	0.0682007	0.945626	0.99865	k__Bacteria	p__Firmicutes	c__Clostridia	o__Clostridiales	f__Clostridiaceae	g__Clostridium	s__Clostridium frigidicarnis
sp7558	sp7558	6.17112	0.569238	0.460841	1.23522	0.21675	0.601995	k__Bacteria	p__Firmicutes	c__Clostridia	o__Clostridiales	f__Clostridiaceae	g__Clostridium	s__Clostridium gasigenes
sp7559	sp7559	4.36371	0.111519	0.265448	0.420114	0.674402	0.992487	k__Bacteria	p__Firmicutes	c__Clostridia	o__Clostridiales	f__Clostridiaceae	g__Clostridium	s__Clostridium grantii
sp7561	sp7561	11.1153	-0.35431	0.295114	-1.20059	0.229912	0.622978	k__Bacteria	p__Firmicutes	c__Clostridia	o__Clostridiales	f__Clostridiaceae	g__Clostridium	s__Clostridium hathewayi CAG:224
sp7562	sp7562	4.59369	-0.178081	0.28069	-0.634439	0.525794	0.891871	k__Bacteria	p__Firmicutes	c__Clostridia	o__Clostridiales	f__Clostridiaceae	g__Clostridium	s__Clostridium homopropionicum
sp7563	sp7563	2.83989	0.234996	0.381764	0.615552	0.53819	NA	k__Bacteria	p__Firmicutes	c__Clostridia	o__Clostridiales	f__Clostridiaceae	g__Clostridium	s__Clostridium hydrogeniformans
sp7564	sp7564	3.66795	0.269721	0.38273	0.704728	0.480979	0.863742	k__Bacteria	p__Firmicutes	c__Clostridia	o__Clostridiales	f__Clostridiaceae	g__Clostridium	s__Clostridium ihumii
sp7565	sp7565	9.01112	0.373694	0.297717	1.2552	0.209407	0.594293	k__Bacteria	p__Firmicutes	c__Clostridia	o__Clostridiales	f__Clostridiaceae	g__Clostridium	s__Clostridium intestinale
sp7566	sp7566	4.35459	-0.0723213	0.296999	-0.243507	0.807613	0.99865	k__Bacteria	p__Firmicutes	c__Clostridia	o__Clostridiales	f__Clostridiaceae	g__Clostridium	s__Clostridium jeddahense
sp7567	sp7567	6.23974	-0.0197765	0.247033	-0.080056	0.936193	0.99865	k__Bacteria	p__Firmicutes	c__Clostridia	o__Clostridiales	f__Clostridiaceae	g__Clostridium	s__Clostridium kluyveri
sp7568	sp7568	65.1148	-1.21985	0.394855	-3.08936	0.00200587	0.046593	k__Bacteria	p__Firmicutes	c__Clostridia	o__Clostridiales	f__Clostridiaceae	g__Clostridium	s__Clostridium leptum CAG:27
sp7569	sp7569	2.35806	0.121161	0.420178	0.288356	0.773074	NA	k__Bacteria	p__Firmicutes	c__Clostridia	o__Clostridiales	f__Clostridiaceae	g__Clostridium	s__Clostridium ljungdahlii
sp7570	sp7570	2.65799	-0.401796	0.350642	-1.14589	0.251842	NA	k__Bacteria	p__Firmicutes	c__Clostridia	o__Clostridiales	f__Clostridiaceae	g__Clostridium	s__Clostridium lundense
sp7571	sp7571	6.61499	0.0112666	0.223345	0.0504446	0.959768	0.99865	k__Bacteria	p__Firmicutes	c__Clostridia	o__Clostridiales	f__Clostridiaceae	g__Clostridium	s__Clostridium magnum
sp7573	sp7573	18.7547	0.080069	0.208156	0.384658	0.700491	0.995136	k__Bacteria	p__Firmicutes	c__Clostridia	o__Clostridiales	f__Clostridiaceae	g__Clostridium	s__Clostridium merdae
sp7574	sp7574	15.8211	0.335427	0.28844	1.1629	0.24487	0.636756	k__Bacteria	p__Firmicutes	c__Clostridia	o__Clostridiales	f__Clostridiaceae	g__Clostridium	s__Clostridium neonatale
sp7575	sp7575	70.7934	-0.0342188	0.524725	-0.0652129	0.948004	0.99865	k__Bacteria	p__Firmicutes	c__Clostridia	o__Clostridiales	f__Clostridiaceae	g__Clostridium	s__Clostridium nexile CAG:348
sp7577	sp7577	14.2067	-0.131988	0.190019	-0.694605	0.487303	0.867006	k__Bacteria	p__Firmicutes	c__Clostridia	o__Clostridiales	f__Clostridiaceae	g__Clostridium	s__Clostridium oryzae
sp7578	sp7578	13.5164	-0.381879	0.399116	-0.95681	0.338663	0.733999	k__Bacteria	p__Firmicutes	c__Clostridia	o__Clostridiales	f__Clostridiaceae	g__Clostridium	s__Clostridium paraputrificum
sp7579	sp7579	9.93756	-0.034329	0.202872	-0.169215	0.865627	0.99865	k__Bacteria	p__Firmicutes	c__Clostridia	o__Clostridiales	f__Clostridiaceae	g__Clostridium	s__Clostridium pasteurianum
sp7580	sp7580	565.77	-0.441585	2.29949	-0.192036	0.847714	0.99865	k__Bacteria	p__Firmicutes	c__Clostridia	o__Clostridiales	f__Clostridiaceae	g__Clostridium	s__Clostridium perfringens
sp7581	sp7581	1375.99	0.234912	0.272916	0.860748	0.389377	0.783802	k__Bacteria	p__Firmicutes	c__Clostridia	o__Clostridiales	f__Clostridiaceae	g__Clostridium	s__Clostridium phoceensis
sp7582	sp7582	7.61986	-0.434475	0.220309	-1.97211	0.048597	0.269745	k__Bacteria	p__Firmicutes	c__Clostridia	o__Clostridiales	f__Clostridiaceae	g__Clostridium	s__Clostridium polynesiense
sp7583	sp7583	6.50172	0.371332	0.282804	1.31304	0.18917	0.569807	k__Bacteria	p__Firmicutes	c__Clostridia	o__Clostridiales	f__Clostridiaceae	g__Clostridium	s__Clostridium puniceum
sp7586	sp7586	8.82352	0.741996	0.341145	2.17501	0.0296291	0.208968	k__Bacteria	p__Firmicutes	c__Clostridia	o__Clostridiales	f__Clostridiaceae	g__Clostridium	s__Clostridium saccharobutylicum
sp7587	sp7587	9.20515	-0.066027	0.273744	-0.2412	0.8094	0.99865	k__Bacteria	p__Firmicutes	c__Clostridia	o__Clostridiales	f__Clostridiaceae	g__Clostridium	s__Clostridium saccharoperbutylacetonicum
sp7588	sp7588	2.60827	-0.0452449	0.442482	-0.102253	0.918556	NA	k__Bacteria	p__Firmicutes	c__Clostridia	o__Clostridiales	f__Clostridiaceae	g__Clostridium	s__Clostridium sartagoforme
sp7589	sp7589	6.94586	1.61427	0.675947	2.38816	0.0169332	0.146517	k__Bacteria	p__Firmicutes	c__Clostridia	o__Clostridiales	f__Clostridiaceae	g__Clostridium	s__Clostridium saudiense
sp7592	sp7592	5.58152	0.38965	0.489016	0.796803	0.425565	0.81547	k__Bacteria	p__Firmicutes	c__Clostridia	o__Clostridiales	f__Clostridiaceae	g__Clostridium	s__Clostridium septicum
sp7593	sp7593	58.2173	0.915939	0.61838	1.48119	0.138556	0.47757	k__Bacteria	p__Firmicutes	c__Clostridia	o__Clostridiales	f__Clostridiaceae	g__Clostridium	s__Clostridium sp. 1_1_41A1FAA
sp7594	sp7594	13.557	-0.132113	0.240384	-0.549589	0.582601	0.929812	k__Bacteria	p__Firmicutes	c__Clostridia	o__Clostridiales	f__Clostridiaceae	g__Clostridium	s__Clostridium sp. 12(A)
sp7595	sp7595	83.6037	0.176322	2.7191	0.0648457	0.948297	0.99865	k__Bacteria	p__Firmicutes	c__Clostridia	o__Clostridiales	f__Clostridiaceae	g__Clostridium	s__Clostridium sp. 26_21
sp7596	sp7596	460.608	0.514897	3.17098	0.162378	0.871008	0.99865	k__Bacteria	p__Firmicutes	c__Clostridia	o__Clostridiales	f__Clostridiaceae	g__Clostridium	s__Clostridium sp. 26_22
sp7597	sp7597	285.366	-0.0212573	0.6644	-0.0319948	0.974476	0.99865	k__Bacteria	p__Firmicutes	c__Clostridia	o__Clostridiales	f__Clostridiaceae	g__Clostridium	s__Clostridium sp. 27_14
sp7598	sp7598	33.1808	-0.0236483	0.876816	-0.0269707	0.978483	0.99865	k__Bacteria	p__Firmicutes	c__Clostridia	o__Clostridiales	f__Clostridiaceae	g__Clostridium	s__Clostridium sp. 28_12
sp7599	sp7599	16.7925	0.398953	0.82295	0.484785	0.627829	0.962461	k__Bacteria	p__Firmicutes	c__Clostridia	o__Clostridiales	f__Clostridiaceae	g__Clostridium	s__Clostridium sp. 28_17
sp7600	sp7600	105.967	0.682917	0.665494	1.02618	0.304806	0.70171	k__Bacteria	p__Firmicutes	c__Clostridia	o__Clostridiales	f__Clostridiaceae	g__Clostridium	s__Clostridium sp. 29_15
sp7601	sp7601	573.696	0.516838	0.599242	0.862487	0.38842	0.783802	k__Bacteria	p__Firmicutes	c__Clostridia	o__Clostridiales	f__Clostridiaceae	g__Clostridium	s__Clostridium sp. 42_12
sp7602	sp7602	74.8613	1.34541	0.484322	2.77792	0.00547087	0.0841097	k__Bacteria	p__Firmicutes	c__Clostridia	o__Clostridiales	f__Clostridiaceae	g__Clostridium	s__Clostridium sp. 44_14
sp7603	sp7603	9.17513	-0.17388	0.454513	-0.382563	0.702044	0.995136	k__Bacteria	p__Firmicutes	c__Clostridia	o__Clostridiales	f__Clostridiaceae	g__Clostridium	s__Clostridium sp. 7_2_43FAA
sp7604	sp7604	94.2117	-0.292932	0.318402	-0.920007	0.357569	0.754246	k__Bacteria	p__Firmicutes	c__Clostridia	o__Clostridiales	f__Clostridiaceae	g__Clostridium	s__Clostridium sp. 7_3_54FAA
sp7605	sp7605	6.60018	0.0636703	0.453012	0.140549	0.888226	0.99865	k__Bacteria	p__Firmicutes	c__Clostridia	o__Clostridiales	f__Clostridiaceae	g__Clostridium	s__Clostridium sp. Ade.TY
sp7606	sp7606	5.93162	-0.101901	0.245349	-0.415331	0.6779	0.992921	k__Bacteria	p__Firmicutes	c__Clostridia	o__Clostridiales	f__Clostridiaceae	g__Clostridium	s__Clostridium sp. ASBs410
sp7607	sp7607	26.2574	-0.0500158	0.172354	-0.290192	0.77167	0.99865	k__Bacteria	p__Firmicutes	c__Clostridia	o__Clostridiales	f__Clostridiaceae	g__Clostridium	s__Clostridium sp. ASF356
sp7608	sp7608	89.0104	-0.12452	0.170229	-0.731486	0.464483	0.851442	k__Bacteria	p__Firmicutes	c__Clostridia	o__Clostridiales	f__Clostridiaceae	g__Clostridium	s__Clostridium sp. ASF502
sp7609	sp7609	2068.57	-0.15323	2.25746	-0.0678771	0.945884	0.99865	k__Bacteria	p__Firmicutes	c__Clostridia	o__Clostridiales	f__Clostridiaceae	g__Clostridium	s__Clostridium sp. AT4
sp7611	sp7611	35.6144	0.0313064	0.283781	0.110319	0.912156	0.99865	k__Bacteria	p__Firmicutes	c__Clostridia	o__Clostridiales	f__Clostridiaceae	g__Clostridium	s__Clostridium sp. ATCC 29733
sp7612	sp7612	237.831	-0.347055	0.167375	-2.07351	0.0381245	0.239624	k__Bacteria	p__Firmicutes	c__Clostridia	o__Clostridiales	f__Clostridiaceae	g__Clostridium	s__Clostridium sp. ATCC BAA-442
sp7613	sp7613	39.4806	0.106379	0.339889	0.312981	0.754295	0.99865	k__Bacteria	p__Firmicutes	c__Clostridia	o__Clostridiales	f__Clostridiaceae	g__Clostridium	s__Clostridium sp. Bc-iso-3
sp7615	sp7615	2.8658	0.223276	0.423203	0.527586	0.597787	NA	k__Bacteria	p__Firmicutes	c__Clostridia	o__Clostridiales	f__Clostridiaceae	g__Clostridium	s__Clostridium sp. BL8
sp7616	sp7616	3.45985	-0.438371	0.372315	-1.17742	0.239028	0.633391	k__Bacteria	p__Firmicutes	c__Clostridia	o__Clostridiales	f__Clostridiaceae	g__Clostridium	s__Clostridium sp. BNL1100
sp7617	sp7617	152.112	-0.479872	0.304083	-1.5781	0.114544	0.418427	k__Bacteria	p__Firmicutes	c__Clostridia	o__Clostridiales	f__Clostridiaceae	g__Clostridium	s__Clostridium sp. BR31
sp7618	sp7618	61.9486	-0.149849	0.128086	-1.16991	0.242037	0.634826	k__Bacteria	p__Firmicutes	c__Clostridia	o__Clostridiales	f__Clostridiaceae	g__Clostridium	s__Clostridium sp. C105KSO13
sp7619	sp7619	20.992	-0.143839	0.305834	-0.470317	0.638129	0.968983	k__Bacteria	p__Firmicutes	c__Clostridia	o__Clostridiales	f__Clostridiaceae	g__Clostridium	s__Clostridium sp. C105KSO14
sp7620	sp7620	21.3269	-0.376749	0.215182	-1.75084	0.0799741	0.354876	k__Bacteria	p__Firmicutes	c__Clostridia	o__Clostridiales	f__Clostridiaceae	g__Clostridium	s__Clostridium sp. C105KSO15
sp7621	sp7621	3.82787	-0.0281223	0.542401	-0.0518478	0.95865	0.99865	k__Bacteria	p__Firmicutes	c__Clostridia	o__Clostridiales	f__Clostridiaceae	g__Clostridium	s__Clostridium sp. C8
sp7623	sp7623	7.44483	-1.9753	0.720263	-2.74247	0.00609794	0.0886482	k__Bacteria	p__Firmicutes	c__Clostridia	o__Clostridiales	f__Clostridiaceae	g__Clostridium	s__Clostridium sp. CAG:1000
sp7624	sp7624	131.127	0.185811	0.272889	0.680904	0.495932	0.871849	k__Bacteria	p__Firmicutes	c__Clostridia	o__Clostridiales	f__Clostridiaceae	g__Clostridium	s__Clostridium sp. CAG:1013
sp7625	sp7625	154.988	-0.659485	0.444705	-1.48297	0.138082	0.477476	k__Bacteria	p__Firmicutes	c__Clostridia	o__Clostridiales	f__Clostridiaceae	g__Clostridium	s__Clostridium sp. CAG:1024
sp7626	sp7626	92.0583	-0.0914368	3.17181	-0.028828	0.977002	0.99865	k__Bacteria	p__Firmicutes	c__Clostridia	o__Clostridiales	f__Clostridiaceae	g__Clostridium	s__Clostridium sp. CAG:1193
sp7627	sp7627	6.1019	-1.42552	0.553729	-2.57441	0.0100411	0.113534	k__Bacteria	p__Firmicutes	c__Clostridia	o__Clostridiales	f__Clostridiaceae	g__Clostridium	s__Clostridium sp. CAG:1219
sp7628	sp7628	147.107	0.393988	0.605392	0.650798	0.515177	0.884994	k__Bacteria	p__Firmicutes	c__Clostridia	o__Clostridiales	f__Clostridiaceae	g__Clostridium	s__Clostridium sp. CAG:122
sp7629	sp7629	229.056	0.272156	0.524614	0.518775	0.603918	0.948167	k__Bacteria	p__Firmicutes	c__Clostridia	o__Clostridiales	f__Clostridiaceae	g__Clostridium	s__Clostridium sp. CAG:12237_41
sp7630	sp7630	8950.73	0.586386	3.7292	0.157242	0.875054	0.99865	k__Bacteria	p__Firmicutes	c__Clostridia	o__Clostridiales	f__Clostridiaceae	g__Clostridium	s__Clostridium sp. CAG:127
sp7631	sp7631	2927.36	0.926879	3.72946	0.248529	0.803725	0.99865	k__Bacteria	p__Firmicutes	c__Clostridia	o__Clostridiales	f__Clostridiaceae	g__Clostridium	s__Clostridium sp. CAG:138
sp7632	sp7632	18.0805	-0.524225	0.306797	-1.7087	0.0875057	0.367386	k__Bacteria	p__Firmicutes	c__Clostridia	o__Clostridiales	f__Clostridiaceae	g__Clostridium	s__Clostridium sp. CAG:149
sp7633	sp7633	464.581	-0.208398	0.642818	-0.324194	0.745791	0.99865	k__Bacteria	p__Firmicutes	c__Clostridia	o__Clostridiales	f__Clostridiaceae	g__Clostridium	s__Clostridium sp. CAG:167
sp7634	sp7634	1743.84	-0.210416	0.555852	-0.378547	0.705024	0.995136	k__Bacteria	p__Firmicutes	c__Clostridia	o__Clostridiales	f__Clostridiaceae	g__Clostridium	s__Clostridium sp. CAG:169
sp7635	sp7635	2369.7	1.02262	0.744385	1.37377	0.169513	0.540739	k__Bacteria	p__Firmicutes	c__Clostridia	o__Clostridiales	f__Clostridiaceae	g__Clostridium	s__Clostridium sp. CAG:217
sp7636	sp7636	261.548	0.919863	0.660424	1.39284	0.163669	0.530744	k__Bacteria	p__Firmicutes	c__Clostridia	o__Clostridiales	f__Clostridiaceae	g__Clostridium	s__Clostridium sp. CAG:217_53_7
sp7637	sp7637	735.401	1.04539	0.667169	1.5669	0.117138	0.424208	k__Bacteria	p__Firmicutes	c__Clostridia	o__Clostridiales	f__Clostridiaceae	g__Clostridium	s__Clostridium sp. CAG:221
sp7638	sp7638	1463.24	-1.44463	0.653162	-2.21175	0.026984	0.200262	k__Bacteria	p__Firmicutes	c__Clostridia	o__Clostridiales	f__Clostridiaceae	g__Clostridium	s__Clostridium sp. CAG:226
sp7639	sp7639	392.746	0.391978	0.575037	0.681658	0.495455	0.871849	k__Bacteria	p__Firmicutes	c__Clostridia	o__Clostridiales	f__Clostridiaceae	g__Clostridium	s__Clostridium sp. CAG:230
sp7640	sp7640	32.1529	0.0353439	0.472747	0.074763	0.940403	0.99865	k__Bacteria	p__Firmicutes	c__Clostridia	o__Clostridiales	f__Clostridiaceae	g__Clostridium	s__Clostridium sp. CAG:242
sp7641	sp7641	237.728	-0.0107406	2.76985	-0.00387767	0.996906	0.99865	k__Bacteria	p__Firmicutes	c__Clostridia	o__Clostridiales	f__Clostridiaceae	g__Clostridium	s__Clostridium sp. CAG:245
sp7642	sp7642	337.242	0.0863076	0.604255	0.142833	0.886422	0.99865	k__Bacteria	p__Firmicutes	c__Clostridia	o__Clostridiales	f__Clostridiaceae	g__Clostridium	s__Clostridium sp. CAG:245_30_32
sp7643	sp7643	580.307	0.0328348	1.9255	0.0170526	0.986395	0.99865	k__Bacteria	p__Firmicutes	c__Clostridia	o__Clostridiales	f__Clostridiaceae	g__Clostridium	s__Clostridium sp. CAG:253
sp7644	sp7644	273.072	2.29145	0.709102	3.23148	0.0012315	0.0360508	k__Bacteria	p__Firmicutes	c__Clostridia	o__Clostridiales	f__Clostridiaceae	g__Clostridium	s__Clostridium sp. CAG:264
sp7645	sp7645	139.31	0.793398	0.648199	1.224	0.220951	0.607685	k__Bacteria	p__Firmicutes	c__Clostridia	o__Clostridiales	f__Clostridiaceae	g__Clostridium	s__Clostridium sp. CAG:265
sp7646	sp7646	662.799	0.283063	3.73142	0.0758593	0.939531	0.99865	k__Bacteria	p__Firmicutes	c__Clostridia	o__Clostridiales	f__Clostridiaceae	g__Clostridium	s__Clostridium sp. CAG:269
sp7647	sp7647	204.568	1.1034	2.18123	0.505861	0.612954	0.954581	k__Bacteria	p__Firmicutes	c__Clostridia	o__Clostridiales	f__Clostridiaceae	g__Clostridium	s__Clostridium sp. CAG:273
sp7648	sp7648	155.339	1.59675	0.458583	3.48193	0.000497808	0.0174396	k__Bacteria	p__Firmicutes	c__Clostridia	o__Clostridiales	f__Clostridiaceae	g__Clostridium	s__Clostridium sp. CAG:277
sp7649	sp7649	64.0081	-0.0784929	2.03711	-0.0385315	0.969264	0.99865	k__Bacteria	p__Firmicutes	c__Clostridia	o__Clostridiales	f__Clostridiaceae	g__Clostridium	s__Clostridium sp. CAG:288
sp7650	sp7650	431.543	-1.05898	0.574306	-1.84394	0.0651924	0.31297	k__Bacteria	p__Firmicutes	c__Clostridia	o__Clostridiales	f__Clostridiaceae	g__Clostridium	s__Clostridium sp. CAG:299
sp7651	sp7651	305.147	0.166025	3.74226	0.0443649	0.964614	0.99865	k__Bacteria	p__Firmicutes	c__Clostridia	o__Clostridiales	f__Clostridiaceae	g__Clostridium	s__Clostridium sp. CAG:302
sp7652	sp7652	33.9385	0.699787	2.37913	0.294136	0.768654	0.99865	k__Bacteria	p__Firmicutes	c__Clostridia	o__Clostridiales	f__Clostridiaceae	g__Clostridium	s__Clostridium sp. CAG:306
sp7653	sp7653	186.257	0.659531	3.74873	0.175935	0.860345	0.99865	k__Bacteria	p__Firmicutes	c__Clostridia	o__Clostridiales	f__Clostridiaceae	g__Clostridium	s__Clostridium sp. CAG:307
sp7654	sp7654	181.925	-1.52128	0.635333	-2.39446	0.0166449	0.145184	k__Bacteria	p__Firmicutes	c__Clostridia	o__Clostridiales	f__Clostridiaceae	g__Clostridium	s__Clostridium sp. CAG:307_30_263
sp7655	sp7655	1149.81	0.650738	3.73136	0.174397	0.861553	0.99865	k__Bacteria	p__Firmicutes	c__Clostridia	o__Clostridiales	f__Clostridiaceae	g__Clostridium	s__Clostridium sp. CAG:343
sp7656	sp7656	253.965	1.40717	0.843665	1.66793	0.0953298	0.382932	k__Bacteria	p__Firmicutes	c__Clostridia	o__Clostridiales	f__Clostridiaceae	g__Clostridium	s__Clostridium sp. CAG:349
sp7657	sp7657	35.952	0.750237	0.816425	0.918929	0.358133	0.754246	k__Bacteria	p__Firmicutes	c__Clostridia	o__Clostridiales	f__Clostridiaceae	g__Clostridium	s__Clostridium sp. CAG:349_48_7
sp7658	sp7658	41.3383	0.434095	0.511232	0.849117	0.395816	0.791192	k__Bacteria	p__Firmicutes	c__Clostridia	o__Clostridiales	f__Clostridiaceae	g__Clostridium	s__Clostridium sp. CAG:352
sp7659	sp7659	241.948	1.15964	3.73599	0.310398	0.756259	0.99865	k__Bacteria	p__Firmicutes	c__Clostridia	o__Clostridiales	f__Clostridiaceae	g__Clostridium	s__Clostridium sp. CAG:354
sp7660	sp7660	410.681	0.915539	3.7356	0.245085	0.806391	0.99865	k__Bacteria	p__Firmicutes	c__Clostridia	o__Clostridiales	f__Clostridiaceae	g__Clostridium	s__Clostridium sp. CAG:354_28_25
sp7661	sp7661	56.4572	-0.364449	0.831713	-0.438191	0.661248	0.984043	k__Bacteria	p__Firmicutes	c__Clostridia	o__Clostridiales	f__Clostridiaceae	g__Clostridium	s__Clostridium sp. CAG:356
sp7662	sp7662	99.3259	-0.154449	2.22248	-0.0694938	0.944597	0.99865	k__Bacteria	p__Firmicutes	c__Clostridia	o__Clostridiales	f__Clostridiaceae	g__Clostridium	s__Clostridium sp. CAG:389
sp7663	sp7663	75.3318	1.79745	0.376841	4.76979	1.84419e-06	0.000437893	k__Bacteria	p__Firmicutes	c__Clostridia	o__Clostridiales	f__Clostridiaceae	g__Clostridium	s__Clostridium sp. CAG:411
sp7664	sp7664	783.367	0.0778911	0.560135	0.139058	0.889404	0.99865	k__Bacteria	p__Firmicutes	c__Clostridia	o__Clostridiales	f__Clostridiaceae	g__Clostridium	s__Clostridium sp. CAG:413
sp7665	sp7665	32.2237	-1.35996	0.725802	-1.87374	0.0609663	0.304286	k__Bacteria	p__Firmicutes	c__Clostridia	o__Clostridiales	f__Clostridiaceae	g__Clostridium	s__Clostridium sp. CAG:417
sp7666	sp7666	4129.44	-0.299458	0.362382	-0.826359	0.4086	0.804774	k__Bacteria	p__Firmicutes	c__Clostridia	o__Clostridiales	f__Clostridiaceae	g__Clostridium	s__Clostridium sp. CAG:43
sp7667	sp7667	189.166	-0.0169967	3.73793	-0.0045471	0.996372	0.99865	k__Bacteria	p__Firmicutes	c__Clostridia	o__Clostridiales	f__Clostridiaceae	g__Clostridium	s__Clostridium sp. CAG:433
sp7668	sp7668	295.938	-0.193999	3.09522	-0.0626769	0.950024	0.99865	k__Bacteria	p__Firmicutes	c__Clostridia	o__Clostridiales	f__Clostridiaceae	g__Clostridium	s__Clostridium sp. CAG:440
sp7669	sp7669	109.436	-0.164525	0.452926	-0.36325	0.716418	0.99865	k__Bacteria	p__Firmicutes	c__Clostridia	o__Clostridiales	f__Clostridiaceae	g__Clostridium	s__Clostridium sp. CAG:448
sp7670	sp7670	144.642	-0.240936	2.2227	-0.108398	0.91368	0.99865	k__Bacteria	p__Firmicutes	c__Clostridia	o__Clostridiales	f__Clostridiaceae	g__Clostridium	s__Clostridium sp. CAG:451
sp7671	sp7671	174.645	3.54524	0.765788	4.62953	3.66489e-06	0.000711989	k__Bacteria	p__Firmicutes	c__Clostridia	o__Clostridiales	f__Clostridiaceae	g__Clostridium	s__Clostridium sp. CAG:452
sp7672	sp7672	23.5834	-1.62493	0.652881	-2.48886	0.0128152	0.12389	k__Bacteria	p__Firmicutes	c__Clostridia	o__Clostridiales	f__Clostridiaceae	g__Clostridium	s__Clostridium sp. CAG:465
sp7673	sp7673	18.9322	0.660349	0.824318	0.801084	0.423083	0.81453	k__Bacteria	p__Firmicutes	c__Clostridia	o__Clostridiales	f__Clostridiaceae	g__Clostridium	s__Clostridium sp. CAG:470
sp7674	sp7674	124.004	-0.237288	2.19623	-0.108043	0.913961	0.99865	k__Bacteria	p__Firmicutes	c__Clostridia	o__Clostridiales	f__Clostridiaceae	g__Clostridium	s__Clostridium sp. CAG:492
sp7675	sp7675	3.79925	0.0481955	0.642991	0.0749552	0.94025	0.99865	k__Bacteria	p__Firmicutes	c__Clostridia	o__Clostridiales	f__Clostridiaceae	g__Clostridium	s__Clostridium sp. CAG:505
sp7676	sp7676	495.69	0.678435	3.73631	0.181579	0.855913	0.99865	k__Bacteria	p__Firmicutes	c__Clostridia	o__Clostridiales	f__Clostridiaceae	g__Clostridium	s__Clostridium sp. CAG:508
sp7677	sp7677	964.612	0.0938466	2.38494	0.0393497	0.968612	0.99865	k__Bacteria	p__Firmicutes	c__Clostridia	o__Clostridiales	f__Clostridiaceae	g__Clostridium	s__Clostridium sp. CAG:510
sp7678	sp7678	44.3194	-1.5531	0.966743	-1.60653	0.108157	0.410251	k__Bacteria	p__Firmicutes	c__Clostridia	o__Clostridiales	f__Clostridiaceae	g__Clostridium	s__Clostridium sp. CAG:524
sp7679	sp7679	754.933	-0.478541	3.75066	-0.127588	0.898475	0.99865	k__Bacteria	p__Firmicutes	c__Clostridia	o__Clostridiales	f__Clostridiaceae	g__Clostridium	s__Clostridium sp. CAG:533
sp7680	sp7680	122.373	-2.04625	0.53873	-3.79828	0.000145705	0.00862076	k__Bacteria	p__Firmicutes	c__Clostridia	o__Clostridiales	f__Clostridiaceae	g__Clostridium	s__Clostridium sp. CAG:557
sp7681	sp7681	156.335	1.09433	2.10033	0.521025	0.602349	0.946485	k__Bacteria	p__Firmicutes	c__Clostridia	o__Clostridiales	f__Clostridiaceae	g__Clostridium	s__Clostridium sp. CAG:567
sp7682	sp7682	128.208	0.343557	3.17976	0.108045	0.91396	0.99865	k__Bacteria	p__Firmicutes	c__Clostridia	o__Clostridiales	f__Clostridiaceae	g__Clostridium	s__Clostridium sp. CAG:568
sp7683	sp7683	302.396	-1.82581	0.663262	-2.75278	0.00590923	0.0876945	k__Bacteria	p__Firmicutes	c__Clostridia	o__Clostridiales	f__Clostridiaceae	g__Clostridium	s__Clostridium sp. CAG:571
sp7684	sp7684	47.2703	0.0773672	0.66541	0.11627	0.907438	0.99865	k__Bacteria	p__Firmicutes	c__Clostridia	o__Clostridiales	f__Clostridiaceae	g__Clostridium	s__Clostridium sp. CAG:575
sp7685	sp7685	1477.43	-0.217312	0.462015	-0.470358	0.638099	0.968983	k__Bacteria	p__Firmicutes	c__Clostridia	o__Clostridiales	f__Clostridiaceae	g__Clostridium	s__Clostridium sp. CAG:58
sp7686	sp7686	205.71	2.3128	0.439416	5.26335	1.41452e-07	6.04567e-05	k__Bacteria	p__Firmicutes	c__Clostridia	o__Clostridiales	f__Clostridiaceae	g__Clostridium	s__Clostridium sp. CAG:590
sp7687	sp7687	114.859	-0.591179	2.87213	-0.205833	0.836921	0.99865	k__Bacteria	p__Firmicutes	c__Clostridia	o__Clostridiales	f__Clostridiaceae	g__Clostridium	s__Clostridium sp. CAG:594
sp7688	sp7688	28.5968	-0.549033	2.02067	-0.271709	0.785846	0.99865	k__Bacteria	p__Firmicutes	c__Clostridia	o__Clostridiales	f__Clostridiaceae	g__Clostridium	s__Clostridium sp. CAG:609
sp7689	sp7689	807.752	0.978603	0.549714	1.78021	0.0750424	0.341693	k__Bacteria	p__Firmicutes	c__Clostridia	o__Clostridiales	f__Clostridiaceae	g__Clostridium	s__Clostridium sp. CAG:62
sp7690	sp7690	478.839	0.950148	0.560291	1.69581	0.0899218	0.370256	k__Bacteria	p__Firmicutes	c__Clostridia	o__Clostridiales	f__Clostridiaceae	g__Clostridium	s__Clostridium sp. CAG:62_40_43
sp7691	sp7691	526.909	-1.26966	3.75044	-0.338537	0.734959	0.99865	k__Bacteria	p__Firmicutes	c__Clostridia	o__Clostridiales	f__Clostridiaceae	g__Clostridium	s__Clostridium sp. CAG:628
sp7692	sp7692	225.064	1.47878	0.475615	3.1092	0.00187595	0.0445514	k__Bacteria	p__Firmicutes	c__Clostridia	o__Clostridiales	f__Clostridiaceae	g__Clostridium	s__Clostridium sp. CAG:632
sp7693	sp7693	103.914	-0.358453	0.290205	-1.23517	0.216766	0.601995	k__Bacteria	p__Firmicutes	c__Clostridia	o__Clostridiales	f__Clostridiaceae	g__Clostridium	s__Clostridium sp. CAG:678
sp7694	sp7694	4490.49	-0.411118	0.431432	-0.952915	0.340633	0.737521	k__Bacteria	p__Firmicutes	c__Clostridia	o__Clostridiales	f__Clostridiaceae	g__Clostridium	s__Clostridium sp. CAG:7
sp7695	sp7695	75.6388	-0.233345	2.26606	-0.102974	0.917984	0.99865	k__Bacteria	p__Firmicutes	c__Clostridia	o__Clostridiales	f__Clostridiaceae	g__Clostridium	s__Clostridium sp. CAG:710
sp7696	sp7696	15.4396	0.798968	2.07082	0.385822	0.699628	0.995136	k__Bacteria	p__Firmicutes	c__Clostridia	o__Clostridiales	f__Clostridiaceae	g__Clostridium	s__Clostridium sp. CAG:715
sp7697	sp7697	3.90768	1.96073	0.998859	1.96297	0.0496501	0.274075	k__Bacteria	p__Firmicutes	c__Clostridia	o__Clostridiales	f__Clostridiaceae	g__Clostridium	s__Clostridium sp. CAG:729
sp7698	sp7698	1072.9	0.494206	0.607024	0.814146	0.415561	0.80953	k__Bacteria	p__Firmicutes	c__Clostridia	o__Clostridiales	f__Clostridiaceae	g__Clostridium	s__Clostridium sp. CAG:75
sp7699	sp7699	20.2962	-2.19627	0.744552	-2.94979	0.00317986	0.0606729	k__Bacteria	p__Firmicutes	c__Clostridia	o__Clostridiales	f__Clostridiaceae	g__Clostridium	s__Clostridium sp. CAG:762
sp7700	sp7700	144.052	0.835809	3.74799	0.223002	0.823534	0.99865	k__Bacteria	p__Firmicutes	c__Clostridia	o__Clostridiales	f__Clostridiaceae	g__Clostridium	s__Clostridium sp. CAG:768
sp7701	sp7701	255.494	0.0733894	2.41789	0.0303527	0.975786	0.99865	k__Bacteria	p__Firmicutes	c__Clostridia	o__Clostridiales	f__Clostridiaceae	g__Clostridium	s__Clostridium sp. CAG:780
sp7702	sp7702	27.651	0.455002	0.617425	0.736934	0.461162	0.849006	k__Bacteria	p__Firmicutes	c__Clostridia	o__Clostridiales	f__Clostridiaceae	g__Clostridium	s__Clostridium sp. CAG:793
sp7703	sp7703	334.881	0.561456	2.98034	0.188386	0.850574	0.99865	k__Bacteria	p__Firmicutes	c__Clostridia	o__Clostridiales	f__Clostridiaceae	g__Clostridium	s__Clostridium sp. CAG:798
sp7704	sp7704	133.299	0.0668975	0.267967	0.249648	0.802859	0.99865	k__Bacteria	p__Firmicutes	c__Clostridia	o__Clostridiales	f__Clostridiaceae	g__Clostridium	s__Clostridium sp. CAG:81
sp7705	sp7705	179.625	-0.55834	3.75245	-0.148793	0.881717	0.99865	k__Bacteria	p__Firmicutes	c__Clostridia	o__Clostridiales	f__Clostridiaceae	g__Clostridium	s__Clostridium sp. CAG:813
sp7706	sp7706	1026.34	0.856578	0.540165	1.58577	0.112792	0.41557	k__Bacteria	p__Firmicutes	c__Clostridia	o__Clostridiales	f__Clostridiaceae	g__Clostridium	s__Clostridium sp. CAG:91
sp7707	sp7707	718.226	0.0944295	3.74026	0.0252468	0.979858	0.99865	k__Bacteria	p__Firmicutes	c__Clostridia	o__Clostridiales	f__Clostridiaceae	g__Clostridium	s__Clostridium sp. CAG:914
sp7708	sp7708	26.4306	-2.26445	0.634225	-3.57042	0.000356413	0.01409	k__Bacteria	p__Firmicutes	c__Clostridia	o__Clostridiales	f__Clostridiaceae	g__Clostridium	s__Clostridium sp. CAG:921
sp7709	sp7709	232.147	-0.585511	0.385701	-1.51804	0.129004	0.45492	k__Bacteria	p__Firmicutes	c__Clostridia	o__Clostridiales	f__Clostridiaceae	g__Clostridium	s__Clostridium sp. CAG:964
sp7710	sp7710	38.8533	-0.00171008	3.70374	-0.000461718	0.999632	0.999897	k__Bacteria	p__Firmicutes	c__Clostridia	o__Clostridiales	f__Clostridiaceae	g__Clostridium	s__Clostridium sp. CAG:967
sp7622	sp7622	7.86952	1.02034	0.787441	1.29576	0.195057	0.57733	k__Bacteria	p__Firmicutes	c__Clostridia	o__Clostridiales	f__Clostridiaceae	g__Clostridium	s__Clostridium sp. CAG_433_25_7
sp7711	sp7711	13.193	0.627455	0.492871	1.27306	0.202996	0.58784	k__Bacteria	p__Firmicutes	c__Clostridia	o__Clostridiales	f__Clostridiaceae	g__Clostridium	s__Clostridium sp. CL-2
sp7712	sp7712	10.2558	0.0322061	0.182286	0.176679	0.859761	0.99865	k__Bacteria	p__Firmicutes	c__Clostridia	o__Clostridiales	f__Clostridiaceae	g__Clostridium	s__Clostridium sp. CL-6
sp7713	sp7713	27.8299	-0.25619	0.21814	-1.17443	0.240225	0.633391	k__Bacteria	p__Firmicutes	c__Clostridia	o__Clostridiales	f__Clostridiaceae	g__Clostridium	s__Clostridium sp. D5
sp7714	sp7714	3.88568	0.388682	0.286441	1.35693	0.174802	0.550961	k__Bacteria	p__Firmicutes	c__Clostridia	o__Clostridiales	f__Clostridiaceae	g__Clostridium	s__Clostridium sp. DL-VIII
sp7715	sp7715	3.05887	0.510501	0.273805	1.86447	0.0622561	0.308103	k__Bacteria	p__Firmicutes	c__Clostridia	o__Clostridiales	f__Clostridiaceae	g__Clostridium	s__Clostridium sp. DMHC 10
sp7717	sp7717	4.45531	0.220072	0.405615	0.542563	0.58743	0.932644	k__Bacteria	p__Firmicutes	c__Clostridia	o__Clostridiales	f__Clostridiaceae	g__Clostridium	s__Clostridium sp. DSM 4029
sp7718	sp7718	19.769	0.733663	0.407105	1.80215	0.0715225	0.331934	k__Bacteria	p__Firmicutes	c__Clostridia	o__Clostridiales	f__Clostridiaceae	g__Clostridium	s__Clostridium sp. DSM 8431
sp7721	sp7721	27.7325	-0.316337	0.251144	-1.25958	0.207821	0.592861	k__Bacteria	p__Firmicutes	c__Clostridia	o__Clostridiales	f__Clostridiaceae	g__Clostridium	s__Clostridium sp. FS41
sp7722	sp7722	17.3157	-0.466454	0.341846	-1.36452	0.172405	0.545821	k__Bacteria	p__Firmicutes	c__Clostridia	o__Clostridiales	f__Clostridiaceae	g__Clostridium	s__Clostridium sp. HGF2
sp7723	sp7723	4.59558	-0.362779	0.311959	-1.1629	0.244868	0.636756	k__Bacteria	p__Firmicutes	c__Clostridia	o__Clostridiales	f__Clostridiaceae	g__Clostridium	s__Clostridium sp. HMP27
sp7725	sp7725	3.39721	-0.905777	0.563996	-1.606	0.108274	0.410251	k__Bacteria	p__Firmicutes	c__Clostridia	o__Clostridiales	f__Clostridiaceae	g__Clostridium	s__Clostridium sp. HMSC19A11
sp7734	sp7734	145.372	-0.418092	0.254092	-1.64543	0.0998802	0.395052	k__Bacteria	p__Firmicutes	c__Clostridia	o__Clostridiales	f__Clostridiaceae	g__Clostridium	s__Clostridium sp. KLE 1755
sp7735	sp7735	23.1989	-0.0857484	0.161273	-0.531697	0.594936	0.940136	k__Bacteria	p__Firmicutes	c__Clostridia	o__Clostridiales	f__Clostridiaceae	g__Clostridium	s__Clostridium sp. KNHs205
sp7736	sp7736	37.8376	-0.0101967	0.170817	-0.0596939	0.952399	0.99865	k__Bacteria	p__Firmicutes	c__Clostridia	o__Clostridiales	f__Clostridiaceae	g__Clostridium	s__Clostridium sp. KNHs209
sp7737	sp7737	16.5748	-0.0914549	0.257016	-0.355833	0.721965	0.99865	k__Bacteria	p__Firmicutes	c__Clostridia	o__Clostridiales	f__Clostridiaceae	g__Clostridium	s__Clostridium sp. KNHs214
sp7738	sp7738	1728.21	-1.63657	0.567008	-2.88632	0.0038977	0.0688379	k__Bacteria	p__Firmicutes	c__Clostridia	o__Clostridiales	f__Clostridiaceae	g__Clostridium	s__Clostridium sp. L2-50
sp7740	sp7740	3.11591	-0.269743	0.351213	-0.768033	0.442468	0.830655	k__Bacteria	p__Firmicutes	c__Clostridia	o__Clostridiales	f__Clostridiaceae	g__Clostridium	s__Clostridium sp. LF2
sp7741	sp7741	556.989	-0.38149	0.140377	-2.71761	0.0065755	0.0913246	k__Bacteria	p__Firmicutes	c__Clostridia	o__Clostridiales	f__Clostridiaceae	g__Clostridium	s__Clostridium sp. M62/1
sp7742	sp7742	5.29338	0.269647	0.299674	0.899799	0.368227	0.76333	k__Bacteria	p__Firmicutes	c__Clostridia	o__Clostridiales	f__Clostridiaceae	g__Clostridium	s__Clostridium sp. Maddingley MBC34-26
sp7743	sp7743	10.8078	-0.267191	0.438725	-0.609016	0.542514	0.912013	k__Bacteria	p__Firmicutes	c__Clostridia	o__Clostridiales	f__Clostridiaceae	g__Clostridium	s__Clostridium sp. Marseille-P2414
sp7744	sp7744	52.0159	0.00337734	0.170859	0.0197669	0.984229	0.99865	k__Bacteria	p__Firmicutes	c__Clostridia	o__Clostridiales	f__Clostridiaceae	g__Clostridium	s__Clostridium sp. Marseille-P2415
sp7745	sp7745	3.37805	-0.328226	0.448797	-0.731346	0.464568	0.851442	k__Bacteria	p__Firmicutes	c__Clostridia	o__Clostridiales	f__Clostridiaceae	g__Clostridium	s__Clostridium sp. Marseille-P2434
sp7746	sp7746	31.9007	-0.301952	0.225498	-1.33904	0.180556	0.557526	k__Bacteria	p__Firmicutes	c__Clostridia	o__Clostridiales	f__Clostridiaceae	g__Clostridium	s__Clostridium sp. Marseille-P2538
sp7747	sp7747	35.4663	0.10459	0.131258	0.796829	0.42555	0.81547	k__Bacteria	p__Firmicutes	c__Clostridia	o__Clostridiales	f__Clostridiaceae	g__Clostridium	s__Clostridium sp. Marseille-P299
sp7748	sp7748	130.817	-0.198638	0.174409	-1.13892	0.254736	0.644992	k__Bacteria	p__Firmicutes	c__Clostridia	o__Clostridiales	f__Clostridiaceae	g__Clostridium	s__Clostridium sp. Marseille-P3244
sp7751	sp7751	6.90743	0.113288	0.256333	0.441957	0.65852	0.980667	k__Bacteria	p__Firmicutes	c__Clostridia	o__Clostridiales	f__Clostridiaceae	g__Clostridium	s__Clostridium sp. MSTE9
sp7752	sp7752	1.75029	-0.0539931	0.374113	-0.144323	0.885246	NA	k__Bacteria	p__Firmicutes	c__Clostridia	o__Clostridiales	f__Clostridiaceae	g__Clostridium	s__Clostridium sp. mt5
sp7753	sp7753	6.64344	0.0922159	0.232734	0.396229	0.691936	0.995136	k__Bacteria	p__Firmicutes	c__Clostridia	o__Clostridiales	f__Clostridiaceae	g__Clostridium	s__Clostridium sp. N3C
sp7755	sp7755	5.42913	0.636092	0.393552	1.61628	0.106033	0.407126	k__Bacteria	p__Firmicutes	c__Clostridia	o__Clostridiales	f__Clostridiaceae	g__Clostridium	s__Clostridium sp. ND2
sp7756	sp7756	17.0711	0.454625	0.268245	1.69481	0.0901109	0.370321	k__Bacteria	p__Firmicutes	c__Clostridia	o__Clostridiales	f__Clostridiaceae	g__Clostridium	s__Clostridium sp. SCN 57-10
sp7757	sp7757	219.148	-0.497074	0.31242	-1.59104	0.111601	0.414046	k__Bacteria	p__Firmicutes	c__Clostridia	o__Clostridiales	f__Clostridiaceae	g__Clostridium	s__Clostridium sp. SS2/1
sp7758	sp7758	66.2149	0.178019	0.168047	1.05934	0.289444	0.684984	k__Bacteria	p__Firmicutes	c__Clostridia	o__Clostridiales	f__Clostridiaceae	g__Clostridium	s__Clostridium sp. SY8519
sp7759	sp7759	5.0473	-0.00780738	0.305264	-0.0255759	0.979596	0.99865	k__Bacteria	p__Firmicutes	c__Clostridia	o__Clostridiales	f__Clostridiaceae	g__Clostridium	s__Clostridium sp. USBA 49
sp7760	sp7760	55.8043	-0.03085	0.17154	-0.179842	0.857277	0.99865	k__Bacteria	p__Firmicutes	c__Clostridia	o__Clostridiales	f__Clostridiaceae	g__Clostridium	s__Clostridium sp. W14A
sp7761	sp7761	18.2399	0.250502	0.165456	1.51401	0.130024	0.457009	k__Bacteria	p__Firmicutes	c__Clostridia	o__Clostridiales	f__Clostridiaceae	g__Clostridium	s__Clostridium sporogenes
sp7762	sp7762	6.91251	0.115421	0.294256	0.392246	0.694876	0.995136	k__Bacteria	p__Firmicutes	c__Clostridia	o__Clostridiales	f__Clostridiaceae	g__Clostridium	s__Clostridium sulfidigenes
sp7763	sp7763	4.05799	0.305646	0.387907	0.787937	0.430734	0.818694	k__Bacteria	p__Firmicutes	c__Clostridia	o__Clostridiales	f__Clostridiaceae	g__Clostridium	s__Clostridium taeniosporum
sp7764	sp7764	2.84505	0.484844	0.312628	1.55087	0.120934	NA	k__Bacteria	p__Firmicutes	c__Clostridia	o__Clostridiales	f__Clostridiaceae	g__Clostridium	s__Clostridium tepidiprofundi
sp7765	sp7765	2.85529	-0.324159	0.377009	-0.859817	0.38989	NA	k__Bacteria	p__Firmicutes	c__Clostridia	o__Clostridiales	f__Clostridiaceae	g__Clostridium	s__Clostridium tetani
sp7766	sp7766	2.5259	0.364536	0.299062	1.21893	0.222871	NA	k__Bacteria	p__Firmicutes	c__Clostridia	o__Clostridiales	f__Clostridiaceae	g__Clostridium	s__Clostridium tetanomorphum
sp7767	sp7767	1.35182	-0.562837	0.614286	-0.916246	0.359538	NA	k__Bacteria	p__Firmicutes	c__Clostridia	o__Clostridiales	f__Clostridiaceae	g__Clostridium	s__Clostridium thermobutyricum
sp7768	sp7768	2.49717	0.0791274	0.344921	0.229408	0.818552	NA	k__Bacteria	p__Firmicutes	c__Clostridia	o__Clostridiales	f__Clostridiaceae	g__Clostridium	s__Clostridium tunisiense
sp7769	sp7769	5.85643	0.265595	0.241481	1.09986	0.271395	0.661313	k__Bacteria	p__Firmicutes	c__Clostridia	o__Clostridiales	f__Clostridiaceae	g__Clostridium	s__Clostridium tyrobutyricum
sp7770	sp7770	4.4908	0.492254	0.449877	1.0942	0.273869	0.662499	k__Bacteria	p__Firmicutes	c__Clostridia	o__Clostridiales	f__Clostridiaceae	g__Clostridium	s__Clostridium uliginosum
sp7771	sp7771	59.5663	0.431687	2.19753	0.196442	0.844264	0.99865	k__Bacteria	p__Firmicutes	c__Clostridia	o__Clostridiales	f__Clostridiaceae	g__Clostridium	s__Clostridium ventriculi
sp7772	sp7772	16948.2	0.563367	0.283543	1.98689	0.0469351	0.266756	k__Bacteria	p__Firmicutes	c__Clostridia	o__Clostridiales	f__Clostridiaceae	g__Clostridium	s__Clostridium__uc
sp8905	sp8905	4.7631	-1.15448	0.379612	-3.04122	0.00235621	0.0492132	k__Bacteria	p__Firmicutes	c__Negativicutes	o__Veillonellales	f__Veillonellaceae	g__Colibacter	s__Colibacter massiliensis
sp2393	sp2393	5556.77	-0.0715502	0.378694	-0.188939	0.850141	0.99865	k__Bacteria	p__Actinobacteria	c__Coriobacteriia	o__Coriobacteriales	f__Coriobacteriaceae	g__Collinsella	s__Collinsella aerofaciens
sp2394	sp2394	102.339	0.0280759	0.48187	0.0582645	0.953538	0.99865	k__Bacteria	p__Actinobacteria	c__Coriobacteriia	o__Coriobacteriales	f__Coriobacteriaceae	g__Collinsella	s__Collinsella bouchesdurhonensis
sp2395	sp2395	35.7554	0.260419	0.253638	1.02673	0.304546	0.70171	k__Bacteria	p__Actinobacteria	c__Coriobacteriia	o__Coriobacteriales	f__Coriobacteriaceae	g__Collinsella	s__Collinsella ihuae
sp2396	sp2396	162.45	-2.40868	0.630288	-3.82156	0.000132609	0.00858741	k__Bacteria	p__Actinobacteria	c__Coriobacteriia	o__Coriobacteriales	f__Coriobacteriaceae	g__Collinsella	s__Collinsella intestinalis
sp2398	sp2398	25.1803	0.413176	0.328715	1.25694	0.208774	0.593284	k__Bacteria	p__Actinobacteria	c__Coriobacteriia	o__Coriobacteriales	f__Coriobacteriaceae	g__Collinsella	s__Collinsella phocaeensis
sp2399	sp2399	1160.22	0.00931671	0.363277	0.0256463	0.979539	0.99865	k__Bacteria	p__Actinobacteria	c__Coriobacteriia	o__Coriobacteriales	f__Coriobacteriaceae	g__Collinsella	s__Collinsella sp. 4_8_47FAA
sp2400	sp2400	475.036	-0.0334432	0.384837	-0.0869022	0.930749	0.99865	k__Bacteria	p__Actinobacteria	c__Coriobacteriia	o__Coriobacteriales	f__Coriobacteriaceae	g__Collinsella	s__Collinsella sp. 60_9
sp2401	sp2401	799.889	-0.0334299	0.390325	-0.0856462	0.931748	0.99865	k__Bacteria	p__Actinobacteria	c__Coriobacteriia	o__Coriobacteriales	f__Coriobacteriaceae	g__Collinsella	s__Collinsella sp. CAG:166
sp2402	sp2402	97.4062	-0.287627	0.48147	-0.597395	0.550244	0.918038	k__Bacteria	p__Actinobacteria	c__Coriobacteriia	o__Coriobacteriales	f__Coriobacteriaceae	g__Collinsella	s__Collinsella sp. CAG:289
sp2403	sp2403	22.363	-0.661482	0.590144	-1.12088	0.262338	0.651495	k__Bacteria	p__Actinobacteria	c__Coriobacteriia	o__Coriobacteriales	f__Coriobacteriaceae	g__Collinsella	s__Collinsella sp. CAG:398
sp2404	sp2404	21.416	0.267656	0.304134	0.880059	0.378827	0.771738	k__Bacteria	p__Actinobacteria	c__Coriobacteriia	o__Coriobacteriales	f__Coriobacteriaceae	g__Collinsella	s__Collinsella sp. Marseille-P2666
sp2405	sp2405	77.7187	-0.4768	0.461677	-1.03276	0.301718	0.697805	k__Bacteria	p__Actinobacteria	c__Coriobacteriia	o__Coriobacteriales	f__Coriobacteriaceae	g__Collinsella	s__Collinsella sp. MS5
sp2406	sp2406	94.2607	0.0759642	0.33079	0.229645	0.818368	0.99865	k__Bacteria	p__Actinobacteria	c__Coriobacteriia	o__Coriobacteriales	f__Coriobacteriaceae	g__Collinsella	s__Collinsella stercoris
sp2407	sp2407	43.3735	0.213513	0.337712	0.632233	0.527235	0.89279	k__Bacteria	p__Actinobacteria	c__Coriobacteriia	o__Coriobacteriales	f__Coriobacteriaceae	g__Collinsella	s__Collinsella tanakaei
sp2408	sp2408	13330.6	-0.0758387	0.36719	-0.206538	0.836371	0.99865	k__Bacteria	p__Actinobacteria	c__Coriobacteriia	o__Coriobacteriales	f__Coriobacteriaceae	g__Collinsella	s__Collinsella__uc
sp12623	sp12623	1.86903	1.08678	1.10904	0.979928	0.327122	NA	k__Bacteria	p__Proteobacteria	c__Gammaproteobacteria	o__Alteromonadales	f__Colwelliaceae	g__Colwellia	s__Colwellia psychrerythraea
sp11366	sp11366	22.3387	-0.114068	2.90064	-0.039325	0.968631	0.99865	k__Bacteria	p__Proteobacteria	c__Betaproteobacteria	o__Burkholderiales	f__Comamonadaceae	g__Comamonadaceae__uc	s__Comamonadaceae__uc
sp8687	sp8687	4.49396	0.600818	0.526247	1.1417	0.253577	0.644345	k__Bacteria	p__Firmicutes	c__Erysipelotrichia	o__Erysipelotrichales	f__Erysipelotrichaceae	g__Coprobacillus	s__Coprobacillus sp. 28_7
sp8688	sp8688	9.90542	-0.597255	0.304411	-1.962	0.0497619	0.274075	k__Bacteria	p__Firmicutes	c__Erysipelotrichia	o__Erysipelotrichales	f__Erysipelotrichaceae	g__Coprobacillus	s__Coprobacillus sp. 29_1
sp8689	sp8689	42.7615	1.30835	0.43049	3.03921	0.002372	0.0492132	k__Bacteria	p__Firmicutes	c__Erysipelotrichia	o__Erysipelotrichales	f__Erysipelotrichaceae	g__Coprobacillus	s__Coprobacillus sp. 3_3_56FAA
sp8690	sp8690	183.064	0.346904	0.324921	1.06766	0.285676	0.679396	k__Bacteria	p__Firmicutes	c__Erysipelotrichia	o__Erysipelotrichales	f__Erysipelotrichaceae	g__Coprobacillus	s__Coprobacillus sp. 8_1_38FAA
sp8691	sp8691	41.5429	-0.0529289	0.264568	-0.200057	0.841436	0.99865	k__Bacteria	p__Firmicutes	c__Erysipelotrichia	o__Erysipelotrichales	f__Erysipelotrichaceae	g__Coprobacillus	s__Coprobacillus sp. 8_2_54BFAA
sp8692	sp8692	2.14967	-2.28974	1.05577	-2.16878	0.0300991	NA	k__Bacteria	p__Firmicutes	c__Erysipelotrichia	o__Erysipelotrichales	f__Erysipelotrichaceae	g__Coprobacillus	s__Coprobacillus sp. CAG:183
sp8693	sp8693	385.201	0.0776746	0.572908	0.13558	0.892154	0.99865	k__Bacteria	p__Firmicutes	c__Erysipelotrichia	o__Erysipelotrichales	f__Erysipelotrichaceae	g__Coprobacillus	s__Coprobacillus sp. CAG:235
sp8694	sp8694	84.6056	-0.11801	0.487897	-0.241876	0.808876	0.99865	k__Bacteria	p__Firmicutes	c__Erysipelotrichia	o__Erysipelotrichales	f__Erysipelotrichaceae	g__Coprobacillus	s__Coprobacillus sp. CAG:235_29_27
sp8695	sp8695	59.3035	0.182036	2.19603	0.0828934	0.933936	0.99865	k__Bacteria	p__Firmicutes	c__Erysipelotrichia	o__Erysipelotrichales	f__Erysipelotrichaceae	g__Coprobacillus	s__Coprobacillus sp. CAG:605
sp8696	sp8696	6.5567	-0.429113	0.426406	-1.00635	0.314248	0.709895	k__Bacteria	p__Firmicutes	c__Erysipelotrichia	o__Erysipelotrichales	f__Erysipelotrichaceae	g__Coprobacillus	s__Coprobacillus sp. CAG:698
sp8697	sp8697	112.595	0.453215	2.74692	0.16499	0.868952	0.99865	k__Bacteria	p__Firmicutes	c__Erysipelotrichia	o__Erysipelotrichales	f__Erysipelotrichaceae	g__Coprobacillus	s__Coprobacillus sp. CAG:826
sp8698	sp8698	0.639141	-1.01393	1.09457	-0.926335	0.354272	NA	k__Bacteria	p__Firmicutes	c__Erysipelotrichia	o__Erysipelotrichales	f__Erysipelotrichaceae	g__Coprobacillus	s__Coprobacillus sp. D6
sp8699	sp8699	15.8894	-0.633411	0.500371	-1.26588	0.205555	0.588046	k__Bacteria	p__Firmicutes	c__Erysipelotrichia	o__Erysipelotrichales	f__Erysipelotrichaceae	g__Coprobacillus	s__Coprobacillus sp. D7
sp8700	sp8700	289.945	-0.968448	0.435432	-2.22411	0.0261412	0.197398	k__Bacteria	p__Firmicutes	c__Erysipelotrichia	o__Erysipelotrichales	f__Erysipelotrichaceae	g__Coprobacillus	s__Coprobacillus__uc
sp3229	sp3229	73.8278	-0.781079	0.562474	-1.38865	0.16494	0.530866	k__Bacteria	p__Bacteroidetes	c__Bacteroidia	o__Bacteroidales	f__Porphyromonadaceae	g__Coprobacter	s__Coprobacter fastidiosus
sp3230	sp3230	98.4678	-0.443374	0.404177	-1.09698	0.27265	0.662106	k__Bacteria	p__Bacteroidetes	c__Bacteroidia	o__Bacteroidales	f__Porphyromonadaceae	g__Coprobacter	s__Coprobacter secundus
sp8086	sp8086	2698.01	0.281702	0.292901	0.961766	0.336167	0.731199	k__Bacteria	p__Firmicutes	c__Clostridia	o__Clostridiales	f__Lachnospiraceae	g__Coprococcus	s__Coprococcus catus
sp8087	sp8087	3734.6	-0.538137	0.25274	-2.12921	0.0332366	0.224059	k__Bacteria	p__Firmicutes	c__Clostridia	o__Clostridiales	f__Lachnospiraceae	g__Coprococcus	s__Coprococcus comes
sp8088	sp8088	36.8559	-0.557039	0.275604	-2.02116	0.0432637	0.256703	k__Bacteria	p__Firmicutes	c__Clostridia	o__Clostridiales	f__Lachnospiraceae	g__Coprococcus	s__Coprococcus comes CAG:19
sp8089	sp8089	1793.46	0.550478	0.446828	1.23197	0.21796	0.601995	k__Bacteria	p__Firmicutes	c__Clostridia	o__Clostridiales	f__Lachnospiraceae	g__Coprococcus	s__Coprococcus eutactus
sp8090	sp8090	97.6693	0.743651	0.492031	1.51139	0.130689	0.458592	k__Bacteria	p__Firmicutes	c__Clostridia	o__Clostridiales	f__Lachnospiraceae	g__Coprococcus	s__Coprococcus eutactus CAG:665
sp8091	sp8091	67.5934	-0.426494	0.329739	-1.29343	0.195863	0.57812	k__Bacteria	p__Firmicutes	c__Clostridia	o__Clostridiales	f__Lachnospiraceae	g__Coprococcus	s__Coprococcus sp. 43_8
sp8092	sp8092	134.391	0.567083	0.537828	1.0544	0.291702	0.687284	k__Bacteria	p__Firmicutes	c__Clostridia	o__Clostridiales	f__Lachnospiraceae	g__Coprococcus	s__Coprococcus sp. ART55/1
sp8093	sp8093	106.675	0.431239	0.741421	0.581638	0.560811	0.920464	k__Bacteria	p__Firmicutes	c__Clostridia	o__Clostridiales	f__Lachnospiraceae	g__Coprococcus	s__Coprococcus sp. CAG:131
sp8094	sp8094	97.1691	0.683105	0.517758	1.31935	0.187051	0.567314	k__Bacteria	p__Firmicutes	c__Clostridia	o__Clostridiales	f__Lachnospiraceae	g__Coprococcus	s__Coprococcus sp. CAG:131_42_139
sp8095	sp8095	299.139	0.476236	0.245602	1.93906	0.0524943	0.281829	k__Bacteria	p__Firmicutes	c__Clostridia	o__Clostridiales	f__Lachnospiraceae	g__Coprococcus	s__Coprococcus sp. CAG:131-related_45_246
sp8096	sp8096	72.7359	-0.305522	0.302083	-1.01138	0.311833	0.708885	k__Bacteria	p__Firmicutes	c__Clostridia	o__Clostridiales	f__Lachnospiraceae	g__Coprococcus	s__Coprococcus sp. CAG:782
sp8097	sp8097	57.6819	0.197312	0.358465	0.550436	0.58202	0.929746	k__Bacteria	p__Firmicutes	c__Clostridia	o__Clostridiales	f__Lachnospiraceae	g__Coprococcus	s__Coprococcus sp. HPP0048
sp8098	sp8098	86.74	-0.496397	0.263711	-1.88235	0.0597881	0.303687	k__Bacteria	p__Firmicutes	c__Clostridia	o__Clostridiales	f__Lachnospiraceae	g__Coprococcus	s__Coprococcus sp. HPP0074
sp8099	sp8099	23108.6	0.0260509	0.365578	0.0712593	0.943191	0.99865	k__Bacteria	p__Firmicutes	c__Clostridia	o__Clostridiales	f__Lachnospiraceae	g__Coprococcus	s__Coprococcus__uc
sp15231	sp15231	89.146	-1.11365	0.986873	-1.12847	0.259123	0.649174	k__Bacteria	p__Verrucomicrobia	c__Opitutae	o__Puniceicoccales	f__Puniceicoccaceae	g__Coraliomargarita	s__Coraliomargarita sp. CAG:312
sp12269	sp12269	16.1467	-1.12815	0.510683	-2.2091	0.0271677	0.20089	k__Bacteria	p__Proteobacteria	c__Deltaproteobacteria	o__Myxococcales	f__Myxococcaceae	g__Corallococcus	s__Corallococcus sp. CAG:1435
sp2411	sp2411	36.1383	0.338205	0.262394	1.28892	0.197427	0.58113	k__Bacteria	p__Actinobacteria	c__Coriobacteriia	o__Coriobacteriales	f__Coriobacteriaceae	g__Coriobacteriaceae__na	s__Coriobacteriaceae bacterium 68-1-3
sp2412	sp2412	12.4661	0.531204	0.468453	1.13396	0.256813	0.645658	k__Bacteria	p__Actinobacteria	c__Coriobacteriia	o__Coriobacteriales	f__Coriobacteriaceae	g__Coriobacteriaceae__na	s__Coriobacteriaceae bacterium BV3Ac1
sp2413	sp2413	104.271	0.586443	0.290663	2.01761	0.0436321	0.256865	k__Bacteria	p__Actinobacteria	c__Coriobacteriia	o__Coriobacteriales	f__Coriobacteriaceae	g__Coriobacteriaceae__na	s__Coriobacteriaceae bacterium CHKCI002
sp2414	sp2414	1.59623	-0.167793	0.553886	-0.302938	0.761937	NA	k__Bacteria	p__Actinobacteria	c__Coriobacteriia	o__Coriobacteriales	f__Coriobacteriaceae	g__Coriobacteriaceae__na	s__Coriobacteriaceae bacterium EMTCatB1
sp2416	sp2416	311.757	-0.590353	0.39705	-1.48685	0.137055	0.475465	k__Bacteria	p__Actinobacteria	c__Coriobacteriia	o__Coriobacteriales	f__Coriobacteriaceae	g__Coriobacteriaceae__uc	s__Coriobacteriaceae__uc
sp2424	sp2424	7.81092	0.122434	0.260746	0.469554	0.638674	0.968983	k__Bacteria	p__Actinobacteria	c__Coriobacteriia	o__Coriobacteriales	f__Coriobacteriales__na	g__Coriobacteriales__na	s__Coriobacteriales bacterium DNF00809
sp2425	sp2425	182.793	-0.0774394	0.275693	-0.280891	0.778794	0.99865	k__Bacteria	p__Actinobacteria	c__Coriobacteriia	o__Coriobacteriales	f__Coriobacteriales__uc	g__Coriobacteriales__uc	s__Coriobacteriales__uc
sp2426	sp2426	235.139	-0.041115	0.26874	-0.152992	0.878404	0.99865	k__Bacteria	p__Actinobacteria	c__Coriobacteriia	o__Coriobacteriia__uc	f__Coriobacteriia__uc	g__Coriobacteriia__uc	s__Coriobacteriia__uc
sp2417	sp2417	9.73841	0.41606	0.263885	1.57667	0.114871	0.418754	k__Bacteria	p__Actinobacteria	c__Coriobacteriia	o__Coriobacteriales	f__Coriobacteriaceae	g__Coriobacterium	s__Coriobacterium glomerans
sp774	sp774	6.27171	0.511028	3.74105	0.1366	0.891347	0.99865	k__Bacteria	p__Actinobacteria	c__Actinobacteria	o__Corynebacteriales	f__Corynebacteriaceae	g__Corynebacterium	s__Corynebacterium argentoratense
sp789	sp789	16.9559	-0.538743	0.517877	-1.04029	0.298205	0.694945	k__Bacteria	p__Actinobacteria	c__Actinobacteria	o__Corynebacteriales	f__Corynebacteriaceae	g__Corynebacterium	s__Corynebacterium durum
sp816	sp816	1.25522	-0.475968	1.40103	-0.339728	0.734062	NA	k__Bacteria	p__Actinobacteria	c__Actinobacteria	o__Corynebacteriales	f__Corynebacteriaceae	g__Corynebacterium	s__Corynebacterium matruchotii
sp872	sp872	2.5041	-0.659253	0.447123	-1.47443	0.140365	NA	k__Bacteria	p__Actinobacteria	c__Actinobacteria	o__Corynebacteriales	f__Corynebacteriaceae	g__Corynebacterium	s__Corynebacterium sp. NML140438
sp893	sp893	4.57848	0.213905	0.384262	0.556664	0.577757	0.928321	k__Bacteria	p__Actinobacteria	c__Actinobacteria	o__Corynebacteriales	f__Corynebacteriaceae	g__Corynebacterium	s__Corynebacterium__uc
sp8409	sp8409	35.1392	-0.883556	0.348696	-2.53389	0.0112806	0.118169	k__Bacteria	p__Firmicutes	c__Clostridia	o__Clostridiales	f__Peptostreptococcaceae	g__Criibacterium	s__Criibacterium bergeronii
sp13010	sp13010	0.687909	-1.80318	1.72231	-1.04695	0.295121	NA	k__Bacteria	p__Proteobacteria	c__Gammaproteobacteria	o__Enterobacterales	f__Enterobacteriaceae	g__Cronobacter	s__Cronobacter dublinensis
sp13013	sp13013	2.4757	-2.4449	1.15033	-2.1254	0.0335535	NA	k__Bacteria	p__Proteobacteria	c__Gammaproteobacteria	o__Enterobacterales	f__Enterobacteriaceae	g__Cronobacter	s__Cronobacter sakazakii
sp13014	sp13014	8.2072	-0.234632	3.77121	-0.0622166	0.95039	0.99865	k__Bacteria	p__Proteobacteria	c__Gammaproteobacteria	o__Enterobacterales	f__Enterobacteriaceae	g__Cronobacter	s__Cronobacter turicensis
sp13016	sp13016	8.82689	-0.777883	3.7707	-0.206297	0.836559	0.99865	k__Bacteria	p__Proteobacteria	c__Gammaproteobacteria	o__Enterobacterales	f__Enterobacteriaceae	g__Cronobacter	s__Cronobacter__uc
sp2428	sp2428	14.165	0.309305	0.315109	0.981582	0.326306	0.720367	k__Bacteria	p__Actinobacteria	c__Coriobacteriia	o__Eggerthellales	f__Eggerthellaceae	g__Cryptobacterium	s__Cryptobacterium curtum
sp2429	sp2429	437.546	1.42698	0.730784	1.95267	0.0508589	0.278094	k__Bacteria	p__Actinobacteria	c__Coriobacteriia	o__Eggerthellales	f__Eggerthellaceae	g__Cryptobacterium	s__Cryptobacterium sp. CAG:338
sp3217	sp3217	101.107	0.395778	1.49853	0.264111	0.791694	0.99865	k__Bacteria	p__Bacteroidetes	c__Bacteroidia	o__Bacteroidales	f__Odoribacteraceae	g__Culturomica	s__Culturomica massiliensis
sp11384	sp11384	8.26524	-0.24243	0.435336	-0.55688	0.57761	0.928321	k__Bacteria	p__Proteobacteria	c__Betaproteobacteria	o__Burkholderiales	f__Comamonadaceae	g__Curvibacter	s__Curvibacter putative symbiont of Hydra magnipapillata
sp1891	sp1891	2.37147	0.617806	0.624891	0.988662	0.322829	NA	k__Bacteria	p__Actinobacteria	c__Actinobacteria	o__Propionibacteriales	f__Propionibacteriaceae	g__Cutibacterium	s__Cutibacterium acnes
sp11565	sp11565	13.3187	1.65784	0.660178	2.51121	0.0120318	0.120479	k__Bacteria	p__Proteobacteria	c__Betaproteobacteria	o__Burkholderiales	f__Sutterellaceae	g__Dakarella	s__Dakarella massiliensis
sp7925	sp7925	8.38489	-0.141603	0.19216	-0.736899	0.461184	0.849006	k__Bacteria	p__Firmicutes	c__Clostridia	o__Clostridiales	f__Defluviitaleaceae	g__Defluviitalea	s__Defluviitalea phaphyphila
sp8323	sp8323	1.12798	0.129874	0.708801	0.183231	0.854617	NA	k__Bacteria	p__Firmicutes	c__Clostridia	o__Clostridiales	f__Peptococcaceae	g__Dehalobacter	s__Dehalobacter restrictus
sp8325	sp8325	1.1344	2.05312	0.971297	2.1138	0.0345328	NA	k__Bacteria	p__Firmicutes	c__Clostridia	o__Clostridiales	f__Peptococcaceae	g__Dehalobacter	s__Dehalobacter sp. DCA
sp8327	sp8327	40.3458	0.170049	0.361915	0.46986	0.638455	0.968983	k__Bacteria	p__Firmicutes	c__Clostridia	o__Clostridiales	f__Peptococcaceae	g__Dehalobacter	s__Dehalobacter sp. FTH1
sp8329	sp8329	10.5094	-0.0576503	0.473238	-0.121821	0.903041	0.99865	k__Bacteria	p__Firmicutes	c__Clostridia	o__Clostridiales	f__Peptococcaceae	g__Dehalobacter	s__Dehalobacter sp. UNSWDHB
sp8330	sp8330	5.99884	-0.0221784	0.29383	-0.0754805	0.939832	0.99865	k__Bacteria	p__Firmicutes	c__Clostridia	o__Clostridiales	f__Peptococcaceae	g__Dehalobacter	s__Dehalobacter__uc
sp5355	sp5355	9.76521	0.526521	0.285729	1.84273	0.0653687	0.31297	k__Bacteria	p__Chloroflexi	c__Dehalococcoidia	o__Dehalococcoidales	f__Dehalococcoidaceae	g__Dehalococcoides	s__Dehalococcoides mccartyi
sp11915	sp11915	2.08151	-0.362051	0.377101	-0.960091	0.337009	NA	k__Bacteria	p__Proteobacteria	c__Deltaproteobacteria	o__Deltaproteobacteria__na	f__Deltaproteobacteria__na	g__Deltaproteobacteria__na	s__delta proteobacterium ML8_F1
sp12002	sp12002	6.52472	0.0753139	0.327419	0.230023	0.818074	0.99865	k__Bacteria	p__Proteobacteria	c__Deltaproteobacteria	o__Deltaproteobacteria__uc	f__Deltaproteobacteria__uc	g__Deltaproteobacteria__uc	s__Deltaproteobacteria__uc
sp8886	sp8886	3.65711	-0.173901	0.38315	-0.453873	0.64992	0.972554	k__Bacteria	p__Firmicutes	c__Negativicutes	o__Selenomonadales	f__Sporomusaceae	g__Dendrosporobacter	s__Dendrosporobacter quercicolus
sp2430	sp2430	36.907	0.175683	0.248394	0.707279	0.479393	0.861852	k__Bacteria	p__Actinobacteria	c__Coriobacteriia	o__Eggerthellales	f__Eggerthellaceae	g__Denitrobacterium	s__Denitrobacterium detoxificans
sp7774	sp7774	4.26738	-0.0101292	0.281727	-0.0359541	0.971319	0.99865	k__Bacteria	p__Firmicutes	c__Clostridia	o__Clostridiales	f__Clostridiaceae	g__Desnuesiella	s__Desnuesiella massiliensis
sp8331	sp8331	1.94633	0.452683	0.385631	1.17388	0.240445	NA	k__Bacteria	p__Firmicutes	c__Clostridia	o__Clostridiales	f__Peptococcaceae	g__Desulfitibacter	s__Desulfitibacter alkalitolerans
sp8334	sp8334	3.44119	0.271558	0.318274	0.853222	0.393536	0.788179	k__Bacteria	p__Firmicutes	c__Clostridia	o__Clostridiales	f__Peptococcaceae	g__Desulfitobacterium	s__Desulfitobacterium chlororespirans
sp8336	sp8336	4.00482	0.145165	0.314359	0.461781	0.644238	0.970308	k__Bacteria	p__Firmicutes	c__Clostridia	o__Clostridiales	f__Peptococcaceae	g__Desulfitobacterium	s__Desulfitobacterium dichloroeliminans
sp8338	sp8338	14.6907	0.656598	0.23707	2.76964	0.0056119	0.085259	k__Bacteria	p__Firmicutes	c__Clostridia	o__Clostridiales	f__Peptococcaceae	g__Desulfitobacterium	s__Desulfitobacterium hafniense
sp8339	sp8339	2.86671	0.191001	0.337043	0.566696	0.57092	NA	k__Bacteria	p__Firmicutes	c__Clostridia	o__Clostridiales	f__Peptococcaceae	g__Desulfitobacterium	s__Desulfitobacterium metallireducens
sp8341	sp8341	8.09714	-0.17546	0.248151	-0.707069	0.479524	0.861852	k__Bacteria	p__Firmicutes	c__Clostridia	o__Clostridiales	f__Peptococcaceae	g__Desulfitobacterium	s__Desulfitobacterium__uc
sp12086	sp12086	0.920525	-1.12656	0.897009	-1.2559	0.20915	NA	k__Bacteria	p__Proteobacteria	c__Deltaproteobacteria	o__Desulfobacterales	f__Desulfobulbaceae	g__Desulfobulbus	s__Desulfobulbus sp. Tol-SR
sp12111	sp12111	9.3126	-0.79924	0.749207	-1.06678	0.286071	0.679396	k__Bacteria	p__Proteobacteria	c__Deltaproteobacteria	o__Desulfovibrionales	f__Desulfomicrobiaceae	g__Desulfomicrobium	s__Desulfomicrobium orale
sp12101	sp12101	2.63629	-0.158105	0.357001	-0.44287	0.65786	NA	k__Bacteria	p__Proteobacteria	c__Deltaproteobacteria	o__Desulfovibrionales	f__Desulfohalobiaceae	g__Desulfonauticus	s__Desulfonauticus sp. 38_4375
sp8342	sp8342	3.52572	-0.14934	0.306831	-0.486718	0.626458	0.961739	k__Bacteria	p__Firmicutes	c__Clostridia	o__Clostridiales	f__Peptococcaceae	g__Desulfonispora	s__Desulfonispora thiosulfatigenes
sp8343	sp8343	4.23006	-0.350969	0.267382	-1.31261	0.189313	0.569807	k__Bacteria	p__Firmicutes	c__Clostridia	o__Clostridiales	f__Peptococcaceae	g__Desulfosporosinus	s__Desulfosporosinus acididurans
sp8345	sp8345	2.51469	0.486858	0.537097	0.906461	0.364692	NA	k__Bacteria	p__Firmicutes	c__Clostridia	o__Clostridiales	f__Peptococcaceae	g__Desulfosporosinus	s__Desulfosporosinus hippei
sp8346	sp8346	3.13549	0.58938	0.266486	2.21168	0.026989	0.200262	k__Bacteria	p__Firmicutes	c__Clostridia	o__Clostridiales	f__Peptococcaceae	g__Desulfosporosinus	s__Desulfosporosinus lacus
sp8348	sp8348	2.78892	0.362309	0.343705	1.05413	0.291824	NA	k__Bacteria	p__Firmicutes	c__Clostridia	o__Clostridiales	f__Peptococcaceae	g__Desulfosporosinus	s__Desulfosporosinus orientis
sp8349	sp8349	2.38681	-0.133736	0.404164	-0.330895	0.740724	NA	k__Bacteria	p__Firmicutes	c__Clostridia	o__Clostridiales	f__Peptococcaceae	g__Desulfosporosinus	s__Desulfosporosinus sp. BG
sp8351	sp8351	5.51382	-0.0173306	0.265292	-0.0653267	0.947914	0.99865	k__Bacteria	p__Firmicutes	c__Clostridia	o__Clostridiales	f__Peptococcaceae	g__Desulfosporosinus	s__Desulfosporosinus sp. BRH_c37
sp8354	sp8354	3.50417	0.130778	0.319936	0.408762	0.682714	0.99303	k__Bacteria	p__Firmicutes	c__Clostridia	o__Clostridiales	f__Peptococcaceae	g__Desulfosporosinus	s__Desulfosporosinus sp. OL
sp8356	sp8356	7.61389	-0.16377	0.301184	-0.543754	0.58661	0.932083	k__Bacteria	p__Firmicutes	c__Clostridia	o__Clostridiales	f__Peptococcaceae	g__Desulfosporosinus	s__Desulfosporosinus sp. Tol-M
sp8357	sp8357	3.74931	-0.233179	0.326685	-0.713775	0.475366	0.859709	k__Bacteria	p__Firmicutes	c__Clostridia	o__Clostridiales	f__Peptococcaceae	g__Desulfosporosinus	s__Desulfosporosinus youngiae
sp8358	sp8358	4.10356	0.100949	0.269754	0.374227	0.708236	0.995277	k__Bacteria	p__Firmicutes	c__Clostridia	o__Clostridiales	f__Peptococcaceae	g__Desulfosporosinus	s__Desulfosporosinus__uc
sp8359	sp8359	2.31163	0.434108	0.373811	1.1613	0.245519	NA	k__Bacteria	p__Firmicutes	c__Clostridia	o__Clostridiales	f__Peptococcaceae	g__Desulfotomaculum	s__Desulfotomaculum acetoxidans
sp8362	sp8362	1.66318	0.502405	0.387531	1.29643	0.194829	NA	k__Bacteria	p__Firmicutes	c__Clostridia	o__Clostridiales	f__Peptococcaceae	g__Desulfotomaculum	s__Desulfotomaculum alkaliphilum
sp8363	sp8363	2.40966	-0.0199007	0.346937	-0.0573612	0.954258	NA	k__Bacteria	p__Firmicutes	c__Clostridia	o__Clostridiales	f__Peptococcaceae	g__Desulfotomaculum	s__Desulfotomaculum arcticum
sp8375	sp8375	3.43398	0.232071	0.33794	0.686724	0.492256	0.868664	k__Bacteria	p__Firmicutes	c__Clostridia	o__Clostridiales	f__Peptococcaceae	g__Desulfotomaculum	s__Desulfotomaculum ruminis
sp8376	sp8376	2.52401	-0.408623	0.424955	-0.961568	0.336267	NA	k__Bacteria	p__Firmicutes	c__Clostridia	o__Clostridiales	f__Peptococcaceae	g__Desulfotomaculum	s__Desulfotomaculum sp. 46_296
sp8382	sp8382	3.30854	-0.234776	0.400075	-0.586831	0.557317	0.919876	k__Bacteria	p__Firmicutes	c__Clostridia	o__Clostridiales	f__Peptococcaceae	g__Desulfotomaculum	s__Desulfotomaculum__uc
sp12127	sp12127	3.72437	-0.181667	0.444493	-0.408707	0.682755	0.99303	k__Bacteria	p__Proteobacteria	c__Deltaproteobacteria	o__Desulfovibrionales	f__Desulfovibrionaceae	g__Desulfovibrio	s__Desulfovibrio alaskensis
sp12132	sp12132	1.46679	-0.895425	0.689412	-1.29882	0.194004	NA	k__Bacteria	p__Proteobacteria	c__Deltaproteobacteria	o__Desulfovibrionales	f__Desulfovibrionaceae	g__Desulfovibrio	s__Desulfovibrio bizertensis
sp12134	sp12134	3.3028	-0.392971	0.406312	-0.967164	0.333462	0.729384	k__Bacteria	p__Proteobacteria	c__Deltaproteobacteria	o__Desulfovibrionales	f__Desulfovibrionaceae	g__Desulfovibrio	s__Desulfovibrio cuneatus
sp12136	sp12136	39.2271	-1.16708	0.53097	-2.19801	0.0279486	0.202461	k__Bacteria	p__Proteobacteria	c__Deltaproteobacteria	o__Desulfovibrionales	f__Desulfovibrionaceae	g__Desulfovibrio	s__Desulfovibrio desulfuricans
sp12137	sp12137	14.3971	-1.69718	0.591197	-2.87076	0.00409486	0.071144	k__Bacteria	p__Proteobacteria	c__Deltaproteobacteria	o__Desulfovibrionales	f__Desulfovibrionaceae	g__Desulfovibrio	s__Desulfovibrio fairfieldensis
sp12147	sp12147	15.8213	-0.393409	0.576118	-0.682861	0.494695	0.871527	k__Bacteria	p__Proteobacteria	c__Deltaproteobacteria	o__Desulfovibrionales	f__Desulfovibrionaceae	g__Desulfovibrio	s__Desulfovibrio legallii
sp12148	sp12148	2.62442	-0.222643	0.432088	-0.515272	0.606363	NA	k__Bacteria	p__Proteobacteria	c__Deltaproteobacteria	o__Desulfovibrionales	f__Desulfovibrionaceae	g__Desulfovibrio	s__Desulfovibrio litoralis
sp12153	sp12153	2063.08	1.37669	0.746211	1.84491	0.0650504	0.31297	k__Bacteria	p__Proteobacteria	c__Deltaproteobacteria	o__Desulfovibrionales	f__Desulfovibrionaceae	g__Desulfovibrio	s__Desulfovibrio piger
sp12156	sp12156	5.52444	-0.54038	0.745831	-0.724534	0.468738	0.852504	k__Bacteria	p__Proteobacteria	c__Deltaproteobacteria	o__Desulfovibrionales	f__Desulfovibrionaceae	g__Desulfovibrio	s__Desulfovibrio sp. 3_1_syn3
sp12157	sp12157	23.3397	0.654629	0.591115	1.10745	0.268101	0.656278	k__Bacteria	p__Proteobacteria	c__Deltaproteobacteria	o__Desulfovibrionales	f__Desulfovibrionaceae	g__Desulfovibrio	s__Desulfovibrio sp. 6_1_46AFAA
sp12169	sp12169	10.2546	-0.257634	0.431796	-0.596658	0.550736	0.918038	k__Bacteria	p__Proteobacteria	c__Deltaproteobacteria	o__Desulfovibrionales	f__Desulfovibrionaceae	g__Desulfovibrio	s__Desulfovibrio vulgaris
sp12171	sp12171	129.167	0.266743	0.588462	0.453288	0.650341	0.972554	k__Bacteria	p__Proteobacteria	c__Deltaproteobacteria	o__Desulfovibrionales	f__Desulfovibrionaceae	g__Desulfovibrio	s__Desulfovibrio__uc
sp12174	sp12174	41.2676	-0.494071	0.392063	-1.26018	0.207604	0.592861	k__Bacteria	p__Proteobacteria	c__Deltaproteobacteria	o__Desulfovibrionales	f__Desulfovibrionaceae	g__Desulfovibrionaceae__uc	s__Desulfovibrionaceae__uc
sp12183	sp12183	3.59815	0.155926	0.358901	0.434455	0.663958	0.98538	k__Bacteria	p__Proteobacteria	c__Deltaproteobacteria	o__Desulfovibrionales	f__Desulfovibrionales__uc	g__Desulfovibrionales__uc	s__Desulfovibrionales__uc
sp9033	sp9033	9.2717	0.0555195	0.237636	0.233632	0.81527	0.99865	k__Bacteria	p__Firmicutes	c__Tissierellia	o__Tissierellia__na	f__Tissierellia__na	g__Dethiosulfatibacter	s__Dethiosulfatibacter aminovorans
sp8906	sp8906	591.88	-0.102304	3.73338	-0.0274024	0.978139	0.99865	k__Bacteria	p__Firmicutes	c__Negativicutes	o__Veillonellales	f__Veillonellaceae	g__Dialister	s__Dialister invisus
sp8907	sp8907	514.34	-0.357968	3.7361	-0.0958134	0.923669	0.99865	k__Bacteria	p__Firmicutes	c__Negativicutes	o__Veillonellales	f__Veillonellaceae	g__Dialister	s__Dialister invisus CAG:218
sp8908	sp8908	5.15182	-1.02896	0.485457	-2.11958	0.0340418	0.226627	k__Bacteria	p__Firmicutes	c__Negativicutes	o__Veillonellales	f__Veillonellaceae	g__Dialister	s__Dialister micraerophilus
sp8909	sp8909	2.00161	-1.40008	0.639656	-2.1888	0.0286112	NA	k__Bacteria	p__Firmicutes	c__Negativicutes	o__Veillonellales	f__Veillonellaceae	g__Dialister	s__Dialister pneumosintes
sp8910	sp8910	456.183	-0.275137	3.73479	-0.0736686	0.941274	0.99865	k__Bacteria	p__Firmicutes	c__Negativicutes	o__Veillonellales	f__Veillonellaceae	g__Dialister	s__Dialister sp. CAG:357
sp8911	sp8911	1767.52	-0.265057	3.73106	-0.0710407	0.943365	0.99865	k__Bacteria	p__Firmicutes	c__Negativicutes	o__Veillonellales	f__Veillonellaceae	g__Dialister	s__Dialister sp. CAG:486
sp8912	sp8912	3.21393	0.289822	0.727571	0.398342	0.690378	0.995136	k__Bacteria	p__Firmicutes	c__Negativicutes	o__Veillonellales	f__Veillonellaceae	g__Dialister	s__Dialister sp. CAG:588
sp8913	sp8913	1476.15	0.204916	3.73236	0.0549024	0.956216	0.99865	k__Bacteria	p__Firmicutes	c__Negativicutes	o__Veillonellales	f__Veillonellaceae	g__Dialister	s__Dialister succinatiphilus
sp8914	sp8914	1241.43	-0.971009	3.73137	-0.260229	0.794687	0.99865	k__Bacteria	p__Firmicutes	c__Negativicutes	o__Veillonellales	f__Veillonellaceae	g__Dialister	s__Dialister__uc
sp8701	sp8701	49.4981	-0.802901	0.421682	-1.90404	0.0569047	0.295158	k__Bacteria	p__Firmicutes	c__Erysipelotrichia	o__Erysipelotrichales	f__Erysipelotrichaceae	g__Dielma	s__Dielma fastidiosa
sp8102	sp8102	1369.4	-0.0588373	0.22713	-0.259046	0.795599	0.99865	k__Bacteria	p__Firmicutes	c__Clostridia	o__Clostridiales	f__Lachnospiraceae	g__Dorea	s__Dorea formicigenerans
sp8103	sp8103	132.121	-0.286842	0.345794	-0.829519	0.406811	0.803471	k__Bacteria	p__Firmicutes	c__Clostridia	o__Clostridiales	f__Lachnospiraceae	g__Dorea	s__Dorea formicigenerans CAG:28
sp8104	sp8104	8653.88	-0.0195867	0.250394	-0.0782238	0.93765	0.99865	k__Bacteria	p__Firmicutes	c__Clostridia	o__Clostridiales	f__Lachnospiraceae	g__Dorea	s__Dorea longicatena
sp8105	sp8105	255.523	-0.404252	0.370032	-1.09248	0.274623	0.662683	k__Bacteria	p__Firmicutes	c__Clostridia	o__Clostridiales	f__Lachnospiraceae	g__Dorea	s__Dorea longicatena CAG:42
sp8106	sp8106	124.507	0.450533	0.30714	1.46687	0.142413	0.487717	k__Bacteria	p__Firmicutes	c__Clostridia	o__Clostridiales	f__Lachnospiraceae	g__Dorea	s__Dorea sp. 42_8
sp8107	sp8107	142.543	-0.149016	0.133531	-1.11597	0.264435	0.651495	k__Bacteria	p__Firmicutes	c__Clostridia	o__Clostridiales	f__Lachnospiraceae	g__Dorea	s__Dorea sp. 5-2
sp8108	sp8108	175.261	-0.174158	0.208474	-0.835394	0.403496	0.79988	k__Bacteria	p__Firmicutes	c__Clostridia	o__Clostridiales	f__Lachnospiraceae	g__Dorea	s__Dorea sp. AGR2135
sp8109	sp8109	1677.79	0.507226	0.42542	1.19229	0.233146	0.625136	k__Bacteria	p__Firmicutes	c__Clostridia	o__Clostridiales	f__Lachnospiraceae	g__Dorea	s__Dorea sp. CAG:105
sp8110	sp8110	613.662	-1.47195	0.622704	-2.3638	0.0180886	0.151395	k__Bacteria	p__Firmicutes	c__Clostridia	o__Clostridiales	f__Lachnospiraceae	g__Dorea	s__Dorea sp. CAG:317
sp8111	sp8111	23.9609	-0.00223092	0.174304	-0.0127991	0.989788	0.99865	k__Bacteria	p__Firmicutes	c__Clostridia	o__Clostridiales	f__Lachnospiraceae	g__Dorea	s__Dorea sp. D27
sp8112	sp8112	21384.2	-0.0581378	0.256926	-0.226282	0.820982	0.99865	k__Bacteria	p__Firmicutes	c__Clostridia	o__Clostridiales	f__Lachnospiraceae	g__Dorea	s__Dorea__uc
sp3516	sp3516	2.11324	0.568994	0.509964	1.11575	0.264528	NA	k__Bacteria	p__Bacteroidetes	c__Bacteroidia	o__Marinilabiliales	f__Prolixibacteraceae	g__Draconibacterium	s__Draconibacterium orientale
sp3517	sp3517	1.60757	-0.0115902	0.502194	-0.0230792	0.981587	NA	k__Bacteria	p__Bacteroidetes	c__Bacteroidia	o__Marinilabiliales	f__Prolixibacteraceae	g__Draconibacterium	s__Draconibacterium sediminis
sp8468	sp8468	18.6762	-0.0673578	0.316802	-0.212618	0.831625	0.99865	k__Bacteria	p__Firmicutes	c__Clostridia	o__Clostridiales	f__Ruminococcaceae	g__Drancourtella	s__Drancourtella massiliensis
sp8702	sp8702	17.64	-0.362938	0.324046	-1.12002	0.262705	0.651495	k__Bacteria	p__Firmicutes	c__Erysipelotrichia	o__Erysipelotrichales	f__Erysipelotrichaceae	g__Dubosiella	s__Dubosiella newyorkensis
sp11566	sp11566	244.512	1.78062	0.81803	2.17672	0.0295017	0.208759	k__Bacteria	p__Proteobacteria	c__Betaproteobacteria	o__Burkholderiales	f__Sutterellaceae	g__Duodenibacillus	s__Duodenibacillus massiliensis
sp3231	sp3231	13.5496	0.874115	0.382369	2.28605	0.0222513	0.178103	k__Bacteria	p__Bacteroidetes	c__Bacteroidia	o__Bacteroidales	f__Porphyromonadaceae	g__Dysgonomonas	s__Dysgonomonas capnocytophagoides
sp3232	sp3232	13.9988	0.23059	0.400507	0.575745	0.564788	0.921337	k__Bacteria	p__Bacteroidetes	c__Bacteroidia	o__Bacteroidales	f__Porphyromonadaceae	g__Dysgonomonas	s__Dysgonomonas gadei
sp3233	sp3233	9.28726	0.952035	0.308678	3.08423	0.0020408	0.0466824	k__Bacteria	p__Bacteroidetes	c__Bacteroidia	o__Bacteroidales	f__Porphyromonadaceae	g__Dysgonomonas	s__Dysgonomonas macrotermitis
sp3234	sp3234	2.7258	0.516596	0.412334	1.25286	0.210257	NA	k__Bacteria	p__Bacteroidetes	c__Bacteroidia	o__Bacteroidales	f__Porphyromonadaceae	g__Dysgonomonas	s__Dysgonomonas mossii
sp3235	sp3235	13.4065	-0.05969	0.334839	-0.178265	0.858515	0.99865	k__Bacteria	p__Bacteroidetes	c__Bacteroidia	o__Bacteroidales	f__Porphyromonadaceae	g__Dysgonomonas	s__Dysgonomonas sp. 37-18
sp3236	sp3236	13.8058	0.428389	0.347744	1.23191	0.217983	0.601995	k__Bacteria	p__Bacteroidetes	c__Bacteroidia	o__Bacteroidales	f__Porphyromonadaceae	g__Dysgonomonas	s__Dysgonomonas sp. BGC7
sp3237	sp3237	8.22463	0.128359	0.371847	0.345192	0.72995	0.99865	k__Bacteria	p__Bacteroidetes	c__Bacteroidia	o__Bacteroidales	f__Porphyromonadaceae	g__Dysgonomonas	s__Dysgonomonas sp. HGC4
sp3238	sp3238	9.08977	0.0733714	0.280074	0.261971	0.793344	0.99865	k__Bacteria	p__Bacteroidetes	c__Bacteroidia	o__Bacteroidales	f__Porphyromonadaceae	g__Dysgonomonas	s__Dysgonomonas__uc
sp13345	sp13345	0.677188	-1.06476	1.01719	-1.04676	0.295211	NA	k__Bacteria	p__Proteobacteria	c__Gammaproteobacteria	o__Enterobacterales	f__Hafniaceae	g__Edwardsiella	s__Edwardsiella__uc
sp2431	sp2431	153.935	-0.318289	0.329625	-0.965607	0.334241	0.729976	k__Bacteria	p__Actinobacteria	c__Coriobacteriia	o__Eggerthellales	f__Eggerthellaceae	g__Eggerthella	s__Eggerthella lenta
sp2432	sp2432	15.9546	0.143032	0.494438	0.289281	0.772366	0.99865	k__Bacteria	p__Actinobacteria	c__Coriobacteriia	o__Eggerthellales	f__Eggerthellaceae	g__Eggerthella	s__Eggerthella sp. 1_3_56FAA
sp2433	sp2433	277.604	-0.301244	0.589369	-0.51113	0.60926	0.952442	k__Bacteria	p__Actinobacteria	c__Coriobacteriia	o__Eggerthellales	f__Eggerthellaceae	g__Eggerthella	s__Eggerthella sp. 51_9
sp2434	sp2434	199.081	0.790793	0.332316	2.37964	0.0173296	0.147553	k__Bacteria	p__Actinobacteria	c__Coriobacteriia	o__Eggerthellales	f__Eggerthellaceae	g__Eggerthella	s__Eggerthella sp. CAG:1427
sp2435	sp2435	548.991	-0.523867	0.637474	-0.821786	0.411199	0.805031	k__Bacteria	p__Actinobacteria	c__Coriobacteriia	o__Eggerthellales	f__Eggerthellaceae	g__Eggerthella	s__Eggerthella sp. CAG:209
sp2436	sp2436	388.754	-0.130714	0.658092	-0.198625	0.842556	0.99865	k__Bacteria	p__Actinobacteria	c__Coriobacteriia	o__Eggerthellales	f__Eggerthellaceae	g__Eggerthella	s__Eggerthella sp. CAG:298
sp2437	sp2437	199.719	-0.0876338	0.602426	-0.145468	0.884341	0.99865	k__Bacteria	p__Actinobacteria	c__Coriobacteriia	o__Eggerthellales	f__Eggerthellaceae	g__Eggerthella	s__Eggerthella sp. CAG:368
sp2438	sp2438	17.5976	-0.316759	0.584865	-0.541593	0.588099	0.933012	k__Bacteria	p__Actinobacteria	c__Coriobacteriia	o__Eggerthellales	f__Eggerthellaceae	g__Eggerthella	s__Eggerthella sp. HGA1
sp2439	sp2439	94.9756	0.0708574	0.305563	0.231891	0.816622	0.99865	k__Bacteria	p__Actinobacteria	c__Coriobacteriia	o__Eggerthellales	f__Eggerthellaceae	g__Eggerthella	s__Eggerthella sp. YY7918
sp2440	sp2440	821.712	-0.465946	0.450747	-1.03372	0.301267	0.697805	k__Bacteria	p__Actinobacteria	c__Coriobacteriia	o__Eggerthellales	f__Eggerthellaceae	g__Eggerthella	s__Eggerthella__uc
sp2443	sp2443	40.4037	0.114087	0.308369	0.36997	0.711405	0.99587	k__Bacteria	p__Actinobacteria	c__Coriobacteriia	o__Eggerthellales	f__Eggerthellaceae	g__Eggerthellaceae__na	s__Eggerthellaceae bacterium AT8
sp2444	sp2444	370.521	0.345698	0.314739	1.09836	0.272046	0.661392	k__Bacteria	p__Actinobacteria	c__Coriobacteriia	o__Eggerthellales	f__Eggerthellaceae	g__Eggerthellaceae__uc	s__Eggerthellaceae__uc
sp8703	sp8703	8.65356	-0.251964	0.24692	-1.02043	0.307526	0.704168	k__Bacteria	p__Firmicutes	c__Erysipelotrichia	o__Erysipelotrichales	f__Erysipelotrichaceae	g__Eggerthia	s__Eggerthia catenaformis
sp8114	sp8114	532.039	-0.0885805	0.309388	-0.286308	0.774642	0.99865	k__Bacteria	p__Firmicutes	c__Clostridia	o__Clostridiales	f__Lachnospiraceae	g__Eisenbergiella	s__Eisenbergiella tayi
sp3989	sp3989	1.54667	-0.140117	0.816121	-0.171686	0.863684	NA	k__Bacteria	p__Bacteroidetes	c__Flavobacteriia	o__Flavobacteriales	f__Flavobacteriaceae	g__Elizabethkingia	s__Elizabethkingia meningoseptica
sp3993	sp3993	1.5469	0.546539	0.610858	0.894708	0.370943	NA	k__Bacteria	p__Bacteroidetes	c__Flavobacteriia	o__Flavobacteriales	f__Flavobacteriaceae	g__Elizabethkingia	s__Elizabethkingia__uc
sp5739	sp5739	2.15648	-0.233697	0.380106	-0.614821	0.538673	NA	k__Bacteria	p__Elusimicrobia	c__Elusimicrobia__uc	o__Elusimicrobia__uc	f__Elusimicrobia__uc	g__Elusimicrobia__uc	s__Elusimicrobia__uc
sp5740	sp5740	1.1288	0.324125	0.511584	0.633571	0.526361	NA	k__Bacteria	p__Elusimicrobia	c__Elusimicrobia	o__Elusimicrobiales	f__Elusimicrobiaceae	g__Elusimicrobium	s__Elusimicrobium minutum
sp7809	sp7809	135.742	-1.21565	0.347772	-3.49554	0.000473105	0.0170441	k__Bacteria	p__Firmicutes	c__Clostridia	o__Clostridiales	f__Clostridiales Family XIII. Incertae Sedis	g__Emergencia	s__Emergencia timonensis
sp3995	sp3995	1.23455	-0.420731	1.01201	-0.41574	0.6776	NA	k__Bacteria	p__Bacteroidetes	c__Flavobacteriia	o__Flavobacteriales	f__Flavobacteriaceae	g__Empedobacter	s__Empedobacter falsenii
sp2418	sp2418	17.7876	-1.42993	0.640798	-2.23148	0.0256496	0.195064	k__Bacteria	p__Actinobacteria	c__Coriobacteriia	o__Coriobacteriales	f__Coriobacteriaceae	g__Enorma	s__Enorma massiliensis
sp13017	sp13017	3.74014	0.915983	1.61864	0.565896	0.571464	0.92657	k__Bacteria	p__Proteobacteria	c__Gammaproteobacteria	o__Enterobacterales	f__Enterobacteriaceae	g__Enterobacter	s__Enterobacter asburiae
sp13018	sp13018	3.07587	-0.667409	2.3244	-0.287132	0.774011	0.99865	k__Bacteria	p__Proteobacteria	c__Gammaproteobacteria	o__Enterobacterales	f__Enterobacteriaceae	g__Enterobacter	s__Enterobacter cancerogenus
sp13019	sp13019	59.9956	-1.19328	3.25043	-0.367115	0.713533	0.99587	k__Bacteria	p__Proteobacteria	c__Gammaproteobacteria	o__Enterobacterales	f__Enterobacteriaceae	g__Enterobacter	s__Enterobacter cloacae
sp13021	sp13021	0.828718	-0.34188	1.77152	-0.192987	0.846969	NA	k__Bacteria	p__Proteobacteria	c__Gammaproteobacteria	o__Enterobacterales	f__Enterobacteriaceae	g__Enterobacter	s__Enterobacter cloacae complex 'Hoffmann cluster IV'
sp13049	sp13049	9.1358	-1.37611	1.08624	-1.26685	0.205208	0.58784	k__Bacteria	p__Proteobacteria	c__Gammaproteobacteria	o__Enterobacterales	f__Enterobacteriaceae	g__Enterobacter	s__Enterobacter hormaechei
sp13050	sp13050	2.08725	-2.36951	1.54083	-1.53781	0.124094	NA	k__Bacteria	p__Proteobacteria	c__Gammaproteobacteria	o__Enterobacterales	f__Enterobacteriaceae	g__Enterobacter	s__Enterobacter kobei
sp13053	sp13053	0.653206	-1.7663	1.34333	-1.31487	0.188553	NA	k__Bacteria	p__Proteobacteria	c__Gammaproteobacteria	o__Enterobacterales	f__Enterobacteriaceae	g__Enterobacter	s__Enterobacter massiliensis
sp13054	sp13054	1.24808	2.32913	1.87538	1.24195	0.214256	NA	k__Bacteria	p__Proteobacteria	c__Gammaproteobacteria	o__Enterobacterales	f__Enterobacteriaceae	g__Enterobacter	s__Enterobacter mori
sp13081	sp13081	0.99118	-2.26392	1.97153	-1.14831	0.250841	NA	k__Bacteria	p__Proteobacteria	c__Gammaproteobacteria	o__Enterobacterales	f__Enterobacteriaceae	g__Enterobacter	s__Enterobacter sp. FY-07
sp13116	sp13116	0.743114	-1.36595	1.68806	-0.809186	0.418408	NA	k__Bacteria	p__Proteobacteria	c__Gammaproteobacteria	o__Enterobacterales	f__Enterobacteriaceae	g__Enterobacter	s__Enterobacter timonensis
sp13118	sp13118	94.2258	-0.935083	1.03742	-0.901351	0.367402	0.763011	k__Bacteria	p__Proteobacteria	c__Gammaproteobacteria	o__Enterobacterales	f__Enterobacteriaceae	g__Enterobacter	s__Enterobacter__uc
sp12938	sp12938	999.174	-0.244185	3.73096	-0.0654483	0.947817	0.99865	k__Bacteria	p__Proteobacteria	c__Gammaproteobacteria	o__Enterobacterales	f__Enterobacterales__uc	g__Enterobacterales__uc	s__Enterobacterales__uc
sp13127	sp13127	0.970101	-1.83241	1.85404	-0.988334	0.322989	NA	k__Bacteria	p__Proteobacteria	c__Gammaproteobacteria	o__Enterobacterales	f__Enterobacteriaceae	g__Enterobacteriaceae__na	s__Enterobacteriaceae bacterium strain FGI 57
sp13135	sp13135	3191.95	-0.899497	3.72996	-0.241155	0.809435	0.99865	k__Bacteria	p__Proteobacteria	c__Gammaproteobacteria	o__Enterobacterales	f__Enterobacteriaceae	g__Enterobacteriaceae__uc	s__Enterobacteriaceae__uc
sp6902	sp6902	3.66484	-0.308737	0.387381	-0.796986	0.425459	0.81547	k__Bacteria	p__Firmicutes	c__Bacilli	o__Lactobacillales	f__Enterococcaceae	g__Enterococcus	s__Enterococcus asini
sp6903	sp6903	0.960471	-2.66212	1.67759	-1.58687	0.112542	NA	k__Bacteria	p__Firmicutes	c__Bacilli	o__Lactobacillales	f__Enterococcaceae	g__Enterococcus	s__Enterococcus avium
sp6907	sp6907	1.6396	-0.958128	0.47014	-2.03796	0.0415535	NA	k__Bacteria	p__Firmicutes	c__Bacilli	o__Lactobacillales	f__Enterococcaceae	g__Enterococcus	s__Enterococcus casseliflavus
sp6908	sp6908	22.4485	0.15809	0.21819	0.724553	0.468726	0.852504	k__Bacteria	p__Firmicutes	c__Bacilli	o__Lactobacillales	f__Enterococcaceae	g__Enterococcus	s__Enterococcus cecorum
sp6909	sp6909	8.37676	1.5226	0.385211	3.95263	7.72957e-05	0.00630033	k__Bacteria	p__Firmicutes	c__Bacilli	o__Lactobacillales	f__Enterococcaceae	g__Enterococcus	s__Enterococcus columbae
sp6912	sp6912	4.03324	-1.95849	0.910728	-2.15047	0.031518	0.217262	k__Bacteria	p__Firmicutes	c__Bacilli	o__Lactobacillales	f__Enterococcaceae	g__Enterococcus	s__Enterococcus durans
sp6913	sp6913	68.9427	-0.309571	0.333603	-0.927962	0.353427	0.752313	k__Bacteria	p__Firmicutes	c__Bacilli	o__Lactobacillales	f__Enterococcaceae	g__Enterococcus	s__Enterococcus faecalis
sp6914	sp6914	148.465	-0.358507	0.246416	-1.45488	0.145701	0.495013	k__Bacteria	p__Firmicutes	c__Bacilli	o__Lactobacillales	f__Enterococcaceae	g__Enterococcus	s__Enterococcus faecium
sp6915	sp6915	6.6657	-0.420422	0.336364	-1.2499	0.211336	0.596599	k__Bacteria	p__Firmicutes	c__Bacilli	o__Lactobacillales	f__Enterococcaceae	g__Enterococcus	s__Enterococcus gallinarum
sp6916	sp6916	6.82615	-0.355352	0.304554	-1.1668	0.243293	0.635594	k__Bacteria	p__Firmicutes	c__Bacilli	o__Lactobacillales	f__Enterococcaceae	g__Enterococcus	s__Enterococcus gilvus
sp6919	sp6919	9.80092	0.720829	0.483352	1.49131	0.135879	0.472153	k__Bacteria	p__Firmicutes	c__Bacilli	o__Lactobacillales	f__Enterococcaceae	g__Enterococcus	s__Enterococcus hirae
sp6924	sp6924	4.08568	-0.00243737	0.507703	-0.00480078	0.99617	0.99865	k__Bacteria	p__Firmicutes	c__Bacilli	o__Lactobacillales	f__Enterococcaceae	g__Enterococcus	s__Enterococcus mundtii
sp6925	sp6925	2.94249	-0.155129	0.315298	-0.492009	0.622713	0.960568	k__Bacteria	p__Firmicutes	c__Bacilli	o__Lactobacillales	f__Enterococcaceae	g__Enterococcus	s__Enterococcus pallens
sp6980	sp6980	106.721	-1.319	0.507535	-2.59883	0.00935429	0.108642	k__Bacteria	p__Firmicutes	c__Bacilli	o__Lactobacillales	f__Enterococcaceae	g__Enterococcus	s__Enterococcus__uc
sp2445	sp2445	100.127	0.281349	0.374714	0.750837	0.452751	0.83914	k__Bacteria	p__Actinobacteria	c__Coriobacteriia	o__Eggerthellales	f__Eggerthellaceae	g__Enterorhabdus	s__Enterorhabdus caecimuris
sp2446	sp2446	87.4847	0.350818	0.372704	0.941278	0.346562	0.742832	k__Bacteria	p__Actinobacteria	c__Coriobacteriia	o__Eggerthellales	f__Eggerthellaceae	g__Enterorhabdus	s__Enterorhabdus mucosicola
sp2447	sp2447	36.576	0.410297	0.375738	1.09198	0.274843	0.662683	k__Bacteria	p__Actinobacteria	c__Coriobacteriia	o__Eggerthellales	f__Eggerthellaceae	g__Enterorhabdus	s__Enterorhabdus__uc
sp7889	sp7889	7.17766	-0.080531	0.4789	-0.168158	0.866459	0.99865	k__Bacteria	p__Firmicutes	c__Clostridia	o__Clostridiales	f__Clostridiales__na	g__Epulopiscium	s__Epulopiscium sp. Nele67-Bin001
sp7891	sp7891	2.7627	-0.346178	0.304629	-1.13639	0.255792	NA	k__Bacteria	p__Firmicutes	c__Clostridia	o__Clostridiales	f__Clostridiales__na	g__Epulopiscium	s__Epulopiscium sp. Nele67-Bin004
sp7894	sp7894	2.35594	-0.073791	0.336737	-0.219135	0.826545	NA	k__Bacteria	p__Firmicutes	c__Clostridia	o__Clostridiales	f__Clostridiales__na	g__Epulopiscium	s__Epulopiscium sp. Nuni2H_MBin003
sp7902	sp7902	11.4033	0.211931	0.180549	1.17381	0.240469	0.633391	k__Bacteria	p__Firmicutes	c__Clostridia	o__Clostridiales	f__Clostridiales__na	g__Epulopiscium	s__Epulopiscium__uc
sp8708	sp8708	13.2957	-1.14209	0.543761	-2.10034	0.0356986	0.234012	k__Bacteria	p__Firmicutes	c__Erysipelotrichia	o__Erysipelotrichales	f__Erysipelotrichaceae	g__Erysipelatoclostridium	s__Erysipelatoclostridium ramosum
sp8709	sp8709	4.1442	0.193443	0.583562	0.331486	0.740277	0.99865	k__Bacteria	p__Firmicutes	c__Erysipelotrichia	o__Erysipelotrichales	f__Erysipelotrichaceae	g__Erysipelatoclostridium	s__Erysipelatoclostridium__uc
sp8711	sp8711	4.59046	-0.463585	0.530883	-0.873233	0.382536	0.777811	k__Bacteria	p__Firmicutes	c__Erysipelotrichia	o__Erysipelotrichales	f__Erysipelotrichaceae	g__Erysipelothrix	s__Erysipelothrix rhusiopathiae
sp8715	sp8715	38.518	0.720195	0.26628	2.70465	0.00683759	0.0913246	k__Bacteria	p__Firmicutes	c__Erysipelotrichia	o__Erysipelotrichales	f__Erysipelotrichaceae	g__Erysipelotrichaceae__na	s__Erysipelotrichaceae bacterium 2_2_44A
sp8716	sp8716	41.4349	-0.145131	0.312941	-0.463765	0.642816	0.970308	k__Bacteria	p__Firmicutes	c__Erysipelotrichia	o__Erysipelotrichales	f__Erysipelotrichaceae	g__Erysipelotrichaceae__na	s__Erysipelotrichaceae bacterium 21_3
sp8717	sp8717	65.2545	-0.431162	0.338739	-1.27284	0.203074	0.58784	k__Bacteria	p__Firmicutes	c__Erysipelotrichia	o__Erysipelotrichales	f__Erysipelotrichaceae	g__Erysipelotrichaceae__na	s__Erysipelotrichaceae bacterium 3_1_53
sp8718	sp8718	26.9527	-0.618957	0.328049	-1.88678	0.0591897	0.303687	k__Bacteria	p__Firmicutes	c__Erysipelotrichia	o__Erysipelotrichales	f__Erysipelotrichaceae	g__Erysipelotrichaceae__na	s__Erysipelotrichaceae bacterium 5_2_54FAA
sp8719	sp8719	102.017	0.298798	0.307149	0.97281	0.330648	0.727697	k__Bacteria	p__Firmicutes	c__Erysipelotrichia	o__Erysipelotrichales	f__Erysipelotrichaceae	g__Erysipelotrichaceae__na	s__Erysipelotrichaceae bacterium 6_1_45
sp8720	sp8720	2.11346	-0.490058	0.489266	-1.00162	0.316528	NA	k__Bacteria	p__Firmicutes	c__Erysipelotrichia	o__Erysipelotrichales	f__Erysipelotrichaceae	g__Erysipelotrichaceae__na	s__Erysipelotrichaceae bacterium CAG:64
sp8721	sp8721	10.3035	-0.605258	0.377799	-1.60206	0.109142	0.411785	k__Bacteria	p__Firmicutes	c__Erysipelotrichia	o__Erysipelotrichales	f__Erysipelotrichaceae	g__Erysipelotrichaceae__na	s__Erysipelotrichaceae bacterium I46
sp8722	sp8722	6.54261	0.24455	0.258269	0.94688	0.3437	0.739664	k__Bacteria	p__Firmicutes	c__Erysipelotrichia	o__Erysipelotrichales	f__Erysipelotrichaceae	g__Erysipelotrichaceae__na	s__Erysipelotrichaceae bacterium MTC7
sp8723	sp8723	40.8878	-0.0920301	0.391034	-0.235351	0.813936	0.99865	k__Bacteria	p__Firmicutes	c__Erysipelotrichia	o__Erysipelotrichales	f__Erysipelotrichaceae	g__Erysipelotrichaceae__na	s__Erysipelotrichaceae bacterium NK3D112
sp8725	sp8725	599.464	-0.713151	0.413185	-1.72598	0.0843506	0.361237	k__Bacteria	p__Firmicutes	c__Erysipelotrichia	o__Erysipelotrichales	f__Erysipelotrichaceae	g__Erysipelotrichaceae__uc	s__Erysipelotrichaceae__uc
sp13136	sp13136	8.79598	-2.01957	1.04668	-1.92951	0.053668	0.282172	k__Bacteria	p__Proteobacteria	c__Gammaproteobacteria	o__Enterobacterales	f__Enterobacteriaceae	g__Escherichia	s__Escherichia albertii
sp13137	sp13137	2304.16	-0.493839	3.72998	-0.132397	0.89467	0.99865	k__Bacteria	p__Proteobacteria	c__Gammaproteobacteria	o__Enterobacterales	f__Enterobacteriaceae	g__Escherichia	s__Escherichia coli
sp13138	sp13138	6.03522	-3.56008	1.26167	-2.82171	0.00477677	0.0791315	k__Bacteria	p__Proteobacteria	c__Gammaproteobacteria	o__Enterobacterales	f__Enterobacteriaceae	g__Escherichia	s__Escherichia fergusonii
sp13139	sp13139	2.428	-2.42524	3.18871	-0.760573	0.446912	NA	k__Bacteria	p__Proteobacteria	c__Gammaproteobacteria	o__Enterobacterales	f__Enterobacteriaceae	g__Escherichia	s__Escherichia marmotae
sp13143	sp13143	2.00138	-2.10808	1.53584	-1.37259	0.16988	NA	k__Bacteria	p__Proteobacteria	c__Gammaproteobacteria	o__Enterobacterales	f__Enterobacteriaceae	g__Escherichia	s__Escherichia sp. B1147
sp13155	sp13155	0.527172	-1.64481	2.92588	-0.562159	0.574008	NA	k__Bacteria	p__Proteobacteria	c__Gammaproteobacteria	o__Enterobacterales	f__Enterobacteriaceae	g__Escherichia	s__Escherichia sp. TW15838
sp13156	sp13156	1.5536	-2.38211	1.74302	-1.36666	0.171733	NA	k__Bacteria	p__Proteobacteria	c__Gammaproteobacteria	o__Enterobacterales	f__Enterobacteriaceae	g__Escherichia	s__Escherichia vulneris
sp13157	sp13157	510.979	-0.887459	3.7372	-0.237466	0.812295	0.99865	k__Bacteria	p__Proteobacteria	c__Gammaproteobacteria	o__Enterobacterales	f__Enterobacteriaceae	g__Escherichia	s__Escherichia__uc
sp8469	sp8469	21.4229	-0.102317	0.244217	-0.418958	0.675247	0.992487	k__Bacteria	p__Firmicutes	c__Clostridia	o__Clostridiales	f__Ruminococcaceae	g__Ethanoligenens	s__Ethanoligenens harbinense
sp7934	sp7934	157.06	0.959812	0.315174	3.04534	0.0023242	0.0492132	k__Bacteria	p__Firmicutes	c__Clostridia	o__Clostridiales	f__Eubacteriaceae	g__Eubacteriaceae__na	s__Eubacteriaceae bacterium CHKCI004
sp7935	sp7935	100.013	0.122504	0.286995	0.426851	0.669488	0.988602	k__Bacteria	p__Firmicutes	c__Clostridia	o__Clostridiales	f__Eubacteriaceae	g__Eubacteriaceae__na	s__Eubacteriaceae bacterium CHKCI005
sp7936	sp7936	156.303	-0.202289	0.257115	-0.786767	0.431418	0.818775	k__Bacteria	p__Firmicutes	c__Clostridia	o__Clostridiales	f__Eubacteriaceae	g__Eubacteriaceae__uc	s__Eubacteriaceae__uc
sp7940	sp7940	9.73046	0.455699	0.189386	2.40619	0.0161198	0.14118	k__Bacteria	p__Firmicutes	c__Clostridia	o__Clostridiales	f__Eubacteriaceae	g__Eubacterium	s__Eubacterium aggregans
sp7941	sp7941	9.17987	-0.225099	0.307588	-0.73182	0.464278	0.851442	k__Bacteria	p__Firmicutes	c__Clostridia	o__Clostridiales	f__Eubacteriaceae	g__Eubacterium	s__Eubacterium barkeri
sp7942	sp7942	10.588	0.402654	0.484878	0.830424	0.406299	0.803202	k__Bacteria	p__Firmicutes	c__Clostridia	o__Clostridiales	f__Eubacteriaceae	g__Eubacterium	s__Eubacterium callanderi
sp7943	sp7943	62.2403	0.0348394	0.242931	0.143413	0.885964	0.99865	k__Bacteria	p__Firmicutes	c__Clostridia	o__Clostridiales	f__Eubacteriaceae	g__Eubacterium	s__Eubacterium coprostanoligenes
sp7944	sp7944	15.5078	0.0578178	0.515773	0.112099	0.910745	0.99865	k__Bacteria	p__Firmicutes	c__Clostridia	o__Clostridiales	f__Eubacteriaceae	g__Eubacterium	s__Eubacterium dolichum CAG:375
sp7945	sp7945	379.662	-0.14682	0.483097	-0.303913	0.761194	0.99865	k__Bacteria	p__Firmicutes	c__Clostridia	o__Clostridiales	f__Eubacteriaceae	g__Eubacterium	s__Eubacterium eligens CAG:72
sp7946	sp7946	120.028	-0.480174	0.423035	-1.13507	0.256346	0.645616	k__Bacteria	p__Firmicutes	c__Clostridia	o__Clostridiales	f__Eubacteriaceae	g__Eubacterium	s__Eubacterium hallii CAG:12
sp7947	sp7947	36.2524	-0.816865	0.372943	-2.19032	0.0285008	0.205071	k__Bacteria	p__Firmicutes	c__Clostridia	o__Clostridiales	f__Eubacteriaceae	g__Eubacterium	s__Eubacterium limosum
sp7948	sp7948	30.4349	-0.0541173	0.141785	-0.381687	0.702694	0.995136	k__Bacteria	p__Firmicutes	c__Clostridia	o__Clostridiales	f__Eubacteriaceae	g__Eubacterium	s__Eubacterium oxidoreducens
sp7949	sp7949	135.508	0.0444811	0.11835	0.375844	0.707033	0.995277	k__Bacteria	p__Firmicutes	c__Clostridia	o__Clostridiales	f__Eubacteriaceae	g__Eubacterium	s__Eubacterium plexicaudatum
sp7950	sp7950	45.5077	-0.35643	0.207543	-1.71738	0.0859106	0.364268	k__Bacteria	p__Firmicutes	c__Clostridia	o__Clostridiales	f__Eubacteriaceae	g__Eubacterium	s__Eubacterium pyruvativorans
sp7951	sp7951	1310.22	-0.0980399	0.297969	-0.329027	0.742135	0.99865	k__Bacteria	p__Firmicutes	c__Clostridia	o__Clostridiales	f__Eubacteriaceae	g__Eubacterium	s__Eubacterium ramulus
sp7952	sp7952	774.134	-0.806216	0.462282	-1.74399	0.0811602	0.356706	k__Bacteria	p__Firmicutes	c__Clostridia	o__Clostridiales	f__Eubacteriaceae	g__Eubacterium	s__Eubacterium rectale CAG:36
sp7953	sp7953	32.7941	0.0634027	0.166066	0.381791	0.702616	0.995136	k__Bacteria	p__Firmicutes	c__Clostridia	o__Clostridiales	f__Eubacteriaceae	g__Eubacterium	s__Eubacterium ruminantium
sp7954	sp7954	273.001	1.72964	0.548767	3.15187	0.00162228	0.0423699	k__Bacteria	p__Firmicutes	c__Clostridia	o__Clostridiales	f__Eubacteriaceae	g__Eubacterium	s__Eubacterium siraeum CAG:80
sp7955	sp7955	63.127	0.0469639	0.148016	0.31729	0.751023	0.99865	k__Bacteria	p__Firmicutes	c__Clostridia	o__Clostridiales	f__Eubacteriaceae	g__Eubacterium	s__Eubacterium sp. 14-2
sp7956	sp7956	55.4188	-1.22402	0.450071	-2.7196	0.00653599	0.0913246	k__Bacteria	p__Firmicutes	c__Clostridia	o__Clostridiales	f__Eubacteriaceae	g__Eubacterium	s__Eubacterium sp. 3_1_31
sp7957	sp7957	125.578	1.02882	0.548209	1.87669	0.06056	0.304286	k__Bacteria	p__Firmicutes	c__Clostridia	o__Clostridiales	f__Eubacteriaceae	g__Eubacterium	s__Eubacterium sp. 36_13
sp7958	sp7958	351.882	-0.47957	0.495539	-0.967774	0.333157	0.729384	k__Bacteria	p__Firmicutes	c__Clostridia	o__Clostridiales	f__Eubacteriaceae	g__Eubacterium	s__Eubacterium sp. 38_16
sp7959	sp7959	674.549	-0.541068	0.448073	-1.20755	0.227222	0.617779	k__Bacteria	p__Firmicutes	c__Clostridia	o__Clostridiales	f__Eubacteriaceae	g__Eubacterium	s__Eubacterium sp. 41_20
sp7960	sp7960	185.363	0.779049	0.418052	1.86352	0.062389	0.308103	k__Bacteria	p__Firmicutes	c__Clostridia	o__Clostridiales	f__Eubacteriaceae	g__Eubacterium	s__Eubacterium sp. 45_250
sp7961	sp7961	44.9549	0.0256514	0.18278	0.14034	0.888391	0.99865	k__Bacteria	p__Firmicutes	c__Clostridia	o__Clostridiales	f__Eubacteriaceae	g__Eubacterium	s__Eubacterium sp. 68-3-10
sp7963	sp7963	28.3653	-0.171648	0.21628	-0.793637	0.427407	0.816236	k__Bacteria	p__Firmicutes	c__Clostridia	o__Clostridiales	f__Eubacteriaceae	g__Eubacterium	s__Eubacterium sp. AB3007
sp7964	sp7964	1951.75	1.77338	3.05146	0.581156	0.561135	0.920464	k__Bacteria	p__Firmicutes	c__Clostridia	o__Clostridiales	f__Eubacteriaceae	g__Eubacterium	s__Eubacterium sp. CAG:115
sp7965	sp7965	234.183	-0.496222	0.480427	-1.03288	0.301662	0.697805	k__Bacteria	p__Firmicutes	c__Clostridia	o__Clostridiales	f__Eubacteriaceae	g__Eubacterium	s__Eubacterium sp. CAG:146
sp7966	sp7966	1109.7	-0.938706	0.595624	-1.576	0.115025	0.418754	k__Bacteria	p__Firmicutes	c__Clostridia	o__Clostridiales	f__Eubacteriaceae	g__Eubacterium	s__Eubacterium sp. CAG:156
sp7967	sp7967	619.095	-1.21434	0.482927	-2.51454	0.0119189	0.120479	k__Bacteria	p__Firmicutes	c__Clostridia	o__Clostridiales	f__Eubacteriaceae	g__Eubacterium	s__Eubacterium sp. CAG:161
sp7968	sp7968	9741.85	-0.34778	0.754299	-0.461064	0.644753	0.970308	k__Bacteria	p__Firmicutes	c__Clostridia	o__Clostridiales	f__Eubacteriaceae	g__Eubacterium	s__Eubacterium sp. CAG:180
sp7969	sp7969	834.649	-0.039053	0.643555	-0.0606832	0.951612	0.99865	k__Bacteria	p__Firmicutes	c__Clostridia	o__Clostridiales	f__Eubacteriaceae	g__Eubacterium	s__Eubacterium sp. CAG:192
sp7970	sp7970	8840.47	0.146806	3.72923	0.0393662	0.968598	0.99865	k__Bacteria	p__Firmicutes	c__Clostridia	o__Clostridiales	f__Eubacteriaceae	g__Eubacterium	s__Eubacterium sp. CAG:202
sp7971	sp7971	1651.35	0.425361	0.731962	0.581125	0.561156	0.920464	k__Bacteria	p__Firmicutes	c__Clostridia	o__Clostridiales	f__Eubacteriaceae	g__Eubacterium	s__Eubacterium sp. CAG:248
sp7972	sp7972	3001.85	0.598989	0.747313	0.801524	0.422829	0.81453	k__Bacteria	p__Firmicutes	c__Clostridia	o__Clostridiales	f__Eubacteriaceae	g__Eubacterium	s__Eubacterium sp. CAG:251
sp7973	sp7973	290.459	0.0996178	0.538072	0.185138	0.853121	0.99865	k__Bacteria	p__Firmicutes	c__Clostridia	o__Clostridiales	f__Eubacteriaceae	g__Eubacterium	s__Eubacterium sp. CAG:252
sp7974	sp7974	2077.66	-0.623135	3.68731	-0.168995	0.865801	0.99865	k__Bacteria	p__Firmicutes	c__Clostridia	o__Clostridiales	f__Eubacteriaceae	g__Eubacterium	s__Eubacterium sp. CAG:274
sp7975	sp7975	2661.23	0.223796	0.578632	0.386767	0.698929	0.995136	k__Bacteria	p__Firmicutes	c__Clostridia	o__Clostridiales	f__Eubacteriaceae	g__Eubacterium	s__Eubacterium sp. CAG:38
sp7976	sp7976	1173.14	0.206182	3.14533	0.0655516	0.947735	0.99865	k__Bacteria	p__Firmicutes	c__Clostridia	o__Clostridiales	f__Eubacteriaceae	g__Eubacterium	s__Eubacterium sp. CAG:581
sp7977	sp7977	54.0678	-0.847452	0.532263	-1.59217	0.111347	0.414046	k__Bacteria	p__Firmicutes	c__Clostridia	o__Clostridiales	f__Eubacteriaceae	g__Eubacterium	s__Eubacterium sp. CAG:603
sp7978	sp7978	161.078	-0.06461	0.493986	-0.130793	0.895939	0.99865	k__Bacteria	p__Firmicutes	c__Clostridia	o__Clostridiales	f__Eubacteriaceae	g__Eubacterium	s__Eubacterium sp. CAG:76
sp7979	sp7979	169.478	1.41053	0.497674	2.83426	0.00459324	0.0772894	k__Bacteria	p__Firmicutes	c__Clostridia	o__Clostridiales	f__Eubacteriaceae	g__Eubacterium	s__Eubacterium sp. CAG:786
sp7980	sp7980	124.609	0.826953	0.418564	1.97569	0.0481899	0.268882	k__Bacteria	p__Firmicutes	c__Clostridia	o__Clostridiales	f__Eubacteriaceae	g__Eubacterium	s__Eubacterium sp. CAG:841
sp7981	sp7981	200.893	1.12802	0.545976	2.06607	0.0388222	0.241172	k__Bacteria	p__Firmicutes	c__Clostridia	o__Clostridiales	f__Eubacteriaceae	g__Eubacterium	s__Eubacterium sp. CAG:86
sp7982	sp7982	144.201	0.411578	0.538136	0.764822	0.444378	0.831863	k__Bacteria	p__Firmicutes	c__Clostridia	o__Clostridiales	f__Eubacteriaceae	g__Eubacterium	s__Eubacterium sp. CAG76_36_125
sp7983	sp7983	97.7367	0.0688964	0.175932	0.391608	0.695348	0.995136	k__Bacteria	p__Firmicutes	c__Clostridia	o__Clostridiales	f__Eubacteriaceae	g__Eubacterium	s__Eubacterium sp. ER2
sp7984	sp7984	22.0396	-0.265107	0.264162	-1.00358	0.315583	0.709895	k__Bacteria	p__Firmicutes	c__Clostridia	o__Clostridiales	f__Eubacteriaceae	g__Eubacterium	s__Eubacterium sp. SB2
sp7985	sp7985	31.9657	-0.0624305	0.273474	-0.228287	0.819423	0.99865	k__Bacteria	p__Firmicutes	c__Clostridia	o__Clostridiales	f__Eubacteriaceae	g__Eubacterium	s__Eubacterium uniforme
sp7986	sp7986	3204.41	-0.0496304	0.353769	-0.14029	0.888431	0.99865	k__Bacteria	p__Firmicutes	c__Clostridia	o__Clostridiales	f__Eubacteriaceae	g__Eubacterium	s__Eubacterium ventriosum
sp7987	sp7987	32.4843	0.0990155	0.255129	0.3881	0.697942	0.995136	k__Bacteria	p__Firmicutes	c__Clostridia	o__Clostridiales	f__Eubacteriaceae	g__Eubacterium	s__Eubacterium xylanophilum
sp7988	sp7988	28573.6	-0.0321514	0.215623	-0.14911	0.881467	0.99865	k__Bacteria	p__Firmicutes	c__Clostridia	o__Clostridiales	f__Eubacteriaceae	g__Eubacterium	s__Eubacterium__uc
sp6339	sp6339	2.65279	-0.0640441	0.852263	-0.0751459	0.940099	NA	k__Bacteria	p__Firmicutes	c__Bacilli	o__Bacillales	f__Bacillales__na	g__Exiguobacterium	s__Exiguobacterium sp. Leaf196
sp6831	sp6831	6.15939	-0.374759	1.64561	-0.227732	0.819855	0.99865	k__Bacteria	p__Firmicutes	c__Bacilli	o__Lactobacillales	f__Aerococcaceae	g__Facklamia	s__Facklamia hominis
sp6833	sp6833	4.32158	-1.58797	0.521646	-3.04416	0.00233331	0.0492132	k__Bacteria	p__Firmicutes	c__Bacilli	o__Lactobacillales	f__Aerococcaceae	g__Facklamia	s__Facklamia languida
sp6837	sp6837	2.93038	-0.0171167	0.407682	-0.0419856	0.96651	0.99865	k__Bacteria	p__Firmicutes	c__Bacilli	o__Lactobacillales	f__Aerococcaceae	g__Facklamia	s__Facklamia__uc
sp8471	sp8471	68397.8	0.104469	0.258039	0.404859	0.685581	0.993279	k__Bacteria	p__Firmicutes	c__Clostridia	o__Clostridiales	f__Ruminococcaceae	g__Faecalibacterium	s__Faecalibacterium prausnitzii
sp8472	sp8472	27.8959	-1.00869	0.492641	-2.04752	0.0406069	0.248644	k__Bacteria	p__Firmicutes	c__Clostridia	o__Clostridiales	f__Ruminococcaceae	g__Faecalibacterium	s__Faecalibacterium sp. CAG:1138
sp8473	sp8473	1304.79	-0.630499	0.627137	-1.00536	0.314723	0.709895	k__Bacteria	p__Firmicutes	c__Clostridia	o__Clostridiales	f__Ruminococcaceae	g__Faecalibacterium	s__Faecalibacterium sp. CAG:74
sp8474	sp8474	1801.25	-0.534431	0.455489	-1.17331	0.240671	0.633391	k__Bacteria	p__Firmicutes	c__Clostridia	o__Clostridiales	f__Ruminococcaceae	g__Faecalibacterium	s__Faecalibacterium sp. CAG:74_58_120
sp8475	sp8475	2513.97	-0.0427642	0.342327	-0.124922	0.900585	0.99865	k__Bacteria	p__Firmicutes	c__Clostridia	o__Clostridiales	f__Ruminococcaceae	g__Faecalibacterium	s__Faecalibacterium sp. CAG:82
sp8476	sp8476	630.361	0.0158501	0.282691	0.0560686	0.955287	0.99865	k__Bacteria	p__Firmicutes	c__Clostridia	o__Clostridiales	f__Ruminococcaceae	g__Faecalibacterium	s__Faecalibacterium sp. CAG:82-related_59_9
sp8477	sp8477	48049	-0.0321375	0.257611	-0.124752	0.90072	0.99865	k__Bacteria	p__Firmicutes	c__Clostridia	o__Clostridiales	f__Ruminococcaceae	g__Faecalibacterium	s__Faecalibacterium__uc
sp8726	sp8726	19.8995	0.432275	0.250128	1.72822	0.0839496	0.360966	k__Bacteria	p__Firmicutes	c__Erysipelotrichia	o__Erysipelotrichales	f__Erysipelotrichaceae	g__Faecalibaculum	s__Faecalibaculum rodentium
sp8727	sp8727	62.7467	0.800097	0.424167	1.88628	0.0592576	0.303687	k__Bacteria	p__Firmicutes	c__Erysipelotrichia	o__Erysipelotrichales	f__Erysipelotrichaceae	g__Faecalicoccus	s__Faecalicoccus pleomorphus
sp8728	sp8728	127.542	-0.295705	0.260198	-1.13646	0.255763	0.645296	k__Bacteria	p__Firmicutes	c__Erysipelotrichia	o__Erysipelotrichales	f__Erysipelotrichaceae	g__Faecalitalea	s__Faecalitalea cylindroides
sp7903	sp7903	0.652559	-0.648146	0.816398	-0.793909	0.427248	NA	k__Bacteria	p__Firmicutes	c__Clostridia	o__Clostridiales	f__Clostridiales__na	g__Fenollaria	s__Fenollaria massiliensis
sp7904	sp7904	2.65654	-0.581906	0.571057	-1.019	0.308204	NA	k__Bacteria	p__Firmicutes	c__Clostridia	o__Clostridiales	f__Clostridiales__na	g__Fenollaria	s__Fenollaria timonensis
sp3240	sp3240	2.7141	0.721714	0.656345	1.09959	0.271509	NA	k__Bacteria	p__Bacteroidetes	c__Bacteroidia	o__Bacteroidales	f__Porphyromonadaceae	g__Fermentimonas	s__Fermentimonas caenicola
sp7775	sp7775	3.82581	-0.181097	0.341486	-0.53032	0.59589	0.940486	k__Bacteria	p__Firmicutes	c__Clostridia	o__Clostridiales	f__Clostridiaceae	g__Fervidicella	s__Fervidicella metallireducens
sp5749	sp5749	4.89322	0.647808	0.432218	1.4988	0.133926	0.467275	k__Bacteria	p__Fibrobacteres	c__Fibrobacteria	o__Fibrobacterales	f__Fibrobacteraceae	g__Fibrobacter	s__Fibrobacter intestinalis
sp5751	sp5751	2.50117	0.866349	0.570524	1.51851	0.128885	NA	k__Bacteria	p__Fibrobacteres	c__Fibrobacteria	o__Fibrobacterales	f__Fibrobacteraceae	g__Fibrobacter	s__Fibrobacter sp. UWB12
sp5752	sp5752	3.44742	0.99804	0.607469	1.64295	0.100393	0.395103	k__Bacteria	p__Fibrobacteres	c__Fibrobacteria	o__Fibrobacterales	f__Fibrobacteraceae	g__Fibrobacter	s__Fibrobacter sp. UWB13
sp5754	sp5754	2.61084	0.834499	0.505049	1.65231	0.0984706	NA	k__Bacteria	p__Fibrobacteres	c__Fibrobacteria	o__Fibrobacterales	f__Fibrobacteraceae	g__Fibrobacter	s__Fibrobacter sp. UWB7
sp5756	sp5756	2.52024	0.835819	0.523066	1.59792	0.11006	NA	k__Bacteria	p__Fibrobacteres	c__Fibrobacteria	o__Fibrobacterales	f__Fibrobacteraceae	g__Fibrobacter	s__Fibrobacter sp. UWCM
sp5757	sp5757	3.94143	0.831903	0.377797	2.20198	0.0276664	0.202246	k__Bacteria	p__Fibrobacteres	c__Fibrobacteria	o__Fibrobacterales	f__Fibrobacteraceae	g__Fibrobacter	s__Fibrobacter sp. UWEL
sp5758	sp5758	4.34446	0.811224	0.460582	1.7613	0.0781875	0.350286	k__Bacteria	p__Fibrobacteres	c__Fibrobacteria	o__Fibrobacterales	f__Fibrobacteraceae	g__Fibrobacter	s__Fibrobacter sp. UWH4
sp5759	sp5759	1.88866	-0.28925	0.674809	-0.428639	0.668186	NA	k__Bacteria	p__Fibrobacteres	c__Fibrobacteria	o__Fibrobacterales	f__Fibrobacteraceae	g__Fibrobacter	s__Fibrobacter sp. UWH5
sp5760	sp5760	2.68	1.91049	0.760585	2.51186	0.0120096	NA	k__Bacteria	p__Fibrobacteres	c__Fibrobacteria	o__Fibrobacterales	f__Fibrobacteraceae	g__Fibrobacter	s__Fibrobacter sp. UWH6
sp5761	sp5761	1.93354	-0.695198	0.550898	-1.26194	0.206972	NA	k__Bacteria	p__Fibrobacteres	c__Fibrobacteria	o__Fibrobacterales	f__Fibrobacteraceae	g__Fibrobacter	s__Fibrobacter sp. UWH9
sp5762	sp5762	3.08971	-0.790401	0.599936	-1.31748	0.187679	0.567314	k__Bacteria	p__Fibrobacteres	c__Fibrobacteria	o__Fibrobacterales	f__Fibrobacteraceae	g__Fibrobacter	s__Fibrobacter sp. UWOS
sp5763	sp5763	7.66761	0.881047	0.495096	1.77955	0.0751502	0.341693	k__Bacteria	p__Fibrobacteres	c__Fibrobacteria	o__Fibrobacterales	f__Fibrobacteraceae	g__Fibrobacter	s__Fibrobacter sp. UWOV1
sp5764	sp5764	4.38101	0.713841	0.324509	2.19976	0.0278242	0.202246	k__Bacteria	p__Fibrobacteres	c__Fibrobacteria	o__Fibrobacterales	f__Fibrobacteraceae	g__Fibrobacter	s__Fibrobacter sp. UWP2
sp5765	sp5765	2.04054	0.508362	0.519628	0.978319	0.327917	NA	k__Bacteria	p__Fibrobacteres	c__Fibrobacteria	o__Fibrobacterales	f__Fibrobacteraceae	g__Fibrobacter	s__Fibrobacter sp. UWR3
sp5767	sp5767	4.67034	0.699006	0.375425	1.86191	0.0626163	0.308321	k__Bacteria	p__Fibrobacteres	c__Fibrobacteria	o__Fibrobacterales	f__Fibrobacteraceae	g__Fibrobacter	s__Fibrobacter succinogenes
sp5768	sp5768	27.2694	0.498143	0.265977	1.87288	0.0610851	0.304286	k__Bacteria	p__Fibrobacteres	c__Fibrobacteria	o__Fibrobacterales	f__Fibrobacteraceae	g__Fibrobacter	s__Fibrobacter__uc
sp8410	sp8410	14.8742	-0.260653	0.547897	-0.475735	0.634263	0.968158	k__Bacteria	p__Firmicutes	c__Clostridia	o__Clostridiales	f__Peptostreptococcaceae	g__Filifactor	s__Filifactor alocis
sp3556	sp3556	2.4505	-1.05961	0.714831	-1.48232	0.138256	NA	k__Bacteria	p__Bacteroidetes	c__Chitinophagia	o__Chitinophagales	f__Chitinophagaceae	g__Filimonas	s__Filimonas lacunae
sp8981	sp8981	27.2531	-0.246981	0.206505	-1.196	0.231696	0.623594	k__Bacteria	p__Firmicutes	c__Tissierellia	o__Tissierellales	f__Peptoniphilaceae	g__Finegoldia	s__Finegoldia magna
sp8746	sp8746	140.411	0.192222	0.168793	1.1388	0.254787	0.644992	k__Bacteria	p__Firmicutes	c__Firmicutes__na	o__Firmicutes__na	f__Firmicutes__na	g__Firmicutes__na	s__Firmicutes bacterium ASF500
sp8748	sp8748	1258.38	-0.478841	0.497144	-0.963183	0.335455	0.730975	k__Bacteria	p__Firmicutes	c__Firmicutes__na	o__Firmicutes__na	f__Firmicutes__na	g__Firmicutes__na	s__Firmicutes bacterium CAG:102
sp8749	sp8749	8396.67	-0.101429	0.529714	-0.191479	0.84815	0.99865	k__Bacteria	p__Firmicutes	c__Firmicutes__na	o__Firmicutes__na	f__Firmicutes__na	g__Firmicutes__na	s__Firmicutes bacterium CAG:103
sp8750	sp8750	1982.32	0.387961	0.458792	0.845615	0.397767	0.791461	k__Bacteria	p__Firmicutes	c__Firmicutes__na	o__Firmicutes__na	f__Firmicutes__na	g__Firmicutes__na	s__Firmicutes bacterium CAG:110
sp8751	sp8751	294.523	0.317566	0.432954	0.733486	0.463262	0.851239	k__Bacteria	p__Firmicutes	c__Firmicutes__na	o__Firmicutes__na	f__Firmicutes__na	g__Firmicutes__na	s__Firmicutes bacterium CAG:110_56_8
sp8752	sp8752	2175.64	-0.0957741	0.3025	-0.316608	0.751541	0.99865	k__Bacteria	p__Firmicutes	c__Firmicutes__na	o__Firmicutes__na	f__Firmicutes__na	g__Firmicutes__na	s__Firmicutes bacterium CAG:114
sp8753	sp8753	6125.31	-0.210104	0.52489	-0.400283	0.688948	0.995136	k__Bacteria	p__Firmicutes	c__Firmicutes__na	o__Firmicutes__na	f__Firmicutes__na	g__Firmicutes__na	s__Firmicutes bacterium CAG:124
sp8754	sp8754	2763.56	-0.0299424	0.475725	-0.0629407	0.949814	0.99865	k__Bacteria	p__Firmicutes	c__Firmicutes__na	o__Firmicutes__na	f__Firmicutes__na	g__Firmicutes__na	s__Firmicutes bacterium CAG:129
sp8755	sp8755	2068.58	0.22258	0.406085	0.548111	0.583616	0.930043	k__Bacteria	p__Firmicutes	c__Firmicutes__na	o__Firmicutes__na	f__Firmicutes__na	g__Firmicutes__na	s__Firmicutes bacterium CAG:129_59_24
sp8756	sp8756	770.99	-0.121261	0.566898	-0.213903	0.830623	0.99865	k__Bacteria	p__Firmicutes	c__Firmicutes__na	o__Firmicutes__na	f__Firmicutes__na	g__Firmicutes__na	s__Firmicutes bacterium CAG:137
sp8757	sp8757	108.858	-0.110048	0.544113	-0.202251	0.83972	0.99865	k__Bacteria	p__Firmicutes	c__Firmicutes__na	o__Firmicutes__na	f__Firmicutes__na	g__Firmicutes__na	s__Firmicutes bacterium CAG:137_57_8
sp8758	sp8758	504.424	-0.300669	0.491344	-0.611932	0.540582	0.911643	k__Bacteria	p__Firmicutes	c__Firmicutes__na	o__Firmicutes__na	f__Firmicutes__na	g__Firmicutes__na	s__Firmicutes bacterium CAG:145
sp8759	sp8759	1280.81	-0.630767	0.403687	-1.56251	0.118167	0.425841	k__Bacteria	p__Firmicutes	c__Firmicutes__na	o__Firmicutes__na	f__Firmicutes__na	g__Firmicutes__na	s__Firmicutes bacterium CAG:170
sp8760	sp8760	6202.71	-0.47687	0.674173	-0.707341	0.479354	0.861852	k__Bacteria	p__Firmicutes	c__Firmicutes__na	o__Firmicutes__na	f__Firmicutes__na	g__Firmicutes__na	s__Firmicutes bacterium CAG:176
sp8761	sp8761	179.276	0.270443	0.547785	0.493703	0.621516	0.959668	k__Bacteria	p__Firmicutes	c__Firmicutes__na	o__Firmicutes__na	f__Firmicutes__na	g__Firmicutes__na	s__Firmicutes bacterium CAG:176_59_8
sp8762	sp8762	1006.07	0.758364	0.538904	1.40723	0.159358	0.520717	k__Bacteria	p__Firmicutes	c__Firmicutes__na	o__Firmicutes__na	f__Firmicutes__na	g__Firmicutes__na	s__Firmicutes bacterium CAG:176_63_11
sp8763	sp8763	162.904	-0.219949	0.580769	-0.37872	0.704896	0.995136	k__Bacteria	p__Firmicutes	c__Firmicutes__na	o__Firmicutes__na	f__Firmicutes__na	g__Firmicutes__na	s__Firmicutes bacterium CAG:194
sp8764	sp8764	41.3303	0.187992	0.491193	0.382725	0.701924	0.995136	k__Bacteria	p__Firmicutes	c__Firmicutes__na	o__Firmicutes__na	f__Firmicutes__na	g__Firmicutes__na	s__Firmicutes bacterium CAG:212
sp8765	sp8765	3797.6	0.527714	0.677355	0.77908	0.435933	0.823656	k__Bacteria	p__Firmicutes	c__Firmicutes__na	o__Firmicutes__na	f__Firmicutes__na	g__Firmicutes__na	s__Firmicutes bacterium CAG:227
sp8766	sp8766	426.837	-0.133786	0.405371	-0.330034	0.741375	0.99865	k__Bacteria	p__Firmicutes	c__Firmicutes__na	o__Firmicutes__na	f__Firmicutes__na	g__Firmicutes__na	s__Firmicutes bacterium CAG:238
sp8767	sp8767	186.643	-0.300135	0.428552	-0.700346	0.483711	0.865738	k__Bacteria	p__Firmicutes	c__Firmicutes__na	o__Firmicutes__na	f__Firmicutes__na	g__Firmicutes__na	s__Firmicutes bacterium CAG:24
sp8768	sp8768	442.818	0.0796263	0.566388	0.140586	0.888197	0.99865	k__Bacteria	p__Firmicutes	c__Firmicutes__na	o__Firmicutes__na	f__Firmicutes__na	g__Firmicutes__na	s__Firmicutes bacterium CAG:240
sp8769	sp8769	1212.77	-0.100839	0.327987	-0.30745	0.758501	0.99865	k__Bacteria	p__Firmicutes	c__Firmicutes__na	o__Firmicutes__na	f__Firmicutes__na	g__Firmicutes__na	s__Firmicutes bacterium CAG:24053_14
sp8770	sp8770	272.805	0.0571951	0.554523	0.103143	0.91785	0.99865	k__Bacteria	p__Firmicutes	c__Firmicutes__na	o__Firmicutes__na	f__Firmicutes__na	g__Firmicutes__na	s__Firmicutes bacterium CAG:270
sp8771	sp8771	306.611	-1.96503	0.492496	-3.98994	6.60887e-05	0.0061405	k__Bacteria	p__Firmicutes	c__Firmicutes__na	o__Firmicutes__na	f__Firmicutes__na	g__Firmicutes__na	s__Firmicutes bacterium CAG:272
sp8772	sp8772	25.3037	-2.32669	0.643057	-3.61817	0.000296697	0.0128524	k__Bacteria	p__Firmicutes	c__Firmicutes__na	o__Firmicutes__na	f__Firmicutes__na	g__Firmicutes__na	s__Firmicutes bacterium CAG:272_52_7
sp8773	sp8773	35.9515	-0.726189	0.450926	-1.61044	0.107302	0.40947	k__Bacteria	p__Firmicutes	c__Firmicutes__na	o__Firmicutes__na	f__Firmicutes__na	g__Firmicutes__na	s__Firmicutes bacterium CAG:308
sp8774	sp8774	476.38	-0.211361	3.73672	-0.0565633	0.954893	0.99865	k__Bacteria	p__Firmicutes	c__Firmicutes__na	o__Firmicutes__na	f__Firmicutes__na	g__Firmicutes__na	s__Firmicutes bacterium CAG:313
sp8775	sp8775	557.41	-0.58075	3.74582	-0.15504	0.87679	0.99865	k__Bacteria	p__Firmicutes	c__Firmicutes__na	o__Firmicutes__na	f__Firmicutes__na	g__Firmicutes__na	s__Firmicutes bacterium CAG:321
sp8776	sp8776	329.343	-0.332532	2.72531	-0.122016	0.902886	0.99865	k__Bacteria	p__Firmicutes	c__Firmicutes__na	o__Firmicutes__na	f__Firmicutes__na	g__Firmicutes__na	s__Firmicutes bacterium CAG:321_26_22
sp8777	sp8777	1434.84	-0.217464	0.69516	-0.312825	0.754413	0.99865	k__Bacteria	p__Firmicutes	c__Firmicutes__na	o__Firmicutes__na	f__Firmicutes__na	g__Firmicutes__na	s__Firmicutes bacterium CAG:341
sp8778	sp8778	181.833	0.0998147	2.70582	0.0368889	0.970574	0.99865	k__Bacteria	p__Firmicutes	c__Firmicutes__na	o__Firmicutes__na	f__Firmicutes__na	g__Firmicutes__na	s__Firmicutes bacterium CAG:345
sp8779	sp8779	767.499	0.346516	0.456307	0.759393	0.447618	0.832857	k__Bacteria	p__Firmicutes	c__Firmicutes__na	o__Firmicutes__na	f__Firmicutes__na	g__Firmicutes__na	s__Firmicutes bacterium CAG:41
sp8780	sp8780	642.565	-0.171094	2.0118	-0.0850452	0.932225	0.99865	k__Bacteria	p__Firmicutes	c__Firmicutes__na	o__Firmicutes__na	f__Firmicutes__na	g__Firmicutes__na	s__Firmicutes bacterium CAG:424
sp8781	sp8781	15.7546	-0.579802	0.520008	-1.11499	0.264857	0.651495	k__Bacteria	p__Firmicutes	c__Firmicutes__na	o__Firmicutes__na	f__Firmicutes__na	g__Firmicutes__na	s__Firmicutes bacterium CAG:449
sp8782	sp8782	366.99	-0.288695	3.7455	-0.0770779	0.938562	0.99865	k__Bacteria	p__Firmicutes	c__Firmicutes__na	o__Firmicutes__na	f__Firmicutes__na	g__Firmicutes__na	s__Firmicutes bacterium CAG:460
sp8783	sp8783	20.3556	-0.732305	0.390781	-1.87396	0.0609366	0.304286	k__Bacteria	p__Firmicutes	c__Firmicutes__na	o__Firmicutes__na	f__Firmicutes__na	g__Firmicutes__na	s__Firmicutes bacterium CAG:466
sp8784	sp8784	612.263	0.133852	3.58074	0.0373811	0.970181	0.99865	k__Bacteria	p__Firmicutes	c__Firmicutes__na	o__Firmicutes__na	f__Firmicutes__na	g__Firmicutes__na	s__Firmicutes bacterium CAG:475
sp8785	sp8785	66.5409	0.380646	0.192369	1.97873	0.0478468	0.268652	k__Bacteria	p__Firmicutes	c__Firmicutes__na	o__Firmicutes__na	f__Firmicutes__na	g__Firmicutes__na	s__Firmicutes bacterium CAG:534
sp8786	sp8786	255.943	-0.12008	2.64737	-0.0453584	0.963822	0.99865	k__Bacteria	p__Firmicutes	c__Firmicutes__na	o__Firmicutes__na	f__Firmicutes__na	g__Firmicutes__na	s__Firmicutes bacterium CAG:536
sp8787	sp8787	15.5349	0.184686	1.90918	0.0967358	0.922936	0.99865	k__Bacteria	p__Firmicutes	c__Firmicutes__na	o__Firmicutes__na	f__Firmicutes__na	g__Firmicutes__na	s__Firmicutes bacterium CAG:552
sp8788	sp8788	436.16	-0.0340238	0.185858	-0.183064	0.854748	0.99865	k__Bacteria	p__Firmicutes	c__Firmicutes__na	o__Firmicutes__na	f__Firmicutes__na	g__Firmicutes__na	s__Firmicutes bacterium CAG:552_39_19
sp8789	sp8789	476.094	1.48171	0.476566	3.10915	0.00187629	0.0445514	k__Bacteria	p__Firmicutes	c__Firmicutes__na	o__Firmicutes__na	f__Firmicutes__na	g__Firmicutes__na	s__Firmicutes bacterium CAG:555
sp8790	sp8790	631.541	-0.0386235	0.504135	-0.0766133	0.938931	0.99865	k__Bacteria	p__Firmicutes	c__Firmicutes__na	o__Firmicutes__na	f__Firmicutes__na	g__Firmicutes__na	s__Firmicutes bacterium CAG:56
sp8791	sp8791	34.735	1.62169	0.93754	1.72973	0.0836778	0.360523	k__Bacteria	p__Firmicutes	c__Firmicutes__na	o__Firmicutes__na	f__Firmicutes__na	g__Firmicutes__na	s__Firmicutes bacterium CAG:582
sp8792	sp8792	5.82541	-0.54857	0.513847	-1.06757	0.285713	0.679396	k__Bacteria	p__Firmicutes	c__Firmicutes__na	o__Firmicutes__na	f__Firmicutes__na	g__Firmicutes__na	s__Firmicutes bacterium CAG:631
sp8793	sp8793	112.109	-0.262739	0.225036	-1.16754	0.242992	0.635594	k__Bacteria	p__Firmicutes	c__Firmicutes__na	o__Firmicutes__na	f__Firmicutes__na	g__Firmicutes__na	s__Firmicutes bacterium CAG:646
sp8794	sp8794	736.219	1.1098	0.466397	2.37952	0.017335	0.147553	k__Bacteria	p__Firmicutes	c__Firmicutes__na	o__Firmicutes__na	f__Firmicutes__na	g__Firmicutes__na	s__Firmicutes bacterium CAG:65
sp8795	sp8795	936.371	0.849176	0.437394	1.94144	0.0522045	0.28172	k__Bacteria	p__Firmicutes	c__Firmicutes__na	o__Firmicutes__na	f__Firmicutes__na	g__Firmicutes__na	s__Firmicutes bacterium CAG:65_45_313
sp8796	sp8796	74.0745	0.156441	0.171167	0.913967	0.360734	0.756515	k__Bacteria	p__Firmicutes	c__Firmicutes__na	o__Firmicutes__na	f__Firmicutes__na	g__Firmicutes__na	s__Firmicutes bacterium CAG:791
sp8797	sp8797	20.7573	-0.836223	0.749435	-1.1158	0.264506	0.651495	k__Bacteria	p__Firmicutes	c__Firmicutes__na	o__Firmicutes__na	f__Firmicutes__na	g__Firmicutes__na	s__Firmicutes bacterium CAG:822
sp8798	sp8798	1424.14	-0.0221949	0.382027	-0.0580977	0.953671	0.99865	k__Bacteria	p__Firmicutes	c__Firmicutes__na	o__Firmicutes__na	f__Firmicutes__na	g__Firmicutes__na	s__Firmicutes bacterium CAG:83
sp8799	sp8799	888.03	-2.36545	0.599517	-3.9456	7.96017e-05	0.00630033	k__Bacteria	p__Firmicutes	c__Firmicutes__na	o__Firmicutes__na	f__Firmicutes__na	g__Firmicutes__na	s__Firmicutes bacterium CAG:882
sp8800	sp8800	49.1101	-2.60452	0.741506	-3.51247	0.000443968	0.0166449	k__Bacteria	p__Firmicutes	c__Firmicutes__na	o__Firmicutes__na	f__Firmicutes__na	g__Firmicutes__na	s__Firmicutes bacterium CAG:884
sp8801	sp8801	292.503	0.730746	0.430809	1.69622	0.0898446	0.370256	k__Bacteria	p__Firmicutes	c__Firmicutes__na	o__Firmicutes__na	f__Firmicutes__na	g__Firmicutes__na	s__Firmicutes bacterium CAG:94
sp8802	sp8802	545.229	0.666912	0.406405	1.641	0.100797	0.395961	k__Bacteria	p__Firmicutes	c__Firmicutes__na	o__Firmicutes__na	f__Firmicutes__na	g__Firmicutes__na	s__Firmicutes bacterium CAG:95
sp8747	sp8747	322.63	-0.193705	0.371149	-0.521908	0.601734	0.946485	k__Bacteria	p__Firmicutes	c__Firmicutes__na	o__Firmicutes__na	f__Firmicutes__na	g__Firmicutes__na	s__Firmicutes bacterium CAG_194_44_15
sp8807	sp8807	21.237	-0.380324	0.340659	-1.11644	0.264235	0.651495	k__Bacteria	p__Firmicutes	c__Firmicutes__na	o__Firmicutes__na	f__Firmicutes__na	g__Firmicutes__na	s__Firmicutes bacterium M10-2
sp8814	sp8814	85474.1	-0.0737496	0.112909	-0.653179	0.513641	0.883888	k__Bacteria	p__Firmicutes	c__Firmicutes__uc	o__Firmicutes__uc	f__Firmicutes__uc	g__Firmicutes__uc	s__Firmicutes__uc
sp3704	sp3704	3.59568	-0.23476	0.368744	-0.636649	0.524353	0.891568	k__Bacteria	p__Bacteroidetes	c__Cytophagia	o__Cytophagales	f__Flammeovirgaceae	g__Flammeovirga	s__Flammeovirga yaeyamensis
sp4012	sp4012	12.0332	0.0999837	0.291305	0.343227	0.731428	0.99865	k__Bacteria	p__Bacteroidetes	c__Flavobacteriia	o__Flavobacteriales	f__Flavobacteriaceae	g__Flavobacteriaceae__uc	s__Flavobacteriaceae__uc
sp4059	sp4059	1.95574	0.0560729	0.632184	0.0886971	0.929323	NA	k__Bacteria	p__Bacteroidetes	c__Flavobacteriia	o__Flavobacteriales	f__Flavobacteriaceae	g__Flavobacterium	s__Flavobacterium psychrophilum
sp4115	sp4115	4.38393	0.0446738	0.381222	0.117186	0.906713	0.99865	k__Bacteria	p__Bacteroidetes	c__Flavobacteriia	o__Flavobacteriales	f__Flavobacteriaceae	g__Flavobacterium	s__Flavobacterium__uc
sp7906	sp7906	862.142	-0.539744	0.215158	-2.5086	0.0121212	0.120479	k__Bacteria	p__Firmicutes	c__Clostridia	o__Clostridiales	f__Clostridiales__na	g__Flavonifractor	s__Flavonifractor plautii
sp7907	sp7907	103.862	-0.305557	0.219743	-1.39052	0.164371	0.530866	k__Bacteria	p__Firmicutes	c__Clostridia	o__Clostridiales	f__Clostridiales__na	g__Flavonifractor	s__Flavonifractor__uc
sp5248	sp5248	5.79308	0.286969	0.335614	0.855058	0.392519	0.787308	k__Bacteria	p__Chloroflexi	c__Anaerolineae	o__Anaerolineales	f__Anaerolineaceae	g__Flexilinea	s__Flexilinea flocculi
sp6416	sp6416	1.02281	-0.223832	0.574183	-0.389827	0.696665	NA	k__Bacteria	p__Firmicutes	c__Bacilli	o__Bacillales	f__Paenibacillaceae	g__Fontibacillus	s__Fontibacillus panacisegetis
sp8479	sp8479	373.638	0.0126018	0.226724	0.055582	0.955675	0.99865	k__Bacteria	p__Firmicutes	c__Clostridia	o__Clostridiales	f__Ruminococcaceae	g__Fournierella	s__Fournierella massiliensis
sp14962	sp14962	10.0874	-0.256725	0.253692	-1.01196	0.311559	0.708885	k__Bacteria	p__Synergistetes	c__Synergistia	o__Synergistales	f__Synergistaceae	g__Fretibacterium	s__Fretibacterium fastidiosum
sp7205	sp7205	0.904623	-1.29687	0.971179	-1.33536	0.18176	NA	k__Bacteria	p__Firmicutes	c__Bacilli	o__Lactobacillales	f__Leuconostocaceae	g__Fructobacillus	s__Fructobacillus fructosus
sp7800	sp7800	5.18734	-0.621854	0.279022	-2.22869	0.0258346	0.195775	k__Bacteria	p__Firmicutes	c__Clostridia	o__Clostridiales	f__Clostridiales Family XII. Incertae Sedis	g__Fusibacter	s__Fusibacter sp. 3D3
sp8115	sp8115	5137.51	-0.474265	0.268927	-1.76355	0.0778085	0.350286	k__Bacteria	p__Firmicutes	c__Clostridia	o__Clostridiales	f__Lachnospiraceae	g__Fusicatenibacter	s__Fusicatenibacter saccharivorans
sp8116	sp8116	16.5482	-0.172779	0.368694	-0.468624	0.639338	0.968983	k__Bacteria	p__Firmicutes	c__Clostridia	o__Clostridiales	f__Lachnospiraceae	g__Fusicatenibacter	s__Fusicatenibacter sp. 2789STDY5834925
sp9053	sp9053	1.58978	-1.62398	2.01661	-0.805301	0.420646	NA	k__Bacteria	p__Fusobacteria	c__Fusobacteriia	o__Fusobacteriales	f__Fusobacteriaceae	g__Fusobacteriaceae__uc	s__Fusobacteriaceae__uc
sp9058	sp9058	6.77586	0.0205958	0.537558	0.0383137	0.969438	0.99865	k__Bacteria	p__Fusobacteria	c__Fusobacteriia	o__Fusobacteriales	f__Fusobacteriaceae	g__Fusobacterium	s__Fusobacterium mortiferum
sp9059	sp9059	7.86307	0.0642401	0.281949	0.227843	0.819768	0.99865	k__Bacteria	p__Fusobacteria	c__Fusobacteriia	o__Fusobacteriales	f__Fusobacteriaceae	g__Fusobacterium	s__Fusobacterium necrophorum
sp9060	sp9060	9.16621	-0.804231	0.351612	-2.28727	0.0221803	0.178103	k__Bacteria	p__Fusobacteria	c__Fusobacteriia	o__Fusobacteriales	f__Fusobacteriaceae	g__Fusobacterium	s__Fusobacterium nucleatum
sp9061	sp9061	5.30045	0.931017	0.460874	2.02011	0.0433719	0.256703	k__Bacteria	p__Fusobacteria	c__Fusobacteriia	o__Fusobacteriales	f__Fusobacteriaceae	g__Fusobacterium	s__Fusobacterium perfoetens
sp9062	sp9062	3.19725	0.228812	0.466053	0.490956	0.623457	0.960568	k__Bacteria	p__Fusobacteria	c__Fusobacteriia	o__Fusobacteriales	f__Fusobacteriaceae	g__Fusobacterium	s__Fusobacterium periodonticum
sp9064	sp9064	52.0244	2.00568	0.681343	2.94372	0.00324296	0.0607913	k__Bacteria	p__Fusobacteria	c__Fusobacteriia	o__Fusobacteriales	f__Fusobacteriaceae	g__Fusobacterium	s__Fusobacterium sp. CAG:439
sp9066	sp9066	25.9817	3.70058	0.757593	4.88465	1.03613e-06	0.000369035	k__Bacteria	p__Fusobacteria	c__Fusobacteriia	o__Fusobacteriales	f__Fusobacteriaceae	g__Fusobacterium	s__Fusobacterium sp. CAG:815
sp9068	sp9068	4.36891	-0.506661	0.352075	-1.43907	0.150131	0.504341	k__Bacteria	p__Fusobacteria	c__Fusobacteriia	o__Fusobacteriales	f__Fusobacteriaceae	g__Fusobacterium	s__Fusobacterium sp. CM21
sp9069	sp9069	3.88748	0.111543	1.17601	0.0948485	0.924435	0.99865	k__Bacteria	p__Fusobacteria	c__Fusobacteriia	o__Fusobacteriales	f__Fusobacteriaceae	g__Fusobacterium	s__Fusobacterium sp. CM22
sp9072	sp9072	7.35784	-1.2033	0.427312	-2.81596	0.00486313	0.0796444	k__Bacteria	p__Fusobacteria	c__Fusobacteriia	o__Fusobacteriales	f__Fusobacteriaceae	g__Fusobacterium	s__Fusobacterium sp. HMSC073F01
sp9075	sp9075	514.936	0.349001	3.74218	0.0932613	0.925696	0.99865	k__Bacteria	p__Fusobacteria	c__Fusobacteriia	o__Fusobacteriales	f__Fusobacteriaceae	g__Fusobacterium	s__Fusobacterium ulcerans
sp9076	sp9076	5.42586	-1.5725	1.27741	-1.23101	0.218318	0.601995	k__Bacteria	p__Fusobacteria	c__Fusobacteriia	o__Fusobacteriales	f__Fusobacteriaceae	g__Fusobacterium	s__Fusobacterium varium
sp9077	sp9077	119.734	-1.69726	0.580379	-2.9244	0.00345123	0.0641062	k__Bacteria	p__Fusobacteria	c__Fusobacteriia	o__Fusobacteriales	f__Fusobacteriaceae	g__Fusobacterium	s__Fusobacterium__uc
sp3241	sp3241	37.2795	-0.650447	0.398389	-1.63269	0.102533	0.398389	k__Bacteria	p__Bacteroidetes	c__Bacteroidia	o__Bacteroidales	f__Porphyromonadaceae	g__Gabonia	s__Gabonia massiliensis
sp3242	sp3242	23.5955	0.738796	0.625482	1.18116	0.237539	0.63133	k__Bacteria	p__Bacteroidetes	c__Bacteroidia	o__Bacteroidales	f__Porphyromonadaceae	g__Gabonibacter	s__Gabonibacter massiliensis
sp13936	sp13936	2.73069	0.154912	0.514651	0.301004	0.763411	NA	k__Bacteria	p__Proteobacteria	c__Gammaproteobacteria	o__Pasteurellales	f__Pasteurellaceae	g__Gallibacterium	s__Gallibacterium anatis
sp13600	sp13600	199.883	-0.836368	1.71658	-0.487228	0.626096	0.961739	k__Bacteria	p__Proteobacteria	c__Gammaproteobacteria	o__Gammaproteobacteria__uc	f__Gammaproteobacteria__uc	g__Gammaproteobacteria__uc	s__Gammaproteobacteria__uc
sp7990	sp7990	4.49774	-0.450297	0.263128	-1.71133	0.0870206	0.366791	k__Bacteria	p__Firmicutes	c__Clostridia	o__Clostridiales	f__Eubacteriaceae	g__Garciella	s__Garciella nitratireducens
sp748	sp748	29.287	-0.236476	0.301629	-0.783995	0.433043	0.820402	k__Bacteria	p__Actinobacteria	c__Actinobacteria	o__Bifidobacteriales	f__Bifidobacteriaceae	g__Gardnerella	s__Gardnerella vaginalis
sp749	sp749	1.98538	-0.441391	0.474152	-0.930906	0.351902	NA	k__Bacteria	p__Actinobacteria	c__Actinobacteria	o__Bifidobacteriales	f__Bifidobacteriaceae	g__Gardnerella	s__Gardnerella__uc
sp6350	sp6350	0.743161	0.658933	0.744999	0.884475	0.37644	NA	k__Bacteria	p__Firmicutes	c__Bacilli	o__Bacillales	f__Bacillales__na	g__Gemella	s__Gemella asaccharolytica
sp6353	sp6353	6.94355	-1.41999	0.801954	-1.77066	0.076617	0.346887	k__Bacteria	p__Firmicutes	c__Bacilli	o__Bacillales	f__Bacillales__na	g__Gemella	s__Gemella haemolysans
sp6354	sp6354	4.21907	-1.00124	0.724516	-1.38194	0.166991	0.53663	k__Bacteria	p__Firmicutes	c__Bacilli	o__Bacillales	f__Bacillales__na	g__Gemella	s__Gemella morbillorum
sp6355	sp6355	29.232	-0.77857	0.608341	-1.27982	0.200607	0.585651	k__Bacteria	p__Firmicutes	c__Bacilli	o__Bacillales	f__Bacillales__na	g__Gemella	s__Gemella sanguinis
sp6359	sp6359	2.60495	-0.413407	0.600293	-0.688675	0.491028	NA	k__Bacteria	p__Firmicutes	c__Bacilli	o__Bacillales	f__Bacillales__na	g__Gemella	s__Gemella__uc
sp8480	sp8480	4920.15	-0.326052	0.29261	-1.11429	0.265155	0.651495	k__Bacteria	p__Firmicutes	c__Clostridia	o__Clostridiales	f__Ruminococcaceae	g__Gemmiger	s__Gemmiger formicilis
sp3507	sp3507	3.76888	0.109461	0.547283	0.200008	0.841474	0.99865	k__Bacteria	p__Bacteroidetes	c__Bacteroidia	o__Marinilabiliales	f__Marinilabiliaceae	g__Geofilum	s__Geofilum rubicundum
sp7776	sp7776	5.4841	0.747818	0.36172	2.06739	0.0386971	0.241096	k__Bacteria	p__Firmicutes	c__Clostridia	o__Clostridiales	f__Clostridiaceae	g__Geosporobacter	s__Geosporobacter ferrireducens
sp7777	sp7777	3.74301	0.657432	0.310644	2.11635	0.0343149	0.227736	k__Bacteria	p__Firmicutes	c__Clostridia	o__Clostridiales	f__Clostridiaceae	g__Geosporobacter	s__Geosporobacter subterraneus
sp13908	sp13908	3.43265	0.101626	0.375123	0.270915	0.786457	0.99865	k__Bacteria	p__Proteobacteria	c__Gammaproteobacteria	o__Orbales	f__Orbaceae	g__Gilliamella	s__Gilliamella apicola
sp6841	sp6841	1.62978	-0.497154	0.547579	-0.907912	0.363925	NA	k__Bacteria	p__Firmicutes	c__Bacilli	o__Lactobacillales	f__Aerococcaceae	g__Globicatella	s__Globicatella__uc
sp916	sp916	0.0535951	-0.524286	3.77148	-0.139013	0.88944	NA	k__Bacteria	p__Actinobacteria	c__Actinobacteria	o__Corynebacteriales	f__Gordoniaceae	g__Gordonia	s__Gordonia paraffinivorans
sp2448	sp2448	343.985	1.43184	0.400644	3.57385	0.000351773	0.01409	k__Bacteria	p__Actinobacteria	c__Coriobacteriia	o__Eggerthellales	f__Eggerthellaceae	g__Gordonibacter	s__Gordonibacter pamelaeae
sp2449	sp2449	127.932	0.764562	0.32083	2.38308	0.0171685	0.147372	k__Bacteria	p__Actinobacteria	c__Coriobacteriia	o__Eggerthellales	f__Eggerthellaceae	g__Gordonibacter	s__Gordonibacter sp. Marseille-P2775
sp2450	sp2450	70.7795	0.473082	0.295802	1.59932	0.10975	0.411785	k__Bacteria	p__Actinobacteria	c__Coriobacteriia	o__Eggerthellales	f__Eggerthellaceae	g__Gordonibacter	s__Gordonibacter sp. Marseille-P3078
sp2451	sp2451	46.734	1.03101	0.354711	2.90662	0.00365361	0.0656314	k__Bacteria	p__Actinobacteria	c__Coriobacteriia	o__Eggerthellales	f__Eggerthellaceae	g__Gordonibacter	s__Gordonibacter__uc
sp6417	sp6417	2.00768	0.40898	0.354391	1.15404	0.248486	NA	k__Bacteria	p__Firmicutes	c__Bacilli	o__Bacillales	f__Paenibacillaceae	g__Gorillibacterium	s__Gorillibacterium massiliense
sp6418	sp6418	2.47538	0.396149	0.364259	1.08755	0.276795	NA	k__Bacteria	p__Firmicutes	c__Bacilli	o__Bacillales	f__Paenibacillaceae	g__Gorillibacterium	s__Gorillibacterium sp. SN4
sp7911	sp7911	2.42541	-0.388013	0.307931	-1.26006	0.207647	NA	k__Bacteria	p__Firmicutes	c__Clostridia	o__Clostridiales	f__Clostridiales__na	g__Gottschalkia	s__Gottschalkia acidurici
sp7992	sp7992	3.13204	0.210937	0.325796	0.647449	0.517341	0.887999	k__Bacteria	p__Firmicutes	c__Clostridia	o__Clostridiales	f__Gracilibacteraceae	g__Gracilibacter	s__Gracilibacter sp. BRH_c7a
sp6876	sp6876	2.82387	-0.991631	0.674927	-1.46924	0.141767	NA	k__Bacteria	p__Firmicutes	c__Bacilli	o__Lactobacillales	f__Carnobacteriaceae	g__Granulicatella	s__Granulicatella adiacens
sp6877	sp6877	2.58741	-0.445061	0.382052	-1.16492	0.244051	NA	k__Bacteria	p__Firmicutes	c__Bacilli	o__Lactobacillales	f__Carnobacteriaceae	g__Granulicatella	s__Granulicatella balaenopterae
sp6878	sp6878	1.7009	-1.41371	0.761283	-1.85701	0.0633092	NA	k__Bacteria	p__Firmicutes	c__Bacilli	o__Lactobacillales	f__Carnobacteriaceae	g__Granulicatella	s__Granulicatella elegans
sp6880	sp6880	2.19323	-1.35807	0.699043	-1.94275	0.0520458	NA	k__Bacteria	p__Firmicutes	c__Bacilli	o__Lactobacillales	f__Carnobacteriaceae	g__Granulicatella	s__Granulicatella sp. HMSC30F09
sp6881	sp6881	1.87062	-0.0968099	0.618495	-0.156525	0.875619	NA	k__Bacteria	p__Firmicutes	c__Bacilli	o__Lactobacillales	f__Carnobacteriaceae	g__Granulicatella	s__Granulicatella sp. HMSC31F03
sp6882	sp6882	13.3474	-0.722932	0.538509	-1.34247	0.179444	0.557267	k__Bacteria	p__Firmicutes	c__Bacilli	o__Lactobacillales	f__Carnobacteriaceae	g__Granulicatella	s__Granulicatella__uc
sp13946	sp13946	4.47291	-0.184387	0.905634	-0.2036	0.838666	0.99865	k__Bacteria	p__Proteobacteria	c__Gammaproteobacteria	o__Pasteurellales	f__Pasteurellaceae	g__Haemophilus	s__Haemophilus haemolyticus
sp13947	sp13947	16.1596	-0.226673	0.779406	-0.290828	0.771183	0.99865	k__Bacteria	p__Proteobacteria	c__Gammaproteobacteria	o__Pasteurellales	f__Pasteurellaceae	g__Haemophilus	s__Haemophilus influenzae
sp13950	sp13950	1.07055	-1.7997	1.07491	-1.67428	0.0940746	NA	k__Bacteria	p__Proteobacteria	c__Gammaproteobacteria	o__Pasteurellales	f__Pasteurellaceae	g__Haemophilus	s__Haemophilus parahaemolyticus
sp13951	sp13951	109.606	-0.0143617	2.40491	-0.00597184	0.995235	0.99865	k__Bacteria	p__Proteobacteria	c__Gammaproteobacteria	o__Pasteurellales	f__Pasteurellaceae	g__Haemophilus	s__Haemophilus parainfluenzae
sp13953	sp13953	18.2225	0.420951	3.66774	0.114771	0.908626	0.99865	k__Bacteria	p__Proteobacteria	c__Gammaproteobacteria	o__Pasteurellales	f__Pasteurellaceae	g__Haemophilus	s__Haemophilus pittmaniae
sp13955	sp13955	6.14073	-0.172607	1.20264	-0.143524	0.885877	0.99865	k__Bacteria	p__Proteobacteria	c__Gammaproteobacteria	o__Pasteurellales	f__Pasteurellaceae	g__Haemophilus	s__Haemophilus sp. CCUG 60358
sp13957	sp13957	5.11086	1.50708	1.04793	1.43815	0.150392	0.504341	k__Bacteria	p__Proteobacteria	c__Gammaproteobacteria	o__Pasteurellales	f__Pasteurellaceae	g__Haemophilus	s__Haemophilus sp. HMSC061E01
sp13960	sp13960	4.69561	0.347015	1.01177	0.342978	0.731615	0.99865	k__Bacteria	p__Proteobacteria	c__Gammaproteobacteria	o__Pasteurellales	f__Pasteurellaceae	g__Haemophilus	s__Haemophilus sp. HMSC068C11
sp13961	sp13961	2.40114	0.207868	1.19706	0.173648	0.862142	NA	k__Bacteria	p__Proteobacteria	c__Gammaproteobacteria	o__Pasteurellales	f__Pasteurellaceae	g__Haemophilus	s__Haemophilus sp. HMSC073C03
sp13962	sp13962	1.29353	-0.821042	1.29049	-0.636226	0.524629	NA	k__Bacteria	p__Proteobacteria	c__Gammaproteobacteria	o__Pasteurellales	f__Pasteurellaceae	g__Haemophilus	s__Haemophilus sp. HMSC61B11
sp13963	sp13963	5.64212	-0.0189316	1.02879	-0.0184018	0.985318	0.99865	k__Bacteria	p__Proteobacteria	c__Gammaproteobacteria	o__Pasteurellales	f__Pasteurellaceae	g__Haemophilus	s__Haemophilus sp. HMSC71H05
sp13965	sp13965	8.34274	-0.638922	2.30191	-0.277562	0.781349	0.99865	k__Bacteria	p__Proteobacteria	c__Gammaproteobacteria	o__Pasteurellales	f__Pasteurellaceae	g__Haemophilus	s__Haemophilus sputorum
sp13966	sp13966	548.155	-0.0559862	0.786531	-0.0711811	0.943254	0.99865	k__Bacteria	p__Proteobacteria	c__Gammaproteobacteria	o__Pasteurellales	f__Pasteurellaceae	g__Haemophilus	s__Haemophilus__uc
sp13346	sp13346	4.75716	-0.158914	2.71451	-0.0585424	0.953317	0.99865	k__Bacteria	p__Proteobacteria	c__Gammaproteobacteria	o__Enterobacterales	f__Hafniaceae	g__Hafnia	s__Hafnia alvei
sp13349	sp13349	0.447817	-1.26497	2.20759	-0.573011	0.566637	NA	k__Bacteria	p__Proteobacteria	c__Gammaproteobacteria	o__Enterobacterales	f__Hafniaceae	g__Hafnia	s__Hafnia__uc
sp13350	sp13350	3.24839	-0.107907	2.91769	-0.0369839	0.970498	0.99865	k__Bacteria	p__Proteobacteria	c__Gammaproteobacteria	o__Enterobacterales	f__Hafniaceae	g__Hafniaceae__uc	s__Hafniaceae__uc
sp2979	sp2979	1.51403	-0.184095	0.463741	-0.396978	0.691383	NA	k__Bacteria	p__Bacteria__na	c__Bacteria__na	o__Haloplasmatales	f__Haloplasmataceae	g__Haloplasma	s__Haloplasma contractile
sp7779	sp7779	7.8234	-0.0374321	0.221045	-0.169341	0.865528	0.99865	k__Bacteria	p__Firmicutes	c__Clostridia	o__Clostridiales	f__Clostridiaceae	g__Hathewaya	s__Hathewaya proteolytica
sp12405	sp12405	0.348477	0.800804	0.912513	0.877581	0.380171	NA	k__Bacteria	p__Proteobacteria	c__Epsilonproteobacteria	o__Campylobacterales	f__Helicobacteraceae	g__Helicobacter	s__Helicobacter canadensis
sp7995	sp7995	50.9179	-0.16617	0.104208	-1.5946	0.110803	0.413961	k__Bacteria	p__Firmicutes	c__Clostridia	o__Clostridiales	f__Heliobacteriaceae	g__Heliobacterium	s__Heliobacterium modesticaldum
sp8117	sp8117	24.9605	-0.229623	0.111778	-2.05428	0.0399483	0.246122	k__Bacteria	p__Firmicutes	c__Clostridia	o__Clostridiales	f__Lachnospiraceae	g__Herbinix	s__Herbinix hemicellulosilytica
sp8118	sp8118	13.9092	0.0706871	0.145809	0.484791	0.627824	0.962461	k__Bacteria	p__Firmicutes	c__Clostridia	o__Clostridiales	f__Lachnospiraceae	g__Herbinix	s__Herbinix luporum
sp8119	sp8119	6.30156	-0.162927	0.307929	-0.529108	0.596731	0.941117	k__Bacteria	p__Firmicutes	c__Clostridia	o__Clostridiales	f__Lachnospiraceae	g__Herbinix	s__Herbinix__uc
sp8120	sp8120	153.648	0.527345	0.166835	3.16089	0.00157288	0.0423699	k__Bacteria	p__Firmicutes	c__Clostridia	o__Clostridiales	f__Lachnospiraceae	g__Hespellia	s__Hespellia stercorisuis
sp8729	sp8729	8390.9	-0.570343	0.744033	-0.766556	0.443346	0.831079	k__Bacteria	p__Firmicutes	c__Erysipelotrichia	o__Erysipelotrichales	f__Erysipelotrichaceae	g__Holdemanella	s__Holdemanella biformis
sp8730	sp8730	195.961	-0.19337	0.253951	-0.761445	0.446391	0.832407	k__Bacteria	p__Firmicutes	c__Erysipelotrichia	o__Erysipelotrichales	f__Erysipelotrichaceae	g__Holdemania	s__Holdemania filiformis
sp8731	sp8731	101.015	-0.430235	0.435373	-0.988198	0.323056	0.717125	k__Bacteria	p__Firmicutes	c__Erysipelotrichia	o__Erysipelotrichales	f__Erysipelotrichaceae	g__Holdemania	s__Holdemania massiliensis
sp8732	sp8732	112.395	0.460428	0.322553	1.42745	0.15345	0.508408	k__Bacteria	p__Firmicutes	c__Erysipelotrichia	o__Erysipelotrichales	f__Erysipelotrichaceae	g__Holdemania	s__Holdemania sp. Marseille-P2844
sp8733	sp8733	95.394	0.12991	0.291874	0.445091	0.656254	0.978656	k__Bacteria	p__Firmicutes	c__Erysipelotrichia	o__Erysipelotrichales	f__Erysipelotrichaceae	g__Holdemania	s__Holdemania__uc
sp7780	sp7780	637.534	-0.940859	0.23758	-3.96018	7.48932e-05	0.00630033	k__Bacteria	p__Firmicutes	c__Clostridia	o__Clostridiales	f__Clostridiaceae	g__Hungatella	s__Hungatella hathewayi
sp8481	sp8481	47.1169	-0.021035	0.185846	-0.113185	0.909884	0.99865	k__Bacteria	p__Firmicutes	c__Clostridia	o__Clostridiales	f__Ruminococcaceae	g__Hydrogenoanaerobacterium	s__Hydrogenoanaerobacterium saccharovorans
sp12664	sp12664	8.41175	1.13978	0.646785	1.76223	0.0780306	0.350286	k__Bacteria	p__Proteobacteria	c__Gammaproteobacteria	o__Alteromonadales	f__Idiomarinaceae	g__Idiomarina	s__Idiomarina zobellii
sp7810	sp7810	20.9372	-0.150133	0.358574	-0.418694	0.675439	0.992487	k__Bacteria	p__Firmicutes	c__Clostridia	o__Clostridiales	f__Clostridiales Family XIII. Incertae Sedis	g__Ileibacterium	s__Ileibacterium massiliense
sp8734	sp8734	1.28038	0.129967	0.682544	0.190415	0.848984	NA	k__Bacteria	p__Firmicutes	c__Erysipelotrichia	o__Erysipelotrichales	f__Erysipelotrichaceae	g__Ileibacterium	s__Ileibacterium valens
sp8411	sp8411	380.637	1.83553	0.558817	3.28466	0.00102104	0.031171	k__Bacteria	p__Firmicutes	c__Clostridia	o__Clostridiales	f__Peptostreptococcaceae	g__Intestinibacter	s__Intestinibacter bartlettii
sp7913	sp7913	681.364	0.0501145	0.222192	0.225546	0.821555	0.99865	k__Bacteria	p__Firmicutes	c__Clostridia	o__Clostridiales	f__Clostridiales__na	g__Intestinimonas	s__Intestinimonas butyriciproducens
sp7914	sp7914	140.8	0.0703096	0.200766	0.350206	0.726184	0.99865	k__Bacteria	p__Firmicutes	c__Clostridia	o__Clostridiales	f__Clostridiales__na	g__Intestinimonas	s__Intestinimonas massiliensis
sp7915	sp7915	1.77099	0.414706	0.451703	0.918093	0.35857	NA	k__Bacteria	p__Firmicutes	c__Clostridia	o__Clostridiales	f__Clostridiales__na	g__Intestinimonas	s__Intestinimonas__uc
sp1745	sp1745	5.20859	0.425798	0.456263	0.93323	0.350701	0.750199	k__Bacteria	p__Actinobacteria	c__Actinobacteria	o__Micrococcales	f__Promicromonosporaceae	g__Isoptericola	s__Isoptericola variabilis
sp8121	sp8121	56.6844	0.0518967	0.151372	0.342842	0.731717	0.99865	k__Bacteria	p__Firmicutes	c__Clostridia	o__Clostridiales	f__Lachnospiraceae	g__Johnsonella	s__Johnsonella ignava
sp14963	sp14963	2.94721	-0.801761	0.716673	-1.11873	0.263257	0.651495	k__Bacteria	p__Synergistetes	c__Synergistia	o__Synergistales	f__Synergistaceae	g__Jonquetella	s__Jonquetella anthropi
sp14965	sp14965	1.29758	-0.387219	0.526325	-0.735704	0.461911	NA	k__Bacteria	p__Synergistetes	c__Synergistia	o__Synergistales	f__Synergistaceae	g__Jonquetella	s__Jonquetella__uc
sp9035	sp9035	6.25608	0.385822	0.287014	1.34426	0.178863	0.557188	k__Bacteria	p__Firmicutes	c__Tissierellia	o__Tissierellia__na	f__Tissierellia__na	g__Kallipyga	s__Kallipyga gabonensis
sp9036	sp9036	7.2858	-0.757116	0.373433	-2.02745	0.0426164	0.255101	k__Bacteria	p__Firmicutes	c__Tissierellia	o__Tissierellia__na	f__Tissierellia__na	g__Kallipyga	s__Kallipyga massiliensis
sp8735	sp8735	104.471	-1.27135	0.43512	-2.92183	0.00347979	0.0641062	k__Bacteria	p__Firmicutes	c__Erysipelotrichia	o__Erysipelotrichales	f__Erysipelotrichaceae	g__Kandleria	s__Kandleria vitulina
sp13165	sp13165	5.16739	-0.717692	0.833515	-0.861043	0.389214	0.783802	k__Bacteria	p__Proteobacteria	c__Gammaproteobacteria	o__Enterobacterales	f__Enterobacteriaceae	g__Klebsiella	s__Klebsiella aerogenes
sp13166	sp13166	16.1485	-0.153115	3.77075	-0.040606	0.96761	0.99865	k__Bacteria	p__Proteobacteria	c__Gammaproteobacteria	o__Enterobacterales	f__Enterobacteriaceae	g__Klebsiella	s__Klebsiella michiganensis
sp13167	sp13167	18.7822	0.000465302	3.61315	0.00012878	0.999897	0.999897	k__Bacteria	p__Proteobacteria	c__Gammaproteobacteria	o__Enterobacterales	f__Enterobacteriaceae	g__Klebsiella	s__Klebsiella oxytoca
sp13168	sp13168	204.097	-0.968746	3.66105	-0.264609	0.791311	0.99865	k__Bacteria	p__Proteobacteria	c__Gammaproteobacteria	o__Enterobacterales	f__Enterobacteriaceae	g__Klebsiella	s__Klebsiella pneumoniae
sp13169	sp13169	11.4489	-0.379912	3.39149	-0.112019	0.910808	0.99865	k__Bacteria	p__Proteobacteria	c__Gammaproteobacteria	o__Enterobacterales	f__Enterobacteriaceae	g__Klebsiella	s__Klebsiella quasipneumoniae
sp13170	sp13170	0.567586	-2.2667	2.98157	-0.760236	0.447113	NA	k__Bacteria	p__Proteobacteria	c__Gammaproteobacteria	o__Enterobacterales	f__Enterobacteriaceae	g__Klebsiella	s__Klebsiella sp. 1_1_55
sp13178	sp13178	1.09504	-1.1141	2.7857	-0.399935	0.689204	NA	k__Bacteria	p__Proteobacteria	c__Gammaproteobacteria	o__Enterobacterales	f__Enterobacteriaceae	g__Klebsiella	s__Klebsiella sp. AS10
sp13187	sp13187	2.0437	-2.45841	2.05054	-1.19891	0.230563	NA	k__Bacteria	p__Proteobacteria	c__Gammaproteobacteria	o__Enterobacterales	f__Enterobacteriaceae	g__Klebsiella	s__Klebsiella sp. MS 92-3
sp13195	sp13195	0.878169	-1.91435	2.71269	-0.705703	0.480373	NA	k__Bacteria	p__Proteobacteria	c__Gammaproteobacteria	o__Enterobacterales	f__Enterobacteriaceae	g__Klebsiella	s__Klebsiella sp. OBRC7
sp13196	sp13196	1.23497	-2.19216	1.65847	-1.32179	0.186237	NA	k__Bacteria	p__Proteobacteria	c__Gammaproteobacteria	o__Enterobacterales	f__Enterobacteriaceae	g__Klebsiella	s__Klebsiella sp. RIT-PI-d
sp13201	sp13201	5.31373	-1.8036	1.60747	-1.12201	0.261858	0.651456	k__Bacteria	p__Proteobacteria	c__Gammaproteobacteria	o__Enterobacterales	f__Enterobacteriaceae	g__Klebsiella	s__Klebsiella variicola
sp13202	sp13202	0.767656	-1.81286	2.11498	-0.85715	0.391362	NA	k__Bacteria	p__Proteobacteria	c__Gammaproteobacteria	o__Enterobacterales	f__Enterobacteriaceae	g__Klebsiella	s__Klebsiella variicola CAG:634
sp13203	sp13203	540.373	0.103312	3.74426	0.0275922	0.977987	0.99865	k__Bacteria	p__Proteobacteria	c__Gammaproteobacteria	o__Enterobacterales	f__Enterobacteriaceae	g__Klebsiella	s__Klebsiella__uc
sp13204	sp13204	1.40853	-1.37478	1.39997	-0.982013	0.326093	NA	k__Bacteria	p__Proteobacteria	c__Gammaproteobacteria	o__Enterobacterales	f__Enterobacteriaceae	g__Kluyvera	s__Kluyvera ascorbata
sp13205	sp13205	1.86429	-3.73343	1.70515	-2.1895	0.0285604	NA	k__Bacteria	p__Proteobacteria	c__Gammaproteobacteria	o__Enterobacterales	f__Enterobacteriaceae	g__Kluyvera	s__Kluyvera cryocrescens
sp13207	sp13207	1.01599	-1.61308	1.44675	-1.11497	0.264864	NA	k__Bacteria	p__Proteobacteria	c__Gammaproteobacteria	o__Enterobacterales	f__Enterobacteriaceae	g__Kluyvera	s__Kluyvera intermedia
sp13209	sp13209	1.3734	-3.16686	1.23301	-2.56839	0.0102171	NA	k__Bacteria	p__Proteobacteria	c__Gammaproteobacteria	o__Enterobacterales	f__Enterobacteriaceae	g__Kluyvera	s__Kluyvera__uc
sp1304	sp1304	2.23181	-0.473628	0.479417	-0.987925	0.323189	NA	k__Bacteria	p__Actinobacteria	c__Actinobacteria	o__Micrococcales	f__Dermacoccaceae	g__Kytococcus	s__Kytococcus sedentarius
sp8122	sp8122	56.3784	0.0102176	0.21913	0.0466282	0.96281	0.99865	k__Bacteria	p__Firmicutes	c__Clostridia	o__Clostridiales	f__Lachnospiraceae	g__Lachnoanaerobaculum	s__Lachnoanaerobaculum saburreum
sp8123	sp8123	6.67503	0.101969	0.359495	0.283645	0.776682	0.99865	k__Bacteria	p__Firmicutes	c__Clostridia	o__Clostridiales	f__Lachnospiraceae	g__Lachnoanaerobaculum	s__Lachnoanaerobaculum sp. ICM7
sp8124	sp8124	29.0592	0.518688	0.383087	1.35397	0.175746	0.552307	k__Bacteria	p__Firmicutes	c__Clostridia	o__Clostridiales	f__Lachnospiraceae	g__Lachnoanaerobaculum	s__Lachnoanaerobaculum sp. MSX33
sp8125	sp8125	42.7319	-0.38958	0.325035	-1.19858	0.230691	0.622978	k__Bacteria	p__Firmicutes	c__Clostridia	o__Clostridiales	f__Lachnospiraceae	g__Lachnoanaerobaculum	s__Lachnoanaerobaculum sp. OBRC5-5
sp8126	sp8126	15.2188	0.00840727	0.246947	0.0340449	0.972841	0.99865	k__Bacteria	p__Firmicutes	c__Clostridia	o__Clostridiales	f__Lachnospiraceae	g__Lachnoanaerobaculum	s__Lachnoanaerobaculum__uc
sp8127	sp8127	50.4862	-0.0831035	0.176913	-0.469743	0.638538	0.968983	k__Bacteria	p__Firmicutes	c__Clostridia	o__Clostridiales	f__Lachnospiraceae	g__Lachnobacterium	s__Lachnobacterium bovis
sp8151	sp8151	102.686	-0.120028	0.232181	-0.51696	0.605184	0.948847	k__Bacteria	p__Firmicutes	c__Clostridia	o__Clostridiales	f__Lachnospiraceae	g__Lachnoclostridium	s__Lachnoclostridium phocaeense
sp8152	sp8152	39.5627	0.00331559	0.141476	0.0234357	0.981303	0.99865	k__Bacteria	p__Firmicutes	c__Clostridia	o__Clostridiales	f__Lachnospiraceae	g__Lachnoclostridium	s__Lachnoclostridium phytofermentans
sp8153	sp8153	53.4699	-0.319723	0.187451	-1.70563	0.0880766	0.368336	k__Bacteria	p__Firmicutes	c__Clostridia	o__Clostridiales	f__Lachnospiraceae	g__Lachnoclostridium	s__Lachnoclostridium sp. YL32
sp8154	sp8154	323.673	-0.666683	0.294357	-2.26488	0.0235201	0.185471	k__Bacteria	p__Firmicutes	c__Clostridia	o__Clostridiales	f__Lachnospiraceae	g__Lachnoclostridium	s__Lachnoclostridium__uc
sp8155	sp8155	47.493	-0.0220315	0.197921	-0.111315	0.911367	0.99865	k__Bacteria	p__Firmicutes	c__Clostridia	o__Clostridiales	f__Lachnospiraceae	g__Lachnospira	s__Lachnospira multipara
sp8156	sp8156	572.346	0.122432	0.381889	0.320596	0.748517	0.99865	k__Bacteria	p__Firmicutes	c__Clostridia	o__Clostridiales	f__Lachnospiraceae	g__Lachnospira	s__Lachnospira pectinoschiza
sp8157	sp8157	21.2892	-0.576699	0.237899	-2.42413	0.0153452	0.137208	k__Bacteria	p__Firmicutes	c__Clostridia	o__Clostridiales	f__Lachnospiraceae	g__Lachnospira	s__Lachnospira__uc
sp8160	sp8160	20.8513	0.422112	0.187102	2.25605	0.0240675	0.189089	k__Bacteria	p__Firmicutes	c__Clostridia	o__Clostridiales	f__Lachnospiraceae	g__Lachnospiraceae__na	s__Lachnospiraceae bacterium
sp8161	sp8161	8.88683	-0.0873522	0.368342	-0.23715	0.812541	0.99865	k__Bacteria	p__Firmicutes	c__Clostridia	o__Clostridiales	f__Lachnospiraceae	g__Lachnospiraceae__na	s__Lachnospiraceae bacterium 1_1_57FAA
sp8162	sp8162	114.266	-0.701824	0.378671	-1.85338	0.0638273	0.310704	k__Bacteria	p__Firmicutes	c__Clostridia	o__Clostridiales	f__Lachnospiraceae	g__Lachnospiraceae__na	s__Lachnospiraceae bacterium 1_4_56FAA
sp8163	sp8163	75.8397	0.215238	0.15772	1.36468	0.172352	0.545821	k__Bacteria	p__Firmicutes	c__Clostridia	o__Clostridiales	f__Lachnospiraceae	g__Lachnospiraceae__na	s__Lachnospiraceae bacterium 10-1
sp8165	sp8165	47.6876	0.0485629	0.221557	0.219189	0.826503	0.99865	k__Bacteria	p__Firmicutes	c__Clostridia	o__Clostridiales	f__Lachnospiraceae	g__Lachnospiraceae__na	s__Lachnospiraceae bacterium 2_1_46FAA
sp8166	sp8166	34.6613	-1.24162	0.491705	-2.52513	0.0115655	0.119978	k__Bacteria	p__Firmicutes	c__Clostridia	o__Clostridiales	f__Lachnospiraceae	g__Lachnospiraceae__na	s__Lachnospiraceae bacterium 2_1_58FAA
sp8167	sp8167	66.4484	0.144527	0.157312	0.918723	0.35824	0.754246	k__Bacteria	p__Firmicutes	c__Clostridia	o__Clostridiales	f__Lachnospiraceae	g__Lachnospiraceae__na	s__Lachnospiraceae bacterium 28-4
sp8168	sp8168	62.17	0.1085	0.382945	0.28333	0.776924	0.99865	k__Bacteria	p__Firmicutes	c__Clostridia	o__Clostridiales	f__Lachnospiraceae	g__Lachnospiraceae__na	s__Lachnospiraceae bacterium 3_1_46FAA
sp8169	sp8169	14.5165	-0.0788776	0.219734	-0.358968	0.719619	0.99865	k__Bacteria	p__Firmicutes	c__Clostridia	o__Clostridiales	f__Lachnospiraceae	g__Lachnospiraceae__na	s__Lachnospiraceae bacterium 3_1_57FAA_CT1
sp8170	sp8170	106.481	0.248179	0.240226	1.03311	0.301555	0.697805	k__Bacteria	p__Firmicutes	c__Clostridia	o__Clostridiales	f__Lachnospiraceae	g__Lachnospiraceae__na	s__Lachnospiraceae bacterium 3-1
sp8171	sp8171	86.0547	-0.0589941	0.163154	-0.361585	0.717662	0.99865	k__Bacteria	p__Firmicutes	c__Clostridia	o__Clostridiales	f__Lachnospiraceae	g__Lachnospiraceae__na	s__Lachnospiraceae bacterium 3-2
sp8172	sp8172	44.3117	-0.715069	0.350172	-2.04205	0.0411462	0.250503	k__Bacteria	p__Firmicutes	c__Clostridia	o__Clostridiales	f__Lachnospiraceae	g__Lachnospiraceae__na	s__Lachnospiraceae bacterium 5_1_57FAA
sp8173	sp8173	279.691	-0.366921	0.404875	-0.906258	0.364799	0.75982	k__Bacteria	p__Firmicutes	c__Clostridia	o__Clostridiales	f__Lachnospiraceae	g__Lachnospiraceae__na	s__Lachnospiraceae bacterium 5_1_63FAA
sp8174	sp8174	103.651	-0.124781	0.267874	-0.465818	0.641346	0.969961	k__Bacteria	p__Firmicutes	c__Clostridia	o__Clostridiales	f__Lachnospiraceae	g__Lachnospiraceae__na	s__Lachnospiraceae bacterium 6_1_37FAA
sp8175	sp8175	65.0784	-0.885282	0.441885	-2.00342	0.0451318	0.259964	k__Bacteria	p__Firmicutes	c__Clostridia	o__Clostridiales	f__Lachnospiraceae	g__Lachnospiraceae__na	s__Lachnospiraceae bacterium 6_1_63FAA
sp8176	sp8176	203.65	-0.262933	0.274084	-0.959315	0.3374	0.732004	k__Bacteria	p__Firmicutes	c__Clostridia	o__Clostridiales	f__Lachnospiraceae	g__Lachnospiraceae__na	s__Lachnospiraceae bacterium 7_1_58FAA
sp8177	sp8177	25.2462	-0.161052	0.346466	-0.464842	0.642045	0.970308	k__Bacteria	p__Firmicutes	c__Clostridia	o__Clostridiales	f__Lachnospiraceae	g__Lachnospiraceae__na	s__Lachnospiraceae bacterium 8_1_57FAA
sp8178	sp8178	54.9902	-0.801906	0.358624	-2.23606	0.0253478	0.193458	k__Bacteria	p__Firmicutes	c__Clostridia	o__Clostridiales	f__Lachnospiraceae	g__Lachnospiraceae__na	s__Lachnospiraceae bacterium 9_1_43BFAA
sp8179	sp8179	3.155	0.189595	0.311391	0.608867	0.542613	0.912013	k__Bacteria	p__Firmicutes	c__Clostridia	o__Clostridiales	f__Lachnospiraceae	g__Lachnospiraceae__na	s__Lachnospiraceae bacterium A10
sp8180	sp8180	83.5603	0.11659	0.124835	0.933946	0.350332	0.750159	k__Bacteria	p__Firmicutes	c__Clostridia	o__Clostridiales	f__Lachnospiraceae	g__Lachnospiraceae__na	s__Lachnospiraceae bacterium A2
sp8181	sp8181	161.211	0.0236471	0.137756	0.171659	0.863706	0.99865	k__Bacteria	p__Firmicutes	c__Clostridia	o__Clostridiales	f__Lachnospiraceae	g__Lachnospiraceae__na	s__Lachnospiraceae bacterium A4
sp8182	sp8182	18.1093	0.12244	0.203807	0.600764	0.547997	0.91633	k__Bacteria	p__Firmicutes	c__Clostridia	o__Clostridiales	f__Lachnospiraceae	g__Lachnospiraceae__na	s__Lachnospiraceae bacterium AB2028
sp8183	sp8183	26.6863	0.0854624	1.78264	0.0479415	0.961763	0.99865	k__Bacteria	p__Firmicutes	c__Clostridia	o__Clostridiales	f__Lachnospiraceae	g__Lachnospiraceae__na	s__Lachnospiraceae bacterium AC2012
sp8184	sp8184	42.6371	-0.10737	0.214366	-0.500875	0.616459	0.955259	k__Bacteria	p__Firmicutes	c__Clostridia	o__Clostridiales	f__Lachnospiraceae	g__Lachnospiraceae__na	s__Lachnospiraceae bacterium AC2014
sp8185	sp8185	9.89637	-0.0486496	0.186985	-0.260179	0.794726	0.99865	k__Bacteria	p__Firmicutes	c__Clostridia	o__Clostridiales	f__Lachnospiraceae	g__Lachnospiraceae__na	s__Lachnospiraceae bacterium AC2028
sp8186	sp8186	23.3072	0.169538	0.155002	1.09378	0.274052	0.662499	k__Bacteria	p__Firmicutes	c__Clostridia	o__Clostridiales	f__Lachnospiraceae	g__Lachnospiraceae__na	s__Lachnospiraceae bacterium AC2029
sp8187	sp8187	10.3048	0.0207893	0.202017	0.102909	0.918035	0.99865	k__Bacteria	p__Firmicutes	c__Clostridia	o__Clostridiales	f__Lachnospiraceae	g__Lachnospiraceae__na	s__Lachnospiraceae bacterium AC2031
sp8188	sp8188	18.564	-0.00513119	0.143967	-0.0356414	0.971568	0.99865	k__Bacteria	p__Firmicutes	c__Clostridia	o__Clostridiales	f__Lachnospiraceae	g__Lachnospiraceae__na	s__Lachnospiraceae bacterium AC3007
sp8189	sp8189	23.8068	0.369858	0.318289	1.16202	0.245227	0.636756	k__Bacteria	p__Firmicutes	c__Clostridia	o__Clostridiales	f__Lachnospiraceae	g__Lachnospiraceae__na	s__Lachnospiraceae bacterium AD3010
sp8190	sp8190	7.49225	0.427936	0.335779	1.27446	0.202502	0.58784	k__Bacteria	p__Firmicutes	c__Clostridia	o__Clostridiales	f__Lachnospiraceae	g__Lachnospiraceae__na	s__Lachnospiraceae bacterium C10
sp8191	sp8191	13.2132	0.0171749	0.207273	0.0828615	0.933962	0.99865	k__Bacteria	p__Firmicutes	c__Clostridia	o__Clostridiales	f__Lachnospiraceae	g__Lachnospiraceae__na	s__Lachnospiraceae bacterium C6A11
sp8192	sp8192	28.5665	-0.0160413	0.152358	-0.105286	0.916149	0.99865	k__Bacteria	p__Firmicutes	c__Clostridia	o__Clostridiales	f__Lachnospiraceae	g__Lachnospiraceae__na	s__Lachnospiraceae bacterium C7
sp8193	sp8193	43.7046	-1.51031	0.443503	-3.40541	0.000660646	0.0213909	k__Bacteria	p__Firmicutes	c__Clostridia	o__Clostridiales	f__Lachnospiraceae	g__Lachnospiraceae__na	s__Lachnospiraceae bacterium CAG:215
sp8194	sp8194	83.774	-0.720508	0.443689	-1.6239	0.104397	0.404158	k__Bacteria	p__Firmicutes	c__Clostridia	o__Clostridiales	f__Lachnospiraceae	g__Lachnospiraceae__na	s__Lachnospiraceae bacterium CAG:25
sp8195	sp8195	35.2898	-2.28075	0.559629	-4.07547	4.59224e-05	0.00516506	k__Bacteria	p__Firmicutes	c__Clostridia	o__Clostridiales	f__Lachnospiraceae	g__Lachnospiraceae__na	s__Lachnospiraceae bacterium CAG:364
sp8196	sp8196	63.9704	-0.134663	0.125176	-1.0758	0.282019	0.676402	k__Bacteria	p__Firmicutes	c__Clostridia	o__Clostridiales	f__Lachnospiraceae	g__Lachnospiraceae__na	s__Lachnospiraceae bacterium COE1
sp8197	sp8197	2.44746	0.163784	0.447409	0.366072	0.714312	NA	k__Bacteria	p__Firmicutes	c__Clostridia	o__Clostridiales	f__Lachnospiraceae	g__Lachnospiraceae__na	s__Lachnospiraceae bacterium FD2005
sp8198	sp8198	46.4308	0.207848	0.170961	1.21577	0.224074	0.612802	k__Bacteria	p__Firmicutes	c__Clostridia	o__Clostridiales	f__Lachnospiraceae	g__Lachnospiraceae__na	s__Lachnospiraceae bacterium FE2018
sp8199	sp8199	27.4786	-0.0272755	0.158187	-0.172425	0.863103	0.99865	k__Bacteria	p__Firmicutes	c__Clostridia	o__Clostridiales	f__Lachnospiraceae	g__Lachnospiraceae__na	s__Lachnospiraceae bacterium G11
sp8200	sp8200	20.4446	-0.0428735	0.149949	-0.28592	0.774939	0.99865	k__Bacteria	p__Firmicutes	c__Clostridia	o__Clostridiales	f__Lachnospiraceae	g__Lachnospiraceae__na	s__Lachnospiraceae bacterium G41
sp8201	sp8201	14.4588	0.00941705	0.2335	0.04033	0.96783	0.99865	k__Bacteria	p__Firmicutes	c__Clostridia	o__Clostridiales	f__Lachnospiraceae	g__Lachnospiraceae__na	s__Lachnospiraceae bacterium JC7
sp8202	sp8202	8.33232	0.15439	0.253894	0.608088	0.543129	0.912013	k__Bacteria	p__Firmicutes	c__Clostridia	o__Clostridiales	f__Lachnospiraceae	g__Lachnospiraceae__na	s__Lachnospiraceae bacterium KH1T2
sp8203	sp8203	15.287	0.312223	0.351378	0.888568	0.374235	0.76633	k__Bacteria	p__Firmicutes	c__Clostridia	o__Clostridiales	f__Lachnospiraceae	g__Lachnospiraceae__na	s__Lachnospiraceae bacterium KHCPX20
sp8204	sp8204	78.8843	-0.197148	0.17535	-1.12431	0.260882	0.65053	k__Bacteria	p__Firmicutes	c__Clostridia	o__Clostridiales	f__Lachnospiraceae	g__Lachnospiraceae__na	s__Lachnospiraceae bacterium M18-1
sp8205	sp8205	28.4165	0.0293438	0.158261	0.185414	0.852904	0.99865	k__Bacteria	p__Firmicutes	c__Clostridia	o__Clostridiales	f__Lachnospiraceae	g__Lachnospiraceae__na	s__Lachnospiraceae bacterium MA2020
sp8206	sp8206	19.9948	-0.345091	0.272359	-1.26705	0.205139	0.58784	k__Bacteria	p__Firmicutes	c__Clostridia	o__Clostridiales	f__Lachnospiraceae	g__Lachnospiraceae__na	s__Lachnospiraceae bacterium MC2017
sp8207	sp8207	5.77373	-0.256113	0.41271	-0.620564	0.534887	0.904314	k__Bacteria	p__Firmicutes	c__Clostridia	o__Clostridiales	f__Lachnospiraceae	g__Lachnospiraceae__na	s__Lachnospiraceae bacterium MD2004
sp8208	sp8208	18.5403	-0.0102739	0.144302	-0.0711967	0.943241	0.99865	k__Bacteria	p__Firmicutes	c__Clostridia	o__Clostridiales	f__Lachnospiraceae	g__Lachnospiraceae__na	s__Lachnospiraceae bacterium NC2004
sp8209	sp8209	5.17376	-0.0445433	0.283742	-0.156985	0.875257	0.99865	k__Bacteria	p__Firmicutes	c__Clostridia	o__Clostridiales	f__Lachnospiraceae	g__Lachnospiraceae__na	s__Lachnospiraceae bacterium NC2008
sp8210	sp8210	7.95142	0.313035	0.252941	1.23758	0.215872	0.601995	k__Bacteria	p__Firmicutes	c__Clostridia	o__Clostridiales	f__Lachnospiraceae	g__Lachnospiraceae__na	s__Lachnospiraceae bacterium ND2006
sp8211	sp8211	14.7837	0.0478245	0.21843	0.218946	0.826692	0.99865	k__Bacteria	p__Firmicutes	c__Clostridia	o__Clostridiales	f__Lachnospiraceae	g__Lachnospiraceae__na	s__Lachnospiraceae bacterium NE2001
sp8212	sp8212	27.3704	-0.051505	0.129077	-0.399027	0.689873	0.995136	k__Bacteria	p__Firmicutes	c__Clostridia	o__Clostridiales	f__Lachnospiraceae	g__Lachnospiraceae__na	s__Lachnospiraceae bacterium NK3A20
sp8213	sp8213	7.68843	0.0776893	0.231653	0.335369	0.737347	0.99865	k__Bacteria	p__Firmicutes	c__Clostridia	o__Clostridiales	f__Lachnospiraceae	g__Lachnospiraceae__na	s__Lachnospiraceae bacterium NK4A136
sp8214	sp8214	9.88037	0.635341	0.248144	2.56038	0.0104559	0.115239	k__Bacteria	p__Firmicutes	c__Clostridia	o__Clostridiales	f__Lachnospiraceae	g__Lachnospiraceae__na	s__Lachnospiraceae bacterium NK4A144
sp8215	sp8215	16.6392	0.0573483	0.1541	0.37215	0.709781	0.995277	k__Bacteria	p__Firmicutes	c__Clostridia	o__Clostridiales	f__Lachnospiraceae	g__Lachnospiraceae__na	s__Lachnospiraceae bacterium NK4A179
sp8216	sp8216	6.93588	-0.614054	0.28662	-2.1424	0.0321614	0.219581	k__Bacteria	p__Firmicutes	c__Clostridia	o__Clostridiales	f__Lachnospiraceae	g__Lachnospiraceae__na	s__Lachnospiraceae bacterium NLAE-zl-G231
sp8217	sp8217	16.6489	0.0450801	0.343918	0.131078	0.895714	0.99865	k__Bacteria	p__Firmicutes	c__Clostridia	o__Clostridiales	f__Lachnospiraceae	g__Lachnospiraceae__na	s__Lachnospiraceae bacterium oral taxon 082
sp8218	sp8218	23.1214	0.27759	0.211434	1.3129	0.189218	0.569807	k__Bacteria	p__Firmicutes	c__Clostridia	o__Clostridiales	f__Lachnospiraceae	g__Lachnospiraceae__na	s__Lachnospiraceae bacterium oral taxon 500
sp8219	sp8219	13.0243	0.169917	0.171637	0.989983	0.322182	0.717125	k__Bacteria	p__Firmicutes	c__Clostridia	o__Clostridiales	f__Lachnospiraceae	g__Lachnospiraceae__na	s__Lachnospiraceae bacterium P6A3
sp8220	sp8220	18.7692	0.0497589	0.172592	0.288303	0.773115	0.99865	k__Bacteria	p__Firmicutes	c__Clostridia	o__Clostridiales	f__Lachnospiraceae	g__Lachnospiraceae__na	s__Lachnospiraceae bacterium P6B14
sp8221	sp8221	29.3111	-0.280283	0.16913	-1.6572	0.0974787	0.388642	k__Bacteria	p__Firmicutes	c__Clostridia	o__Clostridiales	f__Lachnospiraceae	g__Lachnospiraceae__na	s__Lachnospiraceae bacterium RM5
sp8222	sp8222	557.314	-0.18933	0.526016	-0.359932	0.718898	0.99865	k__Bacteria	p__Firmicutes	c__Clostridia	o__Clostridiales	f__Lachnospiraceae	g__Lachnospiraceae__na	s__Lachnospiraceae bacterium TF01-11
sp8223	sp8223	51.7254	-0.177745	0.151469	-1.17348	0.240605	0.633391	k__Bacteria	p__Firmicutes	c__Clostridia	o__Clostridiales	f__Lachnospiraceae	g__Lachnospiraceae__na	s__Lachnospiraceae bacterium TWA4
sp8224	sp8224	44.0814	-0.498951	0.289986	-1.72061	0.0853223	0.363386	k__Bacteria	p__Firmicutes	c__Clostridia	o__Clostridiales	f__Lachnospiraceae	g__Lachnospiraceae__na	s__Lachnospiraceae bacterium V9D3004
sp8226	sp8226	1.05843	-1.80628	0.856032	-2.11006	0.0348531	NA	k__Bacteria	p__Firmicutes	c__Clostridia	o__Clostridiales	f__Lachnospiraceae	g__Lachnospiraceae__na	s__Lachnospiraceae bacterium VE202-23
sp8227	sp8227	36.2248	0.0101099	0.152579	0.06626	0.947171	0.99865	k__Bacteria	p__Firmicutes	c__Clostridia	o__Clostridiales	f__Lachnospiraceae	g__Lachnospiraceae__na	s__Lachnospiraceae bacterium XBB1006
sp8228	sp8228	24.0117	0.0295588	0.158883	0.186041	0.852412	0.99865	k__Bacteria	p__Firmicutes	c__Clostridia	o__Clostridiales	f__Lachnospiraceae	g__Lachnospiraceae__na	s__Lachnospiraceae bacterium XBB2008
sp8229	sp8229	37.3212	0.0732505	0.203191	0.360502	0.718472	0.99865	k__Bacteria	p__Firmicutes	c__Clostridia	o__Clostridiales	f__Lachnospiraceae	g__Lachnospiraceae__na	s__Lachnospiraceae bacterium XBD2001
sp8230	sp8230	12.3482	-0.0632869	0.159453	-0.396901	0.691441	0.995136	k__Bacteria	p__Firmicutes	c__Clostridia	o__Clostridiales	f__Lachnospiraceae	g__Lachnospiraceae__na	s__Lachnospiraceae bacterium XPB1003
sp8231	sp8231	17.5101	0.292504	0.178693	1.63691	0.10165	0.39758	k__Bacteria	p__Firmicutes	c__Clostridia	o__Clostridiales	f__Lachnospiraceae	g__Lachnospiraceae__na	s__Lachnospiraceae bacterium YSB2008
sp8232	sp8232	31.1623	-0.0561277	0.129773	-0.432506	0.665374	0.98538	k__Bacteria	p__Firmicutes	c__Clostridia	o__Clostridiales	f__Lachnospiraceae	g__Lachnospiraceae__na	s__Lachnospiraceae bacterium YSD2013
sp8234	sp8234	35422.3	-0.358737	0.20465	-1.75293	0.0796144	0.35445	k__Bacteria	p__Firmicutes	c__Clostridia	o__Clostridiales	f__Lachnospiraceae	g__Lachnospiraceae__uc	s__Lachnospiraceae__uc
sp6993	sp6993	9.8049	-0.647104	0.821725	-0.787495	0.430992	0.818694	k__Bacteria	p__Firmicutes	c__Bacilli	o__Lactobacillales	f__Lactobacillaceae	g__Lactobacillaceae__uc	s__Lactobacillaceae__uc
sp7202	sp7202	157.987	-1.39474	0.41992	-3.32144	0.000895536	0.0281435	k__Bacteria	p__Firmicutes	c__Bacilli	o__Lactobacillales	f__Lactobacillales__uc	g__Lactobacillales__uc	s__Lactobacillales__uc
sp6997	sp6997	0.725647	-1.02673	1.72983	-0.593544	0.552817	NA	k__Bacteria	p__Firmicutes	c__Bacilli	o__Lactobacillales	f__Lactobacillaceae	g__Lactobacillus	s__Lactobacillus acidophilus
sp6998	sp6998	1.57809	-0.489958	0.551341	-0.888666	0.374183	NA	k__Bacteria	p__Firmicutes	c__Bacilli	o__Lactobacillales	f__Lactobacillaceae	g__Lactobacillus	s__Lactobacillus agilis
sp7002	sp7002	2.36739	0.15598	0.346271	0.450456	0.652382	NA	k__Bacteria	p__Firmicutes	c__Bacilli	o__Lactobacillales	f__Lactobacillaceae	g__Lactobacillus	s__Lactobacillus amylophilus
sp7003	sp7003	2.62098	-0.507772	0.771655	-0.65803	0.510519	NA	k__Bacteria	p__Firmicutes	c__Bacilli	o__Lactobacillales	f__Lactobacillaceae	g__Lactobacillus	s__Lactobacillus amylovorus
sp7005	sp7005	4.89616	0.0235272	1.22514	0.0192037	0.984679	0.99865	k__Bacteria	p__Firmicutes	c__Bacilli	o__Lactobacillales	f__Lactobacillaceae	g__Lactobacillus	s__Lactobacillus animalis
sp7016	sp7016	5.25015	-2.3057	0.88495	-2.60546	0.00917521	0.108178	k__Bacteria	p__Firmicutes	c__Bacilli	o__Lactobacillales	f__Lactobacillaceae	g__Lactobacillus	s__Lactobacillus brevis
sp7017	sp7017	1.35759	-0.309032	1.6308	-0.189497	0.849703	NA	k__Bacteria	p__Firmicutes	c__Bacilli	o__Lactobacillales	f__Lactobacillaceae	g__Lactobacillus	s__Lactobacillus buchneri
sp7019	sp7019	1.23827	0.0136667	0.591862	0.023091	0.981578	NA	k__Bacteria	p__Firmicutes	c__Bacilli	o__Lactobacillales	f__Lactobacillaceae	g__Lactobacillus	s__Lactobacillus camelliae
sp7021	sp7021	6.61284	-0.796779	0.822102	-0.969197	0.332447	0.728655	k__Bacteria	p__Firmicutes	c__Bacilli	o__Lactobacillales	f__Lactobacillaceae	g__Lactobacillus	s__Lactobacillus casei
sp7026	sp7026	1.44035	0.298655	0.438129	0.68166	0.495454	NA	k__Bacteria	p__Firmicutes	c__Bacilli	o__Lactobacillales	f__Lactobacillaceae	g__Lactobacillus	s__Lactobacillus concavus
sp7027	sp7027	2.27603	0.487611	0.741055	0.657995	0.510541	NA	k__Bacteria	p__Firmicutes	c__Bacilli	o__Lactobacillales	f__Lactobacillaceae	g__Lactobacillus	s__Lactobacillus coryniformis
sp7028	sp7028	8.96062	-0.240078	0.476879	-0.503436	0.614658	0.954581	k__Bacteria	p__Firmicutes	c__Bacilli	o__Lactobacillales	f__Lactobacillaceae	g__Lactobacillus	s__Lactobacillus crispatus
sp7031	sp7031	13.8855	1.58085	0.782471	2.02033	0.0433492	0.256703	k__Bacteria	p__Firmicutes	c__Bacilli	o__Lactobacillales	f__Lactobacillaceae	g__Lactobacillus	s__Lactobacillus curvatus
sp7032	sp7032	13.8622	-1.49213	0.487107	-3.06324	0.00218953	0.0487398	k__Bacteria	p__Firmicutes	c__Bacilli	o__Lactobacillales	f__Lactobacillaceae	g__Lactobacillus	s__Lactobacillus delbrueckii
sp7034	sp7034	0.977974	-0.180755	1.82306	-0.0991496	0.921019	NA	k__Bacteria	p__Firmicutes	c__Bacilli	o__Lactobacillales	f__Lactobacillaceae	g__Lactobacillus	s__Lactobacillus diolivorans
sp7041	sp7041	10.2987	-0.00256152	0.60671	-0.00422199	0.996631	0.99865	k__Bacteria	p__Firmicutes	c__Bacilli	o__Lactobacillales	f__Lactobacillaceae	g__Lactobacillus	s__Lactobacillus fermentum
sp7045	sp7045	0.355882	-1.55947	1.74975	-0.891249	0.372796	NA	k__Bacteria	p__Firmicutes	c__Bacilli	o__Lactobacillales	f__Lactobacillaceae	g__Lactobacillus	s__Lactobacillus frumenti
sp7049	sp7049	76.4295	0.116578	3.52667	0.0330561	0.97363	0.99865	k__Bacteria	p__Firmicutes	c__Bacilli	o__Lactobacillales	f__Lactobacillaceae	g__Lactobacillus	s__Lactobacillus gasseri
sp7052	sp7052	1.33699	-0.642922	0.642375	-1.00085	0.316898	NA	k__Bacteria	p__Firmicutes	c__Bacilli	o__Lactobacillales	f__Lactobacillaceae	g__Lactobacillus	s__Lactobacillus gigeriorum
sp7061	sp7061	1.71634	-0.514675	0.647335	-0.795069	0.426574	NA	k__Bacteria	p__Firmicutes	c__Bacilli	o__Lactobacillales	f__Lactobacillaceae	g__Lactobacillus	s__Lactobacillus helveticus
sp7065	sp7065	0.700906	-0.841304	1.71124	-0.491635	0.622977	NA	k__Bacteria	p__Firmicutes	c__Bacilli	o__Lactobacillales	f__Lactobacillaceae	g__Lactobacillus	s__Lactobacillus hominis
sp7066	sp7066	1.28295	0.380335	0.868234	0.438055	0.661346	NA	k__Bacteria	p__Firmicutes	c__Bacilli	o__Lactobacillales	f__Lactobacillaceae	g__Lactobacillus	s__Lactobacillus hordei
sp7067	sp7067	8.53084	0.180004	0.303002	0.594068	0.552467	0.918057	k__Bacteria	p__Firmicutes	c__Bacilli	o__Lactobacillales	f__Lactobacillaceae	g__Lactobacillus	s__Lactobacillus iners
sp7068	sp7068	0.703809	0.295448	0.807944	0.365678	0.714605	NA	k__Bacteria	p__Firmicutes	c__Bacilli	o__Lactobacillales	f__Lactobacillaceae	g__Lactobacillus	s__Lactobacillus ingluviei
sp7070	sp7070	9.59224	-0.455475	0.490972	-0.9277	0.353563	0.752313	k__Bacteria	p__Firmicutes	c__Bacilli	o__Lactobacillales	f__Lactobacillaceae	g__Lactobacillus	s__Lactobacillus jensenii
sp7071	sp7071	292.024	-0.523905	3.76379	-0.139196	0.889295	0.99865	k__Bacteria	p__Firmicutes	c__Bacilli	o__Lactobacillales	f__Lactobacillaceae	g__Lactobacillus	s__Lactobacillus johnsonii
sp7072	sp7072	1.29091	-0.408945	0.865666	-0.472405	0.636638	NA	k__Bacteria	p__Firmicutes	c__Bacilli	o__Lactobacillales	f__Lactobacillaceae	g__Lactobacillus	s__Lactobacillus kalixensis
sp7079	sp7079	0.943685	-2.01388	2.85346	-0.705767	0.480333	NA	k__Bacteria	p__Firmicutes	c__Bacilli	o__Lactobacillales	f__Lactobacillaceae	g__Lactobacillus	s__Lactobacillus kitasatonis
sp7092	sp7092	413.369	-0.527784	3.74299	-0.141006	0.887865	0.99865	k__Bacteria	p__Firmicutes	c__Bacilli	o__Lactobacillales	f__Lactobacillaceae	g__Lactobacillus	s__Lactobacillus mucosae
sp7098	sp7098	1.08819	0.817288	0.903917	0.904163	0.365909	NA	k__Bacteria	p__Firmicutes	c__Bacilli	o__Lactobacillales	f__Lactobacillaceae	g__Lactobacillus	s__Lactobacillus nodensis
sp7102	sp7102	3.71555	0.473788	0.94161	0.503168	0.614846	0.954581	k__Bacteria	p__Firmicutes	c__Bacilli	o__Lactobacillales	f__Lactobacillaceae	g__Lactobacillus	s__Lactobacillus oris
sp7104	sp7104	0.637437	-0.152029	2.11521	-0.0718742	0.942702	NA	k__Bacteria	p__Firmicutes	c__Bacilli	o__Lactobacillales	f__Lactobacillaceae	g__Lactobacillus	s__Lactobacillus otakiensis
sp7109	sp7109	1.0101	-2.13618	1.02715	-2.07972	0.037551	NA	k__Bacteria	p__Firmicutes	c__Bacilli	o__Lactobacillales	f__Lactobacillaceae	g__Lactobacillus	s__Lactobacillus parabuchneri
sp7110	sp7110	7.90294	-0.727413	0.736127	-0.988163	0.323073	0.717125	k__Bacteria	p__Firmicutes	c__Bacilli	o__Lactobacillales	f__Lactobacillaceae	g__Lactobacillus	s__Lactobacillus paracasei
sp7111	sp7111	7.84839	0.222216	0.25275	0.879194	0.379296	0.771958	k__Bacteria	p__Firmicutes	c__Bacilli	o__Lactobacillales	f__Lactobacillaceae	g__Lactobacillus	s__Lactobacillus paracollinoides
sp7116	sp7116	0.573504	-0.0340819	0.770573	-0.0442293	0.964722	NA	k__Bacteria	p__Firmicutes	c__Bacilli	o__Lactobacillales	f__Lactobacillaceae	g__Lactobacillus	s__Lactobacillus pasteurii
sp7118	sp7118	0.646235	-1.06098	0.807093	-1.31457	0.188655	NA	k__Bacteria	p__Firmicutes	c__Bacilli	o__Lactobacillales	f__Lactobacillaceae	g__Lactobacillus	s__Lactobacillus pentosus
sp7120	sp7120	8.83706	0.259259	0.429881	0.603095	0.546445	0.914451	k__Bacteria	p__Firmicutes	c__Bacilli	o__Lactobacillales	f__Lactobacillaceae	g__Lactobacillus	s__Lactobacillus plantarum
sp7122	sp7122	0.24755	-0.655442	1.15456	-0.567698	0.57024	NA	k__Bacteria	p__Firmicutes	c__Bacilli	o__Lactobacillales	f__Lactobacillaceae	g__Lactobacillus	s__Lactobacillus pontis
sp7126	sp7126	218.048	-0.150447	2.44041	-0.0616484	0.950843	0.99865	k__Bacteria	p__Firmicutes	c__Bacilli	o__Lactobacillales	f__Lactobacillaceae	g__Lactobacillus	s__Lactobacillus reuteri
sp7127	sp7127	113.179	-0.394288	1.72302	-0.228835	0.818997	0.99865	k__Bacteria	p__Firmicutes	c__Bacilli	o__Lactobacillales	f__Lactobacillaceae	g__Lactobacillus	s__Lactobacillus rhamnosus
sp7128	sp7128	172.407	0.291981	0.339581	0.859829	0.389884	0.783802	k__Bacteria	p__Firmicutes	c__Bacilli	o__Lactobacillales	f__Lactobacillaceae	g__Lactobacillus	s__Lactobacillus rogosae
sp7130	sp7130	297.412	-1.12612	0.514525	-2.18865	0.0286219	0.205252	k__Bacteria	p__Firmicutes	c__Bacilli	o__Lactobacillales	f__Lactobacillaceae	g__Lactobacillus	s__Lactobacillus ruminis
sp7131	sp7131	23.1961	0.706707	1.73165	0.408112	0.683192	0.99303	k__Bacteria	p__Firmicutes	c__Bacilli	o__Lactobacillales	f__Lactobacillaceae	g__Lactobacillus	s__Lactobacillus ruminis CAG:367
sp7133	sp7133	92.9414	1.16871	2.77476	0.421192	0.673615	0.992085	k__Bacteria	p__Firmicutes	c__Bacilli	o__Lactobacillales	f__Lactobacillaceae	g__Lactobacillus	s__Lactobacillus sakei
sp7134	sp7134	18.4733	-1.34971	0.50432	-2.67629	0.00744423	0.0958332	k__Bacteria	p__Firmicutes	c__Bacilli	o__Lactobacillales	f__Lactobacillaceae	g__Lactobacillus	s__Lactobacillus salivarius
sp7175	sp7175	2.70012	0.182409	2.17642	0.0838116	0.933206	NA	k__Bacteria	p__Firmicutes	c__Bacilli	o__Lactobacillales	f__Lactobacillaceae	g__Lactobacillus	s__Lactobacillus taiwanensis
sp7176	sp7176	0.797462	1.15013	0.819349	1.40372	0.160404	NA	k__Bacteria	p__Firmicutes	c__Bacilli	o__Lactobacillales	f__Lactobacillaceae	g__Lactobacillus	s__Lactobacillus thailandensis
sp7178	sp7178	1.51524	-0.668023	1.30316	-0.512618	0.608219	NA	k__Bacteria	p__Firmicutes	c__Bacilli	o__Lactobacillales	f__Lactobacillaceae	g__Lactobacillus	s__Lactobacillus ultunensis
sp7181	sp7181	7.57295	0.374593	2.25999	0.16575	0.868354	0.99865	k__Bacteria	p__Firmicutes	c__Bacilli	o__Lactobacillales	f__Lactobacillaceae	g__Lactobacillus	s__Lactobacillus vaginalis
sp7182	sp7182	0.676617	1.26221	1.62285	0.777771	0.436704	NA	k__Bacteria	p__Firmicutes	c__Bacilli	o__Lactobacillales	f__Lactobacillaceae	g__Lactobacillus	s__Lactobacillus versmoldensis
sp7188	sp7188	1545.14	-0.733972	3.01804	-0.243195	0.807855	0.99865	k__Bacteria	p__Firmicutes	c__Bacilli	o__Lactobacillales	f__Lactobacillaceae	g__Lactobacillus	s__Lactobacillus__uc
sp7246	sp7246	35.9713	1.36159	0.523472	2.60108	0.00929296	0.108519	k__Bacteria	p__Firmicutes	c__Bacilli	o__Lactobacillales	f__Streptococcaceae	g__Lactococcus	s__Lactococcus garvieae
sp7247	sp7247	268.594	-1.47601	0.525767	-2.80734	0.00499526	0.0802622	k__Bacteria	p__Firmicutes	c__Bacilli	o__Lactobacillales	f__Streptococcaceae	g__Lactococcus	s__Lactococcus lactis
sp7248	sp7248	2.2335	-1.01914	0.516663	-1.97254	0.0485476	NA	k__Bacteria	p__Firmicutes	c__Bacilli	o__Lactobacillales	f__Streptococcaceae	g__Lactococcus	s__Lactococcus piscium
sp7250	sp7250	1.41291	-1.11074	0.648311	-1.71329	0.0866596	NA	k__Bacteria	p__Firmicutes	c__Bacilli	o__Lactobacillales	f__Streptococcaceae	g__Lactococcus	s__Lactococcus raffinolactis
sp7252	sp7252	10.7905	-1.33639	0.657528	-2.03245	0.0421086	0.25277	k__Bacteria	p__Firmicutes	c__Bacilli	o__Lactobacillales	f__Streptococcaceae	g__Lactococcus	s__Lactococcus__uc
sp7781	sp7781	123.138	-0.07475	0.228645	-0.326926	0.743724	0.99865	k__Bacteria	p__Firmicutes	c__Clostridia	o__Clostridiales	f__Clostridiaceae	g__Lactonifactor	s__Lactonifactor longoviformis
sp8985	sp8985	3.10807	-0.205567	0.302668	-0.679184	0.497022	0.871849	k__Bacteria	p__Firmicutes	c__Tissierellia	o__Tissierellales	f__Peptoniphilaceae	g__Lagierella	s__Lagierella massiliensis
sp3243	sp3243	1.38841	-1.75428	0.87589	-2.00285	0.0451934	NA	k__Bacteria	p__Bacteroidetes	c__Bacteroidia	o__Bacteroidales	f__Porphyromonadaceae	g__Lascolabacillus	s__Lascolabacillus massiliensis
sp11143	sp11143	3.41133	-2.0154	0.814538	-2.47429	0.0133503	0.126798	k__Bacteria	p__Proteobacteria	c__Betaproteobacteria	o__Burkholderiales	f__Burkholderiaceae	g__Lautropia	s__Lautropia mirabilis
sp895	sp895	2.00603	-0.949957	0.707358	-1.34297	0.179283	NA	k__Bacteria	p__Actinobacteria	c__Actinobacteria	o__Corynebacteriales	f__Corynebacteriales__na	g__Lawsonella	s__Lawsonella clevelandensis
sp12179	sp12179	12.9099	0.0886698	0.389623	0.227578	0.819974	0.99865	k__Bacteria	p__Proteobacteria	c__Deltaproteobacteria	o__Desulfovibrionales	f__Desulfovibrionaceae	g__Lawsonia	s__Lawsonia intracellularis
sp13219	sp13219	5.17201	0.125133	1.26389	0.0990067	0.921133	0.99865	k__Bacteria	p__Proteobacteria	c__Gammaproteobacteria	o__Enterobacterales	f__Enterobacteriaceae	g__Leclercia	s__Leclercia adecarboxylata
sp1443	sp1443	4.72496	0.0412871	0.683003	0.0604493	0.951798	0.99865	k__Bacteria	p__Actinobacteria	c__Actinobacteria	o__Micrococcales	f__Microbacteriaceae	g__Leifsonia	s__Leifsonia sp. Leaf336
sp13221	sp13221	1.79185	-1.50754	0.925398	-1.62907	0.103299	NA	k__Bacteria	p__Proteobacteria	c__Gammaproteobacteria	o__Enterobacterales	f__Enterobacteriaceae	g__Lelliottia	s__Lelliottia amnigena
sp3211	sp3211	2.53498	0.663184	0.40611	1.63302	0.102465	NA	k__Bacteria	p__Bacteroidetes	c__Bacteroidia	o__Bacteroidales	f__Lentimicrobiaceae	g__Lentimicrobium	s__Lentimicrobium saccharophilum
sp9181	sp9181	1.04305	-1.59847	0.718784	-2.22386	0.0261582	NA	k__Bacteria	p__Lentisphaerae	c__Lentisphaeria	o__Lentisphaerales	f__Lentisphaeraceae	g__Lentisphaera	s__Lentisphaera araneosa
sp9167	sp9167	3.52442	-1.65357	0.718575	-2.30117	0.0213818	0.173737	k__Bacteria	p__Lentisphaerae	c__Lentisphaerae__na	o__Lentisphaerae__na	f__Lentisphaerae__na	g__Lentisphaerae__na	s__Lentisphaerae bacterium GWF2_38_69
sp9168	sp9168	12.699	-1.9714	0.810846	-2.43129	0.0150453	0.137208	k__Bacteria	p__Lentisphaerae	c__Lentisphaerae__na	o__Lentisphaerae__na	f__Lentisphaerae__na	g__Lentisphaerae__na	s__Lentisphaerae bacterium GWF2_44_16
sp9169	sp9169	13.9296	-0.714755	1.83081	-0.390403	0.696238	0.995136	k__Bacteria	p__Lentisphaerae	c__Lentisphaerae__na	o__Lentisphaerae__na	f__Lentisphaerae__na	g__Lentisphaerae__na	s__Lentisphaerae bacterium GWF2_45_14
sp9170	sp9170	4.53387	-1.88112	0.901544	-2.08655	0.0369286	0.238706	k__Bacteria	p__Lentisphaerae	c__Lentisphaerae__na	o__Lentisphaerae__na	f__Lentisphaerae__na	g__Lentisphaerae__na	s__Lentisphaerae bacterium GWF2_49_21
sp9171	sp9171	4.83481	-1.96145	0.780299	-2.51372	0.0119466	0.120479	k__Bacteria	p__Lentisphaerae	c__Lentisphaerae__na	o__Lentisphaerae__na	f__Lentisphaerae__na	g__Lentisphaerae__na	s__Lentisphaerae bacterium GWF2_50_93
sp9172	sp9172	8.74717	-1.12189	1.95885	-0.572726	0.56683	0.923676	k__Bacteria	p__Lentisphaerae	c__Lentisphaerae__na	o__Lentisphaerae__na	f__Lentisphaerae__na	g__Lentisphaerae__na	s__Lentisphaerae bacterium GWF2_52_8
sp9175	sp9175	1.00303	-1.52705	0.880451	-1.7344	0.082847	NA	k__Bacteria	p__Lentisphaerae	c__Lentisphaerae__na	o__Lentisphaerae__na	f__Lentisphaerae__na	g__Lentisphaerae__na	s__Lentisphaerae bacterium RIFOXYA12_FULL_48_11
sp9180	sp9180	6.78226	-1.54177	0.667161	-2.31095	0.0208358	0.169947	k__Bacteria	p__Lentisphaerae	c__Lentisphaerae__uc	o__Lentisphaerae__uc	f__Lentisphaerae__uc	g__Lentisphaerae__uc	s__Lentisphaerae__uc
sp14920	sp14920	2.1434	-0.651202	0.52789	-1.2336	0.217354	NA	k__Bacteria	p__Spirochaetes	c__Spirochaetia	o__Spirochaetia__na	f__Leptospiraceae	g__Leptonema	s__Leptonema illini
sp9087	sp9087	3.38222	0.476676	0.62994	0.7567	0.449229	0.83406	k__Bacteria	p__Fusobacteria	c__Fusobacteriia	o__Fusobacteriales	f__Leptotrichiaceae	g__Leptotrichia	s__Leptotrichia hofstadii
sp9088	sp9088	0.767357	-1.48297	0.963982	-1.53838	0.123956	NA	k__Bacteria	p__Fusobacteria	c__Fusobacteriia	o__Fusobacteriales	f__Leptotrichiaceae	g__Leptotrichia	s__Leptotrichia shahii
sp9091	sp9091	1.25137	-1.00037	0.656348	-1.52414	0.127474	NA	k__Bacteria	p__Fusobacteria	c__Fusobacteriia	o__Fusobacteriales	f__Leptotrichiaceae	g__Leptotrichia	s__Leptotrichia sp. oral taxon 215
sp9094	sp9094	0.288646	-0.536797	1.2191	-0.440323	0.659703	NA	k__Bacteria	p__Fusobacteria	c__Fusobacteriia	o__Fusobacteriales	f__Leptotrichiaceae	g__Leptotrichia	s__Leptotrichia sp. oral taxon 879
sp9097	sp9097	2.77959	0.00934972	0.317372	0.0294598	0.976498	NA	k__Bacteria	p__Fusobacteria	c__Fusobacteriia	o__Fusobacteriales	f__Leptotrichiaceae	g__Leptotrichia	s__Leptotrichia__uc
sp7210	sp7210	40.0894	0.20591	3.71567	0.0554167	0.955807	0.99865	k__Bacteria	p__Firmicutes	c__Bacilli	o__Lactobacillales	f__Leuconostocaceae	g__Leuconostoc	s__Leuconostoc carnosum
sp7211	sp7211	3.24979	0.183158	1.0999	0.166522	0.867746	0.99865	k__Bacteria	p__Firmicutes	c__Bacilli	o__Lactobacillales	f__Leuconostocaceae	g__Leuconostoc	s__Leuconostoc citreum
sp7214	sp7214	8.46512	-0.548386	1.8816	-0.291447	0.77071	0.99865	k__Bacteria	p__Firmicutes	c__Bacilli	o__Lactobacillales	f__Leuconostocaceae	g__Leuconostoc	s__Leuconostoc gelidum
sp7216	sp7216	0.643547	-1.0889	0.766533	-1.42055	0.155446	NA	k__Bacteria	p__Firmicutes	c__Bacilli	o__Lactobacillales	f__Leuconostocaceae	g__Leuconostoc	s__Leuconostoc lactis
sp7217	sp7217	44.8803	-0.363911	2.13163	-0.17072	0.864444	0.99865	k__Bacteria	p__Firmicutes	c__Bacilli	o__Lactobacillales	f__Leuconostocaceae	g__Leuconostoc	s__Leuconostoc mesenteroides
sp7218	sp7218	1.1369	-2.29259	1.07787	-2.12696	0.0334233	NA	k__Bacteria	p__Firmicutes	c__Bacilli	o__Lactobacillales	f__Leuconostocaceae	g__Leuconostoc	s__Leuconostoc pseudomesenteroides
sp7220	sp7220	2.28726	-3.7607	1.91917	-1.95955	0.0500489	NA	k__Bacteria	p__Firmicutes	c__Bacilli	o__Lactobacillales	f__Leuconostocaceae	g__Leuconostoc	s__Leuconostoc sp. DORA_2
sp7221	sp7221	15.4836	-2.43987	0.780332	-3.12671	0.00176773	0.0434211	k__Bacteria	p__Firmicutes	c__Bacilli	o__Lactobacillales	f__Leuconostocaceae	g__Leuconostoc	s__Leuconostoc__uc
sp7223	sp7223	1.31732	-1.92834	1.03562	-1.86201	0.0626015	NA	k__Bacteria	p__Firmicutes	c__Bacilli	o__Lactobacillales	f__Leuconostocaceae	g__Leuconostocaceae__uc	s__Leuconostocaceae__uc
sp7916	sp7916	23.9139	-0.294006	0.318297	-0.923686	0.35565	0.753245	k__Bacteria	p__Firmicutes	c__Clostridia	o__Clostridiales	f__Clostridiales__na	g__Levyella	s__Levyella massiliensis
sp2375	sp2375	217.913	-0.00998161	0.530037	-0.0188319	0.984975	0.99865	k__Bacteria	p__Actinobacteria	c__Coriobacteriia	o__Coriobacteriales	f__Atopobiaceae	g__Libanicoccus	s__Libanicoccus massiliensis
sp6370	sp6370	2.08505	-0.19631	0.468078	-0.419397	0.674926	NA	k__Bacteria	p__Firmicutes	c__Bacilli	o__Bacillales	f__Listeriaceae	g__Listeria	s__Listeria grayi
sp6374	sp6374	24.613	-0.29435	0.225229	-1.30689	0.19125	0.572411	k__Bacteria	p__Firmicutes	c__Bacilli	o__Bacillales	f__Listeriaceae	g__Listeria	s__Listeria monocytogenes
sp6381	sp6381	3.13893	-0.363584	0.355817	-1.02183	0.306862	0.703609	k__Bacteria	p__Firmicutes	c__Bacilli	o__Bacillales	f__Listeriaceae	g__Listeria	s__Listeria__uc
sp7782	sp7782	9.99554	-0.0856912	0.238957	-0.358605	0.719891	0.99865	k__Bacteria	p__Firmicutes	c__Clostridia	o__Clostridiales	f__Clostridiaceae	g__Lutispora	s__Lutispora thermophila
sp14718	sp14718	0.521379	-1.63579	1.67558	-0.976254	0.328939	NA	k__Bacteria	p__Proteobacteria	c__Gammaproteobacteria	o__Xanthomonadales	f__Xanthomonadaceae	g__Lysobacter	s__Lysobacter sp. A03
sp3244	sp3244	6.60058	1.00056	0.406669	2.46039	0.0138786	0.129514	k__Bacteria	p__Bacteroidetes	c__Bacteroidia	o__Bacteroidales	f__Porphyromonadaceae	g__Macellibacteroides	s__Macellibacteroides sp. HH-ZS
sp8482	sp8482	10.7238	-0.079086	0.220633	-0.358451	0.720006	0.99865	k__Bacteria	p__Firmicutes	c__Clostridia	o__Clostridiales	f__Ruminococcaceae	g__Mageeibacillus	s__Mageeibacillus indolicus
sp8670	sp8670	8.14311	-0.886917	0.363983	-2.4367	0.0148219	0.137118	k__Bacteria	p__Firmicutes	c__Clostridia	o__Thermoanaerobacterales	f__Thermoanaerobacterales Family IV. Incertae Sedis	g__Mahella	s__Mahella australiensis
sp12180	sp12180	234.189	-0.291282	0.566597	-0.514091	0.607189	0.950595	k__Bacteria	p__Proteobacteria	c__Deltaproteobacteria	o__Desulfovibrionales	f__Desulfovibrionaceae	g__Mailhella	s__Mailhella massiliensis
sp7783	sp7783	6.5012	0.0858709	0.231871	0.370339	0.71113	0.99587	k__Bacteria	p__Firmicutes	c__Clostridia	o__Clostridiales	f__Clostridiaceae	g__Maledivibacter	s__Maledivibacter halophilus
sp3503	sp3503	2.58786	0.267642	0.368578	0.726147	0.467749	NA	k__Bacteria	p__Bacteroidetes	c__Bacteroidia	o__Marinilabiliales	f__Marinifilaceae	g__Marinifilum	s__Marinifilum fragile
sp3511	sp3511	2.18722	-0.359646	0.453464	-0.793108	0.427715	NA	k__Bacteria	p__Bacteroidetes	c__Bacteroidia	o__Marinilabiliales	f__Marinilabiliaceae	g__Marinilabilia	s__Marinilabilia salmonicolor
sp3519	sp3519	5.70714	-0.239565	0.432166	-0.554336	0.579349	0.929746	k__Bacteria	p__Bacteroidetes	c__Bacteroidia	o__Marinilabiliales	f__Prolixibacteraceae	g__Mariniphaga	s__Mariniphaga anaerophila
sp8235	sp8235	279.743	0.0320056	0.132682	0.24122	0.809384	0.99865	k__Bacteria	p__Firmicutes	c__Clostridia	o__Clostridiales	f__Lachnospiraceae	g__Marvinbryantia	s__Marvinbryantia formatexigens
sp8483	sp8483	139.334	-0.258794	0.29981	-0.863193	0.388031	0.783802	k__Bacteria	p__Firmicutes	c__Clostridia	o__Clostridiales	f__Ruminococcaceae	g__Massilimaliae	s__Massilimaliae massiliensis
sp7784	sp7784	245.545	-0.393318	0.233766	-1.68253	0.0924668	0.377823	k__Bacteria	p__Firmicutes	c__Clostridia	o__Clostridiales	f__Clostridiaceae	g__Massilioclostridium	s__Massilioclostridium coli
sp8736	sp8736	11.6002	0.290002	0.277357	1.04559	0.295749	0.693343	k__Bacteria	p__Firmicutes	c__Erysipelotrichia	o__Erysipelotrichales	f__Erysipelotrichaceae	g__Massiliomicrobiota	s__Massiliomicrobiota timonensis
sp3189	sp3189	325.288	-0.940354	0.51451	-1.82767	0.0675992	0.321021	k__Bacteria	p__Bacteroidetes	c__Bacteroidia	o__Bacteroidales	f__Bacteroidaceae	g__Mediterranea	s__Mediterranea massiliensis
sp8840	sp8840	132.765	0.593978	3.3392	0.17788	0.858817	0.99865	k__Bacteria	p__Firmicutes	c__Negativicutes	o__Selenomonadales	f__Selenomonadaceae	g__Megamonas	s__Megamonas funiformis
sp8841	sp8841	31.4762	0.274823	3.76582	0.0729782	0.941823	0.99865	k__Bacteria	p__Firmicutes	c__Negativicutes	o__Selenomonadales	f__Selenomonadaceae	g__Megamonas	s__Megamonas funiformis CAG:377
sp8842	sp8842	60.5197	-0.624341	0.616945	-1.01199	0.311544	0.708885	k__Bacteria	p__Firmicutes	c__Negativicutes	o__Selenomonadales	f__Selenomonadaceae	g__Megamonas	s__Megamonas hypermegale
sp8843	sp8843	204.276	-0.0929395	3.74589	-0.0248111	0.980206	0.99865	k__Bacteria	p__Firmicutes	c__Negativicutes	o__Selenomonadales	f__Selenomonadaceae	g__Megamonas	s__Megamonas rupellensis
sp8844	sp8844	56.5197	-0.108271	3.75508	-0.0288331	0.976998	0.99865	k__Bacteria	p__Firmicutes	c__Negativicutes	o__Selenomonadales	f__Selenomonadaceae	g__Megamonas	s__Megamonas sp. Calf98-2
sp8845	sp8845	73.1112	0.352375	3.75183	0.0939207	0.925172	0.99865	k__Bacteria	p__Firmicutes	c__Negativicutes	o__Selenomonadales	f__Selenomonadaceae	g__Megamonas	s__Megamonas sp. Marseille-P3344
sp8846	sp8846	2960.18	0.036359	3.73225	0.00974186	0.992227	0.99865	k__Bacteria	p__Firmicutes	c__Negativicutes	o__Selenomonadales	f__Selenomonadaceae	g__Megamonas	s__Megamonas__uc
sp8915	sp8915	17.9587	-1.01966	0.37575	-2.71367	0.0066543	0.0913246	k__Bacteria	p__Firmicutes	c__Negativicutes	o__Veillonellales	f__Veillonellaceae	g__Megasphaera	s__Megasphaera cerevisiae
sp8916	sp8916	195.081	-0.359641	2.5169	-0.142891	0.886377	0.99865	k__Bacteria	p__Firmicutes	c__Negativicutes	o__Veillonellales	f__Veillonellaceae	g__Megasphaera	s__Megasphaera elsdenii
sp8917	sp8917	13.4142	-0.768593	2.39504	-0.32091	0.748279	0.99865	k__Bacteria	p__Firmicutes	c__Negativicutes	o__Veillonellales	f__Veillonellaceae	g__Megasphaera	s__Megasphaera elsdenii CAG:570
sp8919	sp8919	62.4889	0.209498	2.23018	0.0939379	0.925158	0.99865	k__Bacteria	p__Firmicutes	c__Negativicutes	o__Veillonellales	f__Veillonellaceae	g__Megasphaera	s__Megasphaera massiliensis
sp8920	sp8920	4.66156	-0.406003	0.423159	-0.95946	0.337327	0.732004	k__Bacteria	p__Firmicutes	c__Negativicutes	o__Veillonellales	f__Veillonellaceae	g__Megasphaera	s__Megasphaera micronuciformis
sp8921	sp8921	13.4467	-0.865414	0.237252	-3.64766	0.000264638	0.0117819	k__Bacteria	p__Firmicutes	c__Negativicutes	o__Veillonellales	f__Veillonellaceae	g__Megasphaera	s__Megasphaera paucivorans
sp8922	sp8922	14.8036	-0.707712	3.77111	-0.187667	0.851138	0.99865	k__Bacteria	p__Firmicutes	c__Negativicutes	o__Veillonellales	f__Veillonellaceae	g__Megasphaera	s__Megasphaera sp. BL7
sp8923	sp8923	15.8252	-0.803663	0.316689	-2.5377	0.0111582	0.118045	k__Bacteria	p__Firmicutes	c__Negativicutes	o__Veillonellales	f__Veillonellaceae	g__Megasphaera	s__Megasphaera sp. BV3C16-1
sp8924	sp8924	55.6433	-0.155306	3.10583	-0.0500047	0.960119	0.99865	k__Bacteria	p__Firmicutes	c__Negativicutes	o__Veillonellales	f__Veillonellaceae	g__Megasphaera	s__Megasphaera sp. DISK 18
sp8925	sp8925	17.9278	-0.201834	0.65182	-0.309646	0.75683	0.99865	k__Bacteria	p__Firmicutes	c__Negativicutes	o__Veillonellales	f__Veillonellaceae	g__Megasphaera	s__Megasphaera sp. DJF_B143
sp8926	sp8926	44.415	-0.440156	0.475963	-0.924768	0.355087	0.752798	k__Bacteria	p__Firmicutes	c__Negativicutes	o__Veillonellales	f__Veillonellaceae	g__Megasphaera	s__Megasphaera sp. MJR8396C
sp8927	sp8927	7.70656	-0.644338	3.31233	-0.194527	0.845763	0.99865	k__Bacteria	p__Firmicutes	c__Negativicutes	o__Veillonellales	f__Veillonellaceae	g__Megasphaera	s__Megasphaera sp. NM10
sp8928	sp8928	2.01142	-0.368968	0.545053	-0.67694	0.498444	NA	k__Bacteria	p__Firmicutes	c__Negativicutes	o__Veillonellales	f__Veillonellaceae	g__Megasphaera	s__Megasphaera sp. UPII 135-E
sp8929	sp8929	1.97342	-1.48519	0.606024	-2.45071	0.0142573	NA	k__Bacteria	p__Firmicutes	c__Negativicutes	o__Veillonellales	f__Veillonellaceae	g__Megasphaera	s__Megasphaera sp. UPII 199-6
sp8930	sp8930	856.462	-0.502084	3.72826	-0.13467	0.892873	0.99865	k__Bacteria	p__Firmicutes	c__Negativicutes	o__Veillonellales	f__Veillonellaceae	g__Megasphaera	s__Megasphaera__uc
sp2622	sp2622	2.79159	0.906466	1.47506	0.61453	0.538865	NA	k__Bacteria	p__Bacteria__na	c__Bacteria__na	o__Bacteria__na	f__Bacteria__na	g__Bacteria__na	s__Melainabacteria sp. 35_41
sp8737	sp8737	132.255	-0.204503	0.360463	-0.567335	0.570487	0.92657	k__Bacteria	p__Firmicutes	c__Erysipelotrichia	o__Erysipelotrichales	f__Erysipelotrichaceae	g__Merdibacter	s__Merdibacter massiliensis
sp9897	sp9897	4.98015	0.00697098	0.593953	0.0117366	0.990636	0.99865	k__Bacteria	p__Proteobacteria	c__Alphaproteobacteria	o__Rhizobiales	f__Phyllobacteriaceae	g__Mesorhizobium	s__Mesorhizobium__uc
sp13570	sp13570	5.40951	-0.197777	0.353117	-0.560088	0.57542	0.928321	k__Bacteria	p__Proteobacteria	c__Gammaproteobacteria	o__Gammaproteobacteria__na	f__Gammaproteobacteria__na	g__Gammaproteobacteria__na	s__methanotrophic bacterial endosymbiont of Bathymodiolus sp.
sp1739	sp1739	2.38818	-0.552392	0.370813	-1.48968	0.136309	NA	k__Bacteria	p__Actinobacteria	c__Actinobacteria	o__Micrococcales	f__Micrococcales__uc	g__Micrococcales__uc	s__Micrococcales__uc
sp3495	sp3495	18.6541	-0.264981	0.357094	-0.742048	0.458058	0.846111	k__Bacteria	p__Bacteroidetes	c__Bacteroidia	o__Bacteroidales	f__Rikenellaceae	g__Millionella	s__Millionella massiliensis
sp8847	sp8847	971.868	0.464383	3.73167	0.124444	0.900964	0.99865	k__Bacteria	p__Firmicutes	c__Negativicutes	o__Selenomonadales	f__Selenomonadaceae	g__Mitsuokella	s__Mitsuokella jalaludinii
sp8848	sp8848	245.927	0.11428	3.34485	0.0341658	0.972745	0.99865	k__Bacteria	p__Firmicutes	c__Negativicutes	o__Selenomonadales	f__Selenomonadaceae	g__Mitsuokella	s__Mitsuokella multacida
sp8849	sp8849	9.29616	-1.14494	0.445935	-2.5675	0.0102436	0.114611	k__Bacteria	p__Firmicutes	c__Negativicutes	o__Selenomonadales	f__Selenomonadaceae	g__Mitsuokella	s__Mitsuokella sp. oral taxon 131
sp8850	sp8850	283.444	0.2861	3.73799	0.0765385	0.938991	0.99865	k__Bacteria	p__Firmicutes	c__Negativicutes	o__Selenomonadales	f__Selenomonadaceae	g__Mitsuokella	s__Mitsuokella__uc
sp7811	sp7811	84.051	-0.934943	0.472479	-1.9788	0.0478382	0.268652	k__Bacteria	p__Firmicutes	c__Clostridia	o__Clostridiales	f__Clostridiales Family XIII. Incertae Sedis	g__Mobilibacterium	s__Mobilibacterium timonense
sp653	sp653	2.52999	-0.341175	0.427219	-0.798595	0.424525	NA	k__Bacteria	p__Actinobacteria	c__Actinobacteria	o__Actinomycetales	f__Actinomycetaceae	g__Mobiluncus	s__Mobiluncus curtisii
sp7812	sp7812	8.13919	-0.272478	0.299737	-0.909054	0.363321	0.758962	k__Bacteria	p__Firmicutes	c__Clostridia	o__Clostridiales	f__Clostridiales Family XIII. Incertae Sedis	g__Mogibacterium	s__Mogibacterium sp. CM50
sp7813	sp7813	4.80662	-0.79812	0.388547	-2.05412	0.0399645	0.246122	k__Bacteria	p__Firmicutes	c__Clostridia	o__Clostridiales	f__Clostridiales Family XIII. Incertae Sedis	g__Mogibacterium	s__Mogibacterium timidum
sp7814	sp7814	73.0863	-0.441922	0.416394	-1.06131	0.288551	0.683628	k__Bacteria	p__Firmicutes	c__Clostridia	o__Clostridiales	f__Clostridiales Family XIII. Incertae Sedis	g__Mogibacterium	s__Mogibacterium__uc
sp15040	sp15040	1.58814	-1.03058	1.71987	-0.599217	0.549028	NA	k__Bacteria	p__Tenericutes	c__Mollicutes	o__Mollicutes__uc	f__Mollicutes__uc	g__Mollicutes__uc	s__Mollicutes__uc
sp13359	sp13359	1.43281	-1.61902	1.19812	-1.3513	0.176599	NA	k__Bacteria	p__Proteobacteria	c__Gammaproteobacteria	o__Enterobacterales	f__Morganellaceae	g__Morganella	s__Morganella morganii
sp13363	sp13363	1.49069	-3.06983	3.76343	-0.8157	0.414672	NA	k__Bacteria	p__Proteobacteria	c__Gammaproteobacteria	o__Enterobacterales	f__Morganellaceae	g__Morganella	s__Morganella__uc
sp4383	sp4383	1.91576	1.03356	0.617627	1.67344	0.0942409	NA	k__Bacteria	p__Bacteroidetes	c__Sphingobacteriia	o__Sphingobacteriales	f__Sphingobacteriaceae	g__Mucilaginibacter	s__Mucilaginibacter__uc
sp3496	sp3496	14.358	0.0275765	0.362122	0.0761526	0.939298	0.99865	k__Bacteria	p__Bacteroidetes	c__Bacteroidia	o__Bacteroidales	f__Rikenellaceae	g__Mucinivorans	s__Mucinivorans hirudinis
sp5647	sp5647	1.71748	-1.17761	0.529069	-2.22582	0.026026	NA	k__Bacteria	p__Deferribacteres	c__Deferribacteres	o__Deferribacterales	f__Deferribacteraceae	g__Mucispirillum	s__Mucispirillum schaedleri
sp8986	sp8986	6.13581	0.0730825	0.317749	0.23	0.818092	0.99865	k__Bacteria	p__Firmicutes	c__Tissierellia	o__Tissierellales	f__Peptoniphilaceae	g__Murdochiella	s__Murdochiella massiliensis
sp8987	sp8987	6.21242	0.208619	0.307556	0.678313	0.497573	0.871849	k__Bacteria	p__Firmicutes	c__Tissierellia	o__Tissierellales	f__Peptoniphilaceae	g__Murdochiella	s__Murdochiella sp. Marseille-P2341
sp935	sp935	11.5558	-0.952707	0.353129	-2.6979	0.00697781	0.0920468	k__Bacteria	p__Actinobacteria	c__Actinobacteria	o__Corynebacteriales	f__Mycobacteriaceae	g__Mycobacterium	s__Mycobacterium abscessus
sp1034	sp1034	13.172	-1.25528	0.506676	-2.47748	0.0132313	0.126229	k__Bacteria	p__Actinobacteria	c__Actinobacteria	o__Corynebacteriales	f__Mycobacteriaceae	g__Mycobacterium	s__Mycobacterium tuberculosis
sp1040	sp1040	2.18432	-0.997003	0.491496	-2.02851	0.0425085	NA	k__Bacteria	p__Actinobacteria	c__Actinobacteria	o__Corynebacteriales	f__Mycobacteriaceae	g__Mycobacterium	s__Mycobacterium__uc
sp15079	sp15079	1.36802	0.7052	0.757498	0.930959	0.351875	NA	k__Bacteria	p__Tenericutes	c__Mollicutes	o__Mycoplasmatales	f__Mycoplasmataceae	g__Mycoplasma	s__Mycoplasma gallinarum
sp15099	sp15099	0.104696	-0.383122	2.269	-0.16885	0.865914	NA	k__Bacteria	p__Tenericutes	c__Mollicutes	o__Mycoplasmatales	f__Mycoplasmataceae	g__Mycoplasma	s__Mycoplasma ovipneumoniae
sp15113	sp15113	65.0535	-0.429315	2.18057	-0.196882	0.84392	0.99865	k__Bacteria	p__Tenericutes	c__Mollicutes	o__Mycoplasmatales	f__Mycoplasmataceae	g__Mycoplasma	s__Mycoplasma sp. CAG:472
sp15114	sp15114	120.366	-0.936682	3.75256	-0.249612	0.802888	0.99865	k__Bacteria	p__Tenericutes	c__Mollicutes	o__Mycoplasmatales	f__Mycoplasmataceae	g__Mycoplasma	s__Mycoplasma sp. CAG:611
sp15115	sp15115	15.0193	-0.293026	0.514568	-0.56946	0.569044	0.926159	k__Bacteria	p__Tenericutes	c__Mollicutes	o__Mycoplasmatales	f__Mycoplasmataceae	g__Mycoplasma	s__Mycoplasma sp. CAG:611_25_7
sp15116	sp15116	14.7174	0.127709	2.14949	0.0594137	0.952623	0.99865	k__Bacteria	p__Tenericutes	c__Mollicutes	o__Mycoplasmatales	f__Mycoplasmataceae	g__Mycoplasma	s__Mycoplasma sp. CAG:776
sp15117	sp15117	31.1504	-1.3539	1.83647	-0.737232	0.460981	0.849006	k__Bacteria	p__Tenericutes	c__Mollicutes	o__Mycoplasmatales	f__Mycoplasmataceae	g__Mycoplasma	s__Mycoplasma sp. CAG:877
sp15118	sp15118	50.7156	-1.20904	3.29314	-0.367139	0.713515	0.99587	k__Bacteria	p__Tenericutes	c__Mollicutes	o__Mycoplasmatales	f__Mycoplasmataceae	g__Mycoplasma	s__Mycoplasma sp. CAG:956
sp15126	sp15126	27.4309	-1.83943	2.21454	-0.830615	0.406191	0.803202	k__Bacteria	p__Tenericutes	c__Mollicutes	o__Mycoplasmatales	f__Mycoplasmataceae	g__Mycoplasma	s__Mycoplasma__uc
sp4213	sp4213	2.46463	0.179153	0.485831	0.368756	0.712309	NA	k__Bacteria	p__Bacteroidetes	c__Flavobacteriia	o__Flavobacteriales	f__Flavobacteriaceae	g__Myroides	s__Myroides__uc
sp12280	sp12280	0.525769	-1.69575	2.60536	-0.650871	0.51513	NA	k__Bacteria	p__Proteobacteria	c__Deltaproteobacteria	o__Myxococcales	f__Myxococcales__na	g__Myxobacter	s__Myxobacter sp. HK1
sp7785	sp7785	2.21361	-0.287053	0.380337	-0.754735	0.450408	NA	k__Bacteria	p__Firmicutes	c__Clostridia	o__Clostridiales	f__Clostridiaceae	g__Natronincola	s__Natronincola ferrireducens
sp7786	sp7786	2.12851	0.197077	0.337001	0.584797	0.558684	NA	k__Bacteria	p__Firmicutes	c__Clostridia	o__Clostridiales	f__Clostridiaceae	g__Natronincola	s__Natronincola peptidivorans
sp8813	sp8813	16.6085	0.216367	0.190096	1.1382	0.255039	0.644992	k__Bacteria	p__Firmicutes	c__Firmicutes__na	o__Firmicutes__na	f__Firmicutes__na	g__Ndongobacter	s__Ndongobacter massiliensis
sp8484	sp8484	103.588	0.367508	0.273004	1.34616	0.17825	0.556089	k__Bacteria	p__Firmicutes	c__Clostridia	o__Clostridiales	f__Ruminococcaceae	g__Negativibacillus	s__Negativibacillus massiliensis
sp8933	sp8933	2.46159	1.27656	0.685829	1.86134	0.0626965	NA	k__Bacteria	p__Firmicutes	c__Negativicutes	o__Veillonellales	f__Veillonellaceae	g__Negativicoccus	s__Negativicoccus succinicivorans
sp8834	sp8834	82.5648	-0.0274101	0.497353	-0.055112	0.956049	0.99865	k__Bacteria	p__Firmicutes	c__Negativicutes	o__Negativicutes__uc	f__Negativicutes__uc	g__Negativicutes__uc	s__Negativicutes__uc
sp8485	sp8485	282.644	-0.318467	0.414892	-0.767589	0.442731	0.830655	k__Bacteria	p__Firmicutes	c__Clostridia	o__Clostridiales	f__Ruminococcaceae	g__Neglecta	s__Neglecta timonensis
sp11774	sp11774	3.77415	-0.615585	0.478954	-1.28527	0.198698	0.582577	k__Bacteria	p__Proteobacteria	c__Betaproteobacteria	o__Neisseriales	f__Neisseriaceae	g__Neisseria	s__Neisseria__uc
sp11775	sp11775	1.91801	-0.582783	0.580014	-1.00477	0.315006	NA	k__Bacteria	p__Proteobacteria	c__Betaproteobacteria	o__Neisseriales	f__Neisseriaceae	g__Neisseriaceae__uc	s__Neisseriaceae__uc
sp3569	sp3569	1.45859	0.0948131	0.849284	0.111639	0.91111	NA	k__Bacteria	p__Bacteroidetes	c__Chitinophagia	o__Chitinophagales	f__Chitinophagaceae	g__Niabella	s__Niabella ginsenosidivorans
sp3570	sp3570	1.41761	-0.279959	0.797821	-0.350904	0.72566	NA	k__Bacteria	p__Bacteroidetes	c__Chitinophagia	o__Chitinophagales	f__Chitinophagaceae	g__Niabella	s__Niabella soli
sp8237	sp8237	14.5141	-0.11789	0.257126	-0.458493	0.646598	0.971716	k__Bacteria	p__Firmicutes	c__Clostridia	o__Clostridiales	f__Lachnospiraceae	g__Niameybacter	s__Niameybacter massiliensis
sp3573	sp3573	0.873675	0.812223	1.13328	0.7167	0.473559	NA	k__Bacteria	p__Bacteroidetes	c__Chitinophagia	o__Chitinophagales	f__Chitinophagaceae	g__Niastella	s__Niastella koreensis
sp3576	sp3576	1.76421	1.03385	0.777744	1.32929	0.183753	NA	k__Bacteria	p__Bacteroidetes	c__Chitinophagia	o__Chitinophagales	f__Chitinophagaceae	g__Niastella	s__Niastella vici
sp3218	sp3218	128.525	-1.0499	0.558465	-1.87997	0.0601121	0.303687	k__Bacteria	p__Bacteroidetes	c__Bacteroidia	o__Bacteroidales	f__Odoribacteraceae	g__Odoribacter	s__Odoribacter laneus
sp3219	sp3219	100.643	-0.33507	2.03107	-0.164972	0.868966	0.99865	k__Bacteria	p__Bacteroidetes	c__Bacteroidia	o__Bacteroidales	f__Odoribacteraceae	g__Odoribacter	s__Odoribacter laneus CAG:561
sp3220	sp3220	264.91	-0.374151	0.304306	-1.22952	0.218876	0.602754	k__Bacteria	p__Bacteroidetes	c__Bacteroidia	o__Bacteroidales	f__Odoribacteraceae	g__Odoribacter	s__Odoribacter sp. 43_10
sp3221	sp3221	76.6317	0.483348	2.76418	0.174861	0.861188	0.99865	k__Bacteria	p__Bacteroidetes	c__Bacteroidia	o__Bacteroidales	f__Odoribacteraceae	g__Odoribacter	s__Odoribacter sp. CAG:788
sp3222	sp3222	662.887	-0.533862	0.299863	-1.78035	0.0750181	0.341693	k__Bacteria	p__Bacteroidetes	c__Bacteroidia	o__Bacteroidales	f__Odoribacteraceae	g__Odoribacter	s__Odoribacter splanchnicus
sp3223	sp3223	670.127	-0.486082	0.38752	-1.25434	0.209718	0.594385	k__Bacteria	p__Bacteroidetes	c__Bacteroidia	o__Bacteroidales	f__Odoribacteraceae	g__Odoribacter	s__Odoribacter splanchnicus CAG:14
sp3224	sp3224	4576.86	-0.601506	0.356928	-1.68523	0.0919443	0.376408	k__Bacteria	p__Bacteroidetes	c__Bacteroidia	o__Bacteroidales	f__Odoribacteraceae	g__Odoribacter	s__Odoribacter__uc
sp3225	sp3225	573.581	-0.164279	2.17213	-0.0756305	0.939713	0.99865	k__Bacteria	p__Bacteroidetes	c__Bacteroidia	o__Bacteroidales	f__Odoribacteraceae	g__Odoribacteraceae__uc	s__Odoribacteraceae__uc
sp3668	sp3668	2.25256	1.69678	0.742429	2.28545	0.0222864	NA	k__Bacteria	p__Bacteroidetes	c__Cytophagia	o__Cytophagales	f__Cytophagaceae	g__Ohtaekwangia	s__Ohtaekwangia koreensis
sp2421	sp2421	5.32945	0.117241	0.450416	0.260295	0.794636	0.99865	k__Bacteria	p__Actinobacteria	c__Coriobacteriia	o__Coriobacteriales	f__Coriobacteriaceae	g__Olegusella	s__Olegusella massiliensis
sp13888	sp13888	0.235733	-1.96412	3.77052	-0.520914	0.602427	NA	k__Bacteria	p__Proteobacteria	c__Gammaproteobacteria	o__Oceanospirillales	f__Oceanospirillaceae	g__Oleibacter	s__Oleibacter marinus
sp2376	sp2376	14.0988	-0.0732917	0.286386	-0.25592	0.798013	0.99865	k__Bacteria	p__Actinobacteria	c__Coriobacteriia	o__Coriobacteriales	f__Atopobiaceae	g__Olsenella	s__Olsenella profusa
sp2377	sp2377	5.29875	0.808552	0.467265	1.73039	0.0835598	0.360523	k__Bacteria	p__Actinobacteria	c__Coriobacteriia	o__Coriobacteriales	f__Atopobiaceae	g__Olsenella	s__Olsenella scatoligenes
sp2379	sp2379	5.29799	0.354808	0.422292	0.840195	0.400799	0.79601	k__Bacteria	p__Actinobacteria	c__Coriobacteriia	o__Coriobacteriales	f__Atopobiaceae	g__Olsenella	s__Olsenella sp. HMSC062G07
sp2380	sp2380	6.9691	0.743577	0.558952	1.33031	0.183417	0.563164	k__Bacteria	p__Actinobacteria	c__Coriobacteriia	o__Coriobacteriales	f__Atopobiaceae	g__Olsenella	s__Olsenella sp. kh2p3
sp2381	sp2381	22.1009	0.200831	0.404876	0.496032	0.619872	0.958514	k__Bacteria	p__Actinobacteria	c__Coriobacteriia	o__Coriobacteriales	f__Atopobiaceae	g__Olsenella	s__Olsenella sp. KH3B4
sp2382	sp2382	135.839	0.412412	0.624069	0.660843	0.508713	0.879547	k__Bacteria	p__Actinobacteria	c__Coriobacteriia	o__Coriobacteriales	f__Atopobiaceae	g__Olsenella	s__Olsenella sp. Marseille-P2300
sp2383	sp2383	80.847	-0.139691	0.425598	-0.328223	0.742743	0.99865	k__Bacteria	p__Actinobacteria	c__Coriobacteriia	o__Coriobacteriales	f__Atopobiaceae	g__Olsenella	s__Olsenella sp. Marseille-P2912
sp2384	sp2384	1.87493	-0.162426	0.520687	-0.311945	0.755082	NA	k__Bacteria	p__Actinobacteria	c__Coriobacteriia	o__Coriobacteriales	f__Atopobiaceae	g__Olsenella	s__Olsenella sp. Marseille-P2936
sp2385	sp2385	15.9791	0.419514	0.419022	1.00117	0.316743	0.711385	k__Bacteria	p__Actinobacteria	c__Coriobacteriia	o__Coriobacteriales	f__Atopobiaceae	g__Olsenella	s__Olsenella sp. Marseille-P3197
sp2386	sp2386	28.8186	0.00612627	0.416716	0.0147013	0.98827	0.99865	k__Bacteria	p__Actinobacteria	c__Coriobacteriia	o__Coriobacteriales	f__Atopobiaceae	g__Olsenella	s__Olsenella sp. Marseille-P3256
sp2387	sp2387	20.4326	-0.290233	0.284564	-1.01992	0.307764	0.704168	k__Bacteria	p__Actinobacteria	c__Coriobacteriia	o__Coriobacteriales	f__Atopobiaceae	g__Olsenella	s__Olsenella sp. oral taxon 807
sp2389	sp2389	2.61066	0.532167	0.526846	1.0101	0.312448	NA	k__Bacteria	p__Actinobacteria	c__Coriobacteriia	o__Coriobacteriales	f__Atopobiaceae	g__Olsenella	s__Olsenella sp. SIT9
sp2390	sp2390	13.5519	-0.0642222	0.301908	-0.212721	0.831544	0.99865	k__Bacteria	p__Actinobacteria	c__Coriobacteriia	o__Coriobacteriales	f__Atopobiaceae	g__Olsenella	s__Olsenella uli
sp2391	sp2391	20.8361	0.221941	0.281493	0.788442	0.430438	0.818694	k__Bacteria	p__Actinobacteria	c__Coriobacteriia	o__Coriobacteriales	f__Atopobiaceae	g__Olsenella	s__Olsenella umbonata
sp2392	sp2392	47.9237	0.333747	0.369577	0.903052	0.366498	0.761874	k__Bacteria	p__Actinobacteria	c__Coriobacteriia	o__Coriobacteriales	f__Atopobiaceae	g__Olsenella	s__Olsenella__uc
sp15226	sp15226	1.52485	-2.39522	0.769146	-3.11413	0.00184486	NA	k__Bacteria	p__Verrucomicrobia	c__Opitutae	o__Opitutales	f__Opitutaceae	g__Opitutaceae__uc	s__Opitutaceae__uc
sp8238	sp8238	14.4363	-0.313819	0.27892	-1.12512	0.260537	0.650429	k__Bacteria	p__Firmicutes	c__Clostridia	o__Clostridiales	f__Lachnospiraceae	g__Oribacterium	s__Oribacterium asaccharolyticum
sp8239	sp8239	12.5477	-0.0246246	0.24028	-0.102483	0.918373	0.99865	k__Bacteria	p__Firmicutes	c__Clostridia	o__Clostridiales	f__Lachnospiraceae	g__Oribacterium	s__Oribacterium parvum
sp8240	sp8240	21.1033	-0.248971	0.244449	-1.0185	0.308441	0.704207	k__Bacteria	p__Firmicutes	c__Clostridia	o__Clostridiales	f__Lachnospiraceae	g__Oribacterium	s__Oribacterium sinus
sp8241	sp8241	12.4869	-0.105092	0.19601	-0.536157	0.59185	0.936877	k__Bacteria	p__Firmicutes	c__Clostridia	o__Clostridiales	f__Lachnospiraceae	g__Oribacterium	s__Oribacterium sp. C9
sp8242	sp8242	15.343	0.381189	0.227649	1.67446	0.0940411	0.380617	k__Bacteria	p__Firmicutes	c__Clostridia	o__Clostridiales	f__Lachnospiraceae	g__Oribacterium	s__Oribacterium sp. FC2011
sp8243	sp8243	10.1931	-0.131017	0.242837	-0.539527	0.589523	0.933886	k__Bacteria	p__Firmicutes	c__Clostridia	o__Clostridiales	f__Lachnospiraceae	g__Oribacterium	s__Oribacterium sp. KHPX15
sp8244	sp8244	17.2034	-0.117256	0.283722	-0.413278	0.679403	0.99303	k__Bacteria	p__Firmicutes	c__Clostridia	o__Clostridiales	f__Lachnospiraceae	g__Oribacterium	s__Oribacterium sp. NK2B42
sp8245	sp8245	88.8863	-0.0325633	0.118101	-0.275724	0.78276	0.99865	k__Bacteria	p__Firmicutes	c__Clostridia	o__Clostridiales	f__Lachnospiraceae	g__Oribacterium	s__Oribacterium sp. oral taxon 078
sp8246	sp8246	4.88144	-0.0622285	0.311065	-0.20005	0.841442	0.99865	k__Bacteria	p__Firmicutes	c__Clostridia	o__Clostridiales	f__Lachnospiraceae	g__Oribacterium	s__Oribacterium sp. oral taxon 108
sp8247	sp8247	11.17	0.0620285	0.24251	0.255777	0.798123	0.99865	k__Bacteria	p__Firmicutes	c__Clostridia	o__Clostridiales	f__Lachnospiraceae	g__Oribacterium	s__Oribacterium sp. P6A1
sp8248	sp8248	17.8486	-0.114605	0.270169	-0.424198	0.671421	0.990219	k__Bacteria	p__Firmicutes	c__Clostridia	o__Clostridiales	f__Lachnospiraceae	g__Oribacterium	s__Oribacterium sp. WCC10
sp8249	sp8249	36.9353	0.250342	0.194794	1.28516	0.198736	0.582577	k__Bacteria	p__Firmicutes	c__Clostridia	o__Clostridiales	f__Lachnospiraceae	g__Oribacterium	s__Oribacterium__uc
sp4229	sp4229	21.1046	-0.683505	0.367367	-1.86055	0.0628072	0.308435	k__Bacteria	p__Bacteroidetes	c__Flavobacteriia	o__Flavobacteriales	f__Flavobacteriaceae	g__Ornithobacterium	s__Ornithobacterium rhinotracheale
sp8307	sp8307	108.303	-0.0527114	0.203547	-0.258965	0.795662	0.99865	k__Bacteria	p__Firmicutes	c__Clostridia	o__Clostridiales	f__Oscillospiraceae	g__Oscillibacter	s__Oscillibacter ruminantium
sp8308	sp8308	219.818	0.0014772	0.176948	0.00834823	0.993339	0.99865	k__Bacteria	p__Firmicutes	c__Clostridia	o__Clostridiales	f__Oscillospiraceae	g__Oscillibacter	s__Oscillibacter sp. 1-3
sp8309	sp8309	2104.77	0.177495	0.361279	0.491297	0.623216	0.960568	k__Bacteria	p__Firmicutes	c__Clostridia	o__Clostridiales	f__Oscillospiraceae	g__Oscillibacter	s__Oscillibacter sp. 57_20
sp8310	sp8310	563.775	-0.456788	0.340437	-1.34177	0.179671	0.557267	k__Bacteria	p__Firmicutes	c__Clostridia	o__Clostridiales	f__Oscillospiraceae	g__Oscillibacter	s__Oscillibacter sp. CAG:155
sp8311	sp8311	2200.18	-0.710361	0.494158	-1.43752	0.150571	0.504341	k__Bacteria	p__Firmicutes	c__Clostridia	o__Clostridiales	f__Oscillospiraceae	g__Oscillibacter	s__Oscillibacter sp. CAG:241
sp8312	sp8312	1899.52	-0.576937	0.564236	-1.02251	0.306539	0.703609	k__Bacteria	p__Firmicutes	c__Clostridia	o__Clostridiales	f__Oscillospiraceae	g__Oscillibacter	s__Oscillibacter sp. CAG:241_62_21
sp8313	sp8313	3163.66	0.249011	0.341195	0.72982	0.4655	0.851824	k__Bacteria	p__Firmicutes	c__Clostridia	o__Clostridiales	f__Oscillospiraceae	g__Oscillibacter	s__Oscillibacter sp. ER4
sp8314	sp8314	27.7379	-0.659916	0.316533	-2.08483	0.0370849	0.238706	k__Bacteria	p__Firmicutes	c__Clostridia	o__Clostridiales	f__Oscillospiraceae	g__Oscillibacter	s__Oscillibacter sp. KLE 1728
sp8315	sp8315	32.8493	-0.404222	0.327049	-1.23597	0.21647	0.601995	k__Bacteria	p__Firmicutes	c__Clostridia	o__Clostridiales	f__Oscillospiraceae	g__Oscillibacter	s__Oscillibacter sp. KLE 1745
sp8316	sp8316	308.764	0.0398567	0.189645	0.210165	0.833539	0.99865	k__Bacteria	p__Firmicutes	c__Clostridia	o__Clostridiales	f__Oscillospiraceae	g__Oscillibacter	s__Oscillibacter sp. PC13
sp8317	sp8317	113.314	0.120427	0.204156	0.589878	0.555273	0.919859	k__Bacteria	p__Firmicutes	c__Clostridia	o__Clostridiales	f__Oscillospiraceae	g__Oscillibacter	s__Oscillibacter valericigenes
sp8318	sp8318	2370.32	-0.515522	0.27495	-1.87497	0.0607972	0.304286	k__Bacteria	p__Firmicutes	c__Clostridia	o__Clostridiales	f__Oscillospiraceae	g__Oscillibacter	s__Oscillibacter__uc
sp8320	sp8320	106.177	-0.549094	0.355586	-1.54419	0.122541	0.43718	k__Bacteria	p__Firmicutes	c__Clostridia	o__Clostridiales	f__Oscillospiraceae	g__Oscillospiraceae__na	s__Oscillospiraceae bacterium VE202-24
sp8321	sp8321	799.556	-0.520959	0.366418	-1.42176	0.155096	0.512168	k__Bacteria	p__Firmicutes	c__Clostridia	o__Clostridiales	f__Oscillospiraceae	g__Oscillospiraceae__uc	s__Oscillospiraceae__uc
sp11560	sp11560	69.0024	-0.265395	0.802051	-0.330895	0.740723	0.99865	k__Bacteria	p__Proteobacteria	c__Betaproteobacteria	o__Burkholderiales	f__Oxalobacteraceae	g__Oxalobacter	s__Oxalobacter formigenes
sp7788	sp7788	10.2846	0.0255115	0.214195	0.119104	0.905193	0.99865	k__Bacteria	p__Firmicutes	c__Clostridia	o__Clostridiales	f__Clostridiaceae	g__Oxobacter	s__Oxobacter pfennigii
sp1676	sp1676	1.16336	2.27673	0.968672	2.35036	0.018755	NA	k__Bacteria	p__Actinobacteria	c__Actinobacteria	o__Micrococcales	f__Micrococcaceae	g__Paenarthrobacter	s__Paenarthrobacter nicotinovorans
sp6421	sp6421	2.28523	-0.155535	0.300018	-0.518418	0.604167	NA	k__Bacteria	p__Firmicutes	c__Bacilli	o__Bacillales	f__Paenibacillaceae	g__Paenibacillaceae__uc	s__Paenibacillaceae__uc
sp6437	sp6437	1.1063	0.246434	0.70542	0.349344	0.726831	NA	k__Bacteria	p__Firmicutes	c__Bacilli	o__Bacillales	f__Paenibacillaceae	g__Paenibacillus	s__Paenibacillus curdlanolyticus
sp6441	sp6441	1.69001	-0.239707	0.546867	-0.438328	0.661149	NA	k__Bacteria	p__Firmicutes	c__Bacilli	o__Bacillales	f__Paenibacillaceae	g__Paenibacillus	s__Paenibacillus dendritiformis
sp6461	sp6461	0.982057	0.972741	0.732398	1.32816	0.184126	NA	k__Bacteria	p__Firmicutes	c__Bacilli	o__Bacillales	f__Paenibacillaceae	g__Paenibacillus	s__Paenibacillus lautus
sp6462	sp6462	2.45308	0.721856	0.344877	2.09309	0.0363415	NA	k__Bacteria	p__Firmicutes	c__Bacilli	o__Bacillales	f__Paenibacillaceae	g__Paenibacillus	s__Paenibacillus macerans
sp6467	sp6467	4.32923	-0.362998	0.428509	-0.84712	0.396928	0.791265	k__Bacteria	p__Firmicutes	c__Bacilli	o__Bacillales	f__Paenibacillaceae	g__Paenibacillus	s__Paenibacillus odorifer
sp6477	sp6477	2.06222	0.332175	0.408153	0.81385	0.415731	NA	k__Bacteria	p__Firmicutes	c__Bacilli	o__Bacillales	f__Paenibacillaceae	g__Paenibacillus	s__Paenibacillus polymyxa
sp6483	sp6483	3.09352	0.0307965	0.349276	0.0881723	0.92974	0.99865	k__Bacteria	p__Firmicutes	c__Bacilli	o__Bacillales	f__Paenibacillaceae	g__Paenibacillus	s__Paenibacillus selenitireducens
sp6488	sp6488	0.473123	-0.934467	1.04706	-0.892471	0.372141	NA	k__Bacteria	p__Firmicutes	c__Bacilli	o__Bacillales	f__Paenibacillaceae	g__Paenibacillus	s__Paenibacillus sp. 1-18
sp6521	sp6521	1.34235	0.379808	0.596693	0.636522	0.524437	NA	k__Bacteria	p__Firmicutes	c__Bacilli	o__Bacillales	f__Paenibacillaceae	g__Paenibacillus	s__Paenibacillus sp. FSL H7-0357
sp6562	sp6562	0.648242	-1.69057	1.09127	-1.54917	0.12134	NA	k__Bacteria	p__Firmicutes	c__Bacilli	o__Bacillales	f__Paenibacillaceae	g__Paenibacillus	s__Paenibacillus sp. O199
sp6570	sp6570	18.0988	0.291822	0.258987	1.12678	0.259836	0.650198	k__Bacteria	p__Firmicutes	c__Bacilli	o__Bacillales	f__Paenibacillaceae	g__Paenibacillus	s__Paenibacillus sp. P22
sp6606	sp6606	2.19159	-2.91842	1.41547	-2.06181	0.039226	NA	k__Bacteria	p__Firmicutes	c__Bacilli	o__Bacillales	f__Paenibacillaceae	g__Paenibacillus	s__Paenibacillus tyrfis
sp6615	sp6615	34.8764	0.0903709	0.126482	0.714496	0.474921	0.859709	k__Bacteria	p__Firmicutes	c__Bacilli	o__Bacillales	f__Paenibacillaceae	g__Paenibacillus	s__Paenibacillus__uc
sp8412	sp8412	47.4188	0.358213	0.424995	0.842864	0.399304	0.79378	k__Bacteria	p__Firmicutes	c__Clostridia	o__Clostridiales	f__Peptostreptococcaceae	g__Paeniclostridium	s__Paeniclostridium sordellii
sp3245	sp3245	9.07386	0.270638	0.339625	0.796873	0.425525	0.81547	k__Bacteria	p__Bacteroidetes	c__Bacteroidia	o__Bacteroidales	f__Porphyromonadaceae	g__Paludibacter	s__Paludibacter jiangxiensis
sp3246	sp3246	5.1279	-0.0385492	0.347381	-0.110971	0.911639	0.99865	k__Bacteria	p__Bacteroidetes	c__Bacteroidia	o__Bacteroidales	f__Porphyromonadaceae	g__Paludibacter	s__Paludibacter propionicigenes
sp3247	sp3247	5.84656	0.395964	0.362775	1.09149	0.275059	0.662683	k__Bacteria	p__Bacteroidetes	c__Bacteroidia	o__Bacteroidales	f__Porphyromonadaceae	g__Paludibacter	s__Paludibacter sp. 47-17
sp3249	sp3249	2.5139	-0.00293656	0.513585	-0.00571776	0.995438	NA	k__Bacteria	p__Bacteroidetes	c__Bacteroidia	o__Bacteroidales	f__Porphyromonadaceae	g__Paludibacter	s__Paludibacter__uc
sp13293	sp13293	4.43758	-0.993567	1.03344	-0.961413	0.336345	0.731199	k__Bacteria	p__Proteobacteria	c__Gammaproteobacteria	o__Enterobacterales	f__Erwiniaceae	g__Pantoea	s__Pantoea ananatis
sp13333	sp13333	1.59053	-0.582386	0.793215	-0.73421	0.462821	NA	k__Bacteria	p__Proteobacteria	c__Gammaproteobacteria	o__Enterobacterales	f__Erwiniaceae	g__Pantoea	s__Pantoea__uc
sp8486	sp8486	39.6778	-0.000742507	0.211024	-0.00351858	0.997193	0.99865	k__Bacteria	p__Firmicutes	c__Clostridia	o__Clostridiales	f__Ruminococcaceae	g__Papillibacter	s__Papillibacter cinnamivorans
sp3251	sp3251	5.70985	-0.521826	0.402285	-1.29715	0.194578	0.576717	k__Bacteria	p__Bacteroidetes	c__Bacteroidia	o__Bacteroidales	f__Porphyromonadaceae	g__Parabacteroides	s__Parabacteroides chartae
sp3252	sp3252	98.5037	-0.541553	0.320225	-1.69116	0.0908055	0.37246	k__Bacteria	p__Bacteroidetes	c__Bacteroidia	o__Bacteroidales	f__Porphyromonadaceae	g__Parabacteroides	s__Parabacteroides chinchillae
sp3253	sp3253	1619.55	-0.782425	0.311714	-2.51007	0.0120706	0.120479	k__Bacteria	p__Bacteroidetes	c__Bacteroidia	o__Bacteroidales	f__Porphyromonadaceae	g__Parabacteroides	s__Parabacteroides distasonis
sp3254	sp3254	263.017	-0.120237	0.408719	-0.29418	0.76862	0.99865	k__Bacteria	p__Bacteroidetes	c__Bacteroidia	o__Bacteroidales	f__Porphyromonadaceae	g__Parabacteroides	s__Parabacteroides goldsteinii
sp3255	sp3255	42.9159	0.0268234	0.310521	0.0863817	0.931163	0.99865	k__Bacteria	p__Bacteroidetes	c__Bacteroidia	o__Bacteroidales	f__Porphyromonadaceae	g__Parabacteroides	s__Parabacteroides gordonii
sp3256	sp3256	441.969	-0.646236	0.407432	-1.58612	0.112712	0.41557	k__Bacteria	p__Bacteroidetes	c__Bacteroidia	o__Bacteroidales	f__Porphyromonadaceae	g__Parabacteroides	s__Parabacteroides johnsonii
sp3257	sp3257	62.6467	-0.51344	0.488347	-1.05138	0.293082	0.689775	k__Bacteria	p__Bacteroidetes	c__Bacteroidia	o__Bacteroidales	f__Porphyromonadaceae	g__Parabacteroides	s__Parabacteroides johnsonii CAG:246
sp3258	sp3258	1897.09	-0.517343	0.387286	-1.33582	0.181609	0.55922	k__Bacteria	p__Bacteroidetes	c__Bacteroidia	o__Bacteroidales	f__Porphyromonadaceae	g__Parabacteroides	s__Parabacteroides merdae
sp3259	sp3259	151.762	-0.55048	0.485792	-1.13316	0.257148	0.64574	k__Bacteria	p__Bacteroidetes	c__Bacteroidia	o__Bacteroidales	f__Porphyromonadaceae	g__Parabacteroides	s__Parabacteroides merdae CAG:48
sp3260	sp3260	5.4687	-0.326468	0.443491	-0.736133	0.461649	0.849006	k__Bacteria	p__Bacteroidetes	c__Bacteroidia	o__Bacteroidales	f__Porphyromonadaceae	g__Parabacteroides	s__Parabacteroides sp. 2_1_7
sp3261	sp3261	189.953	-0.9982	0.400456	-2.49266	0.0126791	0.12316	k__Bacteria	p__Bacteroidetes	c__Bacteroidia	o__Bacteroidales	f__Porphyromonadaceae	g__Parabacteroides	s__Parabacteroides sp. 20_3
sp3263	sp3263	64.2708	-0.27185	0.422258	-0.643801	0.519705	0.888487	k__Bacteria	p__Bacteroidetes	c__Bacteroidia	o__Bacteroidales	f__Porphyromonadaceae	g__Parabacteroides	s__Parabacteroides sp. CAG:2
sp3264	sp3264	1703.26	-0.764775	3.27433	-0.233567	0.815321	0.99865	k__Bacteria	p__Bacteroidetes	c__Bacteroidia	o__Bacteroidales	f__Porphyromonadaceae	g__Parabacteroides	s__Parabacteroides sp. CAG:409
sp3265	sp3265	249.829	0.10995	0.360038	0.305384	0.760074	0.99865	k__Bacteria	p__Bacteroidetes	c__Bacteroidia	o__Bacteroidales	f__Porphyromonadaceae	g__Parabacteroides	s__Parabacteroides sp. D13
sp3266	sp3266	10.5633	-0.737518	0.567234	-1.3002	0.193532	0.575874	k__Bacteria	p__Bacteroidetes	c__Bacteroidia	o__Bacteroidales	f__Porphyromonadaceae	g__Parabacteroides	s__Parabacteroides sp. D25
sp3267	sp3267	70.7938	0.011012	0.376762	0.0292281	0.976683	0.99865	k__Bacteria	p__Bacteroidetes	c__Bacteroidia	o__Bacteroidales	f__Porphyromonadaceae	g__Parabacteroides	s__Parabacteroides sp. D26
sp3268	sp3268	31.7963	-0.242815	0.367133	-0.661381	0.508368	0.879547	k__Bacteria	p__Bacteroidetes	c__Bacteroidia	o__Bacteroidales	f__Porphyromonadaceae	g__Parabacteroides	s__Parabacteroides sp. HGS0025
sp3269	sp3269	21.006	-0.252597	0.324605	-0.778167	0.43647	0.823656	k__Bacteria	p__Bacteroidetes	c__Bacteroidia	o__Bacteroidales	f__Porphyromonadaceae	g__Parabacteroides	s__Parabacteroides sp. Marseille-P3160
sp3270	sp3270	133.41	-1.21163	0.42442	-2.85479	0.00430649	0.0736237	k__Bacteria	p__Bacteroidetes	c__Bacteroidia	o__Bacteroidales	f__Porphyromonadaceae	g__Parabacteroides	s__Parabacteroides sp. Marseille-P3236
sp3271	sp3271	127.565	-0.976666	0.428967	-2.27678	0.0227992	0.181798	k__Bacteria	p__Bacteroidetes	c__Bacteroidia	o__Bacteroidales	f__Porphyromonadaceae	g__Parabacteroides	s__Parabacteroides sp. merdae-related_45_40
sp3272	sp3272	446.681	1.07475	0.390421	2.7528	0.00590883	0.0876945	k__Bacteria	p__Bacteroidetes	c__Bacteroidia	o__Bacteroidales	f__Porphyromonadaceae	g__Parabacteroides	s__Parabacteroides sp. SN4
sp3273	sp3273	118.022	-0.414329	0.46051	-0.899718	0.36827	0.76333	k__Bacteria	p__Bacteroidetes	c__Bacteroidia	o__Bacteroidales	f__Porphyromonadaceae	g__Parabacteroides	s__Parabacteroides sp. YL27
sp3274	sp3274	10808.8	-0.490022	0.303352	-1.61536	0.106233	0.407126	k__Bacteria	p__Bacteroidetes	c__Bacteroidia	o__Bacteroidales	f__Porphyromonadaceae	g__Parabacteroides	s__Parabacteroides__uc
sp8413	sp8413	3.80717	0.404762	0.455191	0.889212	0.373889	0.76633	k__Bacteria	p__Firmicutes	c__Clostridia	o__Clostridiales	f__Peptostreptococcaceae	g__Paraclostridium	s__Paraclostridium benzoelyticum
sp8414	sp8414	6.86797	0.455831	0.436677	1.04386	0.296549	0.693362	k__Bacteria	p__Firmicutes	c__Clostridia	o__Clostridiales	f__Peptostreptococcaceae	g__Paraclostridium	s__Paraclostridium bifermentans
sp7789	sp7789	2.66554	0.172998	0.318718	0.542791	0.587273	NA	k__Bacteria	p__Firmicutes	c__Clostridia	o__Clostridiales	f__Clostridiaceae	g__Paramaledivibacter	s__Paramaledivibacter caminithermalis
sp3334	sp3334	846.125	-0.405432	0.441291	-0.918741	0.358231	0.754246	k__Bacteria	p__Bacteroidetes	c__Bacteroidia	o__Bacteroidales	f__Prevotellaceae	g__Paraprevotella	s__Paraprevotella clara
sp3335	sp3335	1050.77	-0.302574	0.639861	-0.472874	0.636303	0.968983	k__Bacteria	p__Bacteroidetes	c__Bacteroidia	o__Bacteroidales	f__Prevotellaceae	g__Paraprevotella	s__Paraprevotella clara CAG:116
sp3336	sp3336	913.903	1.30239	0.481168	2.70672	0.00679508	0.0913246	k__Bacteria	p__Bacteroidetes	c__Bacteroidia	o__Bacteroidales	f__Prevotellaceae	g__Paraprevotella	s__Paraprevotella xylaniphila
sp3337	sp3337	3012.18	-0.216482	0.60983	-0.354988	0.722599	0.99865	k__Bacteria	p__Bacteroidetes	c__Bacteroidia	o__Bacteroidales	f__Prevotellaceae	g__Paraprevotella	s__Paraprevotella__uc
sp10559	sp10559	9.32801	0.195765	0.258007	0.758757	0.447998	0.832857	k__Bacteria	p__Proteobacteria	c__Alphaproteobacteria	o__Rhodospirillales	f__Rhodospirillaceae	g__Pararhodospirillum	s__Pararhodospirillum photometricum
sp750	sp750	5.83899	-0.967247	0.5239	-1.84624	0.0648568	0.31297	k__Bacteria	p__Actinobacteria	c__Actinobacteria	o__Bifidobacteriales	f__Bifidobacteriaceae	g__Parascardovia	s__Parascardovia denticolens
sp8250	sp8250	15.2251	0.160494	0.135059	1.18833	0.234703	0.627734	k__Bacteria	p__Firmicutes	c__Clostridia	o__Clostridiales	f__Lachnospiraceae	g__Parasporobacterium	s__Parasporobacterium paucivorans
sp11567	sp11567	71.8263	-0.0239043	0.472927	-0.0505454	0.959688	0.99865	k__Bacteria	p__Proteobacteria	c__Betaproteobacteria	o__Burkholderiales	f__Sutterellaceae	g__Parasutterella	s__Parasutterella excrementihominis
sp11568	sp11568	60.5599	0.466974	1.7373	0.268792	0.78809	0.99865	k__Bacteria	p__Proteobacteria	c__Betaproteobacteria	o__Burkholderiales	f__Sutterellaceae	g__Parasutterella	s__Parasutterella excrementihominis CAG:233
sp11569	sp11569	37.269	1.104	0.643728	1.715	0.0863447	0.365384	k__Bacteria	p__Proteobacteria	c__Betaproteobacteria	o__Burkholderiales	f__Sutterellaceae	g__Parasutterella	s__Parasutterella__uc
sp8989	sp8989	8.26349	-0.283681	0.334589	-0.84785	0.396522	0.791192	k__Bacteria	p__Firmicutes	c__Tissierellia	o__Tissierellales	f__Peptoniphilaceae	g__Parvimonas	s__Parvimonas micra
sp8990	sp8990	1.20892	0.799243	0.763999	1.04613	0.2955	NA	k__Bacteria	p__Firmicutes	c__Tissierellia	o__Tissierellales	f__Peptoniphilaceae	g__Parvimonas	s__Parvimonas sp. KA00067
sp8991	sp8991	0.733191	-1.28646	0.685075	-1.87784	0.0604037	NA	k__Bacteria	p__Firmicutes	c__Tissierellia	o__Tissierellales	f__Peptoniphilaceae	g__Parvimonas	s__Parvimonas sp. oral taxon 110
sp8993	sp8993	3.19199	-0.366413	0.446035	-0.821488	0.411368	0.805031	k__Bacteria	p__Firmicutes	c__Tissierellia	o__Tissierellales	f__Peptoniphilaceae	g__Parvimonas	s__Parvimonas__uc
sp13987	sp13987	84.54	-0.15245	0.714839	-0.213265	0.83112	0.99865	k__Bacteria	p__Proteobacteria	c__Gammaproteobacteria	o__Pasteurellales	f__Pasteurellaceae	g__Pasteurellaceae__uc	s__Pasteurellaceae__uc
sp7190	sp7190	2.0571	2.23919	0.826256	2.71004	0.00672752	NA	k__Bacteria	p__Firmicutes	c__Bacilli	o__Lactobacillales	f__Lactobacillaceae	g__Pediococcus	s__Pediococcus acidilactici
sp7198	sp7198	2.64083	1.1512	1.14306	1.00712	0.313877	NA	k__Bacteria	p__Firmicutes	c__Bacilli	o__Lactobacillales	f__Lactobacillaceae	g__Pediococcus	s__Pediococcus pentosaceus
sp4390	sp4390	1.20033	1.91412	0.886138	2.16007	0.030767	NA	k__Bacteria	p__Bacteroidetes	c__Sphingobacteriia	o__Sphingobacteriales	f__Sphingobacteriaceae	g__Pedobacter	s__Pedobacter africanus
sp4419	sp4419	2.93688	0.50351	1.65655	0.303951	0.761165	0.99865	k__Bacteria	p__Bacteroidetes	c__Sphingobacteriia	o__Sphingobacteriales	f__Sphingobacteriaceae	g__Pedobacter	s__Pedobacter sp. Leaf216
sp4421	sp4421	0.585124	0.907903	1.36135	0.666914	0.504827	NA	k__Bacteria	p__Bacteroidetes	c__Sphingobacteriia	o__Sphingobacteriales	f__Sphingobacteriaceae	g__Pedobacter	s__Pedobacter sp. NL19
sp4429	sp4429	2.04045	1.25839	0.523341	2.40453	0.0161932	NA	k__Bacteria	p__Bacteroidetes	c__Sphingobacteriia	o__Sphingobacteriales	f__Sphingobacteriaceae	g__Pedobacter	s__Pedobacter__uc
sp12207	sp12207	1.10388	-0.525748	0.616332	-0.853027	0.393645	NA	k__Bacteria	p__Proteobacteria	c__Deltaproteobacteria	o__Desulfuromonadales	f__Desulfuromonadaceae	g__Pelobacter	s__Pelobacter seleniigenes
sp11424	sp11424	0.798948	-0.94454	0.966001	-0.977783	0.328182	NA	k__Bacteria	p__Proteobacteria	c__Betaproteobacteria	o__Burkholderiales	f__Comamonadaceae	g__Pelomonas	s__Pelomonas sp. Root1217
sp11425	sp11425	0.720756	-1.05016	1.12036	-0.93734	0.348584	NA	k__Bacteria	p__Proteobacteria	c__Betaproteobacteria	o__Burkholderiales	f__Comamonadaceae	g__Pelomonas	s__Pelomonas sp. Root1237
sp11426	sp11426	1.85785	-0.849153	0.780477	-1.08799	0.276598	NA	k__Bacteria	p__Proteobacteria	c__Betaproteobacteria	o__Burkholderiales	f__Comamonadaceae	g__Pelomonas	s__Pelomonas sp. Root1444
sp11428	sp11428	3.56042	-0.971384	0.646783	-1.50187	0.133131	0.46563	k__Bacteria	p__Proteobacteria	c__Betaproteobacteria	o__Burkholderiales	f__Comamonadaceae	g__Pelomonas	s__Pelomonas__uc
sp8887	sp8887	1.50801	0.864804	0.474661	1.82194	0.0684642	NA	k__Bacteria	p__Firmicutes	c__Negativicutes	o__Selenomonadales	f__Sporomusaceae	g__Pelosinus	s__Pelosinus fermentans
sp8890	sp8890	2.41962	0.0216927	0.359125	0.0604043	0.951834	NA	k__Bacteria	p__Firmicutes	c__Negativicutes	o__Selenomonadales	f__Sporomusaceae	g__Pelosinus	s__Pelosinus__uc
sp8417	sp8417	29.3236	0.113433	0.20352	0.557356	0.577284	0.928321	k__Bacteria	p__Firmicutes	c__Clostridia	o__Clostridiales	f__Peptostreptococcaceae	g__Peptoanaerobacter	s__Peptoanaerobacter stomatis
sp8419	sp8419	8.34475	0.204435	0.230242	0.887913	0.374588	0.76633	k__Bacteria	p__Firmicutes	c__Clostridia	o__Clostridiales	f__Peptostreptococcaceae	g__Peptoclostridium	s__Peptoclostridium acidaminophilum
sp8420	sp8420	4.0355	0.112424	0.273324	0.41132	0.680838	0.99303	k__Bacteria	p__Firmicutes	c__Clostridia	o__Clostridiales	f__Peptostreptococcaceae	g__Peptoclostridium	s__Peptoclostridium litorale
sp8387	sp8387	4.20033	0.106873	0.327396	0.326432	0.744097	0.99865	k__Bacteria	p__Firmicutes	c__Clostridia	o__Clostridiales	f__Peptococcaceae	g__Peptococcaceae__na	s__Peptococcaceae bacterium 1109
sp8389	sp8389	1.64722	0.575281	0.381876	1.50646	0.131949	NA	k__Bacteria	p__Firmicutes	c__Clostridia	o__Clostridiales	f__Peptococcaceae	g__Peptococcaceae__na	s__Peptococcaceae bacterium BICA1-8
sp8394	sp8394	4.71651	0.0697147	0.293319	0.237675	0.812133	0.99865	k__Bacteria	p__Firmicutes	c__Clostridia	o__Clostridiales	f__Peptococcaceae	g__Peptococcaceae__na	s__Peptococcaceae bacterium CEB3
sp8396	sp8396	7.7158	-0.0295549	0.239776	-0.12326	0.901901	0.99865	k__Bacteria	p__Firmicutes	c__Clostridia	o__Clostridiales	f__Peptococcaceae	g__Peptococcaceae__uc	s__Peptococcaceae__uc
sp8397	sp8397	22.4664	-0.117901	0.481565	-0.24483	0.806588	0.99865	k__Bacteria	p__Firmicutes	c__Clostridia	o__Clostridiales	f__Peptococcaceae	g__Peptococcus	s__Peptococcus niger
sp8996	sp8996	3.4928	-0.264806	0.306331	-0.864444	0.387344	0.783802	k__Bacteria	p__Firmicutes	c__Tissierellia	o__Tissierellales	f__Peptoniphilaceae	g__Peptoniphilus	s__Peptoniphilus asaccharolyticus
sp8997	sp8997	1.65029	-1.19899	0.578494	-2.0726	0.0382097	NA	k__Bacteria	p__Firmicutes	c__Tissierellia	o__Tissierellales	f__Peptoniphilaceae	g__Peptoniphilus	s__Peptoniphilus coxii
sp8998	sp8998	3.67343	-0.555094	0.795974	-0.697377	0.485567	0.866489	k__Bacteria	p__Firmicutes	c__Tissierellia	o__Tissierellales	f__Peptoniphilaceae	g__Peptoniphilus	s__Peptoniphilus duerdenii
sp8999	sp8999	4.9002	-1.2982	0.37129	-3.49645	0.000471501	0.0170441	k__Bacteria	p__Firmicutes	c__Tissierellia	o__Tissierellales	f__Peptoniphilaceae	g__Peptoniphilus	s__Peptoniphilus grossensis
sp9000	sp9000	2.2056	-1.94753	0.847242	-2.29867	0.021524	NA	k__Bacteria	p__Firmicutes	c__Tissierellia	o__Tissierellales	f__Peptoniphilaceae	g__Peptoniphilus	s__Peptoniphilus harei
sp9002	sp9002	6.7098	-0.378044	0.545636	-0.69285	0.488404	0.867597	k__Bacteria	p__Firmicutes	c__Tissierellia	o__Tissierellales	f__Peptoniphilaceae	g__Peptoniphilus	s__Peptoniphilus lacrimalis
sp9004	sp9004	2.3054	-0.555402	0.648522	-0.856413	0.391769	NA	k__Bacteria	p__Firmicutes	c__Tissierellia	o__Tissierellales	f__Peptoniphilaceae	g__Peptoniphilus	s__Peptoniphilus phoceensis
sp9006	sp9006	1.96657	0.723169	0.711847	1.0159	0.309675	NA	k__Bacteria	p__Firmicutes	c__Tissierellia	o__Tissierellales	f__Peptoniphilaceae	g__Peptoniphilus	s__Peptoniphilus senegalensis
sp9008	sp9008	10.1933	0.144101	0.364291	0.395566	0.692425	0.995136	k__Bacteria	p__Firmicutes	c__Tissierellia	o__Tissierellales	f__Peptoniphilaceae	g__Peptoniphilus	s__Peptoniphilus sp. BV3C26
sp9012	sp9012	1.40502	-1.03023	0.709482	-1.45208	0.146479	NA	k__Bacteria	p__Firmicutes	c__Tissierellia	o__Tissierellales	f__Peptoniphilaceae	g__Peptoniphilus	s__Peptoniphilus sp. HMSC062D09
sp9015	sp9015	1.59095	1.00641	0.42934	2.34409	0.0190738	NA	k__Bacteria	p__Firmicutes	c__Tissierellia	o__Tissierellales	f__Peptoniphilaceae	g__Peptoniphilus	s__Peptoniphilus sp. KHD2
sp9017	sp9017	2.42533	-1.09287	0.478005	-2.28632	0.0222356	NA	k__Bacteria	p__Firmicutes	c__Tissierellia	o__Tissierellales	f__Peptoniphilaceae	g__Peptoniphilus	s__Peptoniphilus sp. KHD5
sp9023	sp9023	14.5005	-0.64586	0.262121	-2.46397	0.0137406	0.12893	k__Bacteria	p__Firmicutes	c__Tissierellia	o__Tissierellales	f__Peptoniphilaceae	g__Peptoniphilus	s__Peptoniphilus__uc
sp8425	sp8425	2.32284	1.03008	0.526151	1.95776	0.0502584	NA	k__Bacteria	p__Firmicutes	c__Clostridia	o__Clostridiales	f__Peptostreptococcaceae	g__Peptostreptococcaceae__na	s__Peptostreptococcaceae bacterium AS15
sp8426	sp8426	7.85139	0.0783205	0.287768	0.272165	0.785495	0.99865	k__Bacteria	p__Firmicutes	c__Clostridia	o__Clostridiales	f__Peptostreptococcaceae	g__Peptostreptococcaceae__na	s__Peptostreptococcaceae bacterium oral taxon 113
sp8427	sp8427	26.4159	-0.11718	0.242044	-0.484128	0.628295	0.962485	k__Bacteria	p__Firmicutes	c__Clostridia	o__Clostridiales	f__Peptostreptococcaceae	g__Peptostreptococcaceae__na	s__Peptostreptococcaceae bacterium pGA-8
sp8428	sp8428	13.0809	0.780667	0.453774	1.72039	0.0853625	0.363386	k__Bacteria	p__Firmicutes	c__Clostridia	o__Clostridiales	f__Peptostreptococcaceae	g__Peptostreptococcaceae__na	s__Peptostreptococcaceae bacterium VA2
sp8429	sp8429	395.698	1.59748	0.435765	3.66593	0.000246442	0.0114488	k__Bacteria	p__Firmicutes	c__Clostridia	o__Clostridiales	f__Peptostreptococcaceae	g__Peptostreptococcaceae__uc	s__Peptostreptococcaceae__uc
sp8430	sp8430	13.464	0.167332	0.280935	0.595624	0.551426	0.918038	k__Bacteria	p__Firmicutes	c__Clostridia	o__Clostridiales	f__Peptostreptococcaceae	g__Peptostreptococcus	s__Peptostreptococcus anaerobius
sp8432	sp8432	3.60847	0.243898	0.309395	0.788306	0.430518	0.818694	k__Bacteria	p__Firmicutes	c__Clostridia	o__Clostridiales	f__Peptostreptococcaceae	g__Peptostreptococcus	s__Peptostreptococcus russellii
sp8433	sp8433	6.59221	-0.296387	0.305428	-0.970397	0.331848	0.728655	k__Bacteria	p__Firmicutes	c__Clostridia	o__Clostridiales	f__Peptostreptococcaceae	g__Peptostreptococcus	s__Peptostreptococcus sp. D1
sp8434	sp8434	4.88477	-0.0880521	0.319752	-0.275376	0.783027	0.99865	k__Bacteria	p__Firmicutes	c__Clostridia	o__Clostridiales	f__Peptostreptococcaceae	g__Peptostreptococcus	s__Peptostreptococcus sp. MV1
sp8435	sp8435	9.30745	-1.21855	0.413531	-2.9467	0.00321186	0.0607411	k__Bacteria	p__Firmicutes	c__Clostridia	o__Clostridiales	f__Peptostreptococcaceae	g__Peptostreptococcus	s__Peptostreptococcus stomatis
sp8436	sp8436	6.56151	0.13612	0.277606	0.490335	0.623897	0.960568	k__Bacteria	p__Firmicutes	c__Clostridia	o__Clostridiales	f__Peptostreptococcaceae	g__Peptostreptococcus	s__Peptostreptococcus__uc
sp3276	sp3276	29.188	1.01754	0.794566	1.28062	0.200327	0.585633	k__Bacteria	p__Bacteroidetes	c__Bacteroidia	o__Bacteroidales	f__Porphyromonadaceae	g__Petrimonas	s__Petrimonas mucosa
sp8828	sp8828	2298.94	-0.0247393	3.72977	-0.00663292	0.994708	0.99865	k__Bacteria	p__Firmicutes	c__Negativicutes	o__Acidaminococcales	f__Acidaminococcaceae	g__Phascolarctobacterium	s__Phascolarctobacterium sp. CAG:207
sp8829	sp8829	1204.23	1.03117	0.80391	1.28269	0.199602	0.584313	k__Bacteria	p__Firmicutes	c__Negativicutes	o__Acidaminococcales	f__Acidaminococcaceae	g__Phascolarctobacterium	s__Phascolarctobacterium sp. CAG:266
sp8830	sp8830	5832.01	1.38364	0.735405	1.88147	0.059908	0.303687	k__Bacteria	p__Firmicutes	c__Negativicutes	o__Acidaminococcales	f__Acidaminococcaceae	g__Phascolarctobacterium	s__Phascolarctobacterium succinatutens
sp8831	sp8831	50.4063	0.60282	0.581921	1.03591	0.300242	0.697805	k__Bacteria	p__Firmicutes	c__Negativicutes	o__Acidaminococcales	f__Acidaminococcaceae	g__Phascolarctobacterium	s__Phascolarctobacterium__uc
sp3209	sp3209	5.20479	0.583978	0.723545	0.807106	0.419605	0.812962	k__Bacteria	p__Bacteroidetes	c__Bacteroidia	o__Bacteroidales	f__Bacteroidales__na	g__Phocaeicola	s__Phocaeicola abscessus
sp8487	sp8487	148.049	-0.54434	0.248454	-2.19091	0.0284582	0.205071	k__Bacteria	p__Firmicutes	c__Clostridia	o__Clostridiales	f__Ruminococcaceae	g__Phocea	s__Phocea massiliensis
sp2453	sp2453	32.1266	-0.119992	0.277228	-0.432828	0.66514	0.98538	k__Bacteria	p__Actinobacteria	c__Coriobacteriia	o__Eggerthellales	f__Eggerthellaceae	g__Phoenicibacter	s__Phoenicibacter massiliensis
sp13367	sp13367	0.50994	-0.440403	1.17258	-0.375583	0.707227	NA	k__Bacteria	p__Proteobacteria	c__Gammaproteobacteria	o__Enterobacterales	f__Morganellaceae	g__Photorhabdus	s__Photorhabdus luminescens
sp13225	sp13225	1.7084	-0.863359	1.17361	-0.735644	0.461947	NA	k__Bacteria	p__Proteobacteria	c__Gammaproteobacteria	o__Enterobacterales	f__Enterobacteriaceae	g__Pluralibacter	s__Pluralibacter gergoviae
sp4238	sp4238	0.505764	1.88167	2.64028	0.71268	0.476044	NA	k__Bacteria	p__Bacteroidetes	c__Flavobacteriia	o__Flavobacteriales	f__Flavobacteriaceae	g__Polaribacter	s__Polaribacter sp. Hel1_85
sp6255	sp6255	9.13629	0.335324	0.724422	0.462885	0.643447	0.970308	k__Bacteria	p__Firmicutes	c__Bacilli	o__Bacillales	f__Bacillaceae	g__Pontibacillus	s__Pontibacillus litoralis
sp3277	sp3277	4.26349	0.601205	0.395455	1.52029	0.128439	0.453676	k__Bacteria	p__Bacteroidetes	c__Bacteroidia	o__Bacteroidales	f__Porphyromonadaceae	g__Porphyromonadaceae__na	s__Porphyromonadaceae bacterium CG2_30_38_12
sp3279	sp3279	6.55584	-0.0301468	0.53354	-0.0565032	0.954941	0.99865	k__Bacteria	p__Bacteroidetes	c__Bacteroidia	o__Bacteroidales	f__Porphyromonadaceae	g__Porphyromonadaceae__na	s__Porphyromonadaceae bacterium FC4
sp3280	sp3280	15.9577	-0.334034	0.387606	-0.861787	0.388805	0.783802	k__Bacteria	p__Bacteroidetes	c__Bacteroidia	o__Bacteroidales	f__Porphyromonadaceae	g__Porphyromonadaceae__na	s__Porphyromonadaceae bacterium H1
sp3281	sp3281	5.02957	0.509143	0.537074	0.947995	0.343132	0.739664	k__Bacteria	p__Bacteroidetes	c__Bacteroidia	o__Bacteroidales	f__Porphyromonadaceae	g__Porphyromonadaceae__na	s__Porphyromonadaceae bacterium KH3CP3RA
sp3283	sp3283	2.69372	1.46878	0.835866	1.7572	0.0788844	NA	k__Bacteria	p__Bacteroidetes	c__Bacteroidia	o__Bacteroidales	f__Porphyromonadaceae	g__Porphyromonadaceae__na	s__Porphyromonadaceae bacterium KHP3R9
sp3284	sp3284	15.7571	-0.242484	0.371293	-0.653079	0.513706	0.883888	k__Bacteria	p__Bacteroidetes	c__Bacteroidia	o__Bacteroidales	f__Porphyromonadaceae	g__Porphyromonadaceae__na	s__Porphyromonadaceae bacterium MV12
sp3285	sp3285	1.34991	0.952005	0.970448	0.980995	0.326595	NA	k__Bacteria	p__Bacteroidetes	c__Bacteroidia	o__Bacteroidales	f__Porphyromonadaceae	g__Porphyromonadaceae__na	s__Porphyromonadaceae bacterium NLAE-zl-C104
sp3287	sp3287	2289.35	-0.784936	0.349301	-2.24716	0.0246297	0.190702	k__Bacteria	p__Bacteroidetes	c__Bacteroidia	o__Bacteroidales	f__Porphyromonadaceae	g__Porphyromonadaceae__uc	s__Porphyromonadaceae__uc
sp3288	sp3288	4.5356	-1.09479	0.547574	-1.99935	0.0455705	0.261785	k__Bacteria	p__Bacteroidetes	c__Bacteroidia	o__Bacteroidales	f__Porphyromonadaceae	g__Porphyromonas	s__Porphyromonas asaccharolytica
sp3289	sp3289	2.08071	0.731327	0.653062	1.11984	0.262781	NA	k__Bacteria	p__Bacteroidetes	c__Bacteroidia	o__Bacteroidales	f__Porphyromonadaceae	g__Porphyromonas	s__Porphyromonas bennonis
sp3290	sp3290	9.28369	1.1848	0.476333	2.48734	0.0128702	0.12389	k__Bacteria	p__Bacteroidetes	c__Bacteroidia	o__Bacteroidales	f__Porphyromonadaceae	g__Porphyromonas	s__Porphyromonas cangingivalis
sp3291	sp3291	3.0044	1.60164	0.629581	2.54397	0.01096	0.117059	k__Bacteria	p__Bacteroidetes	c__Bacteroidia	o__Bacteroidales	f__Porphyromonadaceae	g__Porphyromonas	s__Porphyromonas canoris
sp3292	sp3292	7.72649	0.44953	0.548971	0.81886	0.412866	0.807223	k__Bacteria	p__Bacteroidetes	c__Bacteroidia	o__Bacteroidales	f__Porphyromonadaceae	g__Porphyromonas	s__Porphyromonas catoniae
sp3294	sp3294	6.70018	0.52286	0.38192	1.36903	0.170989	0.543878	k__Bacteria	p__Bacteroidetes	c__Bacteroidia	o__Bacteroidales	f__Porphyromonadaceae	g__Porphyromonas	s__Porphyromonas crevioricanis
sp3295	sp3295	7.34091	0.95496	0.507964	1.87998	0.0601114	0.303687	k__Bacteria	p__Bacteroidetes	c__Bacteroidia	o__Bacteroidales	f__Porphyromonadaceae	g__Porphyromonas	s__Porphyromonas endodontalis
sp3296	sp3296	20.4556	-0.603218	0.324983	-1.85615	0.0634319	0.309484	k__Bacteria	p__Bacteroidetes	c__Bacteroidia	o__Bacteroidales	f__Porphyromonadaceae	g__Porphyromonas	s__Porphyromonas gingivalis
sp3297	sp3297	5.57171	1.7722	0.775232	2.28603	0.0222524	0.178103	k__Bacteria	p__Bacteroidetes	c__Bacteroidia	o__Bacteroidales	f__Porphyromonadaceae	g__Porphyromonas	s__Porphyromonas gingivicanis
sp3298	sp3298	14.5194	0.160386	0.4163	0.385266	0.700041	0.995136	k__Bacteria	p__Bacteroidetes	c__Bacteroidia	o__Bacteroidales	f__Porphyromonadaceae	g__Porphyromonas	s__Porphyromonas gulae
sp3299	sp3299	5.23596	-0.218821	0.39703	-0.551143	0.581535	0.929746	k__Bacteria	p__Bacteroidetes	c__Bacteroidia	o__Bacteroidales	f__Porphyromonadaceae	g__Porphyromonas	s__Porphyromonas levii
sp3300	sp3300	10.7267	-0.168445	0.344285	-0.489261	0.624657	0.961045	k__Bacteria	p__Bacteroidetes	c__Bacteroidia	o__Bacteroidales	f__Porphyromonadaceae	g__Porphyromonas	s__Porphyromonas macacae
sp3301	sp3301	18.5596	2.65177	0.912352	2.90652	0.00365472	0.0656314	k__Bacteria	p__Bacteroidetes	c__Bacteroidia	o__Bacteroidales	f__Porphyromonadaceae	g__Porphyromonas	s__Porphyromonas somerae
sp3302	sp3302	46.0504	-0.633265	0.356444	-1.77662	0.075631	0.343149	k__Bacteria	p__Bacteroidetes	c__Bacteroidia	o__Bacteroidales	f__Porphyromonadaceae	g__Porphyromonas	s__Porphyromonas sp. 31_2
sp3303	sp3303	1.482	-1.46683	0.761636	-1.92589	0.0541181	NA	k__Bacteria	p__Bacteroidetes	c__Bacteroidia	o__Bacteroidales	f__Porphyromonadaceae	g__Porphyromonas	s__Porphyromonas sp. CAG:1061
sp3305	sp3305	1.10154	1.99515	1.04284	1.91319	0.0557239	NA	k__Bacteria	p__Bacteroidetes	c__Bacteroidia	o__Bacteroidales	f__Porphyromonadaceae	g__Porphyromonas	s__Porphyromonas sp. COT-108 OH1349
sp3307	sp3307	7.59651	0.308382	0.551992	0.55867	0.576387	0.928321	k__Bacteria	p__Bacteroidetes	c__Bacteroidia	o__Bacteroidales	f__Porphyromonadaceae	g__Porphyromonas	s__Porphyromonas sp. COT-239 OH1446
sp3310	sp3310	3.72423	0.0170497	0.467719	0.0364528	0.970921	0.99865	k__Bacteria	p__Bacteroidetes	c__Bacteroidia	o__Bacteroidales	f__Porphyromonadaceae	g__Porphyromonas	s__Porphyromonas sp. HMSC065F10
sp3311	sp3311	0.996258	-0.600018	0.6354	-0.944317	0.345008	NA	k__Bacteria	p__Bacteroidetes	c__Bacteroidia	o__Bacteroidales	f__Porphyromonadaceae	g__Porphyromonas	s__Porphyromonas sp. HMSC077F02
sp3313	sp3313	2.92717	1.34785	0.588157	2.29164	0.0219263	0.177487	k__Bacteria	p__Bacteroidetes	c__Bacteroidia	o__Bacteroidales	f__Porphyromonadaceae	g__Porphyromonas	s__Porphyromonas sp. oral taxon 278
sp3314	sp3314	2.11923	1.52378	0.825776	1.84528	0.0649973	NA	k__Bacteria	p__Bacteroidetes	c__Bacteroidia	o__Bacteroidales	f__Porphyromonadaceae	g__Porphyromonas	s__Porphyromonas sp. oral taxon 279
sp3315	sp3315	7.23456	-0.613626	0.574876	-1.0674	0.285789	0.679396	k__Bacteria	p__Bacteroidetes	c__Bacteroidia	o__Bacteroidales	f__Porphyromonadaceae	g__Porphyromonas	s__Porphyromonas uenonis
sp3316	sp3316	36.8212	0.271844	0.298698	0.910096	0.362772	0.758763	k__Bacteria	p__Bacteroidetes	c__Bacteroidia	o__Bacteroidales	f__Porphyromonadaceae	g__Porphyromonas	s__Porphyromonas__uc
sp3339	sp3339	3.72556	1.53773	0.620603	2.4778	0.0132196	0.126229	k__Bacteria	p__Bacteroidetes	c__Bacteroidia	o__Bacteroidales	f__Prevotellaceae	g__Prevotella	s__Prevotella aff. ruminicola Tc2-24
sp3340	sp3340	327.17	1.06216	0.660674	1.6077	0.107901	0.410251	k__Bacteria	p__Bacteroidetes	c__Bacteroidia	o__Bacteroidales	f__Prevotellaceae	g__Prevotella	s__Prevotella albensis
sp3341	sp3341	126.621	1.07159	0.410977	2.60742	0.00912284	0.108178	k__Bacteria	p__Bacteroidetes	c__Bacteroidia	o__Bacteroidales	f__Prevotellaceae	g__Prevotella	s__Prevotella amnii
sp3342	sp3342	15.6366	0.524958	0.591429	0.887609	0.374751	0.76633	k__Bacteria	p__Bacteroidetes	c__Bacteroidia	o__Bacteroidales	f__Prevotellaceae	g__Prevotella	s__Prevotella aurantiaca
sp3343	sp3343	136.617	1.58822	0.573602	2.76885	0.00562542	0.085259	k__Bacteria	p__Bacteroidetes	c__Bacteroidia	o__Bacteroidales	f__Prevotellaceae	g__Prevotella	s__Prevotella baroniae
sp3344	sp3344	122.209	1.82011	0.574141	3.17015	0.0015236	0.0422821	k__Bacteria	p__Bacteroidetes	c__Bacteroidia	o__Bacteroidales	f__Prevotellaceae	g__Prevotella	s__Prevotella bergensis
sp3345	sp3345	316.735	0.550796	0.470711	1.17014	0.241946	0.634826	k__Bacteria	p__Bacteroidetes	c__Bacteroidia	o__Bacteroidales	f__Prevotellaceae	g__Prevotella	s__Prevotella bivia
sp3346	sp3346	128.578	0.811739	0.541749	1.49837	0.134038	0.467275	k__Bacteria	p__Bacteroidetes	c__Bacteroidia	o__Bacteroidales	f__Prevotellaceae	g__Prevotella	s__Prevotella brevis
sp3347	sp3347	387.811	1.02145	0.596722	1.71177	0.086939	0.366791	k__Bacteria	p__Bacteroidetes	c__Bacteroidia	o__Bacteroidales	f__Prevotellaceae	g__Prevotella	s__Prevotella bryantii
sp3348	sp3348	108.676	1.09163	0.634189	1.7213	0.0851962	0.363386	k__Bacteria	p__Bacteroidetes	c__Bacteroidia	o__Bacteroidales	f__Prevotellaceae	g__Prevotella	s__Prevotella buccae
sp3349	sp3349	171.246	1.46816	0.563265	2.60652	0.00914679	0.108178	k__Bacteria	p__Bacteroidetes	c__Bacteroidia	o__Bacteroidales	f__Prevotellaceae	g__Prevotella	s__Prevotella buccalis
sp3350	sp3350	6.69994	0.397158	0.825653	0.481023	0.6305	0.965171	k__Bacteria	p__Bacteroidetes	c__Bacteroidia	o__Bacteroidales	f__Prevotellaceae	g__Prevotella	s__Prevotella conceptionensis
sp3351	sp3351	30550.3	1.2162	3.72906	0.326141	0.744318	0.99865	k__Bacteria	p__Bacteroidetes	c__Bacteroidia	o__Bacteroidales	f__Prevotellaceae	g__Prevotella	s__Prevotella copri
sp3352	sp3352	17468.8	2.17089	3.72933	0.582112	0.560491	0.920464	k__Bacteria	p__Bacteroidetes	c__Bacteroidia	o__Bacteroidales	f__Prevotellaceae	g__Prevotella	s__Prevotella copri CAG:164
sp3353	sp3353	98.3567	0.969691	0.44625	2.17298	0.0297818	0.209354	k__Bacteria	p__Bacteroidetes	c__Bacteroidia	o__Bacteroidales	f__Prevotellaceae	g__Prevotella	s__Prevotella corporis
sp3354	sp3354	82.232	0.445111	0.613203	0.725879	0.467913	0.852504	k__Bacteria	p__Bacteroidetes	c__Bacteroidia	o__Bacteroidales	f__Prevotellaceae	g__Prevotella	s__Prevotella dentalis
sp3355	sp3355	44.5564	1.18698	0.652659	1.81868	0.0689603	0.322062	k__Bacteria	p__Bacteroidetes	c__Bacteroidia	o__Bacteroidales	f__Prevotellaceae	g__Prevotella	s__Prevotella dentasini
sp3356	sp3356	80.7916	0.192637	0.491536	0.391908	0.695126	0.995136	k__Bacteria	p__Bacteroidetes	c__Bacteroidia	o__Bacteroidales	f__Prevotellaceae	g__Prevotella	s__Prevotella denticola
sp3357	sp3357	159.336	0.882242	0.439751	2.00623	0.0448318	0.259431	k__Bacteria	p__Bacteroidetes	c__Bacteroidia	o__Bacteroidales	f__Prevotellaceae	g__Prevotella	s__Prevotella disiens
sp3358	sp3358	47.4263	1.4152	0.638194	2.2175	0.026589	0.199622	k__Bacteria	p__Bacteroidetes	c__Bacteroidia	o__Bacteroidales	f__Prevotellaceae	g__Prevotella	s__Prevotella enoeca
sp3359	sp3359	20.6018	0.739203	0.581885	1.27036	0.203957	0.58784	k__Bacteria	p__Bacteroidetes	c__Bacteroidia	o__Bacteroidales	f__Prevotellaceae	g__Prevotella	s__Prevotella falsenii
sp3360	sp3360	34.9219	0.811144	0.5721	1.41784	0.156238	0.513784	k__Bacteria	p__Bacteroidetes	c__Bacteroidia	o__Bacteroidales	f__Prevotellaceae	g__Prevotella	s__Prevotella fusca
sp3361	sp3361	71.6426	0.300673	0.639676	0.470039	0.638327	0.968983	k__Bacteria	p__Bacteroidetes	c__Bacteroidia	o__Bacteroidales	f__Prevotellaceae	g__Prevotella	s__Prevotella histicola
sp3362	sp3362	111.362	0.507898	0.627689	0.809156	0.418425	0.811411	k__Bacteria	p__Bacteroidetes	c__Bacteroidia	o__Bacteroidales	f__Prevotellaceae	g__Prevotella	s__Prevotella ihumii
sp3363	sp3363	135.041	0.234747	0.594148	0.395099	0.69277	0.995136	k__Bacteria	p__Bacteroidetes	c__Bacteroidia	o__Bacteroidales	f__Prevotellaceae	g__Prevotella	s__Prevotella intermedia
sp3364	sp3364	5.5087	0.869705	0.668634	1.30072	0.193354	0.575874	k__Bacteria	p__Bacteroidetes	c__Bacteroidia	o__Bacteroidales	f__Prevotellaceae	g__Prevotella	s__Prevotella loescheii
sp3365	sp3365	176.486	0.759019	0.571586	1.32792	0.184205	0.563964	k__Bacteria	p__Bacteroidetes	c__Bacteroidia	o__Bacteroidales	f__Prevotellaceae	g__Prevotella	s__Prevotella maculosa
sp3366	sp3366	56.2537	1.22878	0.564137	2.17815	0.0293945	0.208691	k__Bacteria	p__Bacteroidetes	c__Bacteroidia	o__Bacteroidales	f__Prevotellaceae	g__Prevotella	s__Prevotella marshii
sp3367	sp3367	135.019	0.249639	0.489213	0.510287	0.60985	0.952668	k__Bacteria	p__Bacteroidetes	c__Bacteroidia	o__Bacteroidales	f__Prevotellaceae	g__Prevotella	s__Prevotella melaninogenica
sp3368	sp3368	35.1801	0.754233	0.599977	1.2571	0.208716	0.593284	k__Bacteria	p__Bacteroidetes	c__Bacteroidia	o__Bacteroidales	f__Prevotellaceae	g__Prevotella	s__Prevotella micans
sp3369	sp3369	33.438	1.17411	0.616077	1.90579	0.0566779	0.295158	k__Bacteria	p__Bacteroidetes	c__Bacteroidia	o__Bacteroidales	f__Prevotellaceae	g__Prevotella	s__Prevotella multiformis
sp3370	sp3370	707.411	2.75403	0.747117	3.68621	0.000227615	0.0110548	k__Bacteria	p__Bacteroidetes	c__Bacteroidia	o__Bacteroidales	f__Prevotellaceae	g__Prevotella	s__Prevotella multisaccharivorax
sp3371	sp3371	50.2904	2.06117	0.640901	3.21605	0.0012997	0.0371692	k__Bacteria	p__Bacteroidetes	c__Bacteroidia	o__Bacteroidales	f__Prevotellaceae	g__Prevotella	s__Prevotella nanceiensis
sp3372	sp3372	47.8536	0.942632	0.562683	1.67524	0.0938862	0.380617	k__Bacteria	p__Bacteroidetes	c__Bacteroidia	o__Bacteroidales	f__Prevotellaceae	g__Prevotella	s__Prevotella nigrescens
sp3373	sp3373	25.0108	1.45691	0.566926	2.56984	0.0101747	0.114439	k__Bacteria	p__Bacteroidetes	c__Bacteroidia	o__Bacteroidales	f__Prevotellaceae	g__Prevotella	s__Prevotella oralis
[truncated: 652 more rows]
