# Supplementary material for: Gut microbiota steroid sexual dimorphism and its impact on gonadal steroids: influences of obesity and menopausal status
Source: Microbiome. 2020 Sep 20;8:136. doi: 10.1186/s40168-020-00913-x (PMC7504665; doi:10.1186/s40168-020-00913-x)
Supplement: Supplementary file 5 — Additional file 4: Supplementary Table 4. DESeq2 results for the differential expressed bacterial taxa between pre-menopausal women and post-menopausal women. [file 40168_2020_913_MOESM4_ESM.xlsx]

## Sheet: results_age_obesity_preWpostW
	row	baseMean	log2FoldChange	lfcSE	stat	pvalue	padj	Kingdom	Phylum	Class	Order	Family	Genus	Species
sp7825	sp7825	382.081	0.857395	0.346866	2.47184	0.0134421	0.140639	k__Bacteria	p__Firmicutes	c__Clostridia	o__Clostridiales	f__Clostridiales__na	g__Clostridiales__na	s__[Bacteroides] pectinophilus
sp8128	sp8128	12.0988	-0.105888	0.249578	-0.424269	0.67137	0.973784	k__Bacteria	p__Firmicutes	c__Clostridia	o__Clostridiales	f__Lachnospiraceae	g__Lachnoclostridium	s__[Clostridium] aerotolerans
sp8129	sp8129	52.9708	0.242285	0.187654	1.29112	0.196661	0.611562	k__Bacteria	p__Firmicutes	c__Clostridia	o__Clostridiales	f__Lachnospiraceae	g__Lachnoclostridium	s__[Clostridium] aminophilum
sp8130	sp8130	167.14	-0.172837	0.351947	-0.491089	0.623364	0.943351	k__Bacteria	p__Firmicutes	c__Clostridia	o__Clostridiales	f__Lachnospiraceae	g__Lachnoclostridium	s__[Clostridium] asparagiforme
sp8131	sp8131	1078.09	-0.915922	0.433405	-2.11332	0.0345737	0.249711	k__Bacteria	p__Firmicutes	c__Clostridia	o__Clostridiales	f__Lachnospiraceae	g__Lachnoclostridium	s__[Clostridium] bolteae
sp8132	sp8132	6.81457	-0.137885	0.304038	-0.453513	0.650179	0.962162	k__Bacteria	p__Firmicutes	c__Clostridia	o__Clostridiales	f__Lachnospiraceae	g__Lachnoclostridium	s__[Clostridium] celerecrescens
sp8490	sp8490	3.38665	0.434288	0.429314	1.01159	0.311735	0.738598	k__Bacteria	p__Firmicutes	c__Clostridia	o__Clostridiales	f__Ruminococcaceae	g__Ruminiclostridium	s__[Clostridium] cellobioparum
sp8491	sp8491	4.84593	-0.0717348	0.398783	-0.179884	0.857243	0.99608	k__Bacteria	p__Firmicutes	c__Clostridia	o__Clostridiales	f__Ruminococcaceae	g__Ruminiclostridium	s__[Clostridium] cellulolyticum
sp8492	sp8492	26.5511	-0.558927	0.250682	-2.22962	0.0257724	0.206952	k__Bacteria	p__Firmicutes	c__Clostridia	o__Clostridiales	f__Ruminococcaceae	g__Ruminiclostridium	s__[Clostridium] cellulosi
sp8133	sp8133	85.466	0.383228	0.297946	1.28623	0.198362	0.613443	k__Bacteria	p__Firmicutes	c__Clostridia	o__Clostridiales	f__Lachnospiraceae	g__Lachnoclostridium	s__[Clostridium] citroniae
sp8493	sp8493	10.121	0.0846393	0.317054	0.266955	0.789504	0.995704	k__Bacteria	p__Firmicutes	c__Clostridia	o__Clostridiales	f__Ruminococcaceae	g__Ruminiclostridium	s__[Clostridium] clariflavum
sp8134	sp8134	997.708	-0.313489	0.333073	-0.941201	0.346602	0.761729	k__Bacteria	p__Firmicutes	c__Clostridia	o__Clostridiales	f__Lachnospiraceae	g__Lachnoclostridium	s__[Clostridium] clostridioforme
sp8704	sp8704	17.6535	0.232827	0.350281	0.664686	0.506251	0.875287	k__Bacteria	p__Firmicutes	c__Erysipelotrichia	o__Erysipelotrichales	f__Erysipelotrichaceae	g__Erysipelatoclostridium	s__[Clostridium] cocleatum
sp8438	sp8438	14.2016	1.56719	0.641536	2.44286	0.0145712	0.145158	k__Bacteria	p__Firmicutes	c__Clostridia	o__Clostridiales	f__Peptostreptococcaceae	g__Romboutsia	s__[Clostridium] dakarense
sp8135	sp8135	39.4731	-0.174372	0.269125	-0.647922	0.517036	0.883023	k__Bacteria	p__Firmicutes	c__Clostridia	o__Clostridiales	f__Lachnospiraceae	g__Lachnoclostridium	s__[Clostridium] fimetarium
sp8136	sp8136	105.143	-0.600924	0.541309	-1.11013	0.266943	0.692566	k__Bacteria	p__Firmicutes	c__Clostridia	o__Clostridiales	f__Lachnospiraceae	g__Lachnoclostridium	s__[Clostridium] glycyrrhizinilyticum
sp8422	sp8422	29.3747	0.212362	0.326321	0.650777	0.51519	0.882633	k__Bacteria	p__Firmicutes	c__Clostridia	o__Clostridiales	f__Peptostreptococcaceae	g__Peptostreptococcaceae__na	s__[Clostridium] hiranonis
sp8494	sp8494	9.99327	-0.757049	0.272738	-2.77573	0.00550771	0.0871524	k__Bacteria	p__Firmicutes	c__Clostridia	o__Clostridiales	f__Ruminococcaceae	g__Ruminiclostridium	s__[Clostridium] hungatei
sp8137	sp8137	34.2506	-0.128279	0.227222	-0.564552	0.572378	0.918349	k__Bacteria	p__Firmicutes	c__Clostridia	o__Clostridiales	f__Lachnospiraceae	g__Lachnoclostridium	s__[Clostridium] hylemonae
sp8138	sp8138	5.86483	-0.101382	0.357774	-0.283369	0.776894	0.995704	k__Bacteria	p__Firmicutes	c__Clostridia	o__Clostridiales	f__Lachnospiraceae	g__Lachnoclostridium	s__[Clostridium] indolis
sp8705	sp8705	116.267	-0.618063	0.40718	-1.51791	0.129037	0.514989	k__Bacteria	p__Firmicutes	c__Erysipelotrichia	o__Erysipelotrichales	f__Erysipelotrichaceae	g__Erysipelatoclostridium	s__[Clostridium] innocuum
sp8495	sp8495	6.58889	0.327733	0.389621	0.841159	0.400259	0.803463	k__Bacteria	p__Firmicutes	c__Clostridia	o__Clostridiales	f__Ruminococcaceae	g__Ruminiclostridium	s__[Clostridium] josui
sp8301	sp8301	166.179	0.0851265	0.323486	0.263154	0.792432	0.995704	k__Bacteria	p__Firmicutes	c__Clostridia	o__Clostridiales	f__Lachnospiraceae	g__Tyzzerella	s__[Clostridium] lactatifermentans
sp8139	sp8139	96.9156	-0.385225	0.375393	-1.02619	0.304801	0.730674	k__Bacteria	p__Firmicutes	c__Clostridia	o__Clostridiales	f__Lachnospiraceae	g__Lachnoclostridium	s__[Clostridium] lavalense
sp8496	sp8496	217.266	-0.451186	0.428224	-1.05362	0.292056	0.720947	k__Bacteria	p__Firmicutes	c__Clostridia	o__Clostridiales	f__Ruminococcaceae	g__Ruminiclostridium	s__[Clostridium] leptum
sp8140	sp8140	26.1882	-0.144831	0.255657	-0.566503	0.571052	0.918349	k__Bacteria	p__Firmicutes	c__Clostridia	o__Clostridiales	f__Lachnospiraceae	g__Lachnoclostridium	s__[Clostridium] methoxybenzovorans
sp8497	sp8497	78.3312	-0.815468	0.286437	-2.84694	0.00441416	0.0794015	k__Bacteria	p__Firmicutes	c__Clostridia	o__Clostridiales	f__Ruminococcaceae	g__Ruminiclostridium	s__[Clostridium] methylpentosum
sp8302	sp8302	28.9276	-0.0191941	0.179083	-0.10718	0.914646	0.997448	k__Bacteria	p__Firmicutes	c__Clostridia	o__Clostridiales	f__Lachnospiraceae	g__Tyzzerella	s__[Clostridium] neopropionicum
sp8498	sp8498	10.1305	0.0508936	0.336586	0.151205	0.879814	0.99608	k__Bacteria	p__Firmicutes	c__Clostridia	o__Clostridiales	f__Ruminococcaceae	g__Ruminiclostridium	s__[Clostridium] papyrosolvens
sp8423	sp8423	2.21972	0.0704055	0.500501	0.14067	0.888131	NA	k__Bacteria	p__Firmicutes	c__Clostridia	o__Clostridiales	f__Peptostreptococcaceae	g__Peptostreptococcaceae__na	s__[Clostridium] paradoxum
sp8142	sp8142	31.8454	-0.149892	0.166359	-0.901014	0.367581	0.773126	k__Bacteria	p__Firmicutes	c__Clostridia	o__Clostridiales	f__Lachnospiraceae	g__Lachnoclostridium	s__[Clostridium] polysaccharolyticum
sp8143	sp8143	30.1786	0.0345914	0.278313	0.124289	0.901086	0.99608	k__Bacteria	p__Firmicutes	c__Clostridia	o__Clostridiales	f__Lachnospiraceae	g__Lachnoclostridium	s__[Clostridium] populeti
sp8303	sp8303	22.5056	-0.25571	0.21588	-1.1845	0.236214	0.665935	k__Bacteria	p__Firmicutes	c__Clostridia	o__Clostridiales	f__Lachnospiraceae	g__Tyzzerella	s__[Clostridium] propionicum
sp7909	sp7909	2.89672	-0.124455	0.47432	-0.262387	0.793023	0.995704	k__Bacteria	p__Firmicutes	c__Clostridia	o__Clostridiales	f__Clostridiales__na	g__Gottschalkia	s__[Clostridium] purinilyticum
sp8706	sp8706	178.138	1.09489	0.536056	2.04249	0.0411027	0.276861	k__Bacteria	p__Firmicutes	c__Erysipelotrichia	o__Erysipelotrichales	f__Erysipelotrichaceae	g__Erysipelatoclostridium	s__[Clostridium] saccharogumia
sp8144	sp8144	176.179	-0.283875	0.2054	-1.38206	0.166953	0.572447	k__Bacteria	p__Firmicutes	c__Clostridia	o__Clostridiales	f__Lachnospiraceae	g__Lachnoclostridium	s__[Clostridium] saccharolyticum
sp8145	sp8145	314.706	-1.85521	0.518906	-3.57523	0.000349919	0.0182202	k__Bacteria	p__Firmicutes	c__Clostridia	o__Clostridiales	f__Lachnospiraceae	g__Lachnoclostridium	s__[Clostridium] scindens
sp8146	sp8146	7.84536	-0.00924498	0.296362	-0.0311949	0.975114	0.999637	k__Bacteria	p__Firmicutes	c__Clostridia	o__Clostridiales	f__Lachnospiraceae	g__Lachnoclostridium	s__[Clostridium] sphenoides
sp8707	sp8707	204.83	0.588156	0.716137	0.821289	0.411482	0.809568	k__Bacteria	p__Firmicutes	c__Erysipelotrichia	o__Erysipelotrichales	f__Erysipelotrichaceae	g__Erysipelatoclostridium	s__[Clostridium] spiroforme
sp8499	sp8499	44.9416	0.29837	0.412723	0.72293	0.469723	0.841858	k__Bacteria	p__Firmicutes	c__Clostridia	o__Clostridiales	f__Ruminococcaceae	g__Ruminiclostridium	s__[Clostridium] sporosphaeroides
sp8500	sp8500	12.0281	-0.530979	0.354493	-1.49785	0.134171	0.526111	k__Bacteria	p__Firmicutes	c__Clostridia	o__Clostridiales	f__Ruminococcaceae	g__Ruminiclostridium	s__[Clostridium] stercorarium
sp8501	sp8501	3.84349	-0.590267	0.463479	-1.27356	0.20282	0.615866	k__Bacteria	p__Firmicutes	c__Clostridia	o__Clostridiales	f__Ruminococcaceae	g__Ruminiclostridium	s__[Clostridium] straminisolvens
sp8147	sp8147	218.082	0.309954	0.33705	0.919607	0.357778	0.766157	k__Bacteria	p__Firmicutes	c__Clostridia	o__Clostridiales	f__Lachnospiraceae	g__Lachnoclostridium	s__[Clostridium] symbiosum
sp8502	sp8502	2.31067	-0.699391	0.485515	-1.44051	0.149722	NA	k__Bacteria	p__Firmicutes	c__Clostridia	o__Clostridiales	f__Ruminococcaceae	g__Ruminiclostridium	s__[Clostridium] termitidis
sp8424	sp8424	1.87865	-0.192443	0.552638	-0.348227	0.72767	NA	k__Bacteria	p__Firmicutes	c__Clostridia	o__Clostridiales	f__Peptostreptococcaceae	g__Peptostreptococcaceae__na	s__[Clostridium] thermoalcaliphilum
sp9042	sp9042	3.17701	0.117908	0.522973	0.225457	0.821623	0.99608	k__Bacteria	p__Firmicutes	c__Tissierellia	o__Tissierellia__na	f__Tissierellia__na	g__Tissierellia__na	s__[Clostridium] ultunense
sp8503	sp8503	58.1322	-0.392126	0.298833	-1.31219	0.189455	0.6034	k__Bacteria	p__Firmicutes	c__Clostridia	o__Clostridiales	f__Ruminococcaceae	g__Ruminiclostridium	s__[Clostridium] viride
sp8148	sp8148	11.0445	0.392421	0.296748	1.32241	0.186033	0.599487	k__Bacteria	p__Firmicutes	c__Clostridia	o__Clostridiales	f__Lachnospiraceae	g__Lachnoclostridium	s__[Desulfotomaculum] guttoideum
sp7910	sp7910	3.09713	-0.312889	0.38717	-0.808144	0.419008	0.813668	k__Bacteria	p__Firmicutes	c__Clostridia	o__Clostridiales	f__Clostridiales__na	g__Gottschalkia	s__[Eubacterium] angustum
sp7802	sp7802	18.7186	-0.096001	0.30494	-0.314819	0.752899	0.993366	k__Bacteria	p__Firmicutes	c__Clostridia	o__Clostridiales	f__Clostridiales Family XIII. Incertae Sedis	g__Clostridiales Family XIII. Incertae Sedis__na	s__[Eubacterium] brachy
sp7937	sp7937	52.6606	0.508242	0.248822	2.04259	0.0410931	0.276861	k__Bacteria	p__Firmicutes	c__Clostridia	o__Clostridiales	f__Eubacteriaceae	g__Eubacterium	s__[Eubacterium] cellulosolvens
sp8149	sp8149	80.8173	-0.569111	0.358091	-1.58929	0.111994	0.484084	k__Bacteria	p__Firmicutes	c__Clostridia	o__Clostridiales	f__Lachnospiraceae	g__Lachnoclostridium	s__[Eubacterium] contortum
sp8714	sp8714	73.6664	0.900112	0.380186	2.36756	0.017906	0.166943	k__Bacteria	p__Firmicutes	c__Erysipelotrichia	o__Erysipelotrichales	f__Erysipelotrichaceae	g__Erysipelotrichaceae__na	s__[Eubacterium] dolichum
sp7938	sp7938	4764.04	-0.848453	0.526729	-1.6108	0.107224	0.473522	k__Bacteria	p__Firmicutes	c__Clostridia	o__Clostridiales	f__Eubacteriaceae	g__Eubacterium	s__[Eubacterium] eligens
sp8150	sp8150	25.3481	-0.691229	0.308419	-2.2412	0.0250132	0.202182	k__Bacteria	p__Firmicutes	c__Clostridia	o__Clostridiales	f__Lachnospiraceae	g__Lachnoclostridium	s__[Eubacterium] fissicatena
sp7939	sp7939	2558.76	-0.296018	0.389878	-0.759258	0.447698	0.829979	k__Bacteria	p__Firmicutes	c__Clostridia	o__Clostridiales	f__Eubacteriaceae	g__Eubacterium	s__[Eubacterium] hallii
sp7803	sp7803	13.4082	0.0827175	0.306761	0.269648	0.787431	0.995704	k__Bacteria	p__Firmicutes	c__Clostridia	o__Clostridiales	f__Clostridiales Family XIII. Incertae Sedis	g__Clostridiales Family XIII. Incertae Sedis__na	s__[Eubacterium] infirmum
sp7804	sp7804	20.8258	-0.0734555	0.330904	-0.221984	0.824326	0.99608	k__Bacteria	p__Firmicutes	c__Clostridia	o__Clostridiales	f__Clostridiales Family XIII. Incertae Sedis	g__Clostridiales Family XIII. Incertae Sedis__na	s__[Eubacterium] nodatum
sp8159	sp8159	12268.6	1.24762	0.540211	2.3095	0.0209158	0.185101	k__Bacteria	p__Firmicutes	c__Clostridia	o__Clostridiales	f__Lachnospiraceae	g__Lachnospiraceae__na	s__[Eubacterium] rectale
sp7805	sp7805	6.36486	-0.342207	0.406535	-0.841765	0.399919	0.803463	k__Bacteria	p__Firmicutes	c__Clostridia	o__Clostridiales	f__Clostridiales Family XIII. Incertae Sedis	g__Clostridiales Family XIII. Incertae Sedis__na	s__[Eubacterium] saphenum
sp8504	sp8504	1410.12	-0.016695	0.558746	-0.0298794	0.976163	0.999637	k__Bacteria	p__Firmicutes	c__Clostridia	o__Clostridiales	f__Ruminococcaceae	g__Ruminiclostridium	s__[Eubacterium] siraeum
sp7806	sp7806	22.5485	0.250015	0.257219	0.97199	0.331056	0.750721	k__Bacteria	p__Firmicutes	c__Clostridia	o__Clostridiales	f__Clostridiales Family XIII. Incertae Sedis	g__Clostridiales Family XIII. Incertae Sedis__na	s__[Eubacterium] sulci
sp8416	sp8416	5.6119	0.224718	0.483755	0.464528	0.64227	0.957561	k__Bacteria	p__Firmicutes	c__Clostridia	o__Clostridiales	f__Peptostreptococcaceae	g__Peptoanaerobacter	s__[Eubacterium] yurii
sp4013	sp4013	0.820231	-0.941853	1.60265	-0.587685	0.556744	NA	k__Bacteria	p__Bacteroidetes	c__Flavobacteriia	o__Flavobacteriales	f__Flavobacteriaceae	g__Flavobacterium	s__[Flexibacter] sp. ATCC 35103
sp3338	sp3338	17.1581	0.881062	0.992832	0.887423	0.374851	0.779601	k__Bacteria	p__Bacteroidetes	c__Bacteroidia	o__Bacteroidales	f__Prevotellaceae	g__Prevotella	s__[Hallella] seregens
sp8012	sp8012	982.428	0.238379	0.420697	0.566627	0.570967	0.918349	k__Bacteria	p__Firmicutes	c__Clostridia	o__Clostridiales	f__Lachnospiraceae	g__Blautia	s__[Ruminococcus] gnavus
sp8013	sp8013	4351.09	0.528017	0.304894	1.73181	0.0833082	0.40627	k__Bacteria	p__Firmicutes	c__Clostridia	o__Clostridiales	f__Lachnospiraceae	g__Blautia	s__[Ruminococcus] torques
sp6812	sp6812	1.39433	-0.847777	1.08842	-0.778909	0.436033	NA	k__Bacteria	p__Firmicutes	c__Bacilli	o__Lactobacillales	f__Aerococcaceae	g__Abiotrophia	s__Abiotrophia defectiva
sp6814	sp6814	2.06528	-0.486929	0.701855	-0.693775	0.487824	NA	k__Bacteria	p__Firmicutes	c__Bacilli	o__Lactobacillales	f__Aerococcaceae	g__Abiotrophia	s__Abiotrophia__uc
sp8452	sp8452	41.0387	-0.569317	0.310115	-1.83583	0.0663834	0.359885	k__Bacteria	p__Firmicutes	c__Clostridia	o__Clostridiales	f__Ruminococcaceae	g__Acetanaerobacterium	s__Acetanaerobacterium elongatum
sp7996	sp7996	42.4754	0.351232	0.379673	0.92509	0.354919	0.765285	k__Bacteria	p__Firmicutes	c__Clostridia	o__Clostridiales	f__Lachnospiraceae	g__Acetitomaculum	s__Acetitomaculum ruminis
sp8453	sp8453	9.75905	-0.515444	0.285376	-1.80619	0.0708883	0.367471	k__Bacteria	p__Firmicutes	c__Clostridia	o__Clostridiales	f__Ruminococcaceae	g__Acetivibrio	s__Acetivibrio cellulolyticus
sp8454	sp8454	170.007	-0.160603	0.215066	-0.74676	0.455209	0.833371	k__Bacteria	p__Firmicutes	c__Clostridia	o__Clostridiales	f__Ruminococcaceae	g__Acetivibrio	s__Acetivibrio ethanolgignens
sp8403	sp8403	2.08253	-0.414264	0.547152	-0.757129	0.448973	NA	k__Bacteria	p__Firmicutes	c__Clostridia	o__Clostridiales	f__Peptostreptococcaceae	g__Acetoanaerobium	s__Acetoanaerobium sticklandii
sp10459	sp10459	449.784	0.385691	0.771106	0.500179	0.616949	0.943351	k__Bacteria	p__Proteobacteria	c__Alphaproteobacteria	o__Rhodospirillales	f__Acetobacteraceae	g__Acetobacter	s__Acetobacter sp. 46_36
sp10460	sp10460	233.115	-0.00796517	4.91904	-0.00161925	0.998708	0.999637	k__Bacteria	p__Proteobacteria	c__Alphaproteobacteria	o__Rhodospirillales	f__Acetobacteraceae	g__Acetobacter	s__Acetobacter sp. CAG:267
sp10461	sp10461	53.4989	-0.117942	3.01199	-0.0391575	0.968765	0.999637	k__Bacteria	p__Proteobacteria	c__Alphaproteobacteria	o__Rhodospirillales	f__Acetobacteraceae	g__Acetobacter	s__Acetobacter sp. CAG:977
sp10464	sp10464	1185.44	0.85458	4.91218	0.173972	0.861888	0.99608	k__Bacteria	p__Proteobacteria	c__Alphaproteobacteria	o__Rhodospirillales	f__Acetobacteraceae	g__Acetobacter	s__Acetobacter__uc
sp7926	sp7926	5.88617	-0.284289	0.302654	-0.939322	0.347565	0.761729	k__Bacteria	p__Firmicutes	c__Clostridia	o__Clostridiales	f__Eubacteriaceae	g__Acetobacterium	s__Acetobacterium bakii
sp7927	sp7927	3.01075	-0.281756	0.419796	-0.671174	0.50211	0.870142	k__Bacteria	p__Firmicutes	c__Clostridia	o__Clostridiales	f__Eubacteriaceae	g__Acetobacterium	s__Acetobacterium dehalogenans
sp7928	sp7928	5.60739	-0.300753	0.342117	-0.879094	0.37935	0.780667	k__Bacteria	p__Firmicutes	c__Clostridia	o__Clostridiales	f__Eubacteriaceae	g__Acetobacterium	s__Acetobacterium wieringae
sp7929	sp7929	5.69953	-0.269461	0.332457	-0.810514	0.417645	0.813136	k__Bacteria	p__Firmicutes	c__Clostridia	o__Clostridiales	f__Eubacteriaceae	g__Acetobacterium	s__Acetobacterium woodii
sp7930	sp7930	2.9938	-0.526274	0.455568	-1.1552	0.248007	0.676355	k__Bacteria	p__Firmicutes	c__Clostridia	o__Clostridiales	f__Eubacteriaceae	g__Acetobacterium	s__Acetobacterium__uc
sp8882	sp8882	3.82681	-0.0760079	0.433638	-0.17528	0.86086	0.99608	k__Bacteria	p__Firmicutes	c__Negativicutes	o__Selenomonadales	f__Sporomusaceae	g__Acetonema	s__Acetonema longum
sp14987	sp14987	1.13977	0.72722	0.795251	0.914453	0.360479	NA	k__Bacteria	p__Tenericutes	c__Mollicutes	o__Acholeplasmatales	f__Acholeplasmataceae	g__Acholeplasma	s__Acholeplasma hippikon
sp14993	sp14993	185.475	-0.0623661	3.61862	-0.0172348	0.986249	0.999637	k__Bacteria	p__Tenericutes	c__Mollicutes	o__Acholeplasmatales	f__Acholeplasmataceae	g__Acholeplasma	s__Acholeplasma sp. CAG:878
sp7798	sp7798	5.76249	-0.410965	0.383302	-1.07217	0.283643	0.710916	k__Bacteria	p__Firmicutes	c__Clostridia	o__Clostridiales	f__Clostridiales Family XII. Incertae Sedis	g__Acidaminobacter	s__Acidaminobacter hydrogenoformans
sp8816	sp8816	14.023	0.928999	0.667561	1.39163	0.164034	0.568271	k__Bacteria	p__Firmicutes	c__Negativicutes	o__Acidaminococcales	f__Acidaminococcaceae	g__Acidaminococcaceae__uc	s__Acidaminococcaceae__uc
sp8817	sp8817	390.15	-0.717721	2.64706	-0.271139	0.786284	0.995704	k__Bacteria	p__Firmicutes	c__Negativicutes	o__Acidaminococcales	f__Acidaminococcaceae	g__Acidaminococcus	s__Acidaminococcus fermentans
sp8818	sp8818	102.84	1.0626	1.0057	1.05658	0.290703	0.720802	k__Bacteria	p__Firmicutes	c__Negativicutes	o__Acidaminococcales	f__Acidaminococcaceae	g__Acidaminococcus	s__Acidaminococcus intestini
sp8819	sp8819	39.9736	-0.0938913	4.94884	-0.0189724	0.984863	0.999637	k__Bacteria	p__Firmicutes	c__Negativicutes	o__Acidaminococcales	f__Acidaminococcaceae	g__Acidaminococcus	s__Acidaminococcus intestini CAG:325
sp8820	sp8820	19.2278	-1.07961	0.527938	-2.04496	0.0408588	0.276861	k__Bacteria	p__Firmicutes	c__Negativicutes	o__Acidaminococcales	f__Acidaminococcaceae	g__Acidaminococcus	s__Acidaminococcus massiliensis
sp8821	sp8821	113.332	0.943833	3.90644	0.24161	0.809083	0.99608	k__Bacteria	p__Firmicutes	c__Negativicutes	o__Acidaminococcales	f__Acidaminococcaceae	g__Acidaminococcus	s__Acidaminococcus sp. BV3L6
sp8822	sp8822	11.1724	-1.20496	0.766085	-1.57288	0.115747	0.488328	k__Bacteria	p__Firmicutes	c__Negativicutes	o__Acidaminococcales	f__Acidaminococcaceae	g__Acidaminococcus	s__Acidaminococcus sp. CAG:542
sp8823	sp8823	16.7726	-0.229557	0.589636	-0.38932	0.697039	0.980937	k__Bacteria	p__Firmicutes	c__Negativicutes	o__Acidaminococcales	f__Acidaminococcaceae	g__Acidaminococcus	s__Acidaminococcus sp. CAG:917
sp8824	sp8824	35.8264	2.84475	1.16371	2.44455	0.0145031	0.145158	k__Bacteria	p__Firmicutes	c__Negativicutes	o__Acidaminococcales	f__Acidaminococcaceae	g__Acidaminococcus	s__Acidaminococcus sp. D21
sp8825	sp8825	19.8518	1.49865	2.39097	0.626795	0.530794	0.895589	k__Bacteria	p__Firmicutes	c__Negativicutes	o__Acidaminococcales	f__Acidaminococcaceae	g__Acidaminococcus	s__Acidaminococcus sp. HPA0509
sp8826	sp8826	24.0513	-1.15022	0.592896	-1.94	0.0523794	0.313576	k__Bacteria	p__Firmicutes	c__Negativicutes	o__Acidaminococcales	f__Acidaminococcaceae	g__Acidaminococcus	s__Acidaminococcus timonensis
sp8827	sp8827	3076.34	-0.162213	4.90697	-0.0330577	0.973629	0.999637	k__Bacteria	p__Firmicutes	c__Negativicutes	o__Acidaminococcales	f__Acidaminococcaceae	g__Acidaminococcus	s__Acidaminococcus__uc
sp6312	sp6312	1.57643	-0.545594	0.658355	-0.828723	0.407261	NA	k__Bacteria	p__Firmicutes	c__Bacilli	o__Bacillales	f__Bacillales__na	g__Acidibacillus	s__Acidibacillus ferrooxidans
sp10469	sp10469	316.216	-5.36089	0.947917	-5.65545	1.5544e-08	1.1601e-05	k__Bacteria	p__Proteobacteria	c__Alphaproteobacteria	o__Rhodospirillales	f__Acetobacteraceae	g__Acidiphilium	s__Acidiphilium sp. CAG:727
sp11340	sp11340	2.30446	3.44377	1.91613	1.79725	0.0722963	NA	k__Bacteria	p__Proteobacteria	c__Betaproteobacteria	o__Burkholderiales	f__Comamonadaceae	g__Acidovorax	s__Acidovorax__uc
sp14002	sp14002	4.22691	0.70039	0.61955	1.13048	0.258273	0.688024	k__Bacteria	p__Proteobacteria	c__Gammaproteobacteria	o__Pseudomonadales	f__Moraxellaceae	g__Acinetobacter	s__Acinetobacter baumannii
sp14018	sp14018	0.477418	-0.740888	2.0025	-0.369981	0.711396	NA	k__Bacteria	p__Proteobacteria	c__Gammaproteobacteria	o__Pseudomonadales	f__Moraxellaceae	g__Acinetobacter	s__Acinetobacter johnsonii
sp14028	sp14028	1.17826	1.71199	1.50946	1.13418	0.25672	NA	k__Bacteria	p__Proteobacteria	c__Gammaproteobacteria	o__Pseudomonadales	f__Moraxellaceae	g__Acinetobacter	s__Acinetobacter pittii
sp14036	sp14036	4.19183	0.883377	0.736635	1.19921	0.230448	0.652305	k__Bacteria	p__Proteobacteria	c__Gammaproteobacteria	o__Pseudomonadales	f__Moraxellaceae	g__Acinetobacter	s__Acinetobacter sp. 25977_7
sp14047	sp14047	183.267	0.36569	4.9404	0.0740203	0.940994	0.997448	k__Bacteria	p__Proteobacteria	c__Gammaproteobacteria	o__Pseudomonadales	f__Moraxellaceae	g__Acinetobacter	s__Acinetobacter sp. CAG:196
sp14048	sp14048	118.119	0.130547	4.93087	0.0264754	0.978878	0.999637	k__Bacteria	p__Proteobacteria	c__Gammaproteobacteria	o__Pseudomonadales	f__Moraxellaceae	g__Acinetobacter	s__Acinetobacter sp. CAG:196_36_41
sp14088	sp14088	597.792	-0.176574	4.91043	-0.035959	0.971315	0.999637	k__Bacteria	p__Proteobacteria	c__Gammaproteobacteria	o__Pseudomonadales	f__Moraxellaceae	g__Acinetobacter	s__Acinetobacter__uc
sp538	sp538	6.8531	-0.714114	0.367121	-1.94517	0.0517542	0.312279	k__Bacteria	p__Actinobacteria	c__Actinobacteria	o__Actinobacteria__na	f__Actinobacteria__na	g__Actinobacteria__na	s__Actinobacteria bacterium 66_15
sp546	sp546	4.6195	-1.91469	1.74022	-1.10025	0.271221	0.695606	k__Bacteria	p__Actinobacteria	c__Actinobacteria	o__Actinobacteria__na	f__Actinobacteria__na	g__Actinobacteria__na	s__Actinobacteria bacterium UC5.1-1B11
sp536	sp536	632.802	-0.371687	0.415761	-0.893992	0.371326	0.775581	k__Bacteria	p__Actinobacteria	c__Actinobacteria__uc	o__Actinobacteria__uc	f__Actinobacteria__uc	g__Actinobacteria__uc	s__Actinobacteria__uc
sp563	sp563	284.809	-0.31298	0.407601	-0.76786	0.44257	0.829979	k__Bacteria	p__Actinobacteria	c__Actinobacteria	o__Actinobacteria__uc	f__Actinobacteria__uc	g__Actinobacteria__uc	s__Actinobacteria__uc2
sp565	sp565	10.8235	0.811781	0.68699	1.18165	0.237345	0.665935	k__Bacteria	p__Actinobacteria	c__Actinobacteria	o__Actinomycetales	f__Actinomycetaceae	g__Actinobaculum	s__Actinobaculum sp. oral taxon 183
sp568	sp568	3.71224	-0.393974	0.774769	-0.508505	0.611099	0.943351	k__Bacteria	p__Actinobacteria	c__Actinobacteria	o__Actinomycetales	f__Actinomycetaceae	g__Actinomyces	s__Actinomyces cardiffensis
sp570	sp570	6.22978	0.466386	0.590544	0.789756	0.42967	0.822297	k__Bacteria	p__Actinobacteria	c__Actinobacteria	o__Actinomycetales	f__Actinomycetaceae	g__Actinomyces	s__Actinomyces dentalis
sp572	sp572	1.92031	1.11307	0.868098	1.2822	0.199773	NA	k__Bacteria	p__Actinobacteria	c__Actinobacteria	o__Actinomycetales	f__Actinomycetaceae	g__Actinomyces	s__Actinomyces europaeus
sp574	sp574	5.78267	0.882818	0.629225	1.40303	0.160609	0.560835	k__Bacteria	p__Actinobacteria	c__Actinobacteria	o__Actinomycetales	f__Actinomycetaceae	g__Actinomyces	s__Actinomyces gerencseriae
sp576	sp576	13.6288	0.0491986	0.652606	0.0753878	0.939906	0.997448	k__Bacteria	p__Actinobacteria	c__Actinobacteria	o__Actinomycetales	f__Actinomycetaceae	g__Actinomyces	s__Actinomyces graevenitzii
sp579	sp579	4.71643	-0.120146	0.626302	-0.191834	0.847872	0.99608	k__Bacteria	p__Actinobacteria	c__Actinobacteria	o__Actinomycetales	f__Actinomycetaceae	g__Actinomyces	s__Actinomyces israelii
sp580	sp580	3.31959	1.43773	0.727006	1.9776	0.0479734	0.30172	k__Bacteria	p__Actinobacteria	c__Actinobacteria	o__Actinomycetales	f__Actinomycetaceae	g__Actinomyces	s__Actinomyces johnsonii
sp582	sp582	13.3488	-0.00236385	0.549419	-0.00430245	0.996567	0.999637	k__Bacteria	p__Actinobacteria	c__Actinobacteria	o__Actinomycetales	f__Actinomycetaceae	g__Actinomyces	s__Actinomyces massiliensis
sp584	sp584	21.3497	-0.432048	0.57084	-0.756864	0.449131	0.829979	k__Bacteria	p__Actinobacteria	c__Actinobacteria	o__Actinomycetales	f__Actinomycetaceae	g__Actinomyces	s__Actinomyces naeslundii
sp587	sp587	24.6311	-0.326154	0.448113	-0.72784	0.466712	0.8408	k__Bacteria	p__Actinobacteria	c__Actinobacteria	o__Actinomycetales	f__Actinomycetaceae	g__Actinomyces	s__Actinomyces odontolyticus
sp588	sp588	18.8856	0.998172	0.517598	1.92847	0.0537967	0.319088	k__Bacteria	p__Actinobacteria	c__Actinobacteria	o__Actinomycetales	f__Actinomycetaceae	g__Actinomyces	s__Actinomyces oris
sp595	sp595	13.7837	-0.178581	0.58188	-0.306904	0.758917	0.995463	k__Bacteria	p__Actinobacteria	c__Actinobacteria	o__Actinomycetales	f__Actinomycetaceae	g__Actinomyces	s__Actinomyces sp. HMSC035G02
sp602	sp602	0.774979	0.870753	1.15973	0.750822	0.45276	NA	k__Bacteria	p__Actinobacteria	c__Actinobacteria	o__Actinomycetales	f__Actinomycetaceae	g__Actinomyces	s__Actinomyces sp. HMSC08A09
sp603	sp603	4.83779	-0.646613	0.579143	-1.1165	0.264208	0.690415	k__Bacteria	p__Actinobacteria	c__Actinobacteria	o__Actinomycetales	f__Actinomycetaceae	g__Actinomyces	s__Actinomyces sp. HPA0247
sp604	sp604	15.7667	1.09525	0.605526	1.80876	0.0704886	0.367471	k__Bacteria	p__Actinobacteria	c__Actinobacteria	o__Actinomycetales	f__Actinomycetaceae	g__Actinomyces	s__Actinomyces sp. ICM39
sp605	sp605	43.1785	-0.368937	0.53271	-0.692566	0.488582	0.854855	k__Bacteria	p__Actinobacteria	c__Actinobacteria	o__Actinomycetales	f__Actinomycetaceae	g__Actinomyces	s__Actinomyces sp. ICM47
sp606	sp606	6.01942	-0.000473652	0.672033	-0.000704806	0.999438	0.999637	k__Bacteria	p__Actinobacteria	c__Actinobacteria	o__Actinomycetales	f__Actinomycetaceae	g__Actinomyces	s__Actinomyces sp. ICM54
sp607	sp607	26.6106	0.105476	0.777005	0.135748	0.892021	0.99608	k__Bacteria	p__Actinobacteria	c__Actinobacteria	o__Actinomycetales	f__Actinomycetaceae	g__Actinomyces	s__Actinomyces sp. ICM58
sp608	sp608	33.816	-2.30005	0.814656	-2.82334	0.00475268	0.0800093	k__Bacteria	p__Actinobacteria	c__Actinobacteria	o__Actinomycetales	f__Actinomycetaceae	g__Actinomyces	s__Actinomyces sp. Marseille-P2825
sp611	sp611	4.23462	-0.339167	0.853091	-0.397575	0.690944	0.980937	k__Bacteria	p__Actinobacteria	c__Actinobacteria	o__Actinomycetales	f__Actinomycetaceae	g__Actinomyces	s__Actinomyces sp. oral taxon 170
sp613	sp613	28.6891	-0.790763	0.555042	-1.42469	0.154247	0.556543	k__Bacteria	p__Actinobacteria	c__Actinobacteria	o__Actinomycetales	f__Actinomycetaceae	g__Actinomyces	s__Actinomyces sp. oral taxon 172
sp616	sp616	1.61006	-1.49504	0.76585	-1.95213	0.050923	NA	k__Bacteria	p__Actinobacteria	c__Actinobacteria	o__Actinomycetales	f__Actinomycetaceae	g__Actinomyces	s__Actinomyces sp. oral taxon 180
sp617	sp617	2.83724	1.06845	0.834218	1.28077	0.200273	0.613991	k__Bacteria	p__Actinobacteria	c__Actinobacteria	o__Actinomycetales	f__Actinomycetaceae	g__Actinomyces	s__Actinomyces sp. oral taxon 181
sp618	sp618	4.30321	-0.141263	0.629767	-0.22431	0.822516	0.99608	k__Bacteria	p__Actinobacteria	c__Actinobacteria	o__Actinomycetales	f__Actinomycetaceae	g__Actinomyces	s__Actinomyces sp. oral taxon 414
sp619	sp619	7.15925	0.700535	0.76458	0.916234	0.359544	0.767415	k__Bacteria	p__Actinobacteria	c__Actinobacteria	o__Actinomycetales	f__Actinomycetaceae	g__Actinomyces	s__Actinomyces sp. oral taxon 448
sp622	sp622	2.84249	0.13915	0.744852	0.186816	0.851805	0.99608	k__Bacteria	p__Actinobacteria	c__Actinobacteria	o__Actinomycetales	f__Actinomycetaceae	g__Actinomyces	s__Actinomyces sp. oral taxon 877
sp623	sp623	2.33076	1.31196	0.941581	1.39335	0.163513	NA	k__Bacteria	p__Actinobacteria	c__Actinobacteria	o__Actinomycetales	f__Actinomycetaceae	g__Actinomyces	s__Actinomyces sp. ph3
sp627	sp627	3.09164	-0.326958	0.5986	-0.546204	0.584925	0.926856	k__Bacteria	p__Actinobacteria	c__Actinobacteria	o__Actinomycetales	f__Actinomycetaceae	g__Actinomyces	s__Actinomyces sp. S6-Spd3
sp634	sp634	2.16165	1.54627	1.23499	1.25205	0.210551	NA	k__Bacteria	p__Actinobacteria	c__Actinobacteria	o__Actinomycetales	f__Actinomycetaceae	g__Actinomyces	s__Actinomyces timonensis
sp635	sp635	7.27934	0.321153	0.792618	0.40518	0.685345	0.980191	k__Bacteria	p__Actinobacteria	c__Actinobacteria	o__Actinomycetales	f__Actinomycetaceae	g__Actinomyces	s__Actinomyces turicensis
sp638	sp638	2.15504	-0.380811	0.646444	-0.589086	0.555804	NA	k__Bacteria	p__Actinobacteria	c__Actinobacteria	o__Actinomycetales	f__Actinomycetaceae	g__Actinomyces	s__Actinomyces vaccimaxillae
sp639	sp639	1.44043	1.45312	1.00361	1.44789	0.147648	NA	k__Bacteria	p__Actinobacteria	c__Actinobacteria	o__Actinomycetales	f__Actinomycetaceae	g__Actinomyces	s__Actinomyces viscosus
sp640	sp640	163.831	-0.0338395	0.461139	-0.0733823	0.941502	0.997448	k__Bacteria	p__Actinobacteria	c__Actinobacteria	o__Actinomycetales	f__Actinomycetaceae	g__Actinomyces	s__Actinomyces__uc
sp642	sp642	16.7611	1.23832	0.548801	2.2564	0.0240454	0.201639	k__Bacteria	p__Actinobacteria	c__Actinobacteria	o__Actinomycetales	f__Actinomycetaceae	g__Actinomycetaceae__uc	s__Actinomycetaceae__uc
sp2427	sp2427	1742.58	-1.54582	0.770284	-2.00681	0.0447695	0.289708	k__Bacteria	p__Actinobacteria	c__Coriobacteriia	o__Eggerthellales	f__Eggerthellaceae	g__Adlercreutzia	s__Adlercreutzia equolifaciens
sp6816	sp6816	3.2654	-0.375403	0.491889	-0.763186	0.445353	0.829979	k__Bacteria	p__Firmicutes	c__Bacilli	o__Lactobacillales	f__Aerococcaceae	g__Aerococcus	s__Aerococcus christensenii
sp12518	sp12518	2.04103	0.921558	1.08231	0.851473	0.394507	NA	k__Bacteria	p__Proteobacteria	c__Gammaproteobacteria	o__Aeromonadales	f__Aeromonadaceae	g__Aeromonas	s__Aeromonas__uc
sp13924	sp13924	2.75135	4.03653	1.14236	3.5335	0.000410099	0.0182859	k__Bacteria	p__Proteobacteria	c__Gammaproteobacteria	o__Pasteurellales	f__Pasteurellaceae	g__Aggregatibacter	s__Aggregatibacter actinomycetemcomitans
sp13925	sp13925	3.79342	2.17935	1.19999	1.81614	0.0693485	0.365344	k__Bacteria	p__Proteobacteria	c__Gammaproteobacteria	o__Pasteurellales	f__Pasteurellaceae	g__Aggregatibacter	s__Aggregatibacter aphrophilus
sp13926	sp13926	2.15251	2.08847	1.48873	1.40286	0.16066	NA	k__Bacteria	p__Proteobacteria	c__Gammaproteobacteria	o__Pasteurellales	f__Pasteurellaceae	g__Aggregatibacter	s__Aggregatibacter segnis
sp13928	sp13928	1.44815	1.9326	1.76916	1.09239	0.274663	NA	k__Bacteria	p__Proteobacteria	c__Gammaproteobacteria	o__Pasteurellales	f__Pasteurellaceae	g__Aggregatibacter	s__Aggregatibacter__uc
sp15263	sp15263	5.0716	0.320552	0.734257	0.436567	0.662426	0.970656	k__Bacteria	p__Verrucomicrobia	c__Verrucomicrobiae	o__Verrucomicrobiales	f__Akkermansiaceae	g__Akkermansia	s__Akkermansia glycaniphila
sp15264	sp15264	980.327	-2.30929	1.06236	-2.17373	0.029725	0.225573	k__Bacteria	p__Verrucomicrobia	c__Verrucomicrobiae	o__Verrucomicrobiales	f__Akkermansiaceae	g__Akkermansia	s__Akkermansia muciniphila
sp15265	sp15265	395.56	-2.1	1.15549	-1.81742	0.069153	0.365344	k__Bacteria	p__Verrucomicrobia	c__Verrucomicrobiae	o__Verrucomicrobiales	f__Akkermansiaceae	g__Akkermansia	s__Akkermansia muciniphila CAG:154
sp15266	sp15266	460.702	-1.50229	4.06482	-0.369585	0.711692	0.985773	k__Bacteria	p__Verrucomicrobia	c__Verrucomicrobiae	o__Verrucomicrobiales	f__Akkermansiaceae	g__Akkermansia	s__Akkermansia sp. 54_46
sp15267	sp15267	776.958	-0.179021	4.91134	-0.0364506	0.970923	0.999637	k__Bacteria	p__Verrucomicrobia	c__Verrucomicrobiae	o__Verrucomicrobiales	f__Akkermansiaceae	g__Akkermansia	s__Akkermansia sp. CAG:344
sp15271	sp15271	4016.05	-1.61663	1.08447	-1.49071	0.136038	0.52692	k__Bacteria	p__Verrucomicrobia	c__Verrucomicrobiae	o__Verrucomicrobiales	f__Akkermansiaceae	g__Akkermansia	s__Akkermansia__uc
sp3610	sp3610	0.658985	0.375691	1.53102	0.245385	0.806158	NA	k__Bacteria	p__Bacteroidetes	c__Cytophagia	o__Cytophagales	f__Cyclobacteriaceae	g__Algoriphagus	s__Algoriphagus sp. NH1
sp3466	sp3466	2502.61	-1.95842	0.691209	-2.83332	0.00460666	0.0794015	k__Bacteria	p__Bacteroidetes	c__Bacteroidia	o__Bacteroidales	f__Rikenellaceae	g__Alistipes	s__Alistipes finegoldii
sp3467	sp3467	99.2821	-0.278242	0.660075	-0.421531	0.673368	0.973784	k__Bacteria	p__Bacteroidetes	c__Bacteroidia	o__Bacteroidales	f__Rikenellaceae	g__Alistipes	s__Alistipes finegoldii CAG:68
sp3468	sp3468	1199.41	-0.28166	0.80008	-0.35204	0.724808	0.992566	k__Bacteria	p__Bacteroidetes	c__Bacteroidia	o__Bacteroidales	f__Rikenellaceae	g__Alistipes	s__Alistipes ihumii
sp3469	sp3469	936.842	1.5329	0.840641	1.82348	0.06823	0.365344	k__Bacteria	p__Bacteroidetes	c__Bacteroidia	o__Bacteroidales	f__Rikenellaceae	g__Alistipes	s__Alistipes indistinctus
sp3470	sp3470	9.43513	-0.690036	1.08674	-0.634961	0.525454	0.891955	k__Bacteria	p__Bacteroidetes	c__Bacteroidia	o__Bacteroidales	f__Rikenellaceae	g__Alistipes	s__Alistipes inops
sp3471	sp3471	3829.15	0.489809	0.660678	0.741373	0.458467	0.834963	k__Bacteria	p__Bacteroidetes	c__Bacteroidia	o__Bacteroidales	f__Rikenellaceae	g__Alistipes	s__Alistipes obesi
sp3472	sp3472	793.886	-2.71339	0.762064	-3.56058	0.000370043	0.0182859	k__Bacteria	p__Bacteroidetes	c__Bacteroidia	o__Bacteroidales	f__Rikenellaceae	g__Alistipes	s__Alistipes onderdonkii
sp3473	sp3473	4705.26	-0.125248	0.666448	-0.187934	0.850929	0.99608	k__Bacteria	p__Bacteroidetes	c__Bacteroidia	o__Bacteroidales	f__Rikenellaceae	g__Alistipes	s__Alistipes putredinis
sp3474	sp3474	653.605	-0.624686	0.63484	-0.984006	0.325113	0.747084	k__Bacteria	p__Bacteroidetes	c__Bacteroidia	o__Bacteroidales	f__Rikenellaceae	g__Alistipes	s__Alistipes putredinis CAG:67
sp3475	sp3475	1187.88	-0.0572905	0.593473	-0.0965343	0.923096	0.997448	k__Bacteria	p__Bacteroidetes	c__Bacteroidia	o__Bacteroidales	f__Rikenellaceae	g__Alistipes	s__Alistipes senegalensis
sp3476	sp3476	479.313	-0.307323	0.493194	-0.623127	0.533201	0.897622	k__Bacteria	p__Bacteroidetes	c__Bacteroidia	o__Bacteroidales	f__Rikenellaceae	g__Alistipes	s__Alistipes shahii
sp3477	sp3477	65.4942	-0.377125	0.803712	-0.469229	0.638906	0.955585	k__Bacteria	p__Bacteroidetes	c__Bacteroidia	o__Bacteroidales	f__Rikenellaceae	g__Alistipes	s__Alistipes sp. 56_11
sp3478	sp3478	292.364	0.365918	0.56985	0.642131	0.520788	0.887401	k__Bacteria	p__Bacteroidetes	c__Bacteroidia	o__Bacteroidales	f__Rikenellaceae	g__Alistipes	s__Alistipes sp. 56_sp_Nov_56_25
sp3479	sp3479	167.057	-1.35492	0.639193	-2.11973	0.0340289	0.247903	k__Bacteria	p__Bacteroidetes	c__Bacteroidia	o__Bacteroidales	f__Rikenellaceae	g__Alistipes	s__Alistipes sp. 58_9_plus
sp3480	sp3480	1577	-3.4941	0.883961	-3.95278	7.7249e-05	0.00559177	k__Bacteria	p__Bacteroidetes	c__Bacteroidia	o__Bacteroidales	f__Rikenellaceae	g__Alistipes	s__Alistipes sp. AL-1
sp3481	sp3481	64.8886	-0.407163	2.67302	-0.152323	0.878932	0.99608	k__Bacteria	p__Bacteroidetes	c__Bacteroidia	o__Bacteroidales	f__Rikenellaceae	g__Alistipes	s__Alistipes sp. CAG:157
sp3482	sp3482	6661.01	-0.270901	4.90614	-0.0552168	0.955966	0.999028	k__Bacteria	p__Bacteroidetes	c__Bacteroidia	o__Bacteroidales	f__Rikenellaceae	g__Alistipes	s__Alistipes sp. CAG:268
sp3483	sp3483	1137.67	-2.83611	0.855115	-3.31664	0.000911079	0.0329017	k__Bacteria	p__Bacteroidetes	c__Bacteroidia	o__Bacteroidales	f__Rikenellaceae	g__Alistipes	s__Alistipes sp. CAG:29
sp3484	sp3484	4014.17	-0.106761	4.90848	-0.0217502	0.982647	0.999637	k__Bacteria	p__Bacteroidetes	c__Bacteroidia	o__Bacteroidales	f__Rikenellaceae	g__Alistipes	s__Alistipes sp. CAG:435
sp3485	sp3485	2657.39	0.0234322	4.91056	0.00477181	0.996193	0.999637	k__Bacteria	p__Bacteroidetes	c__Bacteroidia	o__Bacteroidales	f__Rikenellaceae	g__Alistipes	s__Alistipes sp. CAG:514
sp3486	sp3486	338.915	-0.328376	0.659725	-0.497746	0.618663	0.943351	k__Bacteria	p__Bacteroidetes	c__Bacteroidia	o__Bacteroidales	f__Rikenellaceae	g__Alistipes	s__Alistipes sp. CAG:53
sp3487	sp3487	93.4719	-1.93842	0.684157	-2.8333	0.00460699	0.0794015	k__Bacteria	p__Bacteroidetes	c__Bacteroidia	o__Bacteroidales	f__Rikenellaceae	g__Alistipes	s__Alistipes sp. CAG:831
sp3488	sp3488	217.441	-1.46415	0.557156	-2.62791	0.00859116	0.109918	k__Bacteria	p__Bacteroidetes	c__Bacteroidia	o__Bacteroidales	f__Rikenellaceae	g__Alistipes	s__Alistipes sp. CHKCI003
sp3489	sp3489	297.751	-1.66775	0.616763	-2.70404	0.00685018	0.0986288	k__Bacteria	p__Bacteroidetes	c__Bacteroidia	o__Bacteroidales	f__Rikenellaceae	g__Alistipes	s__Alistipes sp. HGB5
sp3490	sp3490	228.695	-0.551203	0.5319	-1.03629	0.300066	0.726101	k__Bacteria	p__Bacteroidetes	c__Bacteroidia	o__Bacteroidales	f__Rikenellaceae	g__Alistipes	s__Alistipes sp. Marseille-P2431
sp3491	sp3491	3.44643	-0.30497	0.553412	-0.551072	0.581584	0.924835	k__Bacteria	p__Bacteroidetes	c__Bacteroidia	o__Bacteroidales	f__Rikenellaceae	g__Alistipes	s__Alistipes sp. ZOR0009
sp3492	sp3492	330.821	-1.11698	0.584454	-1.91116	0.0559843	0.326872	k__Bacteria	p__Bacteroidetes	c__Bacteroidia	o__Bacteroidales	f__Rikenellaceae	g__Alistipes	s__Alistipes timonensis
sp3493	sp3493	39287.2	-1.6262	0.515555	-3.15427	0.00160899	0.0444755	k__Bacteria	p__Bacteroidetes	c__Bacteroidia	o__Bacteroidales	f__Rikenellaceae	g__Alistipes	s__Alistipes__uc
sp7932	sp7932	4.19561	-0.292332	0.390151	-0.749278	0.45369	0.831951	k__Bacteria	p__Firmicutes	c__Clostridia	o__Clostridiales	f__Eubacteriaceae	g__Alkalibacter	s__Alkalibacter saccharofermentans
sp3504	sp3504	2.12137	0.0273451	0.638268	0.0428427	0.965827	NA	k__Bacteria	p__Bacteroidetes	c__Bacteroidia	o__Marinilabiliales	f__Marinilabiliaceae	g__Alkaliflexus	s__Alkaliflexus imshenetskii
sp7478	sp7478	3.9657	0.572114	0.488828	1.17038	0.241848	0.672668	k__Bacteria	p__Firmicutes	c__Clostridia	o__Clostridiales	f__Clostridiaceae	g__Alkaliphilus	s__Alkaliphilus metalliredigens
sp7479	sp7479	5.82082	0.190348	0.388104	0.490457	0.623811	0.943351	k__Bacteria	p__Firmicutes	c__Clostridia	o__Clostridiales	f__Clostridiaceae	g__Alkaliphilus	s__Alkaliphilus oremlandii
sp7480	sp7480	3.32744	-0.434378	0.389601	-1.11493	0.26488	0.690415	k__Bacteria	p__Firmicutes	c__Clostridia	o__Clostridiales	f__Clostridiaceae	g__Alkaliphilus	s__Alkaliphilus peptidifermentans
sp7481	sp7481	3.47615	-0.0814184	0.409084	-0.199026	0.842242	0.99608	k__Bacteria	p__Firmicutes	c__Clostridia	o__Clostridiales	f__Clostridiaceae	g__Alkaliphilus	s__Alkaliphilus transvaalensis
sp8902	sp8902	183.481	1.82649	1.00685	1.81406	0.0696685	0.36585	k__Bacteria	p__Firmicutes	c__Negativicutes	o__Veillonellales	f__Veillonellaceae	g__Allisonella	s__Allisonella histaminiformans
sp8677	sp8677	32.2023	0.943331	0.465852	2.02496	0.0428717	0.283885	k__Bacteria	p__Firmicutes	c__Erysipelotrichia	o__Erysipelotrichales	f__Erysipelotrichaceae	g__Allobaculum	s__Allobaculum stercoricanis
sp3330	sp3330	36.6486	1.47228	0.796423	1.84862	0.0645129	0.353165	k__Bacteria	p__Bacteroidetes	c__Bacteroidia	o__Bacteroidales	f__Prevotellaceae	g__Alloprevotella	s__Alloprevotella rava
sp3331	sp3331	47.2697	1.54687	0.62302	2.48286	0.0130332	0.139623	k__Bacteria	p__Bacteroidetes	c__Bacteroidia	o__Bacteroidales	f__Prevotellaceae	g__Alloprevotella	s__Alloprevotella tannerae
sp3332	sp3332	0.624159	0.491713	1.27295	0.386277	0.699291	NA	k__Bacteria	p__Bacteroidetes	c__Bacteroidia	o__Bacteroidales	f__Prevotellaceae	g__Alloprevotella	s__Alloprevotella__uc
sp674	sp674	2.82824	-1.03913	0.625566	-1.66109	0.0966944	0.443096	k__Bacteria	p__Actinobacteria	c__Actinobacteria	o__Bifidobacteriales	f__Bifidobacteriaceae	g__Alloscardovia	s__Alloscardovia criceti
sp676	sp676	7.55057	-0.571587	0.492739	-1.16002	0.24604	0.67444	k__Bacteria	p__Actinobacteria	c__Actinobacteria	o__Bifidobacteriales	f__Bifidobacteriaceae	g__Alloscardovia	s__Alloscardovia omnicolens
sp677	sp677	1.07621	1.04072	1.24719	0.834458	0.404023	NA	k__Bacteria	p__Actinobacteria	c__Actinobacteria	o__Bifidobacteriales	f__Bifidobacteriaceae	g__Alloscardovia	s__Alloscardovia sp. HMSC034E08
sp678	sp678	4.78332	-1.29795	0.698193	-1.85902	0.0630244	0.349286	k__Bacteria	p__Actinobacteria	c__Actinobacteria	o__Bifidobacteriales	f__Bifidobacteriaceae	g__Alloscardovia	s__Alloscardovia__uc
sp9421	sp9421	4.66754	-0.375543	0.5068	-0.741008	0.458689	0.834963	k__Bacteria	p__Proteobacteria	c__Alphaproteobacteria	o__Alphaproteobacteria__uc	f__Alphaproteobacteria__uc	g__Alphaproteobacteria__uc	s__Alphaproteobacteria__uc
sp14955	sp14955	0.942763	-0.0493734	1.05706	-0.0467083	0.962746	NA	k__Bacteria	p__Synergistetes	c__Synergistia	o__Synergistales	f__Synergistaceae	g__Aminomonas	s__Aminomonas paucivorans
sp5803	sp5803	10.852	0.187185	0.258086	0.725282	0.468279	0.8408	k__Bacteria	p__Firmicutes	c__Bacilli	o__Bacillales	f__Bacillaceae	g__Anaerobacillus	s__Anaerobacillus alkalidiazotrophicus
sp12527	sp12527	3.06705	-0.250118	0.872078	-0.286807	0.77426	0.995704	k__Bacteria	p__Proteobacteria	c__Gammaproteobacteria	o__Aeromonadales	f__Succinivibrionaceae	g__Anaerobiospirillum	s__Anaerobiospirillum succiniciproducens
sp7998	sp7998	65.4677	0.143465	0.178566	0.803426	0.421729	0.815415	k__Bacteria	p__Firmicutes	c__Clostridia	o__Clostridiales	f__Lachnospiraceae	g__Anaerobium	s__Anaerobium acetethylicum
sp8962	sp8962	16.4455	-0.164397	0.268861	-0.611457	0.540897	0.901763	k__Bacteria	p__Firmicutes	c__Tissierellia	o__Tissierellales	f__Peptoniphilaceae	g__Anaerococcus	s__Anaerococcus hydrogenalis
sp8963	sp8963	5.86362	-0.340571	0.58595	-0.581229	0.561086	0.914835	k__Bacteria	p__Firmicutes	c__Tissierellia	o__Tissierellales	f__Peptoniphilaceae	g__Anaerococcus	s__Anaerococcus lactolyticus
sp8965	sp8965	1.50943	0.308242	0.872162	0.353424	0.723771	NA	k__Bacteria	p__Firmicutes	c__Tissierellia	o__Tissierellales	f__Peptoniphilaceae	g__Anaerococcus	s__Anaerococcus obesiensis
sp8971	sp8971	1.30998	-1.58476	0.751103	-2.10992	0.0348656	NA	k__Bacteria	p__Firmicutes	c__Tissierellia	o__Tissierellales	f__Peptoniphilaceae	g__Anaerococcus	s__Anaerococcus sp. HMSC065G05
sp8976	sp8976	2.89795	0.169741	0.534555	0.317536	0.750837	0.992985	k__Bacteria	p__Firmicutes	c__Tissierellia	o__Tissierellales	f__Peptoniphilaceae	g__Anaerococcus	s__Anaerococcus tetradius
sp8978	sp8978	15.1818	-0.317569	0.429793	-0.738889	0.459975	0.83531	k__Bacteria	p__Firmicutes	c__Tissierellia	o__Tissierellales	f__Peptoniphilaceae	g__Anaerococcus	s__Anaerococcus__uc
sp7999	sp7999	32.1412	0.0437053	0.241132	0.18125	0.856171	0.99608	k__Bacteria	p__Firmicutes	c__Clostridia	o__Clostridiales	f__Lachnospiraceae	g__Anaerocolumna	s__Anaerocolumna aminovalerica
sp8000	sp8000	28.0518	-0.309106	0.182288	-1.6957	0.0899419	0.424285	k__Bacteria	p__Firmicutes	c__Clostridia	o__Clostridiales	f__Lachnospiraceae	g__Anaerocolumna	s__Anaerocolumna jejuensis
sp8001	sp8001	23.6907	-0.0658691	0.231996	-0.283923	0.776469	0.995704	k__Bacteria	p__Firmicutes	c__Clostridia	o__Clostridiales	f__Lachnospiraceae	g__Anaerocolumna	s__Anaerocolumna xylanovorans
sp8002	sp8002	3.16009	-0.264709	0.345881	-0.765317	0.444083	0.829979	k__Bacteria	p__Firmicutes	c__Clostridia	o__Clostridiales	f__Lachnospiraceae	g__Anaerocolumna	s__Anaerocolumna__uc
sp7933	sp7933	41.3785	-0.597264	0.374889	-1.59318	0.11112	0.483074	k__Bacteria	p__Firmicutes	c__Clostridia	o__Clostridiales	f__Eubacteriaceae	g__Anaerofustis	s__Anaerofustis stercorihominis
sp8903	sp8903	17.7338	-0.956677	0.843181	-1.1346	0.256541	0.687076	k__Bacteria	p__Firmicutes	c__Negativicutes	o__Veillonellales	f__Veillonellaceae	g__Anaeroglobus	s__Anaeroglobus geminatus
sp5245	sp5245	12.1657	0.337535	0.346963	0.972829	0.330638	0.750721	k__Bacteria	p__Chloroflexi	c__Anaerolineae	o__Anaerolineales	f__Anaerolineaceae	g__Anaerolineaceae__na	s__Anaerolineaceae bacterium oral taxon 439
sp8455	sp8455	56.5338	-0.672137	0.281163	-2.39056	0.0168228	0.159684	k__Bacteria	p__Firmicutes	c__Clostridia	o__Clostridiales	f__Ruminococcaceae	g__Anaeromassilibacillus	s__Anaeromassilibacillus senegalensis
sp8456	sp8456	161.622	-0.38008	0.384495	-0.988517	0.322899	0.74647	k__Bacteria	p__Firmicutes	c__Clostridia	o__Clostridiales	f__Ruminococcaceae	g__Anaeromassilibacillus	s__Anaeromassilibacillus sp. Marseille-P3371
sp8457	sp8457	6.66037	-0.58244	0.377823	-1.54157	0.123179	0.506052	k__Bacteria	p__Firmicutes	c__Clostridia	o__Clostridiales	f__Ruminococcaceae	g__Anaeromassilibacillus	s__Anaeromassilibacillus__uc
sp8884	sp8884	3.03607	1.24897	0.533117	2.34276	0.0191416	0.17637	k__Bacteria	p__Firmicutes	c__Negativicutes	o__Selenomonadales	f__Sporomusaceae	g__Anaeromusa	s__Anaeromusa acidaminophila
sp3506	sp3506	3.94513	1.06048	0.583901	1.81619	0.0693408	0.365344	k__Bacteria	p__Bacteroidetes	c__Bacteroidia	o__Marinilabiliales	f__Marinilabiliaceae	g__Anaerophaga	s__Anaerophaga thermohalophila
sp3055	sp3055	6.47603	0.29984	0.415012	0.722484	0.469997	0.841858	k__Bacteria	p__Bacteroidetes	c__Bacteroidia	o__Bacteroidales	f__Bacteroidaceae	g__Anaerorhabdus	s__Anaerorhabdus furcosa
sp7484	sp7484	3.6381	0.0853413	0.387138	0.220441	0.825527	0.99608	k__Bacteria	p__Firmicutes	c__Clostridia	o__Clostridiales	f__Clostridiaceae	g__Anaerosalibacter	s__Anaerosalibacter massiliensis
sp7485	sp7485	5.35521	1.03533	0.60541	1.71013	0.0872411	0.418279	k__Bacteria	p__Firmicutes	c__Clostridia	o__Clostridiales	f__Clostridiaceae	g__Anaerosalibacter	s__Anaerosalibacter sp. Marseille-P3206
sp8979	sp8979	5.14205	-0.0362668	0.384224	-0.0943897	0.9248	0.997448	k__Bacteria	p__Firmicutes	c__Tissierellia	o__Tissierellales	f__Peptoniphilaceae	g__Anaerosphaera	s__Anaerosphaera aminiphila
sp8003	sp8003	45.5409	-0.123943	0.190525	-0.65053	0.51535	0.882633	k__Bacteria	p__Firmicutes	c__Clostridia	o__Clostridiales	f__Lachnospiraceae	g__Anaerosporobacter	s__Anaerosporobacter mobilis
sp8885	sp8885	6.30423	0.413317	0.418236	0.988238	0.323036	0.74647	k__Bacteria	p__Firmicutes	c__Negativicutes	o__Selenomonadales	f__Sporomusaceae	g__Anaerosporomusa	s__Anaerosporomusa subterranea
sp8004	sp8004	70.2679	0.0394562	0.30546	0.12917	0.897223	0.99608	k__Bacteria	p__Firmicutes	c__Clostridia	o__Clostridiales	f__Lachnospiraceae	g__Anaerostipes	s__Anaerostipes caccae
sp8005	sp8005	5487.39	0.484613	0.498697	0.97176	0.33117	0.750721	k__Bacteria	p__Firmicutes	c__Clostridia	o__Clostridiales	f__Lachnospiraceae	g__Anaerostipes	s__Anaerostipes hadrus
sp8006	sp8006	22.4582	-0.220272	0.375197	-0.587082	0.557148	0.914835	k__Bacteria	p__Firmicutes	c__Clostridia	o__Clostridiales	f__Lachnospiraceae	g__Anaerostipes	s__Anaerostipes sp. 3_2_56FAA
sp8007	sp8007	70.3211	-0.176212	0.256709	-0.686425	0.492445	0.859057	k__Bacteria	p__Firmicutes	c__Clostridia	o__Clostridiales	f__Lachnospiraceae	g__Anaerostipes	s__Anaerostipes sp. 494a
sp8008	sp8008	96.0772	-0.0828723	0.209119	-0.396292	0.691889	0.980937	k__Bacteria	p__Firmicutes	c__Clostridia	o__Clostridiales	f__Lachnospiraceae	g__Anaerostipes	s__Anaerostipes sp. 992a
sp8010	sp8010	95.8633	-1.70631	0.668197	-2.5536	0.0106617	0.125643	k__Bacteria	p__Firmicutes	c__Clostridia	o__Clostridiales	f__Lachnospiraceae	g__Anaerostipes	s__Anaerostipes__uc
sp8458	sp8458	465.744	-0.326264	0.298031	-1.09473	0.273634	0.698594	k__Bacteria	p__Firmicutes	c__Clostridia	o__Clostridiales	f__Ruminococcaceae	g__Anaerotruncus	s__Anaerotruncus colihominis
sp8459	sp8459	153.574	-0.842759	0.419879	-2.00715	0.0447339	0.289708	k__Bacteria	p__Firmicutes	c__Clostridia	o__Clostridiales	f__Ruminococcaceae	g__Anaerotruncus	s__Anaerotruncus rubiinfantis
sp8460	sp8460	570.184	0.156244	0.591607	0.264102	0.791702	0.995704	k__Bacteria	p__Firmicutes	c__Clostridia	o__Clostridiales	f__Ruminococcaceae	g__Anaerotruncus	s__Anaerotruncus sp. CAG:390
sp8461	sp8461	1193.31	0.387258	3.98569	0.097162	0.922598	0.997448	k__Bacteria	p__Firmicutes	c__Clostridia	o__Clostridiales	f__Ruminococcaceae	g__Anaerotruncus	s__Anaerotruncus sp. CAG:528
sp8462	sp8462	101.631	0.048828	0.154342	0.316362	0.751727	0.993016	k__Bacteria	p__Firmicutes	c__Clostridia	o__Clostridiales	f__Ruminococcaceae	g__Anaerotruncus	s__Anaerotruncus sp. G3(2012)
sp8463	sp8463	6.20821	-0.488101	0.387649	-1.25913	0.207983	0.623393	k__Bacteria	p__Firmicutes	c__Clostridia	o__Clostridiales	f__Ruminococcaceae	g__Anaerotruncus	s__Anaerotruncus__uc
sp8835	sp8835	23.7609	2.11308	0.459889	4.59476	4.33246e-06	0.000686437	k__Bacteria	p__Firmicutes	c__Negativicutes	o__Selenomonadales	f__Selenomonadaceae	g__Anaerovibrio	s__Anaerovibrio lipolyticus
sp8836	sp8836	13.4323	3.29155	0.668344	4.92494	8.43878e-07	0.000188944	k__Bacteria	p__Firmicutes	c__Negativicutes	o__Selenomonadales	f__Selenomonadaceae	g__Anaerovibrio	s__Anaerovibrio sp. JC8
sp8837	sp8837	12.0487	2.48046	0.580719	4.27136	1.94289e-05	0.00207149	k__Bacteria	p__Firmicutes	c__Negativicutes	o__Selenomonadales	f__Selenomonadaceae	g__Anaerovibrio	s__Anaerovibrio sp. RM50
sp8838	sp8838	27.9443	0.361973	1.9986	0.181113	0.856279	0.99608	k__Bacteria	p__Firmicutes	c__Negativicutes	o__Selenomonadales	f__Selenomonadaceae	g__Anaerovibrio	s__Anaerovibrio__uc
sp7801	sp7801	47.3582	-0.517702	0.341675	-1.51519	0.129725	0.514989	k__Bacteria	p__Firmicutes	c__Clostridia	o__Clostridiales	f__Clostridiales Family XIII. Incertae Sedis	g__Anaerovorax	s__Anaerovorax odorimutans
sp6385	sp6385	14.936	0.105872	0.276743	0.382564	0.702043	0.984115	k__Bacteria	p__Firmicutes	c__Bacilli	o__Bacillales	f__Paenibacillaceae	g__Aneurinibacillus	s__Aneurinibacillus migulanus
sp8465	sp8465	557.278	-0.16459	0.266894	-0.616687	0.537441	0.900216	k__Bacteria	p__Firmicutes	c__Clostridia	o__Clostridiales	f__Ruminococcaceae	g__Angelakisella	s__Angelakisella massiliensis
sp3527	sp3527	1.93181	1.00392	0.838042	1.19794	0.230942	NA	k__Bacteria	p__Bacteroidetes	c__Chitinophagia	o__Chitinophagales	f__Chitinophagaceae	g__Arachidicoccus	s__Arachidicoccus rhizosphaerae
sp3828	sp3828	0.570725	1.49524	2.42756	0.615945	0.537931	NA	k__Bacteria	p__Bacteroidetes	c__Flavobacteriia	o__Flavobacteriales	f__Flavobacteriaceae	g__Arenibacter	s__Arenibacter algicola
sp8405	sp8405	16.5422	0.399618	0.494187	0.808637	0.418724	0.813668	k__Bacteria	p__Firmicutes	c__Clostridia	o__Clostridiales	f__Peptostreptococcaceae	g__Asaccharospora	s__Asaccharospora irregularis
sp2360	sp2360	14.3358	-0.327624	0.49851	-0.657206	0.511049	0.880183	k__Bacteria	p__Actinobacteria	c__Coriobacteriia	o__Coriobacteriales	f__Atopobiaceae	g__Atopobiaceae__uc	s__Atopobiaceae__uc
sp2361	sp2361	6.31603	-0.484533	0.438448	-1.10511	0.269112	0.693654	k__Bacteria	p__Actinobacteria	c__Coriobacteriia	o__Coriobacteriales	f__Atopobiaceae	g__Atopobium	s__Atopobium deltae
sp2362	sp2362	6.72653	-0.554114	0.50612	-1.09483	0.273592	0.698594	k__Bacteria	p__Actinobacteria	c__Coriobacteriia	o__Coriobacteriales	f__Atopobiaceae	g__Atopobium	s__Atopobium fossor
sp2363	sp2363	2.48477	0.876622	1.06633	0.822094	0.411023	NA	k__Bacteria	p__Actinobacteria	c__Coriobacteriia	o__Coriobacteriales	f__Atopobiaceae	g__Atopobium	s__Atopobium minutum
sp2364	sp2364	6.41758	-0.0965291	0.513584	-0.187952	0.850914	0.99608	k__Bacteria	p__Actinobacteria	c__Coriobacteriia	o__Coriobacteriales	f__Atopobiaceae	g__Atopobium	s__Atopobium parvulum
sp2365	sp2365	2.7626	0.654624	0.513029	1.276	0.201956	0.615866	k__Bacteria	p__Actinobacteria	c__Coriobacteriia	o__Coriobacteriales	f__Atopobiaceae	g__Atopobium	s__Atopobium rimae
sp2366	sp2366	4.2845	0.61587	0.572635	1.0755	0.28215	0.708223	k__Bacteria	p__Actinobacteria	c__Coriobacteriia	o__Coriobacteriales	f__Atopobiaceae	g__Atopobium	s__Atopobium sp. BS2
sp2368	sp2368	3.71725	0.928958	0.537594	1.72799	0.0839896	0.407923	k__Bacteria	p__Actinobacteria	c__Coriobacteriia	o__Coriobacteriales	f__Atopobiaceae	g__Atopobium	s__Atopobium sp. HMSC064B08
sp2369	sp2369	3.13855	0.31649	0.63212	0.50068	0.616596	0.943351	k__Bacteria	p__Actinobacteria	c__Coriobacteriia	o__Coriobacteriales	f__Atopobiaceae	g__Atopobium	s__Atopobium sp. ICM42b
sp2370	sp2370	6.1089	-0.522018	0.406631	-1.28377	0.199224	0.613991	k__Bacteria	p__Actinobacteria	c__Coriobacteriia	o__Coriobacteriales	f__Atopobiaceae	g__Atopobium	s__Atopobium sp. oral taxon 199
sp2371	sp2371	5.7257	0.136688	0.408487	0.334619	0.737912	0.992684	k__Bacteria	p__Actinobacteria	c__Coriobacteriia	o__Coriobacteriales	f__Atopobiaceae	g__Atopobium	s__Atopobium sp. oral taxon 810
sp2372	sp2372	9.44853	-0.230291	0.391446	-0.588308	0.556326	0.914835	k__Bacteria	p__Actinobacteria	c__Coriobacteriia	o__Coriobacteriales	f__Atopobiaceae	g__Atopobium	s__Atopobium vaginae
sp2373	sp2373	34.787	0.210645	0.359877	0.585325	0.558329	0.914835	k__Bacteria	p__Actinobacteria	c__Coriobacteriia	o__Coriobacteriales	f__Atopobiaceae	g__Atopobium	s__Atopobium__uc
sp10521	sp10521	145.843	-1.06308	4.91913	-0.216111	0.828901	0.99608	k__Bacteria	p__Proteobacteria	c__Alphaproteobacteria	o__Rhodospirillales	f__Rhodospirillaceae	g__Azospirillum	s__Azospirillum sp. 47_25
sp10522	sp10522	1180.64	-0.737306	4.90861	-0.150207	0.880602	0.99608	k__Bacteria	p__Proteobacteria	c__Alphaproteobacteria	o__Rhodospirillales	f__Rhodospirillaceae	g__Azospirillum	s__Azospirillum sp. 51_20
sp10525	sp10525	1336.25	-0.906789	4.90923	-0.184711	0.853456	0.99608	k__Bacteria	p__Proteobacteria	c__Alphaproteobacteria	o__Rhodospirillales	f__Rhodospirillaceae	g__Azospirillum	s__Azospirillum sp. CAG:239
sp10526	sp10526	108.773	-0.776572	4.02848	-0.19277	0.847139	0.99608	k__Bacteria	p__Proteobacteria	c__Alphaproteobacteria	o__Rhodospirillales	f__Rhodospirillaceae	g__Azospirillum	s__Azospirillum sp. CAG:260
sp10528	sp10528	663.304	-1.42076	4.91297	-0.289186	0.772439	0.995704	k__Bacteria	p__Proteobacteria	c__Alphaproteobacteria	o__Rhodospirillales	f__Rhodospirillaceae	g__Azospirillum	s__Azospirillum__uc
sp5827	sp5827	11.5466	-0.168119	0.263729	-0.637469	0.523819	0.890611	k__Bacteria	p__Firmicutes	c__Bacilli	o__Bacillales	f__Bacillaceae	g__Bacillaceae__uc	s__Bacillaceae__uc
sp6360	sp6360	27.452	-0.231906	0.259411	-0.893972	0.371337	0.775581	k__Bacteria	p__Firmicutes	c__Bacilli	o__Bacillales	f__Bacillales__uc	g__Bacillales__uc	s__Bacillales__uc
sp6811	sp6811	133.34	-0.195092	0.396107	-0.492524	0.622349	0.943351	k__Bacteria	p__Firmicutes	c__Bacilli	o__Bacilli__uc	f__Bacilli__uc	g__Bacilli__uc	s__Bacilli__uc
sp5847	sp5847	2.51076	0.136176	0.632361	0.215346	0.829498	NA	k__Bacteria	p__Firmicutes	c__Bacilli	o__Bacillales	f__Bacillaceae	g__Bacillus	s__Bacillus azotoformans
sp5858	sp5858	7.16101	-0.470172	0.363425	-1.29373	0.19576	0.610428	k__Bacteria	p__Firmicutes	c__Bacilli	o__Bacillales	f__Bacillaceae	g__Bacillus	s__Bacillus cereus
sp5863	sp5863	4.45333	0.0427093	0.375021	0.113885	0.909329	0.99608	k__Bacteria	p__Firmicutes	c__Bacilli	o__Bacillales	f__Bacillaceae	g__Bacillus	s__Bacillus coagulans
sp5878	sp5878	0.637558	0.568835	1.27047	0.447737	0.654343	NA	k__Bacteria	p__Firmicutes	c__Bacilli	o__Bacillales	f__Bacillaceae	g__Bacillus	s__Bacillus flexus
sp5923	sp5923	1.59579	-0.185717	0.5991	-0.309993	0.756566	NA	k__Bacteria	p__Firmicutes	c__Bacilli	o__Bacillales	f__Bacillaceae	g__Bacillus	s__Bacillus niameyensis
sp5977	sp5977	22.2451	-1.29269	0.933941	-1.38412	0.16632	0.57203	k__Bacteria	p__Firmicutes	c__Bacilli	o__Bacillales	f__Bacillaceae	g__Bacillus	s__Bacillus sp. CAG:988
sp6091	sp6091	1.11243	1.12317	1.04762	1.07211	0.283668	NA	k__Bacteria	p__Firmicutes	c__Bacilli	o__Bacillales	f__Bacillaceae	g__Bacillus	s__Bacillus testis
sp6092	sp6092	3.03718	0.411092	0.542632	0.757589	0.448697	0.829979	k__Bacteria	p__Firmicutes	c__Bacilli	o__Bacillales	f__Bacillaceae	g__Bacillus	s__Bacillus thermoamylovorans
sp6096	sp6096	4.07279	0.945501	0.639163	1.47928	0.139065	0.532251	k__Bacteria	p__Firmicutes	c__Bacilli	o__Bacillales	f__Bacillaceae	g__Bacillus	s__Bacillus toyonensis
sp6109	sp6109	25.1831	0.180317	0.227222	0.793571	0.427445	0.822232	k__Bacteria	p__Firmicutes	c__Bacilli	o__Bacillales	f__Bacillaceae	g__Bacillus	s__Bacillus__uc
sp2980	sp2980	94444.9	0.306351	0.264442	1.15848	0.246668	0.67444	k__Bacteria	p__Bacteria__uc	c__Bacteria__uc	o__Bacteria__uc	f__Bacteria__uc	g__Bacteria__uc	s__Bacteria__uc
sp2547	sp2547	5.36503	0.778736	0.713594	1.09129	0.275147	0.698702	k__Bacteria	p__Bacteria__na	c__Bacteria__na	o__Bacteria__na	f__Bacteria__na	g__Bacteria__na	s__bacterium F082
sp2548	sp2548	32.245	1.23277	0.886279	1.39094	0.164242	0.568271	k__Bacteria	p__Bacteria__na	c__Bacteria__na	o__Bacteria__na	f__Bacteria__na	g__Bacteria__na	s__bacterium F083
sp2551	sp2551	132.815	1.04529	0.536925	1.94681	0.0515577	0.312279	k__Bacteria	p__Bacteria__na	c__Bacteria__na	o__Bacteria__na	f__Bacteria__na	g__Bacteria__na	s__bacterium LF-3
sp2552	sp2552	63.1495	-0.731835	0.253014	-2.89247	0.00382221	0.0755743	k__Bacteria	p__Bacteria__na	c__Bacteria__na	o__Bacteria__na	f__Bacteria__na	g__Bacteria__na	s__bacterium MS4
sp2553	sp2553	62.2179	1.05925	0.911757	1.16176	0.245331	0.673984	k__Bacteria	p__Bacteria__na	c__Bacteria__na	o__Bacteria__na	f__Bacteria__na	g__Bacteria__na	s__bacterium OL-1
sp2554	sp2554	64.455	0.281787	0.661967	0.425681	0.670341	0.973784	k__Bacteria	p__Bacteria__na	c__Bacteria__na	o__Bacteria__na	f__Bacteria__na	g__Bacteria__na	s__bacterium P201
sp2555	sp2555	10.0309	-0.222666	0.805252	-0.276517	0.782151	0.995704	k__Bacteria	p__Bacteria__na	c__Bacteria__na	o__Bacteria__na	f__Bacteria__na	g__Bacteria__na	s__bacterium P3
sp3056	sp3056	2162.2	1.91593	0.529614	3.61759	0.000297364	0.0170718	k__Bacteria	p__Bacteroidetes	c__Bacteroidia	o__Bacteroidales	f__Bacteroidaceae	g__Bacteroidaceae__uc	s__Bacteroidaceae__uc
sp3190	sp3190	8.1199	0.507839	0.482024	1.05355	0.292087	0.720947	k__Bacteria	p__Bacteroidetes	c__Bacteroidia	o__Bacteroidales	f__Bacteroidales__na	g__Bacteroidales__na	s__Bacteroidales bacterium 36-12
sp3191	sp3191	128.653	-0.788521	0.556129	-1.41787	0.156227	0.560835	k__Bacteria	p__Bacteroidetes	c__Bacteroidia	o__Bacteroidales	f__Bacteroidales__na	g__Bacteroidales__na	s__Bacteroidales bacterium 43_36
sp3192	sp3192	607.133	0.587421	0.346871	1.69349	0.0903629	0.424285	k__Bacteria	p__Bacteroidetes	c__Bacteroidia	o__Bacteroidales	f__Bacteroidales__na	g__Bacteroidales__na	s__Bacteroidales bacterium 43_8
sp3193	sp3193	6.72618	0.410191	0.493167	0.831749	0.405551	0.803463	k__Bacteria	p__Bacteroidetes	c__Bacteroidia	o__Bacteroidales	f__Bacteroidales__na	g__Bacteroidales__na	s__Bacteroidales bacterium 45-6
sp3194	sp3194	67.6511	-0.914498	0.665198	-1.37478	0.169201	0.574001	k__Bacteria	p__Bacteroidetes	c__Bacteroidia	o__Bacteroidales	f__Bacteroidales__na	g__Bacteroidales__na	s__Bacteroidales bacterium 52_46
sp3195	sp3195	160.523	-1.54132	0.558891	-2.75781	0.00581898	0.0872032	k__Bacteria	p__Bacteroidetes	c__Bacteroidia	o__Bacteroidales	f__Bacteroidales__na	g__Bacteroidales__na	s__Bacteroidales bacterium 55_9
sp3196	sp3196	2.39364	-1.02506	0.630935	-1.62467	0.104233	NA	k__Bacteria	p__Bacteroidetes	c__Bacteroidia	o__Bacteroidales	f__Bacteroidales__na	g__Bacteroidales__na	s__Bacteroidales bacterium 6E
sp3197	sp3197	1.3095	0.4399	0.794098	0.553963	0.579604	NA	k__Bacteria	p__Bacteroidetes	c__Bacteroidia	o__Bacteroidales	f__Bacteroidales__na	g__Bacteroidales__na	s__Bacteroidales bacterium Barb4
sp3198	sp3198	4.7989	1.62765	0.589486	2.76114	0.00575996	0.0872032	k__Bacteria	p__Bacteroidetes	c__Bacteroidia	o__Bacteroidales	f__Bacteroidales__na	g__Bacteroidales__na	s__Bacteroidales bacterium Barb6
sp3201	sp3201	7.29601	-1.20385	0.693374	-1.73623	0.0825238	0.404312	k__Bacteria	p__Bacteroidetes	c__Bacteroidia	o__Bacteroidales	f__Bacteroidales__na	g__Bacteroidales__na	s__Bacteroidales bacterium CF
sp3202	sp3202	3.73003	0.43318	0.533356	0.812178	0.41669	0.812444	k__Bacteria	p__Bacteroidetes	c__Bacteroidia	o__Bacteroidales	f__Bacteroidales__na	g__Bacteroidales__na	s__Bacteroidales bacterium KA00251
sp3203	sp3203	62.4093	1.70659	0.802489	2.12661	0.0334521	0.246232	k__Bacteria	p__Bacteroidetes	c__Bacteroidia	o__Bacteroidales	f__Bacteroidales__na	g__Bacteroidales__na	s__Bacteroidales bacterium KA00344
sp3204	sp3204	18.7832	0.0191348	0.646119	0.029615	0.976374	0.999637	k__Bacteria	p__Bacteroidetes	c__Bacteroidia	o__Bacteroidales	f__Bacteroidales__na	g__Bacteroidales__na	s__Bacteroidales bacterium KHT7
sp3205	sp3205	11.6719	0.091086	0.662234	0.137544	0.890601	0.99608	k__Bacteria	p__Bacteroidetes	c__Bacteroidia	o__Bacteroidales	f__Bacteroidales__na	g__Bacteroidales__na	s__Bacteroidales bacterium WCE2004
sp3206	sp3206	22.6521	-0.196849	0.712095	-0.276436	0.782213	0.995704	k__Bacteria	p__Bacteroidetes	c__Bacteroidia	o__Bacteroidales	f__Bacteroidales__na	g__Bacteroidales__na	s__Bacteroidales bacterium WCE2008
sp3210	sp3210	63264.3	0.0722421	0.386445	0.18694	0.851707	0.99608	k__Bacteria	p__Bacteroidetes	c__Bacteroidia	o__Bacteroidales	f__Bacteroidales__uc	g__Bacteroidales__uc	s__Bacteroidales__uc
sp3057	sp3057	98.0948	2.17319	0.673087	3.22868	0.00124361	0.0397777	k__Bacteria	p__Bacteroidetes	c__Bacteroidia	o__Bacteroidales	f__Bacteroidaceae	g__Bacteroides	s__Bacteroides acidifaciens
sp3058	sp3058	121.376	0.0844696	0.590116	0.143141	0.886179	0.99608	k__Bacteria	p__Bacteroidetes	c__Bacteroidia	o__Bacteroidales	f__Bacteroidaceae	g__Bacteroides	s__Bacteroides barnesiae
sp3059	sp3059	1520.35	0.431453	0.502495	0.858622	0.390549	0.789686	k__Bacteria	p__Bacteroidetes	c__Bacteroidia	o__Bacteroidales	f__Bacteroidaceae	g__Bacteroides	s__Bacteroides caccae
sp3060	sp3060	130.25	0.787901	0.701732	1.12279	0.261525	0.690415	k__Bacteria	p__Bacteroidetes	c__Bacteroidia	o__Bacteroidales	f__Bacteroidaceae	g__Bacteroides	s__Bacteroides caccae CAG:21
sp3062	sp3062	217.899	0.661265	0.516616	1.27999	0.200547	0.613991	k__Bacteria	p__Bacteroidetes	c__Bacteroidia	o__Bacteroidales	f__Bacteroidaceae	g__Bacteroides	s__Bacteroides caecimuris
sp3063	sp3063	958.895	-1.33431	0.698385	-1.91057	0.0560603	0.326872	k__Bacteria	p__Bacteroidetes	c__Bacteroidia	o__Bacteroidales	f__Bacteroidaceae	g__Bacteroides	s__Bacteroides cellulosilyticus
sp3064	sp3064	193.823	-0.745234	2.63556	-0.282761	0.77736	0.995704	k__Bacteria	p__Bacteroidetes	c__Bacteroidia	o__Bacteroidales	f__Bacteroidaceae	g__Bacteroides	s__Bacteroides cellulosilyticus CAG:158
sp3065	sp3065	352.879	1.11792	0.644316	1.73505	0.0827322	0.404448	k__Bacteria	p__Bacteroidetes	c__Bacteroidia	o__Bacteroidales	f__Bacteroidaceae	g__Bacteroides	s__Bacteroides clarus
sp3066	sp3066	197.427	1.35067	0.742884	1.81815	0.0690412	0.365344	k__Bacteria	p__Bacteroidetes	c__Bacteroidia	o__Bacteroidales	f__Bacteroidaceae	g__Bacteroides	s__Bacteroides clarus CAG:160
sp3067	sp3067	2428.36	1.45568	0.778286	1.87036	0.0614332	0.343015	k__Bacteria	p__Bacteroidetes	c__Bacteroidia	o__Bacteroidales	f__Bacteroidaceae	g__Bacteroides	s__Bacteroides coprocola
sp3068	sp3068	4095.88	-0.295316	4.90627	-0.0601915	0.952003	0.999028	k__Bacteria	p__Bacteroidetes	c__Bacteroidia	o__Bacteroidales	f__Bacteroidaceae	g__Bacteroides	s__Bacteroides coprocola CAG:162
sp3069	sp3069	1195.4	1.73615	0.69886	2.48426	0.0129822	0.139623	k__Bacteria	p__Bacteroidetes	c__Bacteroidia	o__Bacteroidales	f__Bacteroidaceae	g__Bacteroides	s__Bacteroides coprophilus
sp3070	sp3070	267.862	0.659758	3.37872	0.195268	0.845183	0.99608	k__Bacteria	p__Bacteroidetes	c__Bacteroidia	o__Bacteroidales	f__Bacteroidaceae	g__Bacteroides	s__Bacteroides coprophilus CAG:333
sp3071	sp3071	21.3438	1.29097	0.45457	2.83997	0.00451176	0.0794015	k__Bacteria	p__Bacteroidetes	c__Bacteroidia	o__Bacteroidales	f__Bacteroidaceae	g__Bacteroides	s__Bacteroides coprosuis
sp3072	sp3072	3739.96	0.834319	0.634705	1.3145	0.188678	0.602758	k__Bacteria	p__Bacteroidetes	c__Bacteroidia	o__Bacteroidales	f__Bacteroidaceae	g__Bacteroides	s__Bacteroides dorei
sp3073	sp3073	105.144	0.178794	0.76353	0.234168	0.814855	0.99608	k__Bacteria	p__Bacteroidetes	c__Bacteroidia	o__Bacteroidales	f__Bacteroidaceae	g__Bacteroides	s__Bacteroides dorei CAG:222
sp3074	sp3074	1909.56	1.31982	0.759111	1.73864	0.0820976	0.403438	k__Bacteria	p__Bacteroidetes	c__Bacteroidia	o__Bacteroidales	f__Bacteroidaceae	g__Bacteroides	s__Bacteroides eggerthii
sp3075	sp3075	402.632	-0.261596	0.889108	-0.294223	0.768588	0.995704	k__Bacteria	p__Bacteroidetes	c__Bacteroidia	o__Bacteroidales	f__Bacteroidaceae	g__Bacteroides	s__Bacteroides eggerthii CAG:109
sp3076	sp3076	112.758	0.334133	0.42377	0.788476	0.430418	0.822977	k__Bacteria	p__Bacteroidetes	c__Bacteroidia	o__Bacteroidales	f__Bacteroidaceae	g__Bacteroides	s__Bacteroides faecichinchillae
sp3077	sp3077	187.282	-0.598394	0.66595	-0.898557	0.368889	0.773126	k__Bacteria	p__Bacteroidetes	c__Bacteroidia	o__Bacteroidales	f__Bacteroidaceae	g__Bacteroides	s__Bacteroides faecis
sp3078	sp3078	16.1336	1.10842	0.789106	1.40465	0.160126	0.560835	k__Bacteria	p__Bacteroidetes	c__Bacteroidia	o__Bacteroidales	f__Bacteroidaceae	g__Bacteroides	s__Bacteroides faecis CAG:32
sp3079	sp3079	1124.75	1.32164	0.574731	2.29957	0.0214725	0.187494	k__Bacteria	p__Bacteroidetes	c__Bacteroidia	o__Bacteroidales	f__Bacteroidaceae	g__Bacteroides	s__Bacteroides finegoldii
sp3080	sp3080	50.5042	0.615108	0.639945	0.961188	0.336458	0.755596	k__Bacteria	p__Bacteroidetes	c__Bacteroidia	o__Bacteroidales	f__Bacteroidaceae	g__Bacteroides	s__Bacteroides finegoldii CAG:203
sp3081	sp3081	276.706	0.00118665	0.484725	0.00244808	0.998047	0.999637	k__Bacteria	p__Bacteroidetes	c__Bacteroidia	o__Bacteroidales	f__Bacteroidaceae	g__Bacteroides	s__Bacteroides fluxus
sp3082	sp3082	3774.89	0.552045	0.473778	1.1652	0.24394	0.673971	k__Bacteria	p__Bacteroidetes	c__Bacteroidia	o__Bacteroidales	f__Bacteroidaceae	g__Bacteroides	s__Bacteroides fragilis
sp3083	sp3083	15.0006	1.4076	0.687431	2.04762	0.0405973	0.276861	k__Bacteria	p__Bacteroidetes	c__Bacteroidia	o__Bacteroidales	f__Bacteroidaceae	g__Bacteroides	s__Bacteroides fragilis CAG:47
sp3084	sp3084	20.9503	1.92216	0.696137	2.76119	0.00575916	0.0872032	k__Bacteria	p__Bacteroidetes	c__Bacteroidia	o__Bacteroidales	f__Bacteroidaceae	g__Bacteroides	s__Bacteroides fragilis CAG:558
sp3085	sp3085	271.371	0.650487	0.419809	1.54948	0.121265	0.504671	k__Bacteria	p__Bacteroidetes	c__Bacteroidia	o__Bacteroidales	f__Bacteroidaceae	g__Bacteroides	s__Bacteroides gallinarum
sp3086	sp3086	51.2641	0.893543	0.405583	2.20311	0.0275871	0.215218	k__Bacteria	p__Bacteroidetes	c__Bacteroidia	o__Bacteroidales	f__Bacteroidaceae	g__Bacteroides	s__Bacteroides graminisolvens
sp3087	sp3087	113.528	0.963934	0.391769	2.46047	0.0138757	0.143832	k__Bacteria	p__Bacteroidetes	c__Bacteroidia	o__Bacteroidales	f__Bacteroidaceae	g__Bacteroides	s__Bacteroides helcogenes
sp3088	sp3088	39.1488	0.559489	0.375133	1.49144	0.135846	0.52692	k__Bacteria	p__Bacteroidetes	c__Bacteroidia	o__Bacteroidales	f__Bacteroidaceae	g__Bacteroides	s__Bacteroides ihuae
sp3089	sp3089	530.414	0.426366	0.566715	0.752348	0.451842	0.829979	k__Bacteria	p__Bacteroidetes	c__Bacteroidia	o__Bacteroidales	f__Bacteroidaceae	g__Bacteroides	s__Bacteroides intestinalis
sp3090	sp3090	116.238	-0.357488	0.640924	-0.557769	0.577002	0.920818	k__Bacteria	p__Bacteroidetes	c__Bacteroidia	o__Bacteroidales	f__Bacteroidaceae	g__Bacteroides	s__Bacteroides intestinalis CAG:315
sp3091	sp3091	26.9078	1.03355	0.682093	1.51527	0.129705	0.514989	k__Bacteria	p__Bacteroidetes	c__Bacteroidia	o__Bacteroidales	f__Bacteroidaceae	g__Bacteroides	s__Bacteroides intestinalis CAG:564
sp3092	sp3092	33.6194	0.698097	0.441054	1.58279	0.113469	0.487675	k__Bacteria	p__Bacteroidetes	c__Bacteroidia	o__Bacteroidales	f__Bacteroidaceae	g__Bacteroides	s__Bacteroides luti
sp3093	sp3093	1902.21	0.331851	0.569957	0.58224	0.560405	0.914835	k__Bacteria	p__Bacteroidetes	c__Bacteroidia	o__Bacteroidales	f__Bacteroidaceae	g__Bacteroides	s__Bacteroides massiliensis
sp3094	sp3094	898.746	2.21908	0.767751	2.89037	0.00384791	0.0755743	k__Bacteria	p__Bacteroidetes	c__Bacteroidia	o__Bacteroidales	f__Bacteroidaceae	g__Bacteroides	s__Bacteroides mediterraneensis
sp3095	sp3095	54.0737	0.940646	0.39432	2.38549	0.0170563	0.160459	k__Bacteria	p__Bacteroidetes	c__Bacteroidia	o__Bacteroidales	f__Bacteroidaceae	g__Bacteroides	s__Bacteroides neonati
sp3096	sp3096	116.459	1.60967	0.505426	3.18478	0.00144862	0.0428312	k__Bacteria	p__Bacteroidetes	c__Bacteroidia	o__Bacteroidales	f__Bacteroidaceae	g__Bacteroides	s__Bacteroides nordii
sp3097	sp3097	223.638	0.0532325	0.417085	0.12763	0.898442	0.99608	k__Bacteria	p__Bacteroidetes	c__Bacteroidia	o__Bacteroidales	f__Bacteroidaceae	g__Bacteroides	s__Bacteroides oleiciplenus
sp3098	sp3098	7154.08	2.16792	0.680934	3.18374	0.00145385	0.0428312	k__Bacteria	p__Bacteroidetes	c__Bacteroidia	o__Bacteroidales	f__Bacteroidaceae	g__Bacteroides	s__Bacteroides ovatus
sp3099	sp3099	92.68	-0.406203	0.645299	-0.62948	0.529035	0.893969	k__Bacteria	p__Bacteroidetes	c__Bacteroidia	o__Bacteroidales	f__Bacteroidaceae	g__Bacteroides	s__Bacteroides ovatus CAG:22
sp3100	sp3100	45.7972	0.833861	0.437646	1.90533	0.0567371	0.327408	k__Bacteria	p__Bacteroidetes	c__Bacteroidia	o__Bacteroidales	f__Bacteroidaceae	g__Bacteroides	s__Bacteroides paurosaccharolyticus
sp3101	sp3101	96.4029	2.10769	0.676102	3.11741	0.00182448	0.0480588	k__Bacteria	p__Bacteroidetes	c__Bacteroidia	o__Bacteroidales	f__Bacteroidaceae	g__Bacteroides	s__Bacteroides pectinophilus CAG:437
sp3102	sp3102	5839.1	-0.589044	0.818687	-0.719498	0.471834	0.841862	k__Bacteria	p__Bacteroidetes	c__Bacteroidia	o__Bacteroidales	f__Bacteroidaceae	g__Bacteroides	s__Bacteroides plebeius
sp3103	sp3103	1646.85	-1.4394	0.963307	-1.49423	0.135116	0.52613	k__Bacteria	p__Bacteroidetes	c__Bacteroidia	o__Bacteroidales	f__Bacteroidaceae	g__Bacteroides	s__Bacteroides plebeius CAG:211
sp3104	sp3104	8.47027	0.441268	0.421095	1.0479	0.294683	0.721876	k__Bacteria	p__Bacteroidetes	c__Bacteroidia	o__Bacteroidales	f__Bacteroidaceae	g__Bacteroides	s__Bacteroides propionicifaciens
sp3105	sp3105	215.411	0.74037	0.440907	1.6792	0.0931133	0.43343	k__Bacteria	p__Bacteroidetes	c__Bacteroidia	o__Bacteroidales	f__Bacteroidaceae	g__Bacteroides	s__Bacteroides pyogenes
sp3106	sp3106	74.8529	0.471327	0.457822	1.0295	0.303245	0.729963	k__Bacteria	p__Bacteroidetes	c__Bacteroidia	o__Bacteroidales	f__Bacteroidaceae	g__Bacteroides	s__Bacteroides reticulotermitis
sp3108	sp3108	273.291	1.20179	0.490098	2.45214	0.0142009	0.145158	k__Bacteria	p__Bacteroidetes	c__Bacteroidia	o__Bacteroidales	f__Bacteroidaceae	g__Bacteroides	s__Bacteroides salanitronis
sp3109	sp3109	674.194	-0.965464	0.682533	-1.41453	0.157206	0.560835	k__Bacteria	p__Bacteroidetes	c__Bacteroidia	o__Bacteroidales	f__Bacteroidaceae	g__Bacteroides	s__Bacteroides salyersiae
sp3111	sp3111	93.9698	0.893444	0.521773	1.71232	0.0868373	0.418126	k__Bacteria	p__Bacteroidetes	c__Bacteroidia	o__Bacteroidales	f__Bacteroidaceae	g__Bacteroides	s__Bacteroides sp. 1_1_14
sp3112	sp3112	124.874	0.732429	0.545579	1.34248	0.17944	0.588653	k__Bacteria	p__Bacteroidetes	c__Bacteroidia	o__Bacteroidales	f__Bacteroidaceae	g__Bacteroides	s__Bacteroides sp. 1_1_30
sp3113	sp3113	132.813	0.164436	0.451645	0.364083	0.715796	0.986864	k__Bacteria	p__Bacteroidetes	c__Bacteroidia	o__Bacteroidales	f__Bacteroidaceae	g__Bacteroides	s__Bacteroides sp. 1_1_6
sp3114	sp3114	149.328	-0.348403	0.646459	-0.538941	0.589927	0.929706	k__Bacteria	p__Bacteroidetes	c__Bacteroidia	o__Bacteroidales	f__Bacteroidaceae	g__Bacteroides	s__Bacteroides sp. 14(A)
sp3115	sp3115	42.3108	0.148569	0.586701	0.253228	0.800092	0.99608	k__Bacteria	p__Bacteroidetes	c__Bacteroidia	o__Bacteroidales	f__Bacteroidaceae	g__Bacteroides	s__Bacteroides sp. 2_1_16
sp3116	sp3116	75.0064	0.612695	0.538056	1.13872	0.25482	0.684103	k__Bacteria	p__Bacteroidetes	c__Bacteroidia	o__Bacteroidales	f__Bacteroidaceae	g__Bacteroides	s__Bacteroides sp. 2_1_22
sp3117	sp3117	110.095	0.339655	0.473733	0.716975	0.473389	0.841862	k__Bacteria	p__Bacteroidetes	c__Bacteroidia	o__Bacteroidales	f__Bacteroidaceae	g__Bacteroides	s__Bacteroides sp. 2_1_33B
sp3118	sp3118	27.9366	0.783641	0.797453	0.982679	0.325766	0.747084	k__Bacteria	p__Bacteroidetes	c__Bacteroidia	o__Bacteroidales	f__Bacteroidaceae	g__Bacteroides	s__Bacteroides sp. 2_1_56FAA
sp3119	sp3119	355.273	1.54311	0.536921	2.874	0.00405311	0.0789123	k__Bacteria	p__Bacteroidetes	c__Bacteroidia	o__Bacteroidales	f__Bacteroidaceae	g__Bacteroides	s__Bacteroides sp. 2_2_4
sp3120	sp3120	311.844	1.45448	0.604307	2.40685	0.0160907	0.155289	k__Bacteria	p__Bacteroidetes	c__Bacteroidia	o__Bacteroidales	f__Bacteroidaceae	g__Bacteroides	s__Bacteroides sp. 3_1_13
sp3121	sp3121	226.657	0.101931	0.62249	0.163747	0.86993	0.99608	k__Bacteria	p__Bacteroidetes	c__Bacteroidia	o__Bacteroidales	f__Bacteroidaceae	g__Bacteroides	s__Bacteroides sp. 3_1_19
sp3122	sp3122	356.47	1.54152	0.684585	2.25176	0.0243372	0.202182	k__Bacteria	p__Bacteroidetes	c__Bacteroidia	o__Bacteroidales	f__Bacteroidaceae	g__Bacteroides	s__Bacteroides sp. 3_1_23
sp3123	sp3123	516.579	-0.265035	0.622354	-0.425859	0.67021	0.973784	k__Bacteria	p__Bacteroidetes	c__Bacteroidia	o__Bacteroidales	f__Bacteroidaceae	g__Bacteroides	s__Bacteroides sp. 3_1_33FAA
sp3124	sp3124	304.158	0.0295352	0.522927	0.0564806	0.954959	0.999028	k__Bacteria	p__Bacteroidetes	c__Bacteroidia	o__Bacteroidales	f__Bacteroidaceae	g__Bacteroides	s__Bacteroides sp. 3_1_40A
sp3125	sp3125	1.69272	2.66283	1.33567	1.99363	0.0461924	NA	k__Bacteria	p__Bacteroidetes	c__Bacteroidia	o__Bacteroidales	f__Bacteroidaceae	g__Bacteroides	s__Bacteroides sp. 3_2_5
sp3126	sp3126	161.558	0.727297	0.560208	1.29826	0.194197	0.609828	k__Bacteria	p__Bacteroidetes	c__Bacteroidia	o__Bacteroidales	f__Bacteroidaceae	g__Bacteroides	s__Bacteroides sp. 4_1_36
sp3127	sp3127	198.81	0.197361	0.567002	0.348079	0.727781	0.992684	k__Bacteria	p__Bacteroidetes	c__Bacteroidia	o__Bacteroidales	f__Bacteroidaceae	g__Bacteroides	s__Bacteroides sp. 4_3_47FAA
sp3128	sp3128	13.562	0.995634	0.632867	1.57321	0.11567	0.488328	k__Bacteria	p__Bacteroidetes	c__Bacteroidia	o__Bacteroidales	f__Bacteroidaceae	g__Bacteroides	s__Bacteroides sp. 41_26
sp3129	sp3129	495.375	0.237652	0.49308	0.481974	0.629824	0.947472	k__Bacteria	p__Bacteroidetes	c__Bacteroidia	o__Bacteroidales	f__Bacteroidaceae	g__Bacteroides	s__Bacteroides sp. 43_108
sp3130	sp3130	181.854	1.07276	0.662896	1.61829	0.105599	0.468191	k__Bacteria	p__Bacteroidetes	c__Bacteroidia	o__Bacteroidales	f__Bacteroidaceae	g__Bacteroides	s__Bacteroides sp. 43_46
sp3131	sp3131	361.835	2.62098	0.848757	3.08802	0.00201492	0.0501267	k__Bacteria	p__Bacteroidetes	c__Bacteroidia	o__Bacteroidales	f__Bacteroidaceae	g__Bacteroides	s__Bacteroides sp. 44_46
sp3132	sp3132	373.368	0.262041	0.666441	0.393194	0.694176	0.980937	k__Bacteria	p__Bacteroidetes	c__Bacteroidia	o__Bacteroidales	f__Bacteroidaceae	g__Bacteroides	s__Bacteroides sp. 9_1_42FAA
sp3133	sp3133	23.6913	1.42089	0.666702	2.13123	0.0330703	0.24518	k__Bacteria	p__Bacteroidetes	c__Bacteroidia	o__Bacteroidales	f__Bacteroidaceae	g__Bacteroides	s__Bacteroides sp. AR20
sp3134	sp3134	22.6905	0.235895	0.820828	0.287386	0.773817	0.995704	k__Bacteria	p__Bacteroidetes	c__Bacteroidia	o__Bacteroidales	f__Bacteroidaceae	g__Bacteroides	s__Bacteroides sp. CAG:1060
sp3135	sp3135	30.1695	0.141794	0.581508	0.243838	0.807356	0.99608	k__Bacteria	p__Bacteroidetes	c__Bacteroidia	o__Bacteroidales	f__Bacteroidaceae	g__Bacteroides	s__Bacteroides sp. CAG:1060_57_27
sp3136	sp3136	332.256	1.49901	0.775136	1.93387	0.0531294	0.316651	k__Bacteria	p__Bacteroidetes	c__Bacteroidia	o__Bacteroidales	f__Bacteroidaceae	g__Bacteroides	s__Bacteroides sp. CAG:1076
sp3137	sp3137	2223.58	1.03092	0.874407	1.179	0.238399	0.66722	k__Bacteria	p__Bacteroidetes	c__Bacteroidia	o__Bacteroidales	f__Bacteroidaceae	g__Bacteroides	s__Bacteroides sp. CAG:144
sp3138	sp3138	56.2069	1.9219	0.641208	2.99732	0.00272368	0.0603793	k__Bacteria	p__Bacteroidetes	c__Bacteroidia	o__Bacteroidales	f__Bacteroidaceae	g__Bacteroides	s__Bacteroides sp. CAG:189
sp3139	sp3139	1044.17	1.43506	0.619094	2.318	0.0204494	0.183145	k__Bacteria	p__Bacteroidetes	c__Bacteroidia	o__Bacteroidales	f__Bacteroidaceae	g__Bacteroides	s__Bacteroides sp. CAG:20
sp3140	sp3140	453.004	-0.256429	0.821687	-0.312076	0.754983	0.994456	k__Bacteria	p__Bacteroidetes	c__Bacteroidia	o__Bacteroidales	f__Bacteroidaceae	g__Bacteroides	s__Bacteroides sp. CAG:443
sp3141	sp3141	152.373	-0.354376	0.562551	-0.629946	0.52873	0.893969	k__Bacteria	p__Bacteroidetes	c__Bacteroidia	o__Bacteroidales	f__Bacteroidaceae	g__Bacteroides	s__Bacteroides sp. CAG:462
sp3142	sp3142	657.371	-1.71874	0.766786	-2.24149	0.0249946	0.202182	k__Bacteria	p__Bacteroidetes	c__Bacteroidia	o__Bacteroidales	f__Bacteroidaceae	g__Bacteroides	s__Bacteroides sp. CAG:530
sp3143	sp3143	894.365	0.473312	4.91043	0.0963891	0.923212	0.997448	k__Bacteria	p__Bacteroidetes	c__Bacteroidia	o__Bacteroidales	f__Bacteroidaceae	g__Bacteroides	s__Bacteroides sp. CAG:545
sp3144	sp3144	615.598	0.540429	3.74724	0.14422	0.885326	0.99608	k__Bacteria	p__Bacteroidetes	c__Bacteroidia	o__Bacteroidales	f__Bacteroidaceae	g__Bacteroides	s__Bacteroides sp. CAG:598
sp3145	sp3145	83.3553	1.93117	0.632096	3.05518	0.00224926	0.0530114	k__Bacteria	p__Bacteroidetes	c__Bacteroidia	o__Bacteroidales	f__Bacteroidaceae	g__Bacteroides	s__Bacteroides sp. CAG:633
sp3146	sp3146	116.157	4.18279	0.799712	5.23037	1.6917e-07	7.57543e-05	k__Bacteria	p__Bacteroidetes	c__Bacteroidia	o__Bacteroidales	f__Bacteroidaceae	g__Bacteroides	s__Bacteroides sp. CAG:661
sp3147	sp3147	311.459	0.734905	2.18682	0.336061	0.736825	0.992684	k__Bacteria	p__Bacteroidetes	c__Bacteroidia	o__Bacteroidales	f__Bacteroidaceae	g__Bacteroides	s__Bacteroides sp. CAG:702
sp3148	sp3148	770.239	-0.710027	1.15282	-0.615903	0.537958	0.900216	k__Bacteria	p__Bacteroidetes	c__Bacteroidia	o__Bacteroidales	f__Bacteroidaceae	g__Bacteroides	s__Bacteroides sp. CAG:709
sp3149	sp3149	123.071	-0.155256	0.661784	-0.234602	0.814517	0.99608	k__Bacteria	p__Bacteroidetes	c__Bacteroidia	o__Bacteroidales	f__Bacteroidaceae	g__Bacteroides	s__Bacteroides sp. CAG:714
sp3150	sp3150	178.785	0.167713	0.673086	0.24917	0.803229	0.99608	k__Bacteria	p__Bacteroidetes	c__Bacteroidia	o__Bacteroidales	f__Bacteroidaceae	g__Bacteroides	s__Bacteroides sp. CAG:754
sp3151	sp3151	1301.64	-0.192789	4.90793	-0.0392811	0.968666	0.999637	k__Bacteria	p__Bacteroidetes	c__Bacteroidia	o__Bacteroidales	f__Bacteroidaceae	g__Bacteroides	s__Bacteroides sp. CAG:770
sp3152	sp3152	304.297	0.619231	2.5969	0.23845	0.811532	0.99608	k__Bacteria	p__Bacteroidetes	c__Bacteroidia	o__Bacteroidales	f__Bacteroidaceae	g__Bacteroides	s__Bacteroides sp. CAG:875
sp3153	sp3153	99.9082	0.221335	0.605325	0.365647	0.714629	0.98621	k__Bacteria	p__Bacteroidetes	c__Bacteroidia	o__Bacteroidales	f__Bacteroidaceae	g__Bacteroides	s__Bacteroides sp. CAG:927
sp3154	sp3154	429.451	0.729098	0.888418	0.820669	0.411835	0.809568	k__Bacteria	p__Bacteroidetes	c__Bacteroidia	o__Bacteroidales	f__Bacteroidaceae	g__Bacteroides	s__Bacteroides sp. CAG:98
sp3155	sp3155	9.27492	0.783128	0.767494	1.02037	0.307553	0.734126	k__Bacteria	p__Bacteroidetes	c__Bacteroidia	o__Bacteroidales	f__Bacteroidaceae	g__Bacteroides	s__Bacteroides sp. D1
sp3156	sp3156	730.318	0.884685	0.844193	1.04797	0.294654	0.721876	k__Bacteria	p__Bacteroidetes	c__Bacteroidia	o__Bacteroidales	f__Bacteroidaceae	g__Bacteroides	s__Bacteroides sp. D2
sp3157	sp3157	583.377	0.374777	0.570918	0.656446	0.511537	0.880348	k__Bacteria	p__Bacteroidetes	c__Bacteroidia	o__Bacteroidales	f__Bacteroidaceae	g__Bacteroides	s__Bacteroides sp. D20
sp3158	sp3158	108.225	1.29192	0.624662	2.0682	0.0386216	0.27022	k__Bacteria	p__Bacteroidetes	c__Bacteroidia	o__Bacteroidales	f__Bacteroidaceae	g__Bacteroides	s__Bacteroides sp. D22
sp3161	sp3161	202.459	0.578099	0.643059	0.898983	0.368662	0.773126	k__Bacteria	p__Bacteroidetes	c__Bacteroidia	o__Bacteroidales	f__Bacteroidaceae	g__Bacteroides	s__Bacteroides sp. HMSC067B03
sp3162	sp3162	56.9177	-1.79355	0.677647	-2.64673	0.00812737	0.106983	k__Bacteria	p__Bacteroidetes	c__Bacteroidia	o__Bacteroidales	f__Bacteroidaceae	g__Bacteroides	s__Bacteroides sp. HMSC068A09
sp3163	sp3163	27.4388	0.0253115	0.577489	0.0438303	0.96504	0.999637	k__Bacteria	p__Bacteroidetes	c__Bacteroidia	o__Bacteroidales	f__Bacteroidaceae	g__Bacteroides	s__Bacteroides sp. HMSC073E02
sp3164	sp3164	77.6711	1.1747	0.487251	2.41088	0.0159143	0.154804	k__Bacteria	p__Bacteroidetes	c__Bacteroidia	o__Bacteroidales	f__Bacteroidaceae	g__Bacteroides	s__Bacteroides sp. HPS0048
sp3165	sp3165	215.493	1.08936	0.570754	1.90864	0.0563083	0.326964	k__Bacteria	p__Bacteroidetes	c__Bacteroidia	o__Bacteroidales	f__Bacteroidaceae	g__Bacteroides	s__Bacteroides sp. Marseille-P2653
sp3166	sp3166	196.585	1.04687	0.5068	2.06565	0.0388615	0.27022	k__Bacteria	p__Bacteroidetes	c__Bacteroidia	o__Bacteroidales	f__Bacteroidaceae	g__Bacteroides	s__Bacteroides sp. Marseille-P3108
sp3167	sp3167	121.82	-0.729952	0.589847	-1.23753	0.215891	0.632697	k__Bacteria	p__Bacteroidetes	c__Bacteroidia	o__Bacteroidales	f__Bacteroidaceae	g__Bacteroides	s__Bacteroides sp. Marseille-P3132
sp3168	sp3168	652.227	3.83032	0.829625	4.61693	3.89464e-06	0.000670777	k__Bacteria	p__Bacteroidetes	c__Bacteroidia	o__Bacteroidales	f__Bacteroidaceae	g__Bacteroides	s__Bacteroides sp. Marseille-P3166
sp3169	sp3169	270.096	0.18967	0.509609	0.372187	0.709754	0.985773	k__Bacteria	p__Bacteroidetes	c__Bacteroidia	o__Bacteroidales	f__Bacteroidaceae	g__Bacteroides	s__Bacteroides sp. Marseille-P3208T
sp3174	sp3174	125.7	0.185052	0.49436	0.374327	0.708161	0.985773	k__Bacteria	p__Bacteroidetes	c__Bacteroidia	o__Bacteroidales	f__Bacteroidaceae	g__Bacteroides	s__Bacteroides stercorirosoris
sp3175	sp3175	3008.84	2.03849	0.712885	2.8595	0.00424313	0.0792639	k__Bacteria	p__Bacteroidetes	c__Bacteroidia	o__Bacteroidales	f__Bacteroidaceae	g__Bacteroides	s__Bacteroides stercoris
sp3176	sp3176	501.033	2.80343	0.86972	3.22337	0.00126694	0.0399531	k__Bacteria	p__Bacteroidetes	c__Bacteroidia	o__Bacteroidales	f__Bacteroidaceae	g__Bacteroides	s__Bacteroides stercoris CAG:120
sp3177	sp3177	1714.66	0.460316	0.454293	1.01326	0.310937	0.738269	k__Bacteria	p__Bacteroidetes	c__Bacteroidia	o__Bacteroidales	f__Bacteroidaceae	g__Bacteroides	s__Bacteroides thetaiotaomicron
sp3178	sp3178	162.878	3.37115	0.779176	4.32655	1.51461e-05	0.0016956	k__Bacteria	p__Bacteroidetes	c__Bacteroidia	o__Bacteroidales	f__Bacteroidaceae	g__Bacteroides	s__Bacteroides thetaiotaomicron CAG:40
sp3179	sp3179	148.094	-0.145795	0.49926	-0.292023	0.770269	0.995704	k__Bacteria	p__Bacteroidetes	c__Bacteroidia	o__Bacteroidales	f__Bacteroidaceae	g__Bacteroides	s__Bacteroides timonensis
sp3180	sp3180	6198.72	0.111279	0.478264	0.232672	0.816016	0.99608	k__Bacteria	p__Bacteroidetes	c__Bacteroidia	o__Bacteroidales	f__Bacteroidaceae	g__Bacteroides	s__Bacteroides uniformis
sp3181	sp3181	230.596	0.318552	0.509122	0.625689	0.531519	0.896137	k__Bacteria	p__Bacteroidetes	c__Bacteroidia	o__Bacteroidales	f__Bacteroidaceae	g__Bacteroides	s__Bacteroides uniformis CAG:3
sp3182	sp3182	8917.11	-0.496405	0.572746	-0.866712	0.3861	0.784168	k__Bacteria	p__Bacteroidetes	c__Bacteroidia	o__Bacteroidales	f__Bacteroidaceae	g__Bacteroides	s__Bacteroides vulgatus
sp3183	sp3183	78.5052	-0.439487	0.582409	-0.754603	0.450488	0.829979	k__Bacteria	p__Bacteroidetes	c__Bacteroidia	o__Bacteroidales	f__Bacteroidaceae	g__Bacteroides	s__Bacteroides vulgatus CAG:6
sp3184	sp3184	1665.79	-0.421015	0.573003	-0.734752	0.462491	0.837797	k__Bacteria	p__Bacteroidetes	c__Bacteroidia	o__Bacteroidales	f__Bacteroidaceae	g__Bacteroides	s__Bacteroides xylanisolvens
sp3186	sp3186	250176	0.671062	0.476638	1.40791	0.159158	0.560835	k__Bacteria	p__Bacteroidetes	c__Bacteroidia	o__Bacteroidales	f__Bacteroidaceae	g__Bacteroides	s__Bacteroides__uc
sp2990	sp2990	1.85804	1.26755	0.664316	1.90805	0.0563851	NA	k__Bacteria	p__Bacteroidetes	c__Bacteroidetes__na	o__Bacteroidetes__na	f__Bacteroidetes__na	g__Bacteroidetes__na	s__Bacteroidetes bacterium 38_7
sp2991	sp2991	3.24473	-0.886987	0.697564	-1.27155	0.203533	0.615866	k__Bacteria	p__Bacteroidetes	c__Bacteroidetes__na	o__Bacteroidetes__na	f__Bacteroidetes__na	g__Bacteroidetes__na	s__Bacteroidetes bacterium 41-46
sp3001	sp3001	1.62811	2.01352	0.953262	2.11224	0.0346656	NA	k__Bacteria	p__Bacteroidetes	c__Bacteroidetes__na	o__Bacteroidetes__na	f__Bacteroidetes__na	g__Bacteroidetes__na	s__Bacteroidetes bacterium CG2_30_33_31
sp3013	sp3013	0.821246	1.76877	1.49828	1.18053	0.237789	NA	k__Bacteria	p__Bacteroidetes	c__Bacteroidetes__na	o__Bacteroidetes__na	f__Bacteroidetes__na	g__Bacteroidetes__na	s__Bacteroidetes bacterium GWE2_40_15
sp3022	sp3022	3.92866	1.76478	0.61838	2.85387	0.00431898	0.0792639	k__Bacteria	p__Bacteroidetes	c__Bacteroidetes__na	o__Bacteroidetes__na	f__Bacteroidetes__na	g__Bacteroidetes__na	s__Bacteroidetes bacterium GWF2_40_14
sp3034	sp3034	6.04762	0.645493	0.485729	1.32891	0.183876	0.598399	k__Bacteria	p__Bacteroidetes	c__Bacteroidetes__na	o__Bacteroidetes__na	f__Bacteroidetes__na	g__Bacteroidetes__na	s__Bacteroidetes bacterium oral taxon 272
sp3050	sp3050	4.19812	-0.0523622	0.654477	-0.0800061	0.936232	0.997448	k__Bacteria	p__Bacteroidetes	c__Bacteroidetes__na	o__Bacteroidetes__na	f__Bacteroidetes__na	g__Bacteroidetes__na	s__Bacteroidetes oral taxon 274
sp3054	sp3054	1050.99	0.373007	0.315332	1.1829	0.236848	0.665935	k__Bacteria	p__Bacteroidetes	c__Bacteroidetes__uc	o__Bacteroidetes__uc	f__Bacteroidetes__uc	g__Bacteroidetes__uc	s__Bacteroidetes__uc
sp3500	sp3500	8.87316	0.13265	0.534228	0.248302	0.803901	0.99608	k__Bacteria	p__Bacteroidetes	c__Bacteroidia	o__Bacteroidia__na	f__Bacteroidia__na	g__Bacteroidia__na	s__Bacteroidia bacterium 43-41
sp3501	sp3501	10.5295	0.197155	0.479691	0.411003	0.68107	0.97751	k__Bacteria	p__Bacteroidetes	c__Bacteroidia	o__Bacteroidia__na	f__Bacteroidia__na	g__Bacteroidia__na	s__Bacteroidia bacterium 44-10
sp3502	sp3502	120.708	0.237719	0.43807	0.542651	0.58737	0.928392	k__Bacteria	p__Bacteroidetes	c__Bacteroidia	o__Bacteroidia__uc	f__Bacteroidia__uc	g__Bacteroidia__uc	s__Bacteroidia__uc
sp8011	sp8011	99.0519	-0.260208	0.185598	-1.402	0.160916	0.560835	k__Bacteria	p__Firmicutes	c__Clostridia	o__Clostridiales	f__Lachnospiraceae	g__Bariatricus	s__Bariatricus massiliensis
sp3226	sp3226	948.305	1.29535	0.583265	2.22087	0.0263601	0.208552	k__Bacteria	p__Bacteroidetes	c__Bacteroidia	o__Bacteroidales	f__Porphyromonadaceae	g__Barnesiella	s__Barnesiella intestinihominis
sp3227	sp3227	125.687	0.574043	0.410388	1.39878	0.161879	0.561932	k__Bacteria	p__Bacteroidetes	c__Bacteroidia	o__Bacteroidales	f__Porphyromonadaceae	g__Barnesiella	s__Barnesiella viscericola
sp3228	sp3228	6.84234	1.43426	0.692698	2.07055	0.0384012	0.27022	k__Bacteria	p__Bacteroidetes	c__Bacteroidia	o__Bacteroidales	f__Porphyromonadaceae	g__Barnesiella	s__Barnesiella__uc
sp7487	sp7487	10.3774	0.309398	0.356989	0.866689	0.386112	0.784168	k__Bacteria	p__Firmicutes	c__Clostridia	o__Clostridiales	f__Clostridiaceae	g__Beduini	s__Beduini massiliensis
sp10931	sp10931	10.2167	-0.753289	0.463567	-1.62499	0.104166	0.465522	k__Bacteria	p__Proteobacteria	c__Betaproteobacteria	o__Betaproteobacteria__uc	f__Betaproteobacteria__uc	g__Betaproteobacteria__uc	s__Betaproteobacteria__uc
sp680	sp680	167.959	-0.287943	0.685278	-0.420185	0.67435	0.973784	k__Bacteria	p__Actinobacteria	c__Actinobacteria	o__Bifidobacteriales	f__Bifidobacteriaceae	g__Bifidobacteriaceae__uc	s__Bifidobacteriaceae__uc
sp757	sp757	23.7292	-0.678883	0.729025	-0.931221	0.351739	0.762527	k__Bacteria	p__Actinobacteria	c__Actinobacteria	o__Bifidobacteriales	f__Bifidobacteriales__na	g__Bifidobacteriales__na	s__Bifidobacteriales bacterium 56_10
sp758	sp758	1944.35	-2.09092	3.49867	-0.597632	0.550085	0.909631	k__Bacteria	p__Actinobacteria	c__Actinobacteria	o__Bifidobacteriales	f__Bifidobacteriales__uc	g__Bifidobacteriales__uc	s__Bifidobacteriales__uc
sp681	sp681	2.37093	-0.345925	0.642219	-0.53864	0.590135	NA	k__Bacteria	p__Actinobacteria	c__Actinobacteria	o__Bifidobacteriales	f__Bifidobacteriaceae	g__Bifidobacterium	s__Bifidobacterium actinocoloniiforme
sp682	sp682	6523.93	-0.805362	0.821516	-0.980336	0.32692	0.747084	k__Bacteria	p__Actinobacteria	c__Actinobacteria	o__Bifidobacteriales	f__Bifidobacteriaceae	g__Bifidobacterium	s__Bifidobacterium adolescentis
sp683	sp683	143.204	-2.32798	2.64211	-0.881107	0.37826	0.780533	k__Bacteria	p__Actinobacteria	c__Actinobacteria	o__Bifidobacteriales	f__Bifidobacteriaceae	g__Bifidobacterium	s__Bifidobacterium adolescentis CAG:119
sp685	sp685	5.8501	-0.516795	0.589603	-0.876513	0.380751	0.781395	k__Bacteria	p__Actinobacteria	c__Actinobacteria	o__Bifidobacteriales	f__Bifidobacteriaceae	g__Bifidobacterium	s__Bifidobacterium aesculapii
sp686	sp686	132.023	-4.36394	0.845145	-5.16354	2.42325e-07	8.44459e-05	k__Bacteria	p__Actinobacteria	c__Actinobacteria	o__Bifidobacteriales	f__Bifidobacteriaceae	g__Bifidobacterium	s__Bifidobacterium angulatum
sp687	sp687	1594.67	0.271547	4.90916	0.0553143	0.955888	0.999028	k__Bacteria	p__Actinobacteria	c__Actinobacteria	o__Bifidobacteriales	f__Bifidobacteriaceae	g__Bifidobacterium	s__Bifidobacterium animalis
sp688	sp688	2.93889	-1.14026	0.650198	-1.75372	0.0794789	0.393702	k__Bacteria	p__Actinobacteria	c__Actinobacteria	o__Bifidobacteriales	f__Bifidobacteriaceae	g__Bifidobacterium	s__Bifidobacterium asteroides
sp690	sp690	12.8134	0.104205	0.474265	0.219719	0.82609	0.99608	k__Bacteria	p__Actinobacteria	c__Actinobacteria	o__Bifidobacteriales	f__Bifidobacteriaceae	g__Bifidobacterium	s__Bifidobacterium biavatii
sp691	sp691	1112.45	0.566843	0.874209	0.648407	0.516722	0.883023	k__Bacteria	p__Actinobacteria	c__Actinobacteria	o__Bifidobacteriales	f__Bifidobacteriaceae	g__Bifidobacterium	s__Bifidobacterium bifidum
sp692	sp692	54.5968	-0.692042	1.0833	-0.638828	0.522935	0.890381	k__Bacteria	p__Actinobacteria	c__Actinobacteria	o__Bifidobacteriales	f__Bifidobacteriaceae	g__Bifidobacterium	s__Bifidobacterium bifidum CAG:234
sp693	sp693	3.01778	-0.406921	0.680349	-0.598106	0.549769	0.909631	k__Bacteria	p__Actinobacteria	c__Actinobacteria	o__Bifidobacteriales	f__Bifidobacteriaceae	g__Bifidobacterium	s__Bifidobacterium bohemicum
sp694	sp694	2.239	-1.00496	0.62268	-1.61393	0.106542	NA	k__Bacteria	p__Actinobacteria	c__Actinobacteria	o__Bifidobacteriales	f__Bifidobacteriaceae	g__Bifidobacterium	s__Bifidobacterium bombi
sp695	sp695	11.2961	-0.363724	0.619814	-0.586828	0.557319	0.914835	k__Bacteria	p__Actinobacteria	c__Actinobacteria	o__Bifidobacteriales	f__Bifidobacteriaceae	g__Bifidobacterium	s__Bifidobacterium boum
sp696	sp696	161.302	-0.612157	0.553732	-1.10551	0.268938	0.693654	k__Bacteria	p__Actinobacteria	c__Actinobacteria	o__Bifidobacteriales	f__Bifidobacteriaceae	g__Bifidobacterium	s__Bifidobacterium breve
sp697	sp697	6.50871	0.0642567	0.637841	0.100741	0.919756	0.997448	k__Bacteria	p__Actinobacteria	c__Actinobacteria	o__Bifidobacteriales	f__Bifidobacteriaceae	g__Bifidobacterium	s__Bifidobacterium callitrichos
sp698	sp698	263.654	-1.68768	0.741909	-2.27478	0.0229193	0.196614	k__Bacteria	p__Actinobacteria	c__Actinobacteria	o__Bifidobacteriales	f__Bifidobacteriaceae	g__Bifidobacterium	s__Bifidobacterium catenulatum
sp699	sp699	1.9001	0.663312	0.731066	0.907322	0.364237	NA	k__Bacteria	p__Actinobacteria	c__Actinobacteria	o__Bifidobacteriales	f__Bifidobacteriaceae	g__Bifidobacterium	s__Bifidobacterium choerinum
sp700	sp700	2.36792	-0.549599	0.6571	-0.836401	0.402929	NA	k__Bacteria	p__Actinobacteria	c__Actinobacteria	o__Bifidobacteriales	f__Bifidobacteriaceae	g__Bifidobacterium	s__Bifidobacterium commune
sp702	sp702	3.47722	0.207826	0.787667	0.26385	0.791895	0.995704	k__Bacteria	p__Actinobacteria	c__Actinobacteria	o__Bifidobacteriales	f__Bifidobacteriaceae	g__Bifidobacterium	s__Bifidobacterium crudilactis
sp703	sp703	5.68426	-0.306002	0.655736	-0.466654	0.640748	0.957561	k__Bacteria	p__Actinobacteria	c__Actinobacteria	o__Bifidobacteriales	f__Bifidobacteriaceae	g__Bifidobacterium	s__Bifidobacterium cuniculi
sp704	sp704	96.4714	-0.544377	0.697722	-0.780221	0.435261	0.827721	k__Bacteria	p__Actinobacteria	c__Actinobacteria	o__Bifidobacteriales	f__Bifidobacteriaceae	g__Bifidobacterium	s__Bifidobacterium dentium
sp707	sp707	4.64511	-0.667006	0.58427	-1.1416	0.253618	0.682996	k__Bacteria	p__Actinobacteria	c__Actinobacteria	o__Bifidobacteriales	f__Bifidobacteriaceae	g__Bifidobacterium	s__Bifidobacterium gallicum
sp708	sp708	3.30737	-0.466846	0.718109	-0.650104	0.515625	0.882633	k__Bacteria	p__Actinobacteria	c__Actinobacteria	o__Bifidobacteriales	f__Bifidobacteriaceae	g__Bifidobacterium	s__Bifidobacterium gallinarum
sp710	sp710	150.564	-0.547796	0.767243	-0.713981	0.475239	0.841862	k__Bacteria	p__Actinobacteria	c__Actinobacteria	o__Bifidobacteriales	f__Bifidobacteriaceae	g__Bifidobacterium	s__Bifidobacterium kashiwanohense
sp711	sp711	14.5744	0.202395	0.455174	0.444654	0.65657	0.967416	k__Bacteria	p__Actinobacteria	c__Actinobacteria	o__Bifidobacteriales	f__Bifidobacteriaceae	g__Bifidobacterium	s__Bifidobacterium lemurum
sp712	sp712	3518.07	-0.702959	0.698457	-1.00645	0.314201	0.740452	k__Bacteria	p__Actinobacteria	c__Actinobacteria	o__Bifidobacteriales	f__Bifidobacteriaceae	g__Bifidobacterium	s__Bifidobacterium longum
sp713	sp713	88.7044	-0.702128	0.831617	-0.844294	0.398505	0.803463	k__Bacteria	p__Actinobacteria	c__Actinobacteria	o__Bifidobacteriales	f__Bifidobacteriaceae	g__Bifidobacterium	s__Bifidobacterium longum CAG:69
sp714	sp714	3.75109	-0.97654	0.613426	-1.59195	0.111397	0.483074	k__Bacteria	p__Actinobacteria	c__Actinobacteria	o__Bifidobacteriales	f__Bifidobacteriaceae	g__Bifidobacterium	s__Bifidobacterium magnum
sp715	sp715	19.5582	-0.708731	0.577987	-1.22621	0.220121	0.638946	k__Bacteria	p__Actinobacteria	c__Actinobacteria	o__Bifidobacteriales	f__Bifidobacteriaceae	g__Bifidobacterium	s__Bifidobacterium merycicum
sp716	sp716	7.01156	-0.487553	0.627152	-0.777408	0.436918	0.828983	k__Bacteria	p__Actinobacteria	c__Actinobacteria	o__Bifidobacteriales	f__Bifidobacteriaceae	g__Bifidobacterium	s__Bifidobacterium minimum
sp717	sp717	4.76538	-0.581169	0.57624	-1.00855	0.313189	0.740129	k__Bacteria	p__Actinobacteria	c__Actinobacteria	o__Bifidobacteriales	f__Bifidobacteriaceae	g__Bifidobacterium	s__Bifidobacterium mongoliense
sp718	sp718	17.2512	-1.03883	0.620919	-1.67304	0.0943187	0.435597	k__Bacteria	p__Actinobacteria	c__Actinobacteria	o__Bifidobacteriales	f__Bifidobacteriaceae	g__Bifidobacterium	s__Bifidobacterium moukalabense
sp719	sp719	1435.74	-0.432596	3.95539	-0.109369	0.91291	0.997448	k__Bacteria	p__Actinobacteria	c__Actinobacteria	o__Bifidobacteriales	f__Bifidobacteriaceae	g__Bifidobacterium	s__Bifidobacterium pseudocatenulatum
sp720	sp720	113.924	-1.14345	2.66287	-0.429404	0.66763	0.972559	k__Bacteria	p__Actinobacteria	c__Actinobacteria	o__Bifidobacteriales	f__Bifidobacteriaceae	g__Bifidobacterium	s__Bifidobacterium pseudocatenulatum CAG:263
sp721	sp721	5.88438	0.506738	0.659292	0.768609	0.442125	0.829979	k__Bacteria	p__Actinobacteria	c__Actinobacteria	o__Bifidobacteriales	f__Bifidobacteriaceae	g__Bifidobacterium	s__Bifidobacterium pseudolongum
sp722	sp722	2.63993	-1.59543	0.742901	-2.14757	0.0317482	0.236947	k__Bacteria	p__Actinobacteria	c__Actinobacteria	o__Bifidobacteriales	f__Bifidobacteriaceae	g__Bifidobacterium	s__Bifidobacterium psychraerophilum
sp723	sp723	15.0726	-0.672597	0.4873	-1.38025	0.167509	0.5726	k__Bacteria	p__Actinobacteria	c__Actinobacteria	o__Bifidobacteriales	f__Bifidobacteriaceae	g__Bifidobacterium	s__Bifidobacterium pullorum
sp724	sp724	13.0163	-0.404243	0.55686	-0.725933	0.46788	0.8408	k__Bacteria	p__Actinobacteria	c__Actinobacteria	o__Bifidobacteriales	f__Bifidobacteriaceae	g__Bifidobacterium	s__Bifidobacterium reuteri
sp725	sp725	77.3518	-1.17836	0.865665	-1.36121	0.173446	0.580914	k__Bacteria	p__Actinobacteria	c__Actinobacteria	o__Bifidobacteriales	f__Bifidobacteriaceae	g__Bifidobacterium	s__Bifidobacterium ruminantium
sp726	sp726	22.4914	-0.233985	0.297691	-0.786001	0.431867	0.824795	k__Bacteria	p__Actinobacteria	c__Actinobacteria	o__Bifidobacteriales	f__Bifidobacteriaceae	g__Bifidobacterium	s__Bifidobacterium saeculare
sp727	sp727	11.0255	-0.940134	0.618117	-1.52096	0.128269	0.514989	k__Bacteria	p__Actinobacteria	c__Actinobacteria	o__Bifidobacteriales	f__Bifidobacteriaceae	g__Bifidobacterium	s__Bifidobacterium saguini
sp728	sp728	12.0379	-0.46613	0.509282	-0.915268	0.360051	0.76765	k__Bacteria	p__Actinobacteria	c__Actinobacteria	o__Bifidobacteriales	f__Bifidobacteriaceae	g__Bifidobacterium	s__Bifidobacterium scardovii
sp730	sp730	23.6124	0.774555	0.894973	0.865451	0.386792	0.784168	k__Bacteria	p__Actinobacteria	c__Actinobacteria	o__Bifidobacteriales	f__Bifidobacteriaceae	g__Bifidobacterium	s__Bifidobacterium sp. 12_1_47BFAA
sp731	sp731	51.3894	0.490528	0.583647	0.840453	0.400654	0.803463	k__Bacteria	p__Actinobacteria	c__Actinobacteria	o__Bifidobacteriales	f__Bifidobacteriaceae	g__Bifidobacterium	s__Bifidobacterium sp. 56_9_plus
sp735	sp735	2.68057	-0.714332	0.656481	-1.08812	0.276541	0.699333	k__Bacteria	p__Actinobacteria	c__Actinobacteria	o__Bifidobacteriales	f__Bifidobacteriaceae	g__Bifidobacterium	s__Bifidobacterium sp. AGR2158
sp737	sp737	8.83996	-0.914533	0.794132	-1.15161	0.24948	0.678474	k__Bacteria	p__Actinobacteria	c__Actinobacteria	o__Bifidobacteriales	f__Bifidobacteriaceae	g__Bifidobacterium	s__Bifidobacterium sp. MSTE12
sp738	sp738	8.05137	-0.697947	0.521237	-1.33902	0.180564	0.590194	k__Bacteria	p__Actinobacteria	c__Actinobacteria	o__Bifidobacteriales	f__Bifidobacteriaceae	g__Bifidobacterium	s__Bifidobacterium stellenboschense
sp739	sp739	5.63964	-0.173097	0.642245	-0.269519	0.78753	0.995704	k__Bacteria	p__Actinobacteria	c__Actinobacteria	o__Bifidobacteriales	f__Bifidobacteriaceae	g__Bifidobacterium	s__Bifidobacterium subtile
sp740	sp740	10.1674	0.00413185	0.636913	0.00648731	0.994824	0.999637	k__Bacteria	p__Actinobacteria	c__Actinobacteria	o__Bifidobacteriales	f__Bifidobacteriaceae	g__Bifidobacterium	s__Bifidobacterium thermacidophilum
sp741	sp741	7.70835	-0.182688	0.599911	-0.304526	0.760728	0.995704	k__Bacteria	p__Actinobacteria	c__Actinobacteria	o__Bifidobacteriales	f__Bifidobacteriaceae	g__Bifidobacterium	s__Bifidobacterium thermophilum
sp743	sp743	8.89127	-0.740316	0.597634	-1.23874	0.21544	0.632697	k__Bacteria	p__Actinobacteria	c__Actinobacteria	o__Bifidobacteriales	f__Bifidobacteriaceae	g__Bifidobacterium	s__Bifidobacterium tsurumiense
sp744	sp744	29271.1	-0.192809	0.703301	-0.274148	0.783971	0.995704	k__Bacteria	p__Actinobacteria	c__Actinobacteria	o__Bifidobacteriales	f__Bifidobacteriaceae	g__Bifidobacterium	s__Bifidobacterium__uc
sp12119	sp12119	434.465	0.0257031	0.671957	0.0382512	0.969487	0.999637	k__Bacteria	p__Proteobacteria	c__Deltaproteobacteria	o__Desulfovibrionales	f__Desulfovibrionaceae	g__Bilophila	s__Bilophila sp. 4_1_30
sp12120	sp12120	1611.85	-1.4512	0.662254	-2.19131	0.0284292	0.219353	k__Bacteria	p__Proteobacteria	c__Deltaproteobacteria	o__Desulfovibrionales	f__Desulfovibrionaceae	g__Bilophila	s__Bilophila wadsworthia
sp12121	sp12121	2990.12	-0.949852	0.653062	-1.45446	0.145819	0.546408	k__Bacteria	p__Proteobacteria	c__Deltaproteobacteria	o__Desulfovibrionales	f__Desulfovibrionaceae	g__Bilophila	s__Bilophila__uc
sp8466	sp8466	33.8458	-0.275805	0.44929	-0.613867	0.539303	0.901619	k__Bacteria	p__Firmicutes	c__Clostridia	o__Clostridiales	f__Ruminococcaceae	g__Bittarella	s__Bittarella massiliensis
sp8014	sp8014	121.308	0.479114	0.495997	0.965962	0.334063	0.752706	k__Bacteria	p__Firmicutes	c__Clostridia	o__Clostridiales	f__Lachnospiraceae	g__Blautia	s__Blautia hansenii
sp8015	sp8015	91.9988	-0.513507	0.494082	-1.03932	0.298658	0.726101	k__Bacteria	p__Firmicutes	c__Clostridia	o__Clostridiales	f__Lachnospiraceae	g__Blautia	s__Blautia hydrogenotrophica
sp8016	sp8016	8.13749	0.0906521	0.477594	0.18981	0.849458	0.99608	k__Bacteria	p__Firmicutes	c__Clostridia	o__Clostridiales	f__Lachnospiraceae	g__Blautia	s__Blautia hydrogenotrophica CAG:147
sp8017	sp8017	549.693	0.250881	0.367898	0.681931	0.495283	0.860977	k__Bacteria	p__Firmicutes	c__Clostridia	o__Clostridiales	f__Lachnospiraceae	g__Blautia	s__Blautia massiliensis
sp8018	sp8018	6709.91	-0.0418077	0.34209	-0.122213	0.90273	0.99608	k__Bacteria	p__Firmicutes	c__Clostridia	o__Clostridiales	f__Lachnospiraceae	g__Blautia	s__Blautia obeum
sp8019	sp8019	291.121	0.156966	0.40087	0.391563	0.695381	0.980937	k__Bacteria	p__Firmicutes	c__Clostridia	o__Clostridiales	f__Lachnospiraceae	g__Blautia	s__Blautia producta
sp8020	sp8020	271.448	0.311642	0.306433	1.017	0.309153	0.735872	k__Bacteria	p__Firmicutes	c__Clostridia	o__Clostridiales	f__Lachnospiraceae	g__Blautia	s__Blautia schinkii
sp8021	sp8021	1812.35	-0.360939	0.685591	-0.526464	0.598566	0.935395	k__Bacteria	p__Firmicutes	c__Clostridia	o__Clostridiales	f__Lachnospiraceae	g__Blautia	s__Blautia sp. CAG:237
sp8022	sp8022	3504.39	-4.61226	0.992433	-4.64742	3.36105e-06	0.000627117	k__Bacteria	p__Firmicutes	c__Clostridia	o__Clostridiales	f__Lachnospiraceae	g__Blautia	s__Blautia sp. CAG:257
sp8023	sp8023	700.468	0.426526	0.457704	0.931882	0.351397	0.762527	k__Bacteria	p__Firmicutes	c__Clostridia	o__Clostridiales	f__Lachnospiraceae	g__Blautia	s__Blautia sp. CAG:37
sp8024	sp8024	918.705	0.177095	0.497734	0.355802	0.721989	0.991738	k__Bacteria	p__Firmicutes	c__Clostridia	o__Clostridiales	f__Lachnospiraceae	g__Blautia	s__Blautia sp. CAG:37_48_57
sp8025	sp8025	800.615	0.184738	0.658693	0.280462	0.779123	0.995704	k__Bacteria	p__Firmicutes	c__Clostridia	o__Clostridiales	f__Lachnospiraceae	g__Blautia	s__Blautia sp. CAG:52
sp8026	sp8026	1232.22	0.186198	0.432659	0.430358	0.666935	0.97218	k__Bacteria	p__Firmicutes	c__Clostridia	o__Clostridiales	f__Lachnospiraceae	g__Blautia	s__Blautia sp. KLE 1732
sp8027	sp8027	787.796	0.113709	0.418991	0.271387	0.786093	0.995704	k__Bacteria	p__Firmicutes	c__Clostridia	o__Clostridiales	f__Lachnospiraceae	g__Blautia	s__Blautia sp. Marseille-P2398
sp8028	sp8028	1015.27	0.227148	0.459989	0.493811	0.62144	0.943351	k__Bacteria	p__Firmicutes	c__Clostridia	o__Clostridiales	f__Lachnospiraceae	g__Blautia	s__Blautia sp. Marseille-P3087
sp8029	sp8029	241.043	0.00291624	0.558966	0.0052172	0.995837	0.999637	k__Bacteria	p__Firmicutes	c__Clostridia	o__Clostridiales	f__Lachnospiraceae	g__Blautia	s__Blautia sp. Marseille-P3201T
sp8030	sp8030	511.741	0.317058	0.409006	0.77519	0.438227	0.829679	k__Bacteria	p__Firmicutes	c__Clostridia	o__Clostridiales	f__Lachnospiraceae	g__Blautia	s__Blautia sp. SF-50
sp8031	sp8031	55.1948	0.0774864	0.256602	0.301971	0.762674	0.995704	k__Bacteria	p__Firmicutes	c__Clostridia	o__Clostridiales	f__Lachnospiraceae	g__Blautia	s__Blautia sp. YL58
sp8032	sp8032	3889.39	0.332401	0.419298	0.792756	0.42792	0.822232	k__Bacteria	p__Firmicutes	c__Clostridia	o__Clostridiales	f__Lachnospiraceae	g__Blautia	s__Blautia wexlerae
sp8033	sp8033	10986.1	0.0387602	0.381482	0.101604	0.919071	0.997448	k__Bacteria	p__Firmicutes	c__Clostridia	o__Clostridiales	f__Lachnospiraceae	g__Blautia	s__Blautia__uc
sp10973	sp10973	0.932137	3.07483	2.81982	1.09043	0.275522	NA	k__Bacteria	p__Proteobacteria	c__Betaproteobacteria	o__Burkholderiales	f__Alcaligenaceae	g__Bordetella	s__Bordetella bronchiseptica
sp10980	sp10980	4.88384	0.162466	0.727365	0.223363	0.823253	0.99608	k__Bacteria	p__Proteobacteria	c__Betaproteobacteria	o__Burkholderiales	f__Alcaligenaceae	g__Bordetella	s__Bordetella pertussis
sp14838	sp14838	3.01339	-3.14718	1.19913	-2.62456	0.00867621	0.110375	k__Bacteria	p__Spirochaetes	c__Spirochaetia	o__Brachyspirales	f__Brachyspiraceae	g__Brachyspira	s__Brachyspira alvinipulli
sp14839	sp14839	4.61056	-2.89027	0.861546	-3.35475	0.00079438	0.0311559	k__Bacteria	p__Spirochaetes	c__Spirochaetia	o__Brachyspirales	f__Brachyspiraceae	g__Brachyspira	s__Brachyspira hampsonii
sp14840	sp14840	1.41504	-2.20983	1.15727	-1.90952	0.0561954	NA	k__Bacteria	p__Spirochaetes	c__Spirochaetia	o__Brachyspirales	f__Brachyspiraceae	g__Brachyspira	s__Brachyspira hyodysenteriae
sp14841	sp14841	1.28289	-2.93042	1.96063	-1.49463	0.135011	NA	k__Bacteria	p__Spirochaetes	c__Spirochaetia	o__Brachyspirales	f__Brachyspiraceae	g__Brachyspira	s__Brachyspira innocens
sp14843	sp14843	1.1254	-2.35154	2.31707	-1.01488	0.310165	NA	k__Bacteria	p__Spirochaetes	c__Spirochaetia	o__Brachyspirales	f__Brachyspiraceae	g__Brachyspira	s__Brachyspira murdochii
sp14844	sp14844	8.1051	-1.38278	0.820596	-1.6851	0.0919698	0.429896	k__Bacteria	p__Spirochaetes	c__Spirochaetia	o__Brachyspirales	f__Brachyspiraceae	g__Brachyspira	s__Brachyspira pilosicoli
sp14845	sp14845	151.152	-0.254057	4.92919	-0.0515413	0.958894	0.999637	k__Bacteria	p__Spirochaetes	c__Spirochaetia	o__Brachyspirales	f__Brachyspiraceae	g__Brachyspira	s__Brachyspira sp. CAG:484
sp14846	sp14846	447.315	-1.15723	4.92771	-0.234842	0.814331	0.99608	k__Bacteria	p__Spirochaetes	c__Spirochaetia	o__Brachyspirales	f__Brachyspiraceae	g__Brachyspira	s__Brachyspira sp. CAG:700
sp14848	sp14848	19.3347	-4.1982	0.941522	-4.45895	8.23621e-06	0.00102449	k__Bacteria	p__Spirochaetes	c__Spirochaetia	o__Brachyspirales	f__Brachyspiraceae	g__Brachyspira	s__Brachyspira__uc
sp6362	sp6362	1.0833	-0.619238	1.43217	-0.432378	0.665467	NA	k__Bacteria	p__Firmicutes	c__Bacilli	o__Bacillales	f__Listeriaceae	g__Brochothrix	s__Brochothrix thermosphacta
sp8678	sp8678	11.8199	1.00491	0.514275	1.95404	0.0506968	0.310939	k__Bacteria	p__Firmicutes	c__Erysipelotrichia	o__Erysipelotrichales	f__Erysipelotrichaceae	g__Bulleidia	s__Bulleidia extructa
sp11022	sp11022	0.406789	1.1509	4.95701	0.232176	0.816402	NA	k__Bacteria	p__Proteobacteria	c__Betaproteobacteria	o__Burkholderiales	f__Burkholderiaceae	g__Burkholderia	s__Burkholderia dolosa
sp11030	sp11030	4.00509	-0.271758	0.585189	-0.464394	0.642366	0.957561	k__Bacteria	p__Proteobacteria	c__Betaproteobacteria	o__Burkholderiales	f__Burkholderiaceae	g__Burkholderia	s__Burkholderia mallei
sp11073	sp11073	2.06618	0.544985	1.15186	0.473136	0.636116	NA	k__Bacteria	p__Proteobacteria	c__Betaproteobacteria	o__Burkholderiales	f__Burkholderiaceae	g__Burkholderia	s__Burkholderia sp. RPE67
sp11093	sp11093	6.06164	-0.115974	0.394047	-0.294315	0.768517	0.995704	k__Bacteria	p__Proteobacteria	c__Betaproteobacteria	o__Burkholderiales	f__Burkholderiaceae	g__Burkholderia	s__Burkholderia__uc
sp11102	sp11102	21.8691	-0.410916	0.372569	-1.10292	0.27006	0.693654	k__Bacteria	p__Proteobacteria	c__Betaproteobacteria	o__Burkholderiales	f__Burkholderiaceae	g__Burkholderiaceae__uc	s__Burkholderiaceae__uc
sp11239	sp11239	69.389	-0.37159	0.919441	-0.404148	0.686104	0.980191	k__Bacteria	p__Proteobacteria	c__Betaproteobacteria	o__Burkholderiales	f__Burkholderiales__na	g__Burkholderiales__na	s__Burkholderiales bacterium 1_1_47
sp11259	sp11259	198.792	0.0546751	3.99674	0.0136799	0.989085	0.999637	k__Bacteria	p__Proteobacteria	c__Betaproteobacteria	o__Burkholderiales	f__Burkholderiales__na	g__Burkholderiales__na	s__Burkholderiales bacterium YL45
sp11305	sp11305	417.004	-0.572606	0.760799	-0.752637	0.451668	0.829979	k__Bacteria	p__Proteobacteria	c__Betaproteobacteria	o__Burkholderiales	f__Burkholderiales__uc	g__Burkholderiales__uc	s__Burkholderiales__uc
sp12942	sp12942	0.259382	0.30716	3.36714	0.0912229	0.927315	NA	k__Bacteria	p__Proteobacteria	c__Gammaproteobacteria	o__Enterobacterales	f__Enterobacteriaceae	g__Buttiauxella	s__Buttiauxella ferragutiae
sp7826	sp7826	23.2675	-0.157005	0.306269	-0.512636	0.608206	0.942915	k__Bacteria	p__Firmicutes	c__Clostridia	o__Clostridiales	f__Clostridiales__na	g__Clostridiales__na	s__butyrate-producing bacterium SM4/1
sp7827	sp7827	272.286	0.889456	0.273254	3.25505	0.00113372	0.0368485	k__Bacteria	p__Firmicutes	c__Clostridia	o__Clostridiales	f__Clostridiales__na	g__Clostridiales__na	s__butyrate-producing bacterium SS3/4
sp7488	sp7488	258.246	0.072492	0.281408	0.257605	0.796712	0.99608	k__Bacteria	p__Firmicutes	c__Clostridia	o__Clostridiales	f__Clostridiaceae	g__Butyricicoccus	s__Butyricicoccus desmolans
sp7489	sp7489	250.272	0.937692	0.352212	2.66229	0.00776106	0.105069	k__Bacteria	p__Firmicutes	c__Clostridia	o__Clostridiales	f__Clostridiaceae	g__Butyricicoccus	s__Butyricicoccus pullicaecorum
sp7490	sp7490	116.657	-0.290038	0.349212	-0.83055	0.406228	0.803463	k__Bacteria	p__Firmicutes	c__Clostridia	o__Clostridiales	f__Clostridiaceae	g__Butyricicoccus	s__Butyricicoccus__uc
sp3213	sp3213	46.2501	0.141379	0.434058	0.325715	0.74464	0.992684	k__Bacteria	p__Bacteroidetes	c__Bacteroidia	o__Bacteroidales	f__Odoribacteraceae	g__Butyricimonas	s__Butyricimonas sp. Marseille-P2440
sp3214	sp3214	1311.84	-0.34697	0.597093	-0.581098	0.561174	0.914835	k__Bacteria	p__Bacteroidetes	c__Bacteroidia	o__Bacteroidales	f__Odoribacteraceae	g__Butyricimonas	s__Butyricimonas synergistica
sp3215	sp3215	1221.51	0.428263	0.547077	0.78282	0.433733	0.826492	k__Bacteria	p__Bacteroidetes	c__Bacteroidia	o__Bacteroidales	f__Odoribacteraceae	g__Butyricimonas	s__Butyricimonas virosa
sp3216	sp3216	838.75	-0.00838375	0.573437	-0.0146202	0.988335	0.999637	k__Bacteria	p__Bacteroidetes	c__Bacteroidia	o__Bacteroidales	f__Odoribacteraceae	g__Butyricimonas	s__Butyricimonas__uc
sp8035	sp8035	1843.94	0.287391	2.9934	0.0960084	0.923514	0.997448	k__Bacteria	p__Firmicutes	c__Clostridia	o__Clostridiales	f__Lachnospiraceae	g__Butyrivibrio	s__Butyrivibrio crossotus
sp8036	sp8036	790.815	0.140453	0.98318	0.142856	0.886404	0.99608	k__Bacteria	p__Firmicutes	c__Clostridia	o__Clostridiales	f__Lachnospiraceae	g__Butyrivibrio	s__Butyrivibrio crossotus CAG:259
sp8037	sp8037	70.6281	0.00636125	0.202031	0.0314865	0.974882	0.999637	k__Bacteria	p__Firmicutes	c__Clostridia	o__Clostridiales	f__Lachnospiraceae	g__Butyrivibrio	s__Butyrivibrio fibrisolvens
sp8038	sp8038	22.1031	0.0646747	0.274014	0.236027	0.813412	0.99608	k__Bacteria	p__Firmicutes	c__Clostridia	o__Clostridiales	f__Lachnospiraceae	g__Butyrivibrio	s__Butyrivibrio hungatei
sp8039	sp8039	34.7015	-0.0907647	0.153163	-0.592601	0.553448	0.912497	k__Bacteria	p__Firmicutes	c__Clostridia	o__Clostridiales	f__Lachnospiraceae	g__Butyrivibrio	s__Butyrivibrio proteoclasticus
sp8040	sp8040	11.3358	-0.457411	0.35485	-1.28903	0.197388	0.612971	k__Bacteria	p__Firmicutes	c__Clostridia	o__Clostridiales	f__Lachnospiraceae	g__Butyrivibrio	s__Butyrivibrio sp. AC2005
sp8041	sp8041	2.33301	-0.612783	0.472724	-1.29628	0.194879	NA	k__Bacteria	p__Firmicutes	c__Clostridia	o__Clostridiales	f__Lachnospiraceae	g__Butyrivibrio	s__Butyrivibrio sp. AD3002
sp8043	sp8043	3.08888	0.143559	0.425462	0.33742	0.7358	0.992684	k__Bacteria	p__Firmicutes	c__Clostridia	o__Clostridiales	f__Lachnospiraceae	g__Butyrivibrio	s__Butyrivibrio sp. AE2015
sp8044	sp8044	15.8647	0.149805	0.214005	0.70001	0.483921	0.849896	k__Bacteria	p__Firmicutes	c__Clostridia	o__Clostridiales	f__Lachnospiraceae	g__Butyrivibrio	s__Butyrivibrio sp. AE2032
sp8045	sp8045	3.86954	0.84919	0.749958	1.13232	0.257501	0.688002	k__Bacteria	p__Firmicutes	c__Clostridia	o__Clostridiales	f__Lachnospiraceae	g__Butyrivibrio	s__Butyrivibrio sp. AE3003
sp8046	sp8046	8.37148	0.0253283	0.244729	0.103495	0.91757	0.997448	k__Bacteria	p__Firmicutes	c__Clostridia	o__Clostridiales	f__Lachnospiraceae	g__Butyrivibrio	s__Butyrivibrio sp. AE3004
sp8047	sp8047	2.43155	-0.25542	0.544908	-0.468739	0.639256	NA	k__Bacteria	p__Firmicutes	c__Clostridia	o__Clostridiales	f__Lachnospiraceae	g__Butyrivibrio	s__Butyrivibrio sp. AE3006
sp8048	sp8048	8.62278	0.382401	0.278833	1.37143	0.17024	0.575273	k__Bacteria	p__Firmicutes	c__Clostridia	o__Clostridiales	f__Lachnospiraceae	g__Butyrivibrio	s__Butyrivibrio sp. AE3009
sp8049	sp8049	1265.31	-1.88243	0.916028	-2.05499	0.0398795	0.275587	k__Bacteria	p__Firmicutes	c__Clostridia	o__Clostridiales	f__Lachnospiraceae	g__Butyrivibrio	s__Butyrivibrio sp. CAG:318
sp8050	sp8050	2.46683	-0.62897	0.588817	-1.06819	0.285433	NA	k__Bacteria	p__Firmicutes	c__Clostridia	o__Clostridiales	f__Lachnospiraceae	g__Butyrivibrio	s__Butyrivibrio sp. FC2001
sp8052	sp8052	10.8219	0.339738	0.266777	1.27349	0.202844	0.615866	k__Bacteria	p__Firmicutes	c__Clostridia	o__Clostridiales	f__Lachnospiraceae	g__Butyrivibrio	s__Butyrivibrio sp. FCS014
sp8053	sp8053	8.97669	-0.0695125	0.362672	-0.191668	0.848003	0.99608	k__Bacteria	p__Firmicutes	c__Clostridia	o__Clostridiales	f__Lachnospiraceae	g__Butyrivibrio	s__Butyrivibrio sp. INlla14
sp8054	sp8054	6.26719	0.325866	0.367429	0.886881	0.375143	0.779601	k__Bacteria	p__Firmicutes	c__Clostridia	o__Clostridiales	f__Lachnospiraceae	g__Butyrivibrio	s__Butyrivibrio sp. INlla16
sp8055	sp8055	2.72128	0.0335403	0.440048	0.0762196	0.939244	0.997448	k__Bacteria	p__Firmicutes	c__Clostridia	o__Clostridiales	f__Lachnospiraceae	g__Butyrivibrio	s__Butyrivibrio sp. INlla18
sp8056	sp8056	12.6599	-0.0622923	0.239206	-0.260413	0.794545	0.99608	k__Bacteria	p__Firmicutes	c__Clostridia	o__Clostridiales	f__Lachnospiraceae	g__Butyrivibrio	s__Butyrivibrio sp. INlla21
sp8057	sp8057	5.84325	-0.995288	0.416961	-2.387	0.0169864	0.160459	k__Bacteria	p__Firmicutes	c__Clostridia	o__Clostridiales	f__Lachnospiraceae	g__Butyrivibrio	s__Butyrivibrio sp. LB2008
sp8058	sp8058	3.54556	-0.0900867	0.470769	-0.191361	0.848243	0.99608	k__Bacteria	p__Firmicutes	c__Clostridia	o__Clostridiales	f__Lachnospiraceae	g__Butyrivibrio	s__Butyrivibrio sp. LC3010
sp8059	sp8059	11.8136	0.0893055	0.441597	0.202233	0.839735	0.99608	k__Bacteria	p__Firmicutes	c__Clostridia	o__Clostridiales	f__Lachnospiraceae	g__Butyrivibrio	s__Butyrivibrio sp. M55
sp8060	sp8060	5.16328	0.0430465	0.586302	0.0734203	0.941472	0.997448	k__Bacteria	p__Firmicutes	c__Clostridia	o__Clostridiales	f__Lachnospiraceae	g__Butyrivibrio	s__Butyrivibrio sp. MB2005
sp8061	sp8061	21.0732	0.110669	0.261184	0.423721	0.671769	0.973784	k__Bacteria	p__Firmicutes	c__Clostridia	o__Clostridiales	f__Lachnospiraceae	g__Butyrivibrio	s__Butyrivibrio sp. MC2013
sp8062	sp8062	9.05604	-0.115532	0.29647	-0.389691	0.696765	0.980937	k__Bacteria	p__Firmicutes	c__Clostridia	o__Clostridiales	f__Lachnospiraceae	g__Butyrivibrio	s__Butyrivibrio sp. MC2021
sp8063	sp8063	11.3073	-0.427718	0.271455	-1.57565	0.115107	0.488328	k__Bacteria	p__Firmicutes	c__Clostridia	o__Clostridiales	f__Lachnospiraceae	g__Butyrivibrio	s__Butyrivibrio sp. NC2002
sp8064	sp8064	3.16202	0.206828	0.516527	0.400421	0.688846	0.98025	k__Bacteria	p__Firmicutes	c__Clostridia	o__Clostridiales	f__Lachnospiraceae	g__Butyrivibrio	s__Butyrivibrio sp. NC2007
sp8065	sp8065	19.86	0.326607	0.212209	1.53908	0.123785	0.507607	k__Bacteria	p__Firmicutes	c__Clostridia	o__Clostridiales	f__Lachnospiraceae	g__Butyrivibrio	s__Butyrivibrio sp. NC3005
sp8066	sp8066	6.51401	0.279089	0.452799	0.616364	0.537654	0.900216	k__Bacteria	p__Firmicutes	c__Clostridia	o__Clostridiales	f__Lachnospiraceae	g__Butyrivibrio	s__Butyrivibrio sp. ob235
sp8067	sp8067	3.57116	-0.303368	0.382558	-0.793001	0.427777	0.822232	k__Bacteria	p__Firmicutes	c__Clostridia	o__Clostridiales	f__Lachnospiraceae	g__Butyrivibrio	s__Butyrivibrio sp. Su6
sp8068	sp8068	7.82918	0.186182	0.647561	0.287513	0.77372	0.995704	k__Bacteria	p__Firmicutes	c__Clostridia	o__Clostridiales	f__Lachnospiraceae	g__Butyrivibrio	s__Butyrivibrio sp. TB
sp8069	sp8069	5.78989	-0.215293	0.493288	-0.436445	0.662514	0.970656	k__Bacteria	p__Firmicutes	c__Clostridia	o__Clostridiales	f__Lachnospiraceae	g__Butyrivibrio	s__Butyrivibrio sp. VCB2001
sp8070	sp8070	7.42975	0.333859	0.255393	1.30724	0.191132	0.604443	k__Bacteria	p__Firmicutes	c__Clostridia	o__Clostridiales	f__Lachnospiraceae	g__Butyrivibrio	s__Butyrivibrio sp. VCB2006
sp8071	sp8071	6.91594	0.585314	0.283186	2.06689	0.0387447	0.27022	k__Bacteria	p__Firmicutes	c__Clostridia	o__Clostridiales	f__Lachnospiraceae	g__Butyrivibrio	s__Butyrivibrio sp. VCD2006
sp8072	sp8072	3.05426	0.565431	0.601131	0.940612	0.346904	0.761729	k__Bacteria	p__Firmicutes	c__Clostridia	o__Clostridiales	f__Lachnospiraceae	g__Butyrivibrio	s__Butyrivibrio sp. WCD2001
sp8073	sp8073	8.37938	-0.184698	0.337478	-0.54729	0.58418	0.92633	k__Bacteria	p__Firmicutes	c__Clostridia	o__Clostridiales	f__Lachnospiraceae	g__Butyrivibrio	s__Butyrivibrio sp. WCD3002
sp8074	sp8074	6.02719	0.866953	0.568177	1.52585	0.127047	0.512537	k__Bacteria	p__Firmicutes	c__Clostridia	o__Clostridiales	f__Lachnospiraceae	g__Butyrivibrio	s__Butyrivibrio sp. WCE2006
sp8075	sp8075	2.82294	0.406333	0.543406	0.747751	0.45461	0.832956	k__Bacteria	p__Firmicutes	c__Clostridia	o__Clostridiales	f__Lachnospiraceae	g__Butyrivibrio	s__Butyrivibrio sp. XBB1001
sp8076	sp8076	4.58744	0.698156	0.430946	1.62005	0.10522	0.467438	k__Bacteria	p__Firmicutes	c__Clostridia	o__Clostridiales	f__Lachnospiraceae	g__Butyrivibrio	s__Butyrivibrio sp. XPD2002
sp8077	sp8077	6.33783	0.285808	0.398187	0.717773	0.472897	0.841862	k__Bacteria	p__Firmicutes	c__Clostridia	o__Clostridiales	f__Lachnospiraceae	g__Butyrivibrio	s__Butyrivibrio sp. XPD2006
sp8078	sp8078	14.3371	-0.318329	0.298405	-1.06677	0.286076	0.714022	k__Bacteria	p__Firmicutes	c__Clostridia	o__Clostridiales	f__Lachnospiraceae	g__Butyrivibrio	s__Butyrivibrio sp. YAB3001
sp8079	sp8079	3917.96	0.251249	4.12086	0.0609701	0.951383	0.999028	k__Bacteria	p__Firmicutes	c__Clostridia	o__Clostridiales	f__Lachnospiraceae	g__Butyrivibrio	s__Butyrivibrio__uc
sp8904	sp8904	20.0607	0.423918	0.858688	0.493681	0.621531	0.943351	k__Bacteria	p__Firmicutes	c__Negativicutes	o__Veillonellales	f__Veillonellaceae	g__Caecibacter	s__Caecibacter massiliensis
sp8611	sp8611	3.18197	0.0172558	0.410116	0.0420753	0.966439	0.999637	k__Bacteria	p__Firmicutes	c__Clostridia	o__Thermoanaerobacterales	f__Thermoanaerobacteraceae	g__Caldanaerobius	s__Caldanaerobius polysaccharolyticus
sp8658	sp8658	2.66626	-0.573242	0.517821	-1.10703	0.268282	0.693654	k__Bacteria	p__Firmicutes	c__Clostridia	o__Thermoanaerobacterales	f__Thermoanaerobacterales Family III. Incertae Sedis	g__Caldicellulosiruptor	s__Caldicellulosiruptor__uc
sp7471	sp7471	8.6515	-0.509807	0.490052	-1.04031	0.298194	0.726101	k__Bacteria	p__Firmicutes	c__Clostridia	o__Clostridiales	f__Caldicoprobacteraceae	g__Caldicoprobacter	s__Caldicoprobacter__uc
sp7493	sp7493	2.58909	0.246168	0.458902	0.536428	0.591663	0.930291	k__Bacteria	p__Firmicutes	c__Clostridia	o__Clostridiales	f__Clostridiaceae	g__Caloramator	s__Caloramator australicus
sp7495	sp7495	2.87464	-0.813874	0.415293	-1.95976	0.0500242	0.309404	k__Bacteria	p__Firmicutes	c__Clostridia	o__Clostridiales	f__Clostridiaceae	g__Caloramator	s__Caloramator mitchellensis
sp7497	sp7497	5.18096	0.356695	0.38799	0.919341	0.357917	0.766157	k__Bacteria	p__Firmicutes	c__Clostridia	o__Clostridiales	f__Clostridiaceae	g__Caloramator	s__Caloramator quimbayensis
sp7499	sp7499	2.21158	-0.655626	0.509049	-1.28794	0.197766	NA	k__Bacteria	p__Firmicutes	c__Clostridia	o__Clostridiales	f__Clostridiaceae	g__Caloramator	s__Caloramator__uc
sp7504	sp7504	3.92227	-0.632243	0.394955	-1.6008	0.109422	0.478506	k__Bacteria	p__Firmicutes	c__Clostridia	o__Clostridiales	f__Clostridiaceae	g__Caminicella	s__Caminicella sporogenes
sp12351	sp12351	68.0369	0.0452654	0.306407	0.14773	0.882556	0.99608	k__Bacteria	p__Proteobacteria	c__Epsilonproteobacteria	o__Campylobacterales	f__Campylobacteraceae	g__Campylobacter	s__Campylobacter coli
sp12352	sp12352	3.41136	0.386821	0.912853	0.423749	0.671749	0.973784	k__Bacteria	p__Proteobacteria	c__Epsilonproteobacteria	o__Campylobacterales	f__Campylobacteraceae	g__Campylobacter	s__Campylobacter concisus
sp12356	sp12356	4.71502	-0.234842	0.525294	-0.447068	0.654826	0.966423	k__Bacteria	p__Proteobacteria	c__Epsilonproteobacteria	o__Campylobacterales	f__Campylobacteraceae	g__Campylobacter	s__Campylobacter fetus
sp12357	sp12357	1.61344	0.342156	0.902345	0.379186	0.70455	NA	k__Bacteria	p__Proteobacteria	c__Epsilonproteobacteria	o__Campylobacterales	f__Campylobacteraceae	g__Campylobacter	s__Campylobacter gracilis
sp12360	sp12360	1.65381	-1.88083	1.14375	-1.64445	0.100084	NA	k__Bacteria	p__Proteobacteria	c__Epsilonproteobacteria	o__Campylobacterales	f__Campylobacteraceae	g__Campylobacter	s__Campylobacter hominis
sp12361	sp12361	2.21825	-0.155309	0.951521	-0.163222	0.870344	NA	k__Bacteria	p__Proteobacteria	c__Epsilonproteobacteria	o__Campylobacterales	f__Campylobacteraceae	g__Campylobacter	s__Campylobacter hyointestinalis
sp12364	sp12364	130.508	0.144895	0.531528	0.272602	0.785159	0.995704	k__Bacteria	p__Proteobacteria	c__Epsilonproteobacteria	o__Campylobacterales	f__Campylobacteraceae	g__Campylobacter	s__Campylobacter jejuni
sp12370	sp12370	1.6043	0.289662	0.864878	0.334917	0.737688	NA	k__Bacteria	p__Proteobacteria	c__Epsilonproteobacteria	o__Campylobacterales	f__Campylobacteraceae	g__Campylobacter	s__Campylobacter showae
sp12377	sp12377	1.72339	2.1829	1.8279	1.19421	0.232395	NA	k__Bacteria	p__Proteobacteria	c__Epsilonproteobacteria	o__Campylobacterales	f__Campylobacteraceae	g__Campylobacter	s__Campylobacter upsaliensis
sp12380	sp12380	161.301	0.184464	0.499798	0.369077	0.71207	0.985773	k__Bacteria	p__Proteobacteria	c__Epsilonproteobacteria	o__Campylobacterales	f__Campylobacteraceae	g__Campylobacter	s__Campylobacter__uc
sp7510	sp7510	2.4122	0.123928	0.519937	0.238352	0.811608	NA	k__Bacteria	p__Firmicutes	c__Clostridia	o__Clostridiales	f__Clostridiaceae	g__Candidatus Arthromitus	s__Candidatus Arthromitus__uc
sp3187	sp3187	1.95704	0.0188192	0.712645	0.0264075	0.978932	NA	k__Bacteria	p__Bacteroidetes	c__Bacteroidia	o__Bacteroidales	f__Bacteroidaceae	g__Bacteroides	s__Candidatus Bacteroides periocalifornicus
sp12124	sp12124	3.93879	0.0749877	0.876372	0.085566	0.931811	0.997448	k__Bacteria	p__Proteobacteria	c__Deltaproteobacteria	o__Desulfovibrionales	f__Desulfovibrionaceae	g__Desulfovibrio	s__Candidatus Desulfovibrio trichonymphae
sp5063	sp5063	1.04875	0.500644	1.48266	0.337666	0.735615	NA	k__Bacteria	p__Candidatus Tectomicrobia	c__Candidatus Tectomicrobia__na	o__Candidatus Tectomicrobia__na	f__Candidatus Tectomicrobia__na	g__Candidatus Entotheonella	s__Candidatus Entotheonella sp. TSY1
sp2614	sp2614	0.614016	-1.07636	1.06653	-1.00922	0.31287	NA	k__Bacteria	p__Bacteria__na	c__Bacteria__na	o__Bacteria__na	f__Bacteria__na	g__Bacteria__na	s__Candidatus Melainabacteria bacterium GWF2_37_15
sp2615	sp2615	33.982	0.436825	0.468089	0.93321	0.350712	0.762527	k__Bacteria	p__Bacteria__na	c__Bacteria__na	o__Bacteria__na	f__Bacteria__na	g__Bacteria__na	s__Candidatus Melainabacteria bacterium LEY3_CP_29_8
sp2616	sp2616	9.50633	-2.87069	2.13305	-1.34581	0.178363	0.588152	k__Bacteria	p__Bacteria__na	c__Bacteria__na	o__Bacteria__na	f__Bacteria__na	g__Bacteria__na	s__Candidatus Melainabacteria bacterium MEL.A1
sp15003	sp15003	4.40662	0.675482	0.682635	0.989521	0.322408	0.74647	k__Bacteria	p__Tenericutes	c__Mollicutes	o__Acholeplasmatales	f__Acholeplasmataceae	g__Candidatus Phytoplasma	s__Candidatus Phytoplasma__uc
sp5026	sp5026	9.75388	0.574425	0.492433	1.1665	0.243411	0.673971	k__Bacteria	p__Candidatus Saccharibacteria	c__Candidatus Saccharibacteria__na	o__Candidatus Saccharibacteria__na	f__Candidatus Saccharibacteria__na	g__Candidatus Saccharibacteria__na	s__Candidatus Saccharibacteria oral taxon TM7x
sp8467	sp8467	33.9821	-0.647249	0.287683	-2.24987	0.0244573	0.202182	k__Bacteria	p__Firmicutes	c__Clostridia	o__Clostridiales	f__Ruminococcaceae	g__Candidatus Soleaferrea	s__Candidatus Soleaferrea massiliensis
sp8679	sp8679	20.14	-0.110671	0.383427	-0.288637	0.772859	0.995704	k__Bacteria	p__Firmicutes	c__Erysipelotrichia	o__Erysipelotrichales	f__Erysipelotrichaceae	g__Candidatus Stoquefichus	s__Candidatus Stoquefichus massiliensis
sp8680	sp8680	34.8216	-0.512091	0.350016	-1.46305	0.143454	0.541981	k__Bacteria	p__Firmicutes	c__Erysipelotrichia	o__Erysipelotrichales	f__Erysipelotrichaceae	g__Candidatus Stoquefichus	s__Candidatus Stoquefichus sp. KLE1796
sp8681	sp8681	20.7101	-0.639728	0.366523	-1.7454	0.0809161	0.399055	k__Bacteria	p__Firmicutes	c__Erysipelotrichia	o__Erysipelotrichales	f__Erysipelotrichaceae	g__Candidatus Stoquefichus	s__Candidatus Stoquefichus sp. SB1
sp8682	sp8682	5.5586	-0.548154	0.549931	-0.996768	0.318877	0.742604	k__Bacteria	p__Firmicutes	c__Erysipelotrichia	o__Erysipelotrichales	f__Erysipelotrichaceae	g__Candidatus Stoquefichus	s__Candidatus Stoquefichus__uc
sp3208	sp3208	6.83353	0.708088	0.450294	1.5725	0.115834	0.488328	k__Bacteria	p__Bacteroidetes	c__Bacteroidia	o__Bacteroidales	f__Bacteroidales__na	g__Candidatus Symbiothrix	s__Candidatus Symbiothrix dinenymphae
sp3843	sp3843	1.3404	0.622093	0.946521	0.657242	0.511025	NA	k__Bacteria	p__Bacteroidetes	c__Flavobacteriia	o__Flavobacteriales	f__Flavobacteriaceae	g__Capnocytophaga	s__Capnocytophaga canimorsus
sp3844	sp3844	1.07979	0.836444	1.19981	0.697145	0.485712	NA	k__Bacteria	p__Bacteroidetes	c__Flavobacteriia	o__Flavobacteriales	f__Flavobacteriaceae	g__Capnocytophaga	s__Capnocytophaga canis
sp3845	sp3845	1.53609	-0.0439473	1.04206	-0.0421734	0.96636	NA	k__Bacteria	p__Bacteroidetes	c__Flavobacteriia	o__Flavobacteriales	f__Flavobacteriaceae	g__Capnocytophaga	s__Capnocytophaga cynodegmi
sp3846	sp3846	0.577584	1.28873	1.43003	0.901189	0.367488	NA	k__Bacteria	p__Bacteroidetes	c__Flavobacteriia	o__Flavobacteriales	f__Flavobacteriaceae	g__Capnocytophaga	s__Capnocytophaga gingivalis
sp3847	sp3847	6.55001	2.45468	1.51199	1.62348	0.104488	0.466031	k__Bacteria	p__Bacteroidetes	c__Flavobacteriia	o__Flavobacteriales	f__Flavobacteriaceae	g__Capnocytophaga	s__Capnocytophaga granulosa
sp3849	sp3849	5.75761	-0.853899	0.672365	-1.26999	0.204087	0.615866	k__Bacteria	p__Bacteroidetes	c__Flavobacteriia	o__Flavobacteriales	f__Flavobacteriaceae	g__Capnocytophaga	s__Capnocytophaga ochracea
sp3850	sp3850	3.22484	1.17249	1.8093	0.648034	0.516963	0.883023	k__Bacteria	p__Bacteroidetes	c__Flavobacteriia	o__Flavobacteriales	f__Flavobacteriaceae	g__Capnocytophaga	s__Capnocytophaga sp. CM59
sp3853	sp3853	0.69245	-1.21148	1.57699	-0.768227	0.442352	NA	k__Bacteria	p__Bacteroidetes	c__Flavobacteriia	o__Flavobacteriales	f__Flavobacteriaceae	g__Capnocytophaga	s__Capnocytophaga sp. oral taxon 326
sp3854	sp3854	1.51878	0.790122	0.821303	0.962035	0.336032	NA	k__Bacteria	p__Bacteroidetes	c__Flavobacteriia	o__Flavobacteriales	f__Flavobacteriaceae	g__Capnocytophaga	s__Capnocytophaga sp. oral taxon 329
sp3855	sp3855	8.90391	-0.369388	0.617682	-0.598023	0.549825	0.909631	k__Bacteria	p__Bacteroidetes	c__Flavobacteriia	o__Flavobacteriales	f__Flavobacteriaceae	g__Capnocytophaga	s__Capnocytophaga sp. oral taxon 332
sp3858	sp3858	0.524397	1.03496	1.25755	0.822995	0.410511	NA	k__Bacteria	p__Bacteroidetes	c__Flavobacteriia	o__Flavobacteriales	f__Flavobacteriaceae	g__Capnocytophaga	s__Capnocytophaga sp. oral taxon 338
sp3861	sp3861	1.22942	-0.863708	0.846516	-1.02031	0.307582	NA	k__Bacteria	p__Bacteroidetes	c__Flavobacteriia	o__Flavobacteriales	f__Flavobacteriaceae	g__Capnocytophaga	s__Capnocytophaga sp. oral taxon 863
sp3863	sp3863	8.29335	1.28236	0.572005	2.24187	0.0249696	0.202182	k__Bacteria	p__Bacteroidetes	c__Flavobacteriia	o__Flavobacteriales	f__Flavobacteriaceae	g__Capnocytophaga	s__Capnocytophaga__uc
sp7818	sp7818	2.29661	-0.433976	0.484634	-0.895472	0.370535	NA	k__Bacteria	p__Firmicutes	c__Clostridia	o__Clostridiales	f__Clostridiales Family XVI. Incertae Sedis	g__Carboxydocella	s__Carboxydocella__uc
sp6858	sp6858	3.44014	2.5988	1.16622	2.22839	0.0258543	0.206952	k__Bacteria	p__Firmicutes	c__Bacilli	o__Lactobacillales	f__Carnobacteriaceae	g__Carnobacterium	s__Carnobacterium divergens
sp6863	sp6863	4.3613	0.0590965	0.434145	0.136122	0.891725	0.99608	k__Bacteria	p__Firmicutes	c__Bacilli	o__Lactobacillales	f__Carnobacteriaceae	g__Carnobacterium	s__Carnobacterium maltaromaticum
sp7472	sp7472	58.0277	-1.27147	0.575123	-2.21078	0.0270512	0.213267	k__Bacteria	p__Firmicutes	c__Clostridia	o__Clostridiales	f__Catabacteriaceae	g__Catabacter	s__Catabacter hongkongensis
sp8683	sp8683	2744.65	-0.279599	0.738958	-0.378369	0.705157	0.985737	k__Bacteria	p__Firmicutes	c__Erysipelotrichia	o__Erysipelotrichales	f__Erysipelotrichaceae	g__Catenibacterium	s__Catenibacterium mitsuokai
sp8684	sp8684	3556.39	0.511508	4.90786	0.104222	0.916993	0.997448	k__Bacteria	p__Firmicutes	c__Erysipelotrichia	o__Erysipelotrichales	f__Erysipelotrichaceae	g__Catenibacterium	s__Catenibacterium sp. CAG:290
sp8685	sp8685	1391.21	-0.223194	1.2023	-0.185639	0.852728	0.99608	k__Bacteria	p__Firmicutes	c__Erysipelotrichia	o__Erysipelotrichales	f__Erysipelotrichaceae	g__Catenibacterium	s__Catenibacterium__uc
sp8081	sp8081	63.3305	0.15614	0.207721	0.75168	0.452244	0.829979	k__Bacteria	p__Firmicutes	c__Clostridia	o__Clostridiales	f__Lachnospiraceae	g__Catonella	s__Catonella morbi
sp12964	sp12964	0.968823	0.640426	1.78882	0.358017	0.72033	NA	k__Bacteria	p__Proteobacteria	c__Gammaproteobacteria	o__Enterobacterales	f__Enterobacteriaceae	g__Cedecea	s__Cedecea davisae
sp1228	sp1228	22.1817	0.105599	1.09908	0.096079	0.923458	0.997448	k__Bacteria	p__Actinobacteria	c__Actinobacteria	o__Micrococcales	f__Cellulomonadaceae	g__Cellulomonas	s__Cellulomonas carbonis
sp8082	sp8082	17.0231	0.0154724	0.274511	0.0563635	0.955052	0.999028	k__Bacteria	p__Firmicutes	c__Clostridia	o__Clostridiales	f__Lachnospiraceae	g__Cellulosilyticum	s__Cellulosilyticum lentocellum
sp8083	sp8083	11.7142	-0.0680625	0.349394	-0.194801	0.845548	0.99608	k__Bacteria	p__Firmicutes	c__Clostridia	o__Clostridiales	f__Lachnospiraceae	g__Cellulosilyticum	s__Cellulosilyticum ruminicola
sp8084	sp8084	9.31915	0.067873	0.229152	0.296192	0.767083	0.995704	k__Bacteria	p__Firmicutes	c__Clostridia	o__Clostridiales	f__Lachnospiraceae	g__Cellulosilyticum	s__Cellulosilyticum sp. I15G10I2
sp8839	sp8839	7.64228	0.52125	0.478166	1.0901	0.275668	0.698702	k__Bacteria	p__Firmicutes	c__Negativicutes	o__Selenomonadales	f__Selenomonadaceae	g__Centipeda	s__Centipeda periodontii
sp3542	sp3542	0.935905	-0.0626709	0.743724	-0.0842663	0.932845	NA	k__Bacteria	p__Bacteroidetes	c__Chitinophagia	o__Chitinophagales	f__Chitinophagaceae	g__Chitinophaga	s__Chitinophaga rupis
sp3547	sp3547	1.6767	0.724193	1.01667	0.712318	0.476268	NA	k__Bacteria	p__Bacteroidetes	c__Chitinophagia	o__Chitinophagales	f__Chitinophagaceae	g__Chitinophaga	s__Chitinophaga terrae Kim and Jung 2007
sp3548	sp3548	2.59498	0.377874	0.818085	0.4619	0.644153	0.95862	k__Bacteria	p__Bacteroidetes	c__Chitinophagia	o__Chitinophagales	f__Chitinophagaceae	g__Chitinophaga	s__Chitinophaga__uc
sp5169	sp5169	3.36721	-0.179715	0.553152	-0.324892	0.745263	0.992684	k__Bacteria	p__Chlamydiae	c__Chlamydiia	o__Chlamydiales	f__Chlamydiaceae	g__Chlamydia	s__Chlamydia abortus
sp5177	sp5177	2.55008	1.12949	1.61802	0.69807	0.485133	NA	k__Bacteria	p__Chlamydiae	c__Chlamydiia	o__Chlamydiales	f__Chlamydiaceae	g__Chlamydia	s__Chlamydia suis
sp5178	sp5178	2846.82	0.792857	0.631026	1.25646	0.20895	0.623496	k__Bacteria	p__Chlamydiae	c__Chlamydiia	o__Chlamydiales	f__Chlamydiaceae	g__Chlamydia	s__Chlamydia trachomatis
sp7473	sp7473	145.315	-2.32936	0.573089	-4.06457	4.81206e-05	0.00384793	k__Bacteria	p__Firmicutes	c__Clostridia	o__Clostridiales	f__Christensenellaceae	g__Christensenella	s__Christensenella massiliensis
sp7474	sp7474	57.7884	-0.120072	0.394499	-0.304367	0.760848	0.995704	k__Bacteria	p__Firmicutes	c__Clostridia	o__Clostridiales	f__Christensenellaceae	g__Christensenella	s__Christensenella minuta
sp7475	sp7475	11.076	-0.952635	0.383632	-2.4832	0.0130207	0.139623	k__Bacteria	p__Firmicutes	c__Clostridia	o__Clostridiales	f__Christensenellaceae	g__Christensenella	s__Christensenella sp. AF73-05CM02
sp7476	sp7476	29.4355	-1.29447	0.434125	-2.98179	0.00286566	0.0622933	k__Bacteria	p__Firmicutes	c__Clostridia	o__Clostridiales	f__Christensenellaceae	g__Christensenella	s__Christensenella timonensis
sp7477	sp7477	19.3396	-1.13327	0.474097	-2.39037	0.0168314	0.159684	k__Bacteria	p__Firmicutes	c__Clostridia	o__Clostridiales	f__Christensenellaceae	g__Christensenella	s__Christensenella__uc
sp3931	sp3931	0.670179	1.21005	2.03498	0.594624	0.552095	NA	k__Bacteria	p__Bacteroidetes	c__Flavobacteriia	o__Flavobacteriales	f__Flavobacteriaceae	g__Chryseobacterium	s__Chryseobacterium sp. ERMR1:04
sp3969	sp3969	0.29254	0.104854	2.35608	0.0445035	0.964503	NA	k__Bacteria	p__Bacteroidetes	c__Flavobacteriia	o__Flavobacteriales	f__Flavobacteriaceae	g__Chryseobacterium	s__Chryseobacterium tenax
sp3975	sp3975	5.47767	-0.186454	0.420628	-0.443276	0.657566	0.967976	k__Bacteria	p__Bacteroidetes	c__Flavobacteriia	o__Flavobacteriales	f__Flavobacteriaceae	g__Chryseobacterium	s__Chryseobacterium__uc
sp12968	sp12968	2.82748	-1.54719	1.47603	-1.04821	0.294544	0.721876	k__Bacteria	p__Proteobacteria	c__Gammaproteobacteria	o__Enterobacterales	f__Enterobacteriaceae	g__Citrobacter	s__Citrobacter amalonaticus
sp12969	sp12969	5.44143	-0.903851	3.53154	-0.255936	0.798	0.99608	k__Bacteria	p__Proteobacteria	c__Gammaproteobacteria	o__Enterobacterales	f__Enterobacteriaceae	g__Citrobacter	s__Citrobacter braakii
sp12971	sp12971	0.682657	0.186726	1.7874	0.104468	0.916798	NA	k__Bacteria	p__Proteobacteria	c__Gammaproteobacteria	o__Enterobacterales	f__Enterobacteriaceae	g__Citrobacter	s__Citrobacter farmeri
sp12972	sp12972	8.039	-2.61924	1.2878	-2.03388	0.0419638	0.279634	k__Bacteria	p__Proteobacteria	c__Gammaproteobacteria	o__Enterobacterales	f__Enterobacteriaceae	g__Citrobacter	s__Citrobacter freundii
sp12973	sp12973	4.1428	-0.325632	1.45584	-0.223673	0.823012	0.99608	k__Bacteria	p__Proteobacteria	c__Gammaproteobacteria	o__Enterobacterales	f__Enterobacteriaceae	g__Citrobacter	s__Citrobacter koseri
sp12975	sp12975	1.54379	0.253683	1.6374	0.15493	0.876877	NA	k__Bacteria	p__Proteobacteria	c__Gammaproteobacteria	o__Enterobacterales	f__Enterobacteriaceae	g__Citrobacter	s__Citrobacter rodentium
sp12990	sp12990	2.24994	-4.84991	4.29311	-1.12969	0.258605	NA	k__Bacteria	p__Proteobacteria	c__Gammaproteobacteria	o__Enterobacterales	f__Enterobacteriaceae	g__Citrobacter	s__Citrobacter sp. FDAARGOS_156
sp13007	sp13007	2.64604	-1.88975	1.56153	-1.2102	0.226203	0.644743	k__Bacteria	p__Proteobacteria	c__Gammaproteobacteria	o__Enterobacterales	f__Enterobacteriaceae	g__Citrobacter	s__Citrobacter youngae
sp13008	sp13008	33.2102	-0.946511	3.73969	-0.253099	0.800192	0.99608	k__Bacteria	p__Proteobacteria	c__Gammaproteobacteria	o__Enterobacterales	f__Enterobacteriaceae	g__Citrobacter	s__Citrobacter__uc
sp14956	sp14956	8.03011	-0.16901	0.821584	-0.205712	0.837016	0.99608	k__Bacteria	p__Synergistetes	c__Synergistia	o__Synergistales	f__Synergistaceae	g__Cloacibacillus	s__Cloacibacillus evryensis
sp14957	sp14957	180.54	-4.24437	1.04223	-4.0724	4.65308e-05	0.00384793	k__Bacteria	p__Synergistetes	c__Synergistia	o__Synergistales	f__Synergistaceae	g__Cloacibacillus	s__Cloacibacillus porcorum
sp14958	sp14958	1.16954	-3.08311	2.2287	-1.38337	0.166553	NA	k__Bacteria	p__Synergistetes	c__Synergistia	o__Synergistales	f__Synergistaceae	g__Cloacibacillus	s__Cloacibacillus__uc
sp7459	sp7459	9.61965	-0.0248593	0.34291	-0.0724952	0.942208	0.997448	k__Bacteria	p__Firmicutes	c__Clostridia	o__Clostridia__na	f__Clostridia__na	g__Clostridia__na	s__Clostridia bacterium BRH_c25
sp7461	sp7461	9.02932	0.711575	0.637955	1.1154	0.264679	0.690415	k__Bacteria	p__Firmicutes	c__Clostridia	o__Clostridia__na	f__Clostridia__na	g__Clostridia__na	s__Clostridia bacterium UC5.1-1C12
sp7462	sp7462	47.6556	-0.656596	0.41959	-1.56485	0.117618	0.491317	k__Bacteria	p__Firmicutes	c__Clostridia	o__Clostridia__na	f__Clostridia__na	g__Clostridia__na	s__Clostridia bacterium UC5.1-1D1
sp7463	sp7463	49.5078	2.23753	0.605169	3.69737	0.000217843	0.0131825	k__Bacteria	p__Firmicutes	c__Clostridia	o__Clostridia__na	f__Clostridia__na	g__Clostridia__na	s__Clostridia bacterium UC5.1-1D10
sp7464	sp7464	20.3361	-0.499163	0.362854	-1.37566	0.168928	0.574001	k__Bacteria	p__Firmicutes	c__Clostridia	o__Clostridia__na	f__Clostridia__na	g__Clostridia__na	s__Clostridia bacterium UC5.1-1E11
sp7465	sp7465	13.549	0.333958	0.57753	0.578252	0.563094	0.915407	k__Bacteria	p__Firmicutes	c__Clostridia	o__Clostridia__na	f__Clostridia__na	g__Clostridia__na	s__Clostridia bacterium UC5.1-2F7
sp7466	sp7466	50.4939	0.0337507	0.336607	0.100267	0.920132	0.997448	k__Bacteria	p__Firmicutes	c__Clostridia	o__Clostridia__na	f__Clostridia__na	g__Clostridia__na	s__Clostridia bacterium UC5.1-2H11
sp7467	sp7467	13.716	-0.391289	0.706157	-0.55411	0.579504	0.922181	k__Bacteria	p__Firmicutes	c__Clostridia	o__Clostridia__na	f__Clostridia__na	g__Clostridia__na	s__Clostridia bacterium UC5.1-2H6
sp7468	sp7468	1631	-0.606045	0.317957	-1.90606	0.0566421	0.327408	k__Bacteria	p__Firmicutes	c__Clostridia	o__Clostridia__uc	f__Clostridia__uc	g__Clostridia__uc	s__Clostridia__uc
sp7511	sp7511	2.90915	-0.0878298	0.547879	-0.160309	0.872638	0.99608	k__Bacteria	p__Firmicutes	c__Clostridia	o__Clostridiales	f__Clostridiaceae	g__Clostridiaceae__na	s__Clostridiaceae bacterium BRH_c20a
sp7513	sp7513	12.6846	-0.662945	0.340694	-1.94586	0.051671	0.312279	k__Bacteria	p__Firmicutes	c__Clostridia	o__Clostridiales	f__Clostridiaceae	g__Clostridiaceae__na	s__Clostridiaceae bacterium MS3
sp7514	sp7514	6.06804	0.140623	0.336807	0.417519	0.676299	0.973784	k__Bacteria	p__Firmicutes	c__Clostridia	o__Clostridiales	f__Clostridiaceae	g__Clostridiaceae__na	s__Clostridiaceae bacterium mt12
sp7515	sp7515	290.341	0.0894908	0.359978	0.248601	0.80367	0.99608	k__Bacteria	p__Firmicutes	c__Clostridia	o__Clostridiales	f__Clostridiaceae	g__Clostridiaceae__uc	s__Clostridiaceae__uc
sp7828	sp7828	81.9267	-0.21324	0.435966	-0.489121	0.624756	0.943351	k__Bacteria	p__Firmicutes	c__Clostridia	o__Clostridiales	f__Clostridiales__na	g__Clostridiales__na	s__Clostridiales bacterium
sp7829	sp7829	93.2902	-0.108974	0.314036	-0.347012	0.728582	0.992684	k__Bacteria	p__Firmicutes	c__Clostridia	o__Clostridiales	f__Clostridiales__na	g__Clostridiales__na	s__Clostridiales bacterium 1_7_47FAA
sp7830	sp7830	1077.78	-0.0475021	0.253352	-0.187494	0.851273	0.99608	k__Bacteria	p__Firmicutes	c__Clostridia	o__Clostridiales	f__Clostridiales__na	g__Clostridiales__na	s__Clostridiales bacterium 36_14
sp7832	sp7832	3.91358	-0.710379	0.397467	-1.78726	0.0738949	0.376881	k__Bacteria	p__Firmicutes	c__Clostridia	o__Clostridiales	f__Clostridiales__na	g__Clostridiales__na	s__Clostridiales bacterium 38-18
sp7834	sp7834	2422.51	-0.561817	0.351791	-1.59702	0.110261	0.481238	k__Bacteria	p__Firmicutes	c__Clostridia	o__Clostridiales	f__Clostridiales__na	g__Clostridiales__na	s__Clostridiales bacterium 41_12_two_minus
sp7835	sp7835	1217.73	-0.159603	0.360608	-0.442593	0.65806	0.968066	k__Bacteria	p__Firmicutes	c__Clostridia	o__Clostridiales	f__Clostridiales__na	g__Clostridiales__na	s__Clostridiales bacterium 41_21_two_genomes
sp7836	sp7836	3602.16	0.273529	0.203708	1.34275	0.179354	0.588653	k__Bacteria	p__Firmicutes	c__Clostridia	o__Clostridiales	f__Clostridiales__na	g__Clostridiales__na	s__Clostridiales bacterium 42_27
sp7837	sp7837	18.2785	-0.516377	0.347837	-1.48454	0.137666	0.531439	k__Bacteria	p__Firmicutes	c__Clostridia	o__Clostridiales	f__Clostridiales__na	g__Clostridiales__na	s__Clostridiales bacterium 43-6
sp7838	sp7838	873.048	-0.216931	0.435987	-0.497564	0.618792	0.943351	k__Bacteria	p__Firmicutes	c__Clostridia	o__Clostridiales	f__Clostridiales__na	g__Clostridiales__na	s__Clostridiales bacterium 44_9
sp7839	sp7839	397.296	0.275898	0.314211	0.878067	0.379908	0.781095	k__Bacteria	p__Firmicutes	c__Clostridia	o__Clostridiales	f__Clostridiales__na	g__Clostridiales__na	s__Clostridiales bacterium 45_37
sp7840	sp7840	3489.64	-0.525893	0.315476	-1.66698	0.0955178	0.439146	k__Bacteria	p__Firmicutes	c__Clostridia	o__Clostridiales	f__Clostridiales__na	g__Clostridiales__na	s__Clostridiales bacterium 52_15
sp7841	sp7841	1899.76	-0.496896	0.354791	-1.40053	0.161354	0.560981	k__Bacteria	p__Firmicutes	c__Clostridia	o__Clostridiales	f__Clostridiales__na	g__Clostridiales__na	s__Clostridiales bacterium 59_14
sp7842	sp7842	77.8609	-0.00442631	0.195964	-0.0225874	0.981979	0.999637	k__Bacteria	p__Firmicutes	c__Clostridia	o__Clostridiales	f__Clostridiales__na	g__Clostridiales__na	s__Clostridiales bacterium CHKCI001
sp7843	sp7843	79.3974	-0.852207	0.316788	-2.69015	0.00714192	0.0999422	k__Bacteria	p__Firmicutes	c__Clostridia	o__Clostridiales	f__Clostridiales__na	g__Clostridiales__na	s__Clostridiales bacterium CHKCI006
sp7850	sp7850	2.92615	-0.150341	0.490345	-0.306601	0.759147	0.995463	k__Bacteria	p__Firmicutes	c__Clostridia	o__Clostridiales	f__Clostridiales__na	g__Clostridiales__na	s__Clostridiales bacterium DRI-13
sp7851	sp7851	3.35101	-0.478563	0.420966	-1.13682	0.255613	0.685411	k__Bacteria	p__Firmicutes	c__Clostridia	o__Clostridiales	f__Clostridiales__na	g__Clostridiales__na	s__Clostridiales bacterium GWB2_37_7
sp7852	sp7852	2.01037	-0.200881	0.618826	-0.324617	0.745471	NA	k__Bacteria	p__Firmicutes	c__Clostridia	o__Clostridiales	f__Clostridiales__na	g__Clostridiales__na	s__Clostridiales bacterium GWC2_40_7
sp7853	sp7853	1.63789	-1.335	0.639071	-2.08897	0.0367102	NA	k__Bacteria	p__Firmicutes	c__Clostridia	o__Clostridiales	f__Clostridiales__na	g__Clostridiales__na	s__Clostridiales bacterium GWD2_32_19
sp7854	sp7854	2.26952	-0.681911	0.596837	-1.14254	0.25323	NA	k__Bacteria	p__Firmicutes	c__Clostridia	o__Clostridiales	f__Clostridiales__na	g__Clostridiales__na	s__Clostridiales bacterium GWD2_32_59
sp7856	sp7856	17.8165	-0.960454	0.492597	-1.94978	0.0512025	0.312279	k__Bacteria	p__Firmicutes	c__Clostridia	o__Clostridiales	f__Clostridiales__na	g__Clostridiales__na	s__Clostridiales bacterium GWF2_36_10
sp7857	sp7857	22.3508	-0.52428	0.409649	-1.27983	0.200606	0.613991	k__Bacteria	p__Firmicutes	c__Clostridia	o__Clostridiales	f__Clostridiales__na	g__Clostridiales__na	s__Clostridiales bacterium GWF2_38_85
sp7859	sp7859	8.95187	0.322352	0.423462	0.76123	0.44652	0.829979	k__Bacteria	p__Firmicutes	c__Clostridia	o__Clostridiales	f__Clostridiales__na	g__Clostridiales__na	s__Clostridiales bacterium KA00274
sp7860	sp7860	1369.75	0.994406	0.418035	2.37876	0.0173709	0.162734	k__Bacteria	p__Firmicutes	c__Clostridia	o__Clostridiales	f__Clostridiales__na	g__Clostridiales__na	s__Clostridiales bacterium KLE1615
sp7861	sp7861	1.55656	0.98796	1.05727	0.934441	0.350076	NA	k__Bacteria	p__Firmicutes	c__Clostridia	o__Clostridiales	f__Clostridiales__na	g__Clostridiales__na	s__Clostridiales bacterium Marseille-P2986
sp7862	sp7862	4.09773	-0.197855	0.408798	-0.483993	0.628391	0.946178	k__Bacteria	p__Firmicutes	c__Clostridia	o__Clostridiales	f__Clostridiales__na	g__Clostridiales__na	s__Clostridiales bacterium MCWD3
sp7863	sp7863	3.96806	-0.330618	0.463613	-0.713134	0.475763	0.841862	k__Bacteria	p__Firmicutes	c__Clostridia	o__Clostridiales	f__Clostridiales__na	g__Clostridiales__na	s__Clostridiales bacterium mt11
sp7864	sp7864	127.021	-0.0517082	0.28603	-0.180779	0.856541	0.99608	k__Bacteria	p__Firmicutes	c__Clostridia	o__Clostridiales	f__Clostridiales__na	g__Clostridiales__na	s__Clostridiales bacterium NK3B98
sp7865	sp7865	376.416	0.0195039	0.286246	0.0681369	0.945677	0.998588	k__Bacteria	p__Firmicutes	c__Clostridia	o__Clostridiales	f__Clostridiales__na	g__Clostridiales__na	s__Clostridiales bacterium Nov_37_41
sp7866	sp7866	4.32076	0.210123	0.445171	0.472006	0.636923	0.955171	k__Bacteria	p__Firmicutes	c__Clostridia	o__Clostridiales	f__Clostridiales__na	g__Clostridiales__na	s__Clostridiales bacterium oral taxon 876
sp7867	sp7867	2.41179	-0.206142	0.46802	-0.440455	0.659608	NA	k__Bacteria	p__Firmicutes	c__Clostridia	o__Clostridiales	f__Clostridiales__na	g__Clostridiales__na	s__Clostridiales bacterium PH28_bin88
sp7807	sp7807	14.1391	-0.275987	0.379156	-0.727898	0.466676	0.8408	k__Bacteria	p__Firmicutes	c__Clostridia	o__Clostridiales	f__Clostridiales Family XIII. Incertae Sedis	g__Clostridiales Family XIII. Incertae Sedis__na	s__Clostridiales bacterium S5-A14a
sp7869	sp7869	54.3089	1.21752	0.627216	1.94115	0.05224	0.313576	k__Bacteria	p__Firmicutes	c__Clostridia	o__Clostridiales	f__Clostridiales__na	g__Clostridiales__na	s__Clostridiales bacterium VE202-01
sp7870	sp7870	152.858	-0.795308	0.29271	-2.71706	0.00658655	0.0963875	k__Bacteria	p__Firmicutes	c__Clostridia	o__Clostridiales	f__Clostridiales__na	g__Clostridiales__na	s__Clostridiales bacterium VE202-03
sp7871	sp7871	45.6027	0.300572	0.399228	0.752885	0.451519	0.829979	k__Bacteria	p__Firmicutes	c__Clostridia	o__Clostridiales	f__Clostridiales__na	g__Clostridiales__na	s__Clostridiales bacterium VE202-06
sp7872	sp7872	8.48637	-0.258071	0.443137	-0.582373	0.560315	0.914835	k__Bacteria	p__Firmicutes	c__Clostridia	o__Clostridiales	f__Clostridiales__na	g__Clostridiales__na	s__Clostridiales bacterium VE202-08
sp7873	sp7873	36.2415	0.358654	0.345398	1.03838	0.299094	0.726101	k__Bacteria	p__Firmicutes	c__Clostridia	o__Clostridiales	f__Clostridiales__na	g__Clostridiales__na	s__Clostridiales bacterium VE202-09
sp7874	sp7874	100.206	0.103872	0.567297	0.183099	0.85472	0.99608	k__Bacteria	p__Firmicutes	c__Clostridia	o__Clostridiales	f__Clostridiales__na	g__Clostridiales__na	s__Clostridiales bacterium VE202-13
sp7875	sp7875	16.0561	-0.0710784	0.428424	-0.165907	0.86823	0.99608	k__Bacteria	p__Firmicutes	c__Clostridia	o__Clostridiales	f__Clostridiales__na	g__Clostridiales__na	s__Clostridiales bacterium VE202-14
sp7876	sp7876	19.7754	-0.387741	0.332587	-1.16583	0.243682	0.673971	k__Bacteria	p__Firmicutes	c__Clostridia	o__Clostridiales	f__Clostridiales__na	g__Clostridiales__na	s__Clostridiales bacterium VE202-15
sp7877	sp7877	40.3312	0.272795	0.323279	0.843837	0.398761	0.803463	k__Bacteria	p__Firmicutes	c__Clostridia	o__Clostridiales	f__Clostridiales__na	g__Clostridiales__na	s__Clostridiales bacterium VE202-16
sp7878	sp7878	11.2895	-0.594106	0.938361	-0.633132	0.526648	0.891955	k__Bacteria	p__Firmicutes	c__Clostridia	o__Clostridiales	f__Clostridiales__na	g__Clostridiales__na	s__Clostridiales bacterium VE202-18
sp7879	sp7879	319.291	-0.614946	0.444229	-1.3843	0.166266	0.57203	k__Bacteria	p__Firmicutes	c__Clostridia	o__Clostridiales	f__Clostridiales__na	g__Clostridiales__na	s__Clostridiales bacterium VE202-21
sp7880	sp7880	63.8636	-2.62445	0.735493	-3.56828	0.00035933	0.018285	k__Bacteria	p__Firmicutes	c__Clostridia	o__Clostridiales	f__Clostridiales__na	g__Clostridiales__na	s__Clostridiales bacterium VE202-26
sp7881	sp7881	136.99	-0.476041	0.530204	-0.897845	0.369268	0.773126	k__Bacteria	p__Firmicutes	c__Clostridia	o__Clostridiales	f__Clostridiales__na	g__Clostridiales__na	s__Clostridiales bacterium VE202-27
sp7882	sp7882	39.5224	-0.322111	0.296536	-1.08625	0.27737	0.700149	k__Bacteria	p__Firmicutes	c__Clostridia	o__Clostridiales	f__Clostridiales__na	g__Clostridiales__na	s__Clostridiales bacterium VE202-28
sp7883	sp7883	27.2228	1.42428	0.847469	1.68063	0.0928357	0.43304	k__Bacteria	p__Firmicutes	c__Clostridia	o__Clostridiales	f__Clostridiales__na	g__Clostridiales__na	s__Clostridiales bacterium VE202-29
sp7808	sp7808	13.734	0.0652678	0.33286	0.196081	0.844546	0.99608	k__Bacteria	p__Firmicutes	c__Clostridia	o__Clostridiales	f__Clostridiales Family XIII. Incertae Sedis	g__Clostridiales Family XIII. Incertae Sedis__uc	s__Clostridiales Family XIII. Incertae Sedis__uc
sp7924	sp7924	300833	0.274821	0.25812	1.0647	0.287012	0.714022	k__Bacteria	p__Firmicutes	c__Clostridia	o__Clostridiales	f__Clostridiales__uc	g__Clostridiales__uc	s__Clostridiales__uc
sp7516	sp7516	3.71791	-0.272294	0.386323	-0.704835	0.480913	0.845848	k__Bacteria	p__Firmicutes	c__Clostridia	o__Clostridiales	f__Clostridiaceae	g__Clostridiisalibacter	s__Clostridiisalibacter paucivorans
sp8406	sp8406	1643.67	0.0794544	0.221623	0.358512	0.71996	0.990166	k__Bacteria	p__Firmicutes	c__Clostridia	o__Clostridiales	f__Peptostreptococcaceae	g__Clostridioides	s__Clostridioides difficile
sp8407	sp8407	6.22171	0.32996	0.423751	0.778664	0.436177	0.82833	k__Bacteria	p__Firmicutes	c__Clostridia	o__Clostridiales	f__Peptostreptococcaceae	g__Clostridioides	s__Clostridioides mangenotii
sp7518	sp7518	8.46126	0.318008	0.402688	0.789713	0.429695	0.822297	k__Bacteria	p__Firmicutes	c__Clostridia	o__Clostridiales	f__Clostridiaceae	g__Clostridium	s__Clostridium acetireducens
sp7520	sp7520	5.66572	1.1388	0.495108	2.30011	0.0214422	0.187494	k__Bacteria	p__Firmicutes	c__Clostridia	o__Clostridiales	f__Clostridiaceae	g__Clostridium	s__Clostridium acidisoli
sp7521	sp7521	2.98982	-0.0284599	0.375665	-0.0757585	0.939611	0.997448	k__Bacteria	p__Firmicutes	c__Clostridia	o__Clostridiales	f__Clostridiaceae	g__Clostridium	s__Clostridium akagii
sp7522	sp7522	2.45674	-1.08978	0.455328	-2.39339	0.0166933	NA	k__Bacteria	p__Firmicutes	c__Clostridia	o__Clostridiales	f__Clostridiaceae	g__Clostridium	s__Clostridium algidicarnis
sp7524	sp7524	5.02882	-0.7652	0.378191	-2.02331	0.0430408	0.283885	k__Bacteria	p__Firmicutes	c__Clostridia	o__Clostridiales	f__Clostridiaceae	g__Clostridium	s__Clostridium amylolyticum
sp7526	sp7526	14.7155	-0.0231467	0.318263	-0.0727282	0.942022	0.997448	k__Bacteria	p__Firmicutes	c__Clostridia	o__Clostridiales	f__Clostridiaceae	g__Clostridium	s__Clostridium argentinense
sp7529	sp7529	23.8651	0.908647	0.620726	1.46385	0.143236	0.541981	k__Bacteria	p__Firmicutes	c__Clostridia	o__Clostridiales	f__Clostridiaceae	g__Clostridium	s__Clostridium baratii
sp7530	sp7530	42.2058	0.381347	0.768717	0.496083	0.619836	0.943351	k__Bacteria	p__Firmicutes	c__Clostridia	o__Clostridiales	f__Clostridiaceae	g__Clostridium	s__Clostridium bartlettii CAG:1329
sp7531	sp7531	16.9028	0.0904034	0.299067	0.302284	0.762435	0.995704	k__Bacteria	p__Firmicutes	c__Clostridia	o__Clostridiales	f__Clostridiaceae	g__Clostridium	s__Clostridium beijerinckii
sp7532	sp7532	36.3399	-0.277302	0.485075	-0.571668	0.567547	0.916177	k__Bacteria	p__Firmicutes	c__Clostridia	o__Clostridiales	f__Clostridiaceae	g__Clostridium	s__Clostridium bolteae CAG:59
sp7533	sp7533	16.3585	0.346768	0.45654	0.759558	0.447519	0.829979	k__Bacteria	p__Firmicutes	c__Clostridia	o__Clostridiales	f__Clostridiaceae	g__Clostridium	s__Clostridium bornimense
sp7534	sp7534	87.0455	0.878103	0.303424	2.89398	0.00380393	0.0755743	k__Bacteria	p__Firmicutes	c__Clostridia	o__Clostridiales	f__Clostridiaceae	g__Clostridium	s__Clostridium botulinum
sp7535	sp7535	54.8456	0.663639	0.422254	1.57166	0.11603	0.488328	k__Bacteria	p__Firmicutes	c__Clostridia	o__Clostridiales	f__Clostridiaceae	g__Clostridium	s__Clostridium butyricum
sp7536	sp7536	11.6225	-0.0148651	0.347046	-0.0428332	0.965834	0.999637	k__Bacteria	p__Firmicutes	c__Clostridia	o__Clostridiales	f__Clostridiaceae	g__Clostridium	s__Clostridium cadaveris
sp7537	sp7537	4.86337	-0.122642	0.375004	-0.327042	0.743636	0.992684	k__Bacteria	p__Firmicutes	c__Clostridia	o__Clostridiales	f__Clostridiaceae	g__Clostridium	s__Clostridium carboxidivorans
sp7538	sp7538	4.62657	-0.35889	0.446473	-0.803833	0.421493	0.815415	k__Bacteria	p__Firmicutes	c__Clostridia	o__Clostridiales	f__Clostridiaceae	g__Clostridium	s__Clostridium cavendishii
sp7539	sp7539	113.17	1.26793	0.746185	1.69922	0.089278	0.423291	k__Bacteria	p__Firmicutes	c__Clostridia	o__Clostridiales	f__Clostridiaceae	g__Clostridium	s__Clostridium celatum
sp7540	sp7540	10.2875	-0.074073	0.274593	-0.269755	0.787349	0.995704	k__Bacteria	p__Firmicutes	c__Clostridia	o__Clostridiales	f__Clostridiaceae	g__Clostridium	s__Clostridium cellulovorans
sp7541	sp7541	5.88314	0.628152	0.561817	1.11807	0.263536	0.690415	k__Bacteria	p__Firmicutes	c__Clostridia	o__Clostridiales	f__Clostridiaceae	g__Clostridium	s__Clostridium chauvoei
sp7542	sp7542	3.88302	-0.57738	0.446556	-1.29296	0.196024	0.610428	k__Bacteria	p__Firmicutes	c__Clostridia	o__Clostridiales	f__Clostridiaceae	g__Clostridium	s__Clostridium chromiireducens
sp7543	sp7543	7.06155	-1.05885	0.516044	-2.05187	0.0401826	0.275978	k__Bacteria	p__Firmicutes	c__Clostridia	o__Clostridiales	f__Clostridiaceae	g__Clostridium	s__Clostridium clostridioforme CAG:132
sp7544	sp7544	14.7203	-0.770022	0.429184	-1.79415	0.0727887	0.373793	k__Bacteria	p__Firmicutes	c__Clostridia	o__Clostridiales	f__Clostridiaceae	g__Clostridium	s__Clostridium clostridioforme CAG:511
sp7546	sp7546	5.76013	0.0947636	0.496454	0.190881	0.848619	0.99608	k__Bacteria	p__Firmicutes	c__Clostridia	o__Clostridiales	f__Clostridiaceae	g__Clostridium	s__Clostridium colicanis
sp7547	sp7547	5.0201	-0.471844	0.366361	-1.28792	0.197774	0.61332	k__Bacteria	p__Firmicutes	c__Clostridia	o__Clostridiales	f__Clostridiaceae	g__Clostridium	s__Clostridium collagenovorans
sp7549	sp7549	3.10362	-0.567683	0.445301	-1.27483	0.202369	0.615866	k__Bacteria	p__Firmicutes	c__Clostridia	o__Clostridiales	f__Clostridiaceae	g__Clostridium	s__Clostridium cylindrosporum
sp7551	sp7551	125.206	0.719802	1.95235	0.368685	0.712363	0.985773	k__Bacteria	p__Firmicutes	c__Clostridia	o__Clostridiales	f__Clostridiaceae	g__Clostridium	s__Clostridium disporicum
sp7553	sp7553	3.20904	-0.166386	0.397054	-0.419052	0.675178	0.973784	k__Bacteria	p__Firmicutes	c__Clostridia	o__Clostridiales	f__Clostridiaceae	g__Clostridium	s__Clostridium estertheticum
sp7554	sp7554	4.3025	-0.352628	0.422207	-0.835203	0.403604	0.803463	k__Bacteria	p__Firmicutes	c__Clostridia	o__Clostridiales	f__Clostridiaceae	g__Clostridium	s__Clostridium fallax
sp7556	sp7556	2.90397	-0.265349	0.428332	-0.619493	0.535592	0.900216	k__Bacteria	p__Firmicutes	c__Clostridia	o__Clostridiales	f__Clostridiaceae	g__Clostridium	s__Clostridium formicaceticum
sp7557	sp7557	3.48353	0.369749	0.444061	0.832654	0.40504	0.803463	k__Bacteria	p__Firmicutes	c__Clostridia	o__Clostridiales	f__Clostridiaceae	g__Clostridium	s__Clostridium frigidicarnis
sp7558	sp7558	4.81527	0.318556	0.550914	0.578232	0.563108	0.915407	k__Bacteria	p__Firmicutes	c__Clostridia	o__Clostridiales	f__Clostridiaceae	g__Clostridium	s__Clostridium gasigenes
sp7559	sp7559	4.72897	-0.129696	0.316463	-0.40983	0.681931	0.978119	k__Bacteria	p__Firmicutes	c__Clostridia	o__Clostridiales	f__Clostridiaceae	g__Clostridium	s__Clostridium grantii
sp7561	sp7561	13.7522	-0.349306	0.42725	-0.817568	0.413604	0.81029	k__Bacteria	p__Firmicutes	c__Clostridia	o__Clostridiales	f__Clostridiaceae	g__Clostridium	s__Clostridium hathewayi CAG:224
sp7562	sp7562	4.78661	-0.177215	0.361872	-0.489717	0.624334	0.943351	k__Bacteria	p__Firmicutes	c__Clostridia	o__Clostridiales	f__Clostridiaceae	g__Clostridium	s__Clostridium homopropionicum
sp7563	sp7563	2.88018	-0.487871	0.46067	-1.05905	0.289579	0.719609	k__Bacteria	p__Firmicutes	c__Clostridia	o__Clostridiales	f__Clostridiaceae	g__Clostridium	s__Clostridium hydrogeniformans
sp7564	sp7564	3.54469	-0.0308456	0.411745	-0.0749145	0.940283	0.997448	k__Bacteria	p__Firmicutes	c__Clostridia	o__Clostridiales	f__Clostridiaceae	g__Clostridium	s__Clostridium ihumii
sp7565	sp7565	9.19473	-0.200075	0.37527	-0.53315	0.59393	0.9321	k__Bacteria	p__Firmicutes	c__Clostridia	o__Clostridiales	f__Clostridiaceae	g__Clostridium	s__Clostridium intestinale
sp7566	sp7566	5.42507	0.126858	0.429947	0.295056	0.767951	0.995704	k__Bacteria	p__Firmicutes	c__Clostridia	o__Clostridiales	f__Clostridiaceae	g__Clostridium	s__Clostridium jeddahense
sp7567	sp7567	7.22551	0.108168	0.313997	0.344487	0.73048	0.992684	k__Bacteria	p__Firmicutes	c__Clostridia	o__Clostridiales	f__Clostridiaceae	g__Clostridium	s__Clostridium kluyveri
sp7568	sp7568	82.7327	0.558983	0.593273	0.942202	0.346089	0.761729	k__Bacteria	p__Firmicutes	c__Clostridia	o__Clostridiales	f__Clostridiaceae	g__Clostridium	s__Clostridium leptum CAG:27
sp7569	sp7569	2.55074	0.477254	0.558407	0.854671	0.392733	NA	k__Bacteria	p__Firmicutes	c__Clostridia	o__Clostridiales	f__Clostridiaceae	g__Clostridium	s__Clostridium ljungdahlii
sp7570	sp7570	2.96899	0.356279	0.446064	0.798717	0.424455	0.81927	k__Bacteria	p__Firmicutes	c__Clostridia	o__Clostridiales	f__Clostridiaceae	g__Clostridium	s__Clostridium lundense
sp7571	sp7571	7.2593	-0.432005	0.29148	-1.48211	0.138312	0.532251	k__Bacteria	p__Firmicutes	c__Clostridia	o__Clostridiales	f__Clostridiaceae	g__Clostridium	s__Clostridium magnum
sp7573	sp7573	21.0583	-0.496385	0.280925	-1.76697	0.0772337	0.385136	k__Bacteria	p__Firmicutes	c__Clostridia	o__Clostridiales	f__Clostridiaceae	g__Clostridium	s__Clostridium merdae
sp7574	sp7574	102.343	-5.23287	0.740355	-7.06806	1.57116e-12	1.75892e-09	k__Bacteria	p__Firmicutes	c__Clostridia	o__Clostridiales	f__Clostridiaceae	g__Clostridium	s__Clostridium neonatale
sp7575	sp7575	79.3752	0.116887	0.665122	0.175738	0.8605	0.99608	k__Bacteria	p__Firmicutes	c__Clostridia	o__Clostridiales	f__Clostridiaceae	g__Clostridium	s__Clostridium nexile CAG:348
sp7577	sp7577	13.3789	-0.196435	0.241985	-0.811765	0.416927	0.812444	k__Bacteria	p__Firmicutes	c__Clostridia	o__Clostridiales	f__Clostridiaceae	g__Clostridium	s__Clostridium oryzae
sp7578	sp7578	14.1871	0.970201	0.548122	1.77005	0.0767195	0.383511	k__Bacteria	p__Firmicutes	c__Clostridia	o__Clostridiales	f__Clostridiaceae	g__Clostridium	s__Clostridium paraputrificum
sp7579	sp7579	10.5333	0.0894481	0.2801	0.319343	0.749466	0.992932	k__Bacteria	p__Firmicutes	c__Clostridia	o__Clostridiales	f__Clostridiaceae	g__Clostridium	s__Clostridium pasteurianum
sp7580	sp7580	636.611	-0.0795399	2.8985	-0.0274417	0.978107	0.999637	k__Bacteria	p__Firmicutes	c__Clostridia	o__Clostridiales	f__Clostridiaceae	g__Clostridium	s__Clostridium perfringens
sp7581	sp7581	1344.73	-0.939417	0.382674	-2.45488	0.0140932	0.144811	k__Bacteria	p__Firmicutes	c__Clostridia	o__Clostridiales	f__Clostridiaceae	g__Clostridium	s__Clostridium phoceensis
sp7582	sp7582	8.51301	-0.357877	0.295689	-1.21031	0.226158	0.644743	k__Bacteria	p__Firmicutes	c__Clostridia	o__Clostridiales	f__Clostridiaceae	g__Clostridium	s__Clostridium polynesiense
sp7583	sp7583	6.6019	-0.594208	0.334101	-1.77853	0.0753169	0.380665	k__Bacteria	p__Firmicutes	c__Clostridia	o__Clostridiales	f__Clostridiaceae	g__Clostridium	s__Clostridium puniceum
sp7586	sp7586	7.81516	-0.23465	0.423164	-0.554512	0.579229	0.922181	k__Bacteria	p__Firmicutes	c__Clostridia	o__Clostridiales	f__Clostridiaceae	g__Clostridium	s__Clostridium saccharobutylicum
sp7587	sp7587	8.89918	0.449305	0.314448	1.42887	0.153041	0.556543	k__Bacteria	p__Firmicutes	c__Clostridia	o__Clostridiales	f__Clostridiaceae	g__Clostridium	s__Clostridium saccharoperbutylacetonicum
sp7588	sp7588	2.476	0.524299	0.55302	0.948065	0.343096	NA	k__Bacteria	p__Firmicutes	c__Clostridia	o__Clostridiales	f__Clostridiaceae	g__Clostridium	s__Clostridium sartagoforme
sp7589	sp7589	4.98137	0.458312	0.757686	0.604884	0.545256	0.906108	k__Bacteria	p__Firmicutes	c__Clostridia	o__Clostridiales	f__Clostridiaceae	g__Clostridium	s__Clostridium saudiense
sp7592	sp7592	4.92608	0.0592179	0.612079	0.0967488	0.922926	0.997448	k__Bacteria	p__Firmicutes	c__Clostridia	o__Clostridiales	f__Clostridiaceae	g__Clostridium	s__Clostridium septicum
sp7593	sp7593	47.65	1.07028	0.763019	1.40269	0.160709	0.560835	k__Bacteria	p__Firmicutes	c__Clostridia	o__Clostridiales	f__Clostridiaceae	g__Clostridium	s__Clostridium sp. 1_1_41A1FAA
sp7594	sp7594	14.1907	0.314872	0.318015	0.990117	0.322117	0.74647	k__Bacteria	p__Firmicutes	c__Clostridia	o__Clostridiales	f__Clostridiaceae	g__Clostridium	s__Clostridium sp. 12(A)
sp7595	sp7595	70.0216	-0.64872	4.07167	-0.159325	0.873413	0.99608	k__Bacteria	p__Firmicutes	c__Clostridia	o__Clostridiales	f__Clostridiaceae	g__Clostridium	s__Clostridium sp. 26_21
sp7596	sp7596	208.456	2.26995	0.860536	2.63784	0.00834369	0.108614	k__Bacteria	p__Firmicutes	c__Clostridia	o__Clostridiales	f__Clostridiaceae	g__Clostridium	s__Clostridium sp. 26_22
sp7597	sp7597	208.507	0.0682196	2.36246	0.0288765	0.976963	0.999637	k__Bacteria	p__Firmicutes	c__Clostridia	o__Clostridiales	f__Clostridiaceae	g__Clostridium	s__Clostridium sp. 27_14
sp7598	sp7598	29.1432	1.78458	1.11334	1.60291	0.108955	0.478334	k__Bacteria	p__Firmicutes	c__Clostridia	o__Clostridiales	f__Clostridiaceae	g__Clostridium	s__Clostridium sp. 28_12
sp7599	sp7599	14.1804	0.335627	1.03432	0.324489	0.745568	0.992684	k__Bacteria	p__Firmicutes	c__Clostridia	o__Clostridiales	f__Clostridiaceae	g__Clostridium	s__Clostridium sp. 28_17
sp7600	sp7600	74.0637	-0.634385	0.840842	-0.754464	0.450571	0.829979	k__Bacteria	p__Firmicutes	c__Clostridia	o__Clostridiales	f__Clostridiaceae	g__Clostridium	s__Clostridium sp. 29_15
sp7601	sp7601	630.672	-1.20088	0.802669	-1.49611	0.134626	0.52613	k__Bacteria	p__Firmicutes	c__Clostridia	o__Clostridiales	f__Clostridiaceae	g__Clostridium	s__Clostridium sp. 42_12
sp7602	sp7602	48.8529	-0.0116801	0.504199	-0.0231656	0.981518	0.999637	k__Bacteria	p__Firmicutes	c__Clostridia	o__Clostridiales	f__Clostridiaceae	g__Clostridium	s__Clostridium sp. 44_14
sp7603	sp7603	12.2828	-0.827975	0.675697	-1.22536	0.220438	0.638946	k__Bacteria	p__Firmicutes	c__Clostridia	o__Clostridiales	f__Clostridiaceae	g__Clostridium	s__Clostridium sp. 7_2_43FAA
sp7604	sp7604	95.6202	0.876096	0.421718	2.07745	0.0377604	0.266741	k__Bacteria	p__Firmicutes	c__Clostridia	o__Clostridiales	f__Clostridiaceae	g__Clostridium	s__Clostridium sp. 7_3_54FAA
sp7605	sp7605	6.12219	0.581066	0.530484	1.09535	0.273363	0.698594	k__Bacteria	p__Firmicutes	c__Clostridia	o__Clostridiales	f__Clostridiaceae	g__Clostridium	s__Clostridium sp. Ade.TY
sp7606	sp7606	6.07016	0.131253	0.343273	0.382357	0.702197	0.984115	k__Bacteria	p__Firmicutes	c__Clostridia	o__Clostridiales	f__Clostridiaceae	g__Clostridium	s__Clostridium sp. ASBs410
sp7607	sp7607	29.2517	0.0196922	0.225811	0.0872062	0.930508	0.997448	k__Bacteria	p__Firmicutes	c__Clostridia	o__Clostridiales	f__Clostridiaceae	g__Clostridium	s__Clostridium sp. ASF356
sp7608	sp7608	95.7598	0.0821841	0.232176	0.353972	0.72336	0.992294	k__Bacteria	p__Firmicutes	c__Clostridia	o__Clostridiales	f__Clostridiaceae	g__Clostridium	s__Clostridium sp. ASF502
sp7609	sp7609	3331.49	1.02268	0.825896	1.23826	0.215619	0.632697	k__Bacteria	p__Firmicutes	c__Clostridia	o__Clostridiales	f__Clostridiaceae	g__Clostridium	s__Clostridium sp. AT4
sp7611	sp7611	35.2966	0.0807499	0.320493	0.251956	0.801075	0.99608	k__Bacteria	p__Firmicutes	c__Clostridia	o__Clostridiales	f__Clostridiaceae	g__Clostridium	s__Clostridium sp. ATCC 29733
sp7612	sp7612	276.025	-0.330909	0.220582	-1.50016	0.133572	0.524679	k__Bacteria	p__Firmicutes	c__Clostridia	o__Clostridiales	f__Clostridiaceae	g__Clostridium	s__Clostridium sp. ATCC BAA-442
sp7613	sp7613	38.3809	0.589784	0.449242	1.31284	0.189236	0.6034	k__Bacteria	p__Firmicutes	c__Clostridia	o__Clostridiales	f__Clostridiaceae	g__Clostridium	s__Clostridium sp. Bc-iso-3
sp7615	sp7615	3.03278	0.152737	0.526189	0.290271	0.771609	0.995704	k__Bacteria	p__Firmicutes	c__Clostridia	o__Clostridiales	f__Clostridiaceae	g__Clostridium	s__Clostridium sp. BL8
sp7616	sp7616	4.38814	0.759223	0.526807	1.44118	0.149534	0.549763	k__Bacteria	p__Firmicutes	c__Clostridia	o__Clostridiales	f__Clostridiaceae	g__Clostridium	s__Clostridium sp. BNL1100
sp7617	sp7617	205.914	-0.719058	0.45431	-1.58275	0.113479	0.487675	k__Bacteria	p__Firmicutes	c__Clostridia	o__Clostridiales	f__Clostridiaceae	g__Clostridium	s__Clostridium sp. BR31
sp7618	sp7618	69.6229	-0.0895532	0.219214	-0.408519	0.682893	0.978871	k__Bacteria	p__Firmicutes	c__Clostridia	o__Clostridiales	f__Clostridiaceae	g__Clostridium	s__Clostridium sp. C105KSO13
sp7619	sp7619	24.9655	0.0116186	0.426473	0.0272435	0.978266	0.999637	k__Bacteria	p__Firmicutes	c__Clostridia	o__Clostridiales	f__Clostridiaceae	g__Clostridium	s__Clostridium sp. C105KSO14
sp7620	sp7620	24.546	0.281591	0.325302	0.865628	0.386694	0.784168	k__Bacteria	p__Firmicutes	c__Clostridia	o__Clostridiales	f__Clostridiaceae	g__Clostridium	s__Clostridium sp. C105KSO15
sp7621	sp7621	3.10538	0.818004	0.556734	1.46929	0.141754	0.539963	k__Bacteria	p__Firmicutes	c__Clostridia	o__Clostridiales	f__Clostridiaceae	g__Clostridium	s__Clostridium sp. C8
sp7623	sp7623	12.2867	-1.61517	0.980437	-1.6474	0.0994762	0.452754	k__Bacteria	p__Firmicutes	c__Clostridia	o__Clostridiales	f__Clostridiaceae	g__Clostridium	s__Clostridium sp. CAG:1000
sp7624	sp7624	148.771	-1.04674	0.369905	-2.82976	0.00465825	0.0794015	k__Bacteria	p__Firmicutes	c__Clostridia	o__Clostridiales	f__Clostridiaceae	g__Clostridium	s__Clostridium sp. CAG:1013
sp7625	sp7625	252.956	0.483918	0.65552	0.73822	0.460381	0.83531	k__Bacteria	p__Firmicutes	c__Clostridia	o__Clostridiales	f__Clostridiaceae	g__Clostridium	s__Clostridium sp. CAG:1024
sp7626	sp7626	85.4093	-0.950314	3.97349	-0.239164	0.810979	0.99608	k__Bacteria	p__Firmicutes	c__Clostridia	o__Clostridiales	f__Clostridiaceae	g__Clostridium	s__Clostridium sp. CAG:1193
sp7627	sp7627	17.8939	-1.26564	0.925736	-1.36717	0.171572	0.577668	k__Bacteria	p__Firmicutes	c__Clostridia	o__Clostridiales	f__Clostridiaceae	g__Clostridium	s__Clostridium sp. CAG:1219
sp7628	sp7628	95.59	1.90526	0.709464	2.6855	0.00724221	0.100716	k__Bacteria	p__Firmicutes	c__Clostridia	o__Clostridiales	f__Clostridiaceae	g__Clostridium	s__Clostridium sp. CAG:122
sp7629	sp7629	161.459	1.49685	0.562504	2.66104	0.00778986	0.105069	k__Bacteria	p__Firmicutes	c__Clostridia	o__Clostridiales	f__Clostridiaceae	g__Clostridium	s__Clostridium sp. CAG:12237_41
sp7630	sp7630	12948.6	-2.67541	4.90565	-0.545374	0.585496	0.927105	k__Bacteria	p__Firmicutes	c__Clostridia	o__Clostridiales	f__Clostridiaceae	g__Clostridium	s__Clostridium sp. CAG:127
sp7631	sp7631	3413.09	-1.07552	4.90616	-0.219218	0.82648	0.99608	k__Bacteria	p__Firmicutes	c__Clostridia	o__Clostridiales	f__Clostridiaceae	g__Clostridium	s__Clostridium sp. CAG:138
sp7632	sp7632	20.2144	-0.227712	0.406461	-0.56023	0.575323	0.920078	k__Bacteria	p__Firmicutes	c__Clostridia	o__Clostridiales	f__Clostridiaceae	g__Clostridium	s__Clostridium sp. CAG:149
sp7633	sp7633	589.057	-0.646888	0.839336	-0.770714	0.440877	0.829979	k__Bacteria	p__Firmicutes	c__Clostridia	o__Clostridiales	f__Clostridiaceae	g__Clostridium	s__Clostridium sp. CAG:167
sp7634	sp7634	1261.89	2.86046	0.735134	3.89107	9.98037e-05	0.00677153	k__Bacteria	p__Firmicutes	c__Clostridia	o__Clostridiales	f__Clostridiaceae	g__Clostridium	s__Clostridium sp. CAG:169
sp7635	sp7635	1991.67	0.307919	4.22468	0.0728857	0.941897	0.997448	k__Bacteria	p__Firmicutes	c__Clostridia	o__Clostridiales	f__Clostridiaceae	g__Clostridium	s__Clostridium sp. CAG:217
sp7636	sp7636	227.792	2.17265	0.918739	2.36481	0.0180392	0.166943	k__Bacteria	p__Firmicutes	c__Clostridia	o__Clostridiales	f__Clostridiaceae	g__Clostridium	s__Clostridium sp. CAG:217_53_7
sp7637	sp7637	347.953	0.00668397	0.763612	0.0087531	0.993016	0.999637	k__Bacteria	p__Firmicutes	c__Clostridia	o__Clostridiales	f__Clostridiaceae	g__Clostridium	s__Clostridium sp. CAG:221
sp7638	sp7638	2265.36	-1.98648	0.908568	-2.18639	0.0287873	0.219982	k__Bacteria	p__Firmicutes	c__Clostridia	o__Clostridiales	f__Clostridiaceae	g__Clostridium	s__Clostridium sp. CAG:226
sp7639	sp7639	351.837	2.11128	0.701001	3.0118	0.00259704	0.0593343	k__Bacteria	p__Firmicutes	c__Clostridia	o__Clostridiales	f__Clostridiaceae	g__Clostridium	s__Clostridium sp. CAG:230
sp7640	sp7640	42.8498	-1.04981	0.669666	-1.56766	0.116962	0.490407	k__Bacteria	p__Firmicutes	c__Clostridia	o__Clostridiales	f__Clostridiaceae	g__Clostridium	s__Clostridium sp. CAG:242
sp7641	sp7641	243.458	-0.729039	1.18343	-0.616039	0.537869	0.900216	k__Bacteria	p__Firmicutes	c__Clostridia	o__Clostridiales	f__Clostridiaceae	g__Clostridium	s__Clostridium sp. CAG:245
sp7642	sp7642	291.284	-0.29098	0.783531	-0.37137	0.710362	0.985773	k__Bacteria	p__Firmicutes	c__Clostridia	o__Clostridiales	f__Clostridiaceae	g__Clostridium	s__Clostridium sp. CAG:245_30_32
sp7643	sp7643	807.178	-0.571187	2.82526	-0.202172	0.839782	0.99608	k__Bacteria	p__Firmicutes	c__Clostridia	o__Clostridiales	f__Clostridiaceae	g__Clostridium	s__Clostridium sp. CAG:253
sp7644	sp7644	334.472	-3.13662	0.953962	-3.28799	0.00100906	0.0350282	k__Bacteria	p__Firmicutes	c__Clostridia	o__Clostridiales	f__Clostridiaceae	g__Clostridium	s__Clostridium sp. CAG:264
sp7645	sp7645	89.5643	-0.472274	0.813142	-0.580802	0.561374	0.914835	k__Bacteria	p__Firmicutes	c__Clostridia	o__Clostridiales	f__Clostridiaceae	g__Clostridium	s__Clostridium sp. CAG:265
sp7646	sp7646	544.232	0.105659	4.91095	0.0215149	0.982835	0.999637	k__Bacteria	p__Firmicutes	c__Clostridia	o__Clostridiales	f__Clostridiaceae	g__Clostridium	s__Clostridium sp. CAG:269
sp7647	sp7647	256.537	-2.10028	3.1837	-0.659697	0.509449	0.878779	k__Bacteria	p__Firmicutes	c__Clostridia	o__Clostridiales	f__Clostridiaceae	g__Clostridium	s__Clostridium sp. CAG:273
sp7648	sp7648	89.8628	0.23774	0.455759	0.521635	0.601924	0.935909	k__Bacteria	p__Firmicutes	c__Clostridia	o__Clostridiales	f__Clostridiaceae	g__Clostridium	s__Clostridium sp. CAG:277
sp7649	sp7649	85.9803	1.20179	0.970668	1.23811	0.215675	0.632697	k__Bacteria	p__Firmicutes	c__Clostridia	o__Clostridiales	f__Clostridiaceae	g__Clostridium	s__Clostridium sp. CAG:288
sp7650	sp7650	579.665	2.07332	0.806152	2.57187	0.010115	0.123084	k__Bacteria	p__Firmicutes	c__Clostridia	o__Clostridiales	f__Clostridiaceae	g__Clostridium	s__Clostridium sp. CAG:299
sp7651	sp7651	372.883	-1.00311	4.9212	-0.203834	0.838483	0.99608	k__Bacteria	p__Firmicutes	c__Clostridia	o__Clostridiales	f__Clostridiaceae	g__Clostridium	s__Clostridium sp. CAG:302
sp7652	sp7652	70.2015	-1.32841	4.78927	-0.277373	0.781493	0.995704	k__Bacteria	p__Firmicutes	c__Clostridia	o__Clostridiales	f__Clostridiaceae	g__Clostridium	s__Clostridium sp. CAG:306
sp7653	sp7653	166.797	0.463865	4.93745	0.0939484	0.92515	0.997448	k__Bacteria	p__Firmicutes	c__Clostridia	o__Clostridiales	f__Clostridiaceae	g__Clostridium	s__Clostridium sp. CAG:307
sp7654	sp7654	162.034	2.81536	0.879805	3.19998	0.00137435	0.0421529	k__Bacteria	p__Firmicutes	c__Clostridia	o__Clostridiales	f__Clostridiaceae	g__Clostridium	s__Clostridium sp. CAG:307_30_263
sp7655	sp7655	726.802	-0.626182	4.91167	-0.127489	0.898554	0.99608	k__Bacteria	p__Firmicutes	c__Clostridia	o__Clostridiales	f__Clostridiaceae	g__Clostridium	s__Clostridium sp. CAG:343
sp7656	sp7656	818.653	-1.27297	1.04624	-1.21671	0.223716	0.641824	k__Bacteria	p__Firmicutes	c__Clostridia	o__Clostridiales	f__Clostridiaceae	g__Clostridium	s__Clostridium sp. CAG:349
sp7657	sp7657	112.125	-1.12981	0.982846	-1.14953	0.250336	0.678654	k__Bacteria	p__Firmicutes	c__Clostridia	o__Clostridiales	f__Clostridiaceae	g__Clostridium	s__Clostridium sp. CAG:349_48_7
sp7658	sp7658	26.6891	0.850634	0.603562	1.40936	0.15873	0.560835	k__Bacteria	p__Firmicutes	c__Clostridia	o__Clostridiales	f__Clostridiaceae	g__Clostridium	s__Clostridium sp. CAG:352
sp7659	sp7659	224.202	-0.337155	4.91832	-0.068551	0.945347	0.998588	k__Bacteria	p__Firmicutes	c__Clostridia	o__Clostridiales	f__Clostridiaceae	g__Clostridium	s__Clostridium sp. CAG:354
sp7660	sp7660	242.476	-0.052338	4.91995	-0.0106379	0.991512	0.999637	k__Bacteria	p__Firmicutes	c__Clostridia	o__Clostridiales	f__Clostridiaceae	g__Clostridium	s__Clostridium sp. CAG:354_28_25
sp7661	sp7661	49.4037	-0.716182	2.64307	-0.270966	0.786417	0.995704	k__Bacteria	p__Firmicutes	c__Clostridia	o__Clostridiales	f__Clostridiaceae	g__Clostridium	s__Clostridium sp. CAG:356
sp7662	sp7662	130.485	-0.468829	3.65585	-0.128241	0.897958	0.99608	k__Bacteria	p__Firmicutes	c__Clostridia	o__Clostridiales	f__Clostridiaceae	g__Clostridium	s__Clostridium sp. CAG:389
sp7663	sp7663	114.959	-2.77185	0.539526	-5.13756	2.78324e-07	8.44459e-05	k__Bacteria	p__Firmicutes	c__Clostridia	o__Clostridiales	f__Clostridiaceae	g__Clostridium	s__Clostridium sp. CAG:411
sp7664	sp7664	846.325	0.562832	0.743013	0.7575	0.44875	0.829979	k__Bacteria	p__Firmicutes	c__Clostridia	o__Clostridiales	f__Clostridiaceae	g__Clostridium	s__Clostridium sp. CAG:413
sp7665	sp7665	41.7108	-1.28787	0.934947	-1.37748	0.168363	0.573766	k__Bacteria	p__Firmicutes	c__Clostridia	o__Clostridiales	f__Clostridiaceae	g__Clostridium	s__Clostridium sp. CAG:417
sp7666	sp7666	4323.97	0.496811	0.532876	0.932319	0.351171	0.762527	k__Bacteria	p__Firmicutes	c__Clostridia	o__Clostridiales	f__Clostridiaceae	g__Clostridium	s__Clostridium sp. CAG:43
sp7667	sp7667	144.788	-1.00055	4.04934	-0.24709	0.804838	0.99608	k__Bacteria	p__Firmicutes	c__Clostridia	o__Clostridiales	f__Clostridiaceae	g__Clostridium	s__Clostridium sp. CAG:433
sp7668	sp7668	350.607	0.397022	3.72056	0.10671	0.915019	0.997448	k__Bacteria	p__Firmicutes	c__Clostridia	o__Clostridiales	f__Clostridiaceae	g__Clostridium	s__Clostridium sp. CAG:440
sp7669	sp7669	155.14	-1.51304	0.590625	-2.56176	0.0104143	0.124693	k__Bacteria	p__Firmicutes	c__Clostridia	o__Clostridiales	f__Clostridiaceae	g__Clostridium	s__Clostridium sp. CAG:448
sp7670	sp7670	298.954	-0.529426	4.58072	-0.115577	0.907988	0.99608	k__Bacteria	p__Firmicutes	c__Clostridia	o__Clostridiales	f__Clostridiaceae	g__Clostridium	s__Clostridium sp. CAG:451
sp7671	sp7671	794.491	-1.76275	4.57698	-0.385133	0.700139	0.983444	k__Bacteria	p__Firmicutes	c__Clostridia	o__Clostridiales	f__Clostridiaceae	g__Clostridium	s__Clostridium sp. CAG:452
sp7672	sp7672	513.346	-1.44498	4.22746	-0.341809	0.732495	0.992684	k__Bacteria	p__Firmicutes	c__Clostridia	o__Clostridiales	f__Clostridiaceae	g__Clostridium	s__Clostridium sp. CAG:465
sp7673	sp7673	16.3171	-0.500736	1.05785	-0.473353	0.635961	0.954368	k__Bacteria	p__Firmicutes	c__Clostridia	o__Clostridiales	f__Clostridiaceae	g__Clostridium	s__Clostridium sp. CAG:470
sp7674	sp7674	112.51	-0.965874	3.1534	-0.306296	0.759379	0.995463	k__Bacteria	p__Firmicutes	c__Clostridia	o__Clostridiales	f__Clostridiaceae	g__Clostridium	s__Clostridium sp. CAG:492
sp7675	sp7675	9.41731	0.314606	2.04267	0.154017	0.877596	0.99608	k__Bacteria	p__Firmicutes	c__Clostridia	o__Clostridiales	f__Clostridiaceae	g__Clostridium	s__Clostridium sp. CAG:505
sp7676	sp7676	666.643	-1.91589	4.78893	-0.400065	0.689108	0.98025	k__Bacteria	p__Firmicutes	c__Clostridia	o__Clostridiales	f__Clostridiaceae	g__Clostridium	s__Clostridium sp. CAG:508
sp7677	sp7677	1083.98	0.414852	3.13338	0.132398	0.89467	0.99608	k__Bacteria	p__Firmicutes	c__Clostridia	o__Clostridiales	f__Clostridiaceae	g__Clostridium	s__Clostridium sp. CAG:510
sp7678	sp7678	870.478	0.216784	4.92646	0.0440041	0.964901	0.999637	k__Bacteria	p__Firmicutes	c__Clostridia	o__Clostridiales	f__Clostridiaceae	g__Clostridium	s__Clostridium sp. CAG:524
sp7679	sp7679	848.761	-1.78753	4.92575	-0.362895	0.716684	0.986873	k__Bacteria	p__Firmicutes	c__Clostridia	o__Clostridiales	f__Clostridiaceae	g__Clostridium	s__Clostridium sp. CAG:533
sp7680	sp7680	165.48	0.124426	0.719785	0.172866	0.862757	0.99608	k__Bacteria	p__Firmicutes	c__Clostridia	o__Clostridiales	f__Clostridiaceae	g__Clostridium	s__Clostridium sp. CAG:557
sp7681	sp7681	541.436	-2.2848	4.91317	-0.465037	0.641905	0.957561	k__Bacteria	p__Firmicutes	c__Clostridia	o__Clostridiales	f__Clostridiaceae	g__Clostridium	s__Clostridium sp. CAG:567
sp7682	sp7682	3581.89	-0.407633	4.91762	-0.0828923	0.933937	0.997448	k__Bacteria	p__Firmicutes	c__Clostridia	o__Clostridiales	f__Clostridiaceae	g__Clostridium	s__Clostridium sp. CAG:568
sp7683	sp7683	323.21	-0.125253	0.912014	-0.137336	0.890765	0.99608	k__Bacteria	p__Firmicutes	c__Clostridia	o__Clostridiales	f__Clostridiaceae	g__Clostridium	s__Clostridium sp. CAG:571
sp7684	sp7684	50.5423	0.401203	2.02534	0.198092	0.842973	0.99608	k__Bacteria	p__Firmicutes	c__Clostridia	o__Clostridiales	f__Clostridiaceae	g__Clostridium	s__Clostridium sp. CAG:575
sp7685	sp7685	1213.77	0.732836	0.593383	1.23501	0.216826	0.633867	k__Bacteria	p__Firmicutes	c__Clostridia	o__Clostridiales	f__Clostridiaceae	g__Clostridium	s__Clostridium sp. CAG:58
sp7686	sp7686	99.9014	0.129354	0.441489	0.292996	0.769525	0.995704	k__Bacteria	p__Firmicutes	c__Clostridia	o__Clostridiales	f__Clostridiaceae	g__Clostridium	s__Clostridium sp. CAG:590
sp7687	sp7687	213.989	-0.0268621	4.91737	-0.0054627	0.995641	0.999637	k__Bacteria	p__Firmicutes	c__Clostridia	o__Clostridiales	f__Clostridiaceae	g__Clostridium	s__Clostridium sp. CAG:594
sp7688	sp7688	128.002	-0.790316	4.92827	-0.160364	0.872594	0.99608	k__Bacteria	p__Firmicutes	c__Clostridia	o__Clostridiales	f__Clostridiaceae	g__Clostridium	s__Clostridium sp. CAG:609
sp7689	sp7689	1025.41	-2.25255	0.719372	-3.13127	0.00174052	0.0467426	k__Bacteria	p__Firmicutes	c__Clostridia	o__Clostridiales	f__Clostridiaceae	g__Clostridium	s__Clostridium sp. CAG:62
sp7690	sp7690	644.474	-2.38442	0.732632	-3.25459	0.00113557	0.0368485	k__Bacteria	p__Firmicutes	c__Clostridia	o__Clostridiales	f__Clostridiaceae	g__Clostridium	s__Clostridium sp. CAG:62_40_43
sp7691	sp7691	544.012	-1.53593	4.92322	-0.311977	0.755058	0.994456	k__Bacteria	p__Firmicutes	c__Clostridia	o__Clostridiales	f__Clostridiaceae	g__Clostridium	s__Clostridium sp. CAG:628
sp7692	sp7692	204.328	0.201219	0.581974	0.345753	0.729528	0.992684	k__Bacteria	p__Firmicutes	c__Clostridia	o__Clostridiales	f__Clostridiaceae	g__Clostridium	s__Clostridium sp. CAG:632
sp7693	sp7693	105.114	0.808177	0.369115	2.1895	0.0285608	0.219353	k__Bacteria	p__Firmicutes	c__Clostridia	o__Clostridiales	f__Clostridiaceae	g__Clostridium	s__Clostridium sp. CAG:678
sp7694	sp7694	7594.22	1.13856	0.636495	1.7888	0.073647	0.376815	k__Bacteria	p__Firmicutes	c__Clostridia	o__Clostridiales	f__Clostridiaceae	g__Clostridium	s__Clostridium sp. CAG:7
sp7695	sp7695	605.417	-0.525723	4.92088	-0.106835	0.91492	0.997448	k__Bacteria	p__Firmicutes	c__Clostridia	o__Clostridiales	f__Clostridiaceae	g__Clostridium	s__Clostridium sp. CAG:710
sp7696	sp7696	9.825	-0.59726	2.63845	-0.226368	0.820916	0.99608	k__Bacteria	p__Firmicutes	c__Clostridia	o__Clostridiales	f__Clostridiaceae	g__Clostridium	s__Clostridium sp. CAG:715
sp7697	sp7697	3.19083	-2.52676	1.28071	-1.97294	0.0485027	0.304195	k__Bacteria	p__Firmicutes	c__Clostridia	o__Clostridiales	f__Clostridiaceae	g__Clostridium	s__Clostridium sp. CAG:729
sp7698	sp7698	1095.85	-0.93138	0.799843	-1.16445	0.244241	0.673971	k__Bacteria	p__Firmicutes	c__Clostridia	o__Clostridiales	f__Clostridiaceae	g__Clostridium	s__Clostridium sp. CAG:75
sp7699	sp7699	96.2836	-2.78806	1.05048	-2.65409	0.00795219	0.106231	k__Bacteria	p__Firmicutes	c__Clostridia	o__Clostridiales	f__Clostridiaceae	g__Clostridium	s__Clostridium sp. CAG:762
sp7700	sp7700	18.9357	-3.48234	1.26246	-2.75839	0.00580875	0.0872032	k__Bacteria	p__Firmicutes	c__Clostridia	o__Clostridiales	f__Clostridiaceae	g__Clostridium	s__Clostridium sp. CAG:768
sp7701	sp7701	301.096	-1.27681	3.35467	-0.380605	0.703496	0.984455	k__Bacteria	p__Firmicutes	c__Clostridia	o__Clostridiales	f__Clostridiaceae	g__Clostridium	s__Clostridium sp. CAG:780
sp7702	sp7702	26.2546	-2.36772	0.796742	-2.97175	0.00296108	0.062667	k__Bacteria	p__Firmicutes	c__Clostridia	o__Clostridiales	f__Clostridiaceae	g__Clostridium	s__Clostridium sp. CAG:793
sp7703	sp7703	722.408	-2.32971	4.55148	-0.511859	0.60875	0.942915	k__Bacteria	p__Firmicutes	c__Clostridia	o__Clostridiales	f__Clostridiaceae	g__Clostridium	s__Clostridium sp. CAG:798
sp7704	sp7704	135.366	0.842295	0.364428	2.31128	0.0208176	0.184962	k__Bacteria	p__Firmicutes	c__Clostridia	o__Clostridiales	f__Clostridiaceae	g__Clostridium	s__Clostridium sp. CAG:81
sp7705	sp7705	131.043	-0.887305	4.93052	-0.179962	0.857183	0.99608	k__Bacteria	p__Firmicutes	c__Clostridia	o__Clostridiales	f__Clostridiaceae	g__Clostridium	s__Clostridium sp. CAG:813
sp7706	sp7706	873.484	-0.0951558	0.764163	-0.124523	0.900901	0.99608	k__Bacteria	p__Firmicutes	c__Clostridia	o__Clostridiales	f__Clostridiaceae	g__Clostridium	s__Clostridium sp. CAG:91
sp7707	sp7707	792.228	-0.627134	4.92079	-0.127446	0.898587	0.99608	k__Bacteria	p__Firmicutes	c__Clostridia	o__Clostridiales	f__Clostridiaceae	g__Clostridium	s__Clostridium sp. CAG:914
sp7708	sp7708	29.2809	1.00296	0.800202	1.25338	0.210067	0.624623	k__Bacteria	p__Firmicutes	c__Clostridia	o__Clostridiales	f__Clostridiaceae	g__Clostridium	s__Clostridium sp. CAG:921
sp7709	sp7709	236.377	0.635235	0.518578	1.22496	0.220592	0.638946	k__Bacteria	p__Firmicutes	c__Clostridia	o__Clostridiales	f__Clostridiaceae	g__Clostridium	s__Clostridium sp. CAG:964
sp7710	sp7710	30.9952	0.412077	4.14529	0.0994084	0.920814	0.997448	k__Bacteria	p__Firmicutes	c__Clostridia	o__Clostridiales	f__Clostridiaceae	g__Clostridium	s__Clostridium sp. CAG:967
sp7622	sp7622	9.51708	-2.02607	0.953207	-2.12553	0.0335421	0.246232	k__Bacteria	p__Firmicutes	c__Clostridia	o__Clostridiales	f__Clostridiaceae	g__Clostridium	s__Clostridium sp. CAG_433_25_7
sp7711	sp7711	16.9529	1.25296	0.661444	1.89428	0.0581882	0.33151	k__Bacteria	p__Firmicutes	c__Clostridia	o__Clostridiales	f__Clostridiaceae	g__Clostridium	s__Clostridium sp. CL-2
sp7712	sp7712	10.8168	0.317143	0.273577	1.15924	0.246357	0.67444	k__Bacteria	p__Firmicutes	c__Clostridia	o__Clostridiales	f__Clostridiaceae	g__Clostridium	s__Clostridium sp. CL-6
sp7713	sp7713	40.2963	-0.0350752	0.407599	-0.0860532	0.931424	0.997448	k__Bacteria	p__Firmicutes	c__Clostridia	o__Clostridiales	f__Clostridiaceae	g__Clostridium	s__Clostridium sp. D5
sp7714	sp7714	3.81271	-0.403651	0.408775	-0.987465	0.323415	0.746522	k__Bacteria	p__Firmicutes	c__Clostridia	o__Clostridiales	f__Clostridiaceae	g__Clostridium	s__Clostridium sp. DL-VIII
sp7715	sp7715	3.11998	-0.191904	0.392683	-0.488701	0.625053	0.943351	k__Bacteria	p__Firmicutes	c__Clostridia	o__Clostridiales	f__Clostridiaceae	g__Clostridium	s__Clostridium sp. DMHC 10
sp7717	sp7717	4.90118	0.142143	0.523377	0.271587	0.785939	0.995704	k__Bacteria	p__Firmicutes	c__Clostridia	o__Clostridiales	f__Clostridiaceae	g__Clostridium	s__Clostridium sp. DSM 4029
sp7718	sp7718	16.9569	-0.122969	0.456434	-0.269411	0.787613	0.995704	k__Bacteria	p__Firmicutes	c__Clostridia	o__Clostridiales	f__Clostridiaceae	g__Clostridium	s__Clostridium sp. DSM 8431
sp7721	sp7721	32.9993	-0.286225	0.384939	-0.74356	0.457143	0.834811	k__Bacteria	p__Firmicutes	c__Clostridia	o__Clostridiales	f__Clostridiaceae	g__Clostridium	s__Clostridium sp. FS41
sp7722	sp7722	23.6493	-1.02474	0.53531	-1.91429	0.0555826	0.326639	k__Bacteria	p__Firmicutes	c__Clostridia	o__Clostridiales	f__Clostridiaceae	g__Clostridium	s__Clostridium sp. HGF2
sp7723	sp7723	5.44874	-0.150165	0.452061	-0.332179	0.739754	0.992684	k__Bacteria	p__Firmicutes	c__Clostridia	o__Clostridiales	f__Clostridiaceae	g__Clostridium	s__Clostridium sp. HMP27
sp7725	sp7725	4.10234	1.26555	0.825796	1.53252	0.125395	0.511722	k__Bacteria	p__Firmicutes	c__Clostridia	o__Clostridiales	f__Clostridiaceae	g__Clostridium	s__Clostridium sp. HMSC19A11
sp7734	sp7734	248.901	-1.47015	0.521703	-2.81797	0.00483279	0.0801527	k__Bacteria	p__Firmicutes	c__Clostridia	o__Clostridiales	f__Clostridiaceae	g__Clostridium	s__Clostridium sp. KLE 1755
sp7735	sp7735	24.6947	0.0111442	0.202874	0.0549314	0.956193	0.999028	k__Bacteria	p__Firmicutes	c__Clostridia	o__Clostridiales	f__Clostridiaceae	g__Clostridium	s__Clostridium sp. KNHs205
sp7736	sp7736	38.2427	-0.0299079	0.182494	-0.163884	0.869822	0.99608	k__Bacteria	p__Firmicutes	c__Clostridia	o__Clostridiales	f__Clostridiaceae	g__Clostridium	s__Clostridium sp. KNHs209
sp7737	sp7737	17.9721	0.25173	0.333469	0.754883	0.450319	0.829979	k__Bacteria	p__Firmicutes	c__Clostridia	o__Clostridiales	f__Clostridiaceae	g__Clostridium	s__Clostridium sp. KNHs214
sp7738	sp7738	2401.23	-0.965123	0.789678	-1.22217	0.221642	0.640332	k__Bacteria	p__Firmicutes	c__Clostridia	o__Clostridiales	f__Clostridiaceae	g__Clostridium	s__Clostridium sp. L2-50
sp7740	sp7740	3.34219	-0.0698169	0.443415	-0.157453	0.874888	0.99608	k__Bacteria	p__Firmicutes	c__Clostridia	o__Clostridiales	f__Clostridiaceae	g__Clostridium	s__Clostridium sp. LF2
sp7741	sp7741	606.039	0.463315	0.183695	2.5222	0.0116623	0.132959	k__Bacteria	p__Firmicutes	c__Clostridia	o__Clostridiales	f__Clostridiaceae	g__Clostridium	s__Clostridium sp. M62/1
sp7742	sp7742	5.63118	-0.786629	0.370682	-2.12211	0.0338284	0.247522	k__Bacteria	p__Firmicutes	c__Clostridia	o__Clostridiales	f__Clostridiaceae	g__Clostridium	s__Clostridium sp. Maddingley MBC34-26
sp7743	sp7743	8.47309	1.09859	0.527311	2.08338	0.0372163	0.264531	k__Bacteria	p__Firmicutes	c__Clostridia	o__Clostridiales	f__Clostridiaceae	g__Clostridium	s__Clostridium sp. Marseille-P2414
sp7744	sp7744	57.4572	0.116857	0.262955	0.444399	0.656754	0.967416	k__Bacteria	p__Firmicutes	c__Clostridia	o__Clostridiales	f__Clostridiaceae	g__Clostridium	s__Clostridium sp. Marseille-P2415
sp7745	sp7745	3.41112	0.467975	0.521071	0.898102	0.369131	0.773126	k__Bacteria	p__Firmicutes	c__Clostridia	o__Clostridiales	f__Clostridiaceae	g__Clostridium	s__Clostridium sp. Marseille-P2434
sp7746	sp7746	36.6097	-0.438402	0.347855	-1.2603	0.207561	0.622961	k__Bacteria	p__Firmicutes	c__Clostridia	o__Clostridiales	f__Clostridiaceae	g__Clostridium	s__Clostridium sp. Marseille-P2538
sp7747	sp7747	38.3608	-0.0797333	0.180452	-0.441854	0.658595	0.968217	k__Bacteria	p__Firmicutes	c__Clostridia	o__Clostridiales	f__Clostridiaceae	g__Clostridium	s__Clostridium sp. Marseille-P299
sp7748	sp7748	154.282	-0.40071	0.232266	-1.72522	0.0844885	0.409458	k__Bacteria	p__Firmicutes	c__Clostridia	o__Clostridiales	f__Clostridiaceae	g__Clostridium	s__Clostridium sp. Marseille-P3244
sp7751	sp7751	7.17421	0.127506	0.371114	0.343576	0.731165	0.992684	k__Bacteria	p__Firmicutes	c__Clostridia	o__Clostridiales	f__Clostridiaceae	g__Clostridium	s__Clostridium sp. MSTE9
sp7752	sp7752	2.02529	-0.253636	0.548051	-0.462797	0.64351	NA	k__Bacteria	p__Firmicutes	c__Clostridia	o__Clostridiales	f__Clostridiaceae	g__Clostridium	s__Clostridium sp. mt5
sp7753	sp7753	6.70686	0.270522	0.284905	0.949517	0.342358	0.760455	k__Bacteria	p__Firmicutes	c__Clostridia	o__Clostridiales	f__Clostridiaceae	g__Clostridium	s__Clostridium sp. N3C
sp7755	sp7755	69.9842	0.383718	2.72156	0.140992	0.887876	0.99608	k__Bacteria	p__Firmicutes	c__Clostridia	o__Clostridiales	f__Clostridiaceae	g__Clostridium	s__Clostridium sp. ND2
sp7756	sp7756	18.2929	-0.634994	0.385634	-1.64662	0.0996353	0.452754	k__Bacteria	p__Firmicutes	c__Clostridia	o__Clostridiales	f__Clostridiaceae	g__Clostridium	s__Clostridium sp. SCN 57-10
sp7757	sp7757	283.346	0.627953	0.466399	1.34638	0.178179	0.588152	k__Bacteria	p__Firmicutes	c__Clostridia	o__Clostridiales	f__Clostridiaceae	g__Clostridium	s__Clostridium sp. SS2/1
sp7758	sp7758	70.2027	-0.179952	0.225036	-0.79966	0.423908	0.818921	k__Bacteria	p__Firmicutes	c__Clostridia	o__Clostridiales	f__Clostridiaceae	g__Clostridium	s__Clostridium sp. SY8519
sp7759	sp7759	4.96465	-0.0208191	0.37703	-0.0552188	0.955964	0.999028	k__Bacteria	p__Firmicutes	c__Clostridia	o__Clostridiales	f__Clostridiaceae	g__Clostridium	s__Clostridium sp. USBA 49
sp7760	sp7760	64.6663	-0.583474	0.234948	-2.48342	0.0130127	0.139623	k__Bacteria	p__Firmicutes	c__Clostridia	o__Clostridiales	f__Clostridiaceae	g__Clostridium	s__Clostridium sp. W14A
sp7761	sp7761	18.1812	0.0476621	0.228577	0.208516	0.834826	0.99608	k__Bacteria	p__Firmicutes	c__Clostridia	o__Clostridiales	f__Clostridiaceae	g__Clostridium	s__Clostridium sporogenes
sp7762	sp7762	6.98897	-0.0180232	0.365016	-0.0493763	0.960619	0.999637	k__Bacteria	p__Firmicutes	c__Clostridia	o__Clostridiales	f__Clostridiaceae	g__Clostridium	s__Clostridium sulfidigenes
sp7763	sp7763	3.85127	0.0475019	0.516233	0.0920164	0.926685	0.997448	k__Bacteria	p__Firmicutes	c__Clostridia	o__Clostridiales	f__Clostridiaceae	g__Clostridium	s__Clostridium taeniosporum
sp7764	sp7764	2.7295	-0.449099	0.468948	-0.957675	0.338227	0.756522	k__Bacteria	p__Firmicutes	c__Clostridia	o__Clostridiales	f__Clostridiaceae	g__Clostridium	s__Clostridium tepidiprofundi
sp7765	sp7765	2.73709	0.155644	0.482695	0.322449	0.747113	0.992751	k__Bacteria	p__Firmicutes	c__Clostridia	o__Clostridiales	f__Clostridiaceae	g__Clostridium	s__Clostridium tetani
sp7766	sp7766	2.53852	-0.0353481	0.405096	-0.0872585	0.930466	NA	k__Bacteria	p__Firmicutes	c__Clostridia	o__Clostridiales	f__Clostridiaceae	g__Clostridium	s__Clostridium tetanomorphum
sp7767	sp7767	1.64967	2.0874	0.896855	2.32747	0.0199402	NA	k__Bacteria	p__Firmicutes	c__Clostridia	o__Clostridiales	f__Clostridiaceae	g__Clostridium	s__Clostridium thermobutyricum
sp7768	sp7768	2.55916	-0.685348	0.475514	-1.44128	0.149506	NA	k__Bacteria	p__Firmicutes	c__Clostridia	o__Clostridiales	f__Clostridiaceae	g__Clostridium	s__Clostridium tunisiense
sp7769	sp7769	6.45524	-0.338982	0.317235	-1.06855	0.285271	0.713656	k__Bacteria	p__Firmicutes	c__Clostridia	o__Clostridiales	f__Clostridiaceae	g__Clostridium	s__Clostridium tyrobutyricum
sp7770	sp7770	4.15528	0.118841	0.571133	0.20808	0.835167	0.99608	k__Bacteria	p__Firmicutes	c__Clostridia	o__Clostridiales	f__Clostridiaceae	g__Clostridium	s__Clostridium uliginosum
sp7771	sp7771	90.1657	0.396776	3.01954	0.131403	0.895457	0.99608	k__Bacteria	p__Firmicutes	c__Clostridia	o__Clostridiales	f__Clostridiaceae	g__Clostridium	s__Clostridium ventriculi
sp7772	sp7772	15437.1	-0.0880402	0.401351	-0.21936	0.82637	0.99608	k__Bacteria	p__Firmicutes	c__Clostridia	o__Clostridiales	f__Clostridiaceae	g__Clostridium	s__Clostridium__uc
sp8905	sp8905	225.099	0.658753	4.92009	0.133891	0.893489	0.99608	k__Bacteria	p__Firmicutes	c__Negativicutes	o__Veillonellales	f__Veillonellaceae	g__Colibacter	s__Colibacter massiliensis
sp2393	sp2393	6262.63	-0.321464	0.561659	-0.572348	0.567087	0.916177	k__Bacteria	p__Actinobacteria	c__Coriobacteriia	o__Coriobacteriales	f__Coriobacteriaceae	g__Collinsella	s__Collinsella aerofaciens
sp2394	sp2394	97.0403	1.10167	0.687993	1.60129	0.109313	0.478506	k__Bacteria	p__Actinobacteria	c__Coriobacteriia	o__Coriobacteriales	f__Coriobacteriaceae	g__Collinsella	s__Collinsella bouchesdurhonensis
sp2395	sp2395	51.4371	-1.40948	0.432569	-3.25839	0.00112045	0.0368485	k__Bacteria	p__Actinobacteria	c__Coriobacteriia	o__Coriobacteriales	f__Coriobacteriaceae	g__Collinsella	s__Collinsella ihuae
sp2396	sp2396	182.411	1.49377	0.838548	1.78137	0.0748514	0.379168	k__Bacteria	p__Actinobacteria	c__Coriobacteriia	o__Coriobacteriales	f__Coriobacteriaceae	g__Collinsella	s__Collinsella intestinalis
sp2398	sp2398	27.8609	-1.10805	0.408818	-2.71037	0.00672084	0.097714	k__Bacteria	p__Actinobacteria	c__Coriobacteriia	o__Coriobacteriales	f__Coriobacteriaceae	g__Collinsella	s__Collinsella phocaeensis
sp2399	sp2399	1257.27	-0.417112	0.525882	-0.793166	0.427681	0.822232	k__Bacteria	p__Actinobacteria	c__Coriobacteriia	o__Coriobacteriales	f__Coriobacteriaceae	g__Collinsella	s__Collinsella sp. 4_8_47FAA
sp2400	sp2400	531.713	-0.397047	0.556059	-0.714037	0.475204	0.841862	k__Bacteria	p__Actinobacteria	c__Coriobacteriia	o__Coriobacteriales	f__Coriobacteriaceae	g__Collinsella	s__Collinsella sp. 60_9
sp2401	sp2401	912.818	-0.354683	0.581718	-0.609716	0.54205	0.903014	k__Bacteria	p__Actinobacteria	c__Coriobacteriia	o__Coriobacteriales	f__Coriobacteriaceae	g__Collinsella	s__Collinsella sp. CAG:166
sp2402	sp2402	97.7998	0.74894	0.650359	1.15158	0.249494	0.678474	k__Bacteria	p__Actinobacteria	c__Coriobacteriia	o__Coriobacteriales	f__Coriobacteriaceae	g__Collinsella	s__Collinsella sp. CAG:289
sp2403	sp2403	21.7774	-0.137041	0.762565	-0.17971	0.85738	0.99608	k__Bacteria	p__Actinobacteria	c__Coriobacteriia	o__Coriobacteriales	f__Coriobacteriaceae	g__Collinsella	s__Collinsella sp. CAG:398
sp2404	sp2404	20.3454	-0.262163	0.389116	-0.673739	0.500477	0.868658	k__Bacteria	p__Actinobacteria	c__Coriobacteriia	o__Coriobacteriales	f__Coriobacteriaceae	g__Collinsella	s__Collinsella sp. Marseille-P2666
sp2405	sp2405	79.7149	0.587277	0.60871	0.96479	0.33465	0.753047	k__Bacteria	p__Actinobacteria	c__Coriobacteriia	o__Coriobacteriales	f__Coriobacteriaceae	g__Collinsella	s__Collinsella sp. MS5
sp2406	sp2406	97.5891	0.0494684	0.391684	0.126297	0.899497	0.99608	k__Bacteria	p__Actinobacteria	c__Coriobacteriia	o__Coriobacteriales	f__Coriobacteriaceae	g__Collinsella	s__Collinsella stercoris
sp2407	sp2407	42.8966	0.241975	0.423981	0.570721	0.568189	0.916552	k__Bacteria	p__Actinobacteria	c__Coriobacteriia	o__Coriobacteriales	f__Coriobacteriaceae	g__Collinsella	s__Collinsella tanakaei
sp2408	sp2408	14960.3	-0.32045	0.54512	-0.587852	0.556632	0.914835	k__Bacteria	p__Actinobacteria	c__Coriobacteriia	o__Coriobacteriales	f__Coriobacteriaceae	g__Collinsella	s__Collinsella__uc
sp12623	sp12623	1.02108	1.26618	1.53433	0.825233	0.409239	NA	k__Bacteria	p__Proteobacteria	c__Gammaproteobacteria	o__Alteromonadales	f__Colwelliaceae	g__Colwellia	s__Colwellia psychrerythraea
sp11366	sp11366	21.6413	0.690375	3.88174	0.177852	0.858839	0.99608	k__Bacteria	p__Proteobacteria	c__Betaproteobacteria	o__Burkholderiales	f__Comamonadaceae	g__Comamonadaceae__uc	s__Comamonadaceae__uc
sp8687	sp8687	5.04766	-1.31895	0.743816	-1.77322	0.0761924	0.383273	k__Bacteria	p__Firmicutes	c__Erysipelotrichia	o__Erysipelotrichales	f__Erysipelotrichaceae	g__Coprobacillus	s__Coprobacillus sp. 28_7
sp8688	sp8688	10.9648	0.612584	0.393938	1.55503	0.11994	0.500085	k__Bacteria	p__Firmicutes	c__Erysipelotrichia	o__Erysipelotrichales	f__Erysipelotrichaceae	g__Coprobacillus	s__Coprobacillus sp. 29_1
sp8689	sp8689	43.1257	-0.944266	0.557635	-1.69334	0.0903904	0.424285	k__Bacteria	p__Firmicutes	c__Erysipelotrichia	o__Erysipelotrichales	f__Erysipelotrichaceae	g__Coprobacillus	s__Coprobacillus sp. 3_3_56FAA
sp8690	sp8690	156.246	0.748396	0.363651	2.05801	0.0395895	0.27443	k__Bacteria	p__Firmicutes	c__Erysipelotrichia	o__Erysipelotrichales	f__Erysipelotrichaceae	g__Coprobacillus	s__Coprobacillus sp. 8_1_38FAA
sp8691	sp8691	49.0948	-0.434434	0.401382	-1.08235	0.279099	0.702138	k__Bacteria	p__Firmicutes	c__Erysipelotrichia	o__Erysipelotrichales	f__Erysipelotrichaceae	g__Coprobacillus	s__Coprobacillus sp. 8_2_54BFAA
sp8692	sp8692	5.57767	-2.09676	1.48224	-1.41459	0.157188	0.560835	k__Bacteria	p__Firmicutes	c__Erysipelotrichia	o__Erysipelotrichales	f__Erysipelotrichaceae	g__Coprobacillus	s__Coprobacillus sp. CAG:183
sp8693	sp8693	329.683	0.300347	0.749778	0.400581	0.688728	0.98025	k__Bacteria	p__Firmicutes	c__Erysipelotrichia	o__Erysipelotrichales	f__Erysipelotrichaceae	g__Coprobacillus	s__Coprobacillus sp. CAG:235
sp8694	sp8694	102.13	0.755105	0.757846	0.996382	0.319064	0.742604	k__Bacteria	p__Firmicutes	c__Erysipelotrichia	o__Erysipelotrichales	f__Erysipelotrichaceae	g__Coprobacillus	s__Coprobacillus sp. CAG:235_29_27
sp8695	sp8695	23.3062	-1.74439	1.0245	-1.70268	0.0886289	0.421316	k__Bacteria	p__Firmicutes	c__Erysipelotrichia	o__Erysipelotrichales	f__Erysipelotrichaceae	g__Coprobacillus	s__Coprobacillus sp. CAG:605
sp8696	sp8696	18.0073	-2.51598	0.712645	-3.53048	0.000414812	0.0182859	k__Bacteria	p__Firmicutes	c__Erysipelotrichia	o__Erysipelotrichales	f__Erysipelotrichaceae	g__Coprobacillus	s__Coprobacillus sp. CAG:698
sp8697	sp8697	143.184	-1.01843	3.4179	-0.29797	0.765726	0.995704	k__Bacteria	p__Firmicutes	c__Erysipelotrichia	o__Erysipelotrichales	f__Erysipelotrichaceae	g__Coprobacillus	s__Coprobacillus sp. CAG:826
sp8698	sp8698	1.40049	-1.021	1.474	-0.692673	0.488515	NA	k__Bacteria	p__Firmicutes	c__Erysipelotrichia	o__Erysipelotrichales	f__Erysipelotrichaceae	g__Coprobacillus	s__Coprobacillus sp. D6
sp8699	sp8699	28.0598	-1.88127	0.78419	-2.399	0.01644	0.15798	k__Bacteria	p__Firmicutes	c__Erysipelotrichia	o__Erysipelotrichales	f__Erysipelotrichaceae	g__Coprobacillus	s__Coprobacillus sp. D7
sp8700	sp8700	463.916	-0.222388	0.665155	-0.334341	0.738123	0.992684	k__Bacteria	p__Firmicutes	c__Erysipelotrichia	o__Erysipelotrichales	f__Erysipelotrichaceae	g__Coprobacillus	s__Coprobacillus__uc
sp3229	sp3229	49.8962	1.18823	0.630598	1.88429	0.0595256	0.337412	k__Bacteria	p__Bacteroidetes	c__Bacteroidia	o__Bacteroidales	f__Porphyromonadaceae	g__Coprobacter	s__Coprobacter fastidiosus
sp3230	sp3230	115.023	-0.151909	0.611972	-0.248229	0.803958	0.99608	k__Bacteria	p__Bacteroidetes	c__Bacteroidia	o__Bacteroidales	f__Porphyromonadaceae	g__Coprobacter	s__Coprobacter secundus
sp8086	sp8086	2678.49	0.174125	0.44676	0.38975	0.696721	0.980937	k__Bacteria	p__Firmicutes	c__Clostridia	o__Clostridiales	f__Lachnospiraceae	g__Coprococcus	s__Coprococcus catus
sp8087	sp8087	3729.54	0.768006	0.369697	2.07739	0.0377655	0.266741	k__Bacteria	p__Firmicutes	c__Clostridia	o__Clostridiales	f__Lachnospiraceae	g__Coprococcus	s__Coprococcus comes
sp8088	sp8088	37.0452	0.948989	0.419159	2.26403	0.0235723	0.198415	k__Bacteria	p__Firmicutes	c__Clostridia	o__Clostridiales	f__Lachnospiraceae	g__Coprococcus	s__Coprococcus comes CAG:19
sp8089	sp8089	1582.89	-0.235387	0.559592	-0.42064	0.674018	0.973784	k__Bacteria	p__Firmicutes	c__Clostridia	o__Clostridiales	f__Lachnospiraceae	g__Coprococcus	s__Coprococcus eutactus
sp8090	sp8090	120.371	-2.30404	0.695854	-3.31109	0.000929328	0.033028	k__Bacteria	p__Firmicutes	c__Clostridia	o__Clostridiales	f__Lachnospiraceae	g__Coprococcus	s__Coprococcus eutactus CAG:665
sp8091	sp8091	68.9291	1.07094	0.485697	2.20494	0.027458	0.215218	k__Bacteria	p__Firmicutes	c__Clostridia	o__Clostridiales	f__Lachnospiraceae	g__Coprococcus	s__Coprococcus sp. 43_8
sp8092	sp8092	117.551	-0.0313472	0.655674	-0.0478091	0.961868	0.999637	k__Bacteria	p__Firmicutes	c__Clostridia	o__Clostridiales	f__Lachnospiraceae	g__Coprococcus	s__Coprococcus sp. ART55/1
sp8093	sp8093	86.6349	-0.262748	2.49291	-0.105398	0.91606	0.997448	k__Bacteria	p__Firmicutes	c__Clostridia	o__Clostridiales	f__Lachnospiraceae	g__Coprococcus	s__Coprococcus sp. CAG:131
sp8094	sp8094	74.9098	0.0803999	0.655592	0.122637	0.902394	0.99608	k__Bacteria	p__Firmicutes	c__Clostridia	o__Clostridiales	f__Lachnospiraceae	g__Coprococcus	s__Coprococcus sp. CAG:131_42_139
sp8095	sp8095	296.215	-0.22641	0.306947	-0.737621	0.460745	0.83531	k__Bacteria	p__Firmicutes	c__Clostridia	o__Clostridiales	f__Lachnospiraceae	g__Coprococcus	s__Coprococcus sp. CAG:131-related_45_246
sp8096	sp8096	79.3319	0.432781	0.425394	1.01737	0.30898	0.735872	k__Bacteria	p__Firmicutes	c__Clostridia	o__Clostridiales	f__Lachnospiraceae	g__Coprococcus	s__Coprococcus sp. CAG:782
sp8097	sp8097	84.1238	0.481802	0.572973	0.840881	0.400415	0.803463	k__Bacteria	p__Firmicutes	c__Clostridia	o__Clostridiales	f__Lachnospiraceae	g__Coprococcus	s__Coprococcus sp. HPP0048
sp8098	sp8098	130.959	0.309654	0.489039	0.63319	0.52661	0.891955	k__Bacteria	p__Firmicutes	c__Clostridia	o__Clostridiales	f__Lachnospiraceae	g__Coprococcus	s__Coprococcus sp. HPP0074
sp8099	sp8099	20690.6	0.543801	0.52396	1.03787	0.299332	0.726101	k__Bacteria	p__Firmicutes	c__Clostridia	o__Clostridiales	f__Lachnospiraceae	g__Coprococcus	s__Coprococcus__uc
sp15231	sp15231	226.306	-1.52463	4.81963	-0.316337	0.751747	0.993016	k__Bacteria	p__Verrucomicrobia	c__Opitutae	o__Puniceicoccales	f__Puniceicoccaceae	g__Coraliomargarita	s__Coraliomargarita sp. CAG:312
sp12269	sp12269	34.8104	0.324938	0.761541	0.426685	0.669609	0.973784	k__Bacteria	p__Proteobacteria	c__Deltaproteobacteria	o__Myxococcales	f__Myxococcaceae	g__Corallococcus	s__Corallococcus sp. CAG:1435
sp2411	sp2411	37.4256	-0.130325	0.371079	-0.351205	0.725434	0.992684	k__Bacteria	p__Actinobacteria	c__Coriobacteriia	o__Coriobacteriales	f__Coriobacteriaceae	g__Coriobacteriaceae__na	s__Coriobacteriaceae bacterium 68-1-3
sp2412	sp2412	10.2053	0.773735	0.548144	1.41155	0.158081	0.560835	k__Bacteria	p__Actinobacteria	c__Coriobacteriia	o__Coriobacteriales	f__Coriobacteriaceae	g__Coriobacteriaceae__na	s__Coriobacteriaceae bacterium BV3Ac1
sp2413	sp2413	108.367	-0.651609	0.374863	-1.73826	0.082165	0.403438	k__Bacteria	p__Actinobacteria	c__Coriobacteriia	o__Coriobacteriales	f__Coriobacteriaceae	g__Coriobacteriaceae__na	s__Coriobacteriaceae bacterium CHKCI002
sp2414	sp2414	2.43815	-1.10635	0.57598	-1.92082	0.0547545	NA	k__Bacteria	p__Actinobacteria	c__Coriobacteriia	o__Coriobacteriales	f__Coriobacteriaceae	g__Coriobacteriaceae__na	s__Coriobacteriaceae bacterium EMTCatB1
sp2416	sp2416	355.727	-0.129038	0.511597	-0.252226	0.800866	0.99608	k__Bacteria	p__Actinobacteria	c__Coriobacteriia	o__Coriobacteriales	f__Coriobacteriaceae	g__Coriobacteriaceae__uc	s__Coriobacteriaceae__uc
sp2424	sp2424	8.26904	-0.00651853	0.375194	-0.0173738	0.986138	0.999637	k__Bacteria	p__Actinobacteria	c__Coriobacteriia	o__Coriobacteriales	f__Coriobacteriales__na	g__Coriobacteriales__na	s__Coriobacteriales bacterium DNF00809
sp2425	sp2425	206.048	-0.309529	0.396916	-0.779837	0.435487	0.827721	k__Bacteria	p__Actinobacteria	c__Coriobacteriia	o__Coriobacteriales	f__Coriobacteriales__uc	g__Coriobacteriales__uc	s__Coriobacteriales__uc
sp2426	sp2426	266.03	-0.196678	0.37307	-0.527187	0.598064	0.935395	k__Bacteria	p__Actinobacteria	c__Coriobacteriia	o__Coriobacteriia__uc	f__Coriobacteriia__uc	g__Coriobacteriia__uc	s__Coriobacteriia__uc
sp2417	sp2417	10.4022	-0.316826	0.344162	-0.920574	0.357273	0.766157	k__Bacteria	p__Actinobacteria	c__Coriobacteriia	o__Coriobacteriales	f__Coriobacteriaceae	g__Coriobacterium	s__Coriobacterium glomerans
sp774	sp774	1.29882	1.99579	4.265	0.467947	0.639822	NA	k__Bacteria	p__Actinobacteria	c__Actinobacteria	o__Corynebacteriales	f__Corynebacteriaceae	g__Corynebacterium	s__Corynebacterium argentoratense
sp789	sp789	16.5967	-0.00410523	0.562899	-0.00729302	0.994181	0.999637	k__Bacteria	p__Actinobacteria	c__Actinobacteria	o__Corynebacteriales	f__Corynebacteriaceae	g__Corynebacterium	s__Corynebacterium durum
sp816	sp816	0.70126	0.366345	1.35514	0.270337	0.786901	NA	k__Bacteria	p__Actinobacteria	c__Actinobacteria	o__Corynebacteriales	f__Corynebacteriaceae	g__Corynebacterium	s__Corynebacterium matruchotii
sp872	sp872	2.38708	0.217779	0.52731	0.413001	0.679606	NA	k__Bacteria	p__Actinobacteria	c__Actinobacteria	o__Corynebacteriales	f__Corynebacteriaceae	g__Corynebacterium	s__Corynebacterium sp. NML140438
sp893	sp893	5.55601	-0.329035	0.466499	-0.705329	0.480606	0.845848	k__Bacteria	p__Actinobacteria	c__Actinobacteria	o__Corynebacteriales	f__Corynebacteriaceae	g__Corynebacterium	s__Corynebacterium__uc
sp8409	sp8409	41.9902	0.711499	0.485055	1.46684	0.142419	0.540469	k__Bacteria	p__Firmicutes	c__Clostridia	o__Clostridiales	f__Peptostreptococcaceae	g__Criibacterium	s__Criibacterium bergeronii
sp13010	sp13010	0.682249	0.391482	1.7098	0.228964	0.818897	NA	k__Bacteria	p__Proteobacteria	c__Gammaproteobacteria	o__Enterobacterales	f__Enterobacteriaceae	g__Cronobacter	s__Cronobacter dublinensis
sp13013	sp13013	2.73203	-0.248469	1.33864	-0.185612	0.852749	0.99608	k__Bacteria	p__Proteobacteria	c__Gammaproteobacteria	o__Enterobacterales	f__Enterobacteriaceae	g__Cronobacter	s__Cronobacter sakazakii
sp13014	sp13014	8.30248	-0.28427	4.9596	-0.0573171	0.954293	0.999028	k__Bacteria	p__Proteobacteria	c__Gammaproteobacteria	o__Enterobacterales	f__Enterobacteriaceae	g__Cronobacter	s__Cronobacter turicensis
sp13016	sp13016	8.8912	2.29771	1.79583	1.27947	0.200733	0.613991	k__Bacteria	p__Proteobacteria	c__Gammaproteobacteria	o__Enterobacterales	f__Enterobacteriaceae	g__Cronobacter	s__Cronobacter__uc
sp2428	sp2428	14.251	-0.0532809	0.423679	-0.125758	0.899924	0.99608	k__Bacteria	p__Actinobacteria	c__Coriobacteriia	o__Eggerthellales	f__Eggerthellaceae	g__Cryptobacterium	s__Cryptobacterium curtum
sp2429	sp2429	435.827	-2.4103	0.951394	-2.53344	0.0112948	0.130356	k__Bacteria	p__Actinobacteria	c__Coriobacteriia	o__Eggerthellales	f__Eggerthellaceae	g__Cryptobacterium	s__Cryptobacterium sp. CAG:338
sp3217	sp3217	105.649	0.987693	0.800289	1.23417	0.21714	0.633867	k__Bacteria	p__Bacteroidetes	c__Bacteroidia	o__Bacteroidales	f__Odoribacteraceae	g__Culturomica	s__Culturomica massiliensis
sp11384	sp11384	7.9545	0.00763482	0.609619	0.0125239	0.990008	0.999637	k__Bacteria	p__Proteobacteria	c__Betaproteobacteria	o__Burkholderiales	f__Comamonadaceae	g__Curvibacter	s__Curvibacter putative symbiont of Hydra magnipapillata
sp1891	sp1891	2.38685	-1.9063	0.66008	-2.88798	0.00387722	NA	k__Bacteria	p__Actinobacteria	c__Actinobacteria	o__Propionibacteriales	f__Propionibacteriaceae	g__Cutibacterium	s__Cutibacterium acnes
sp11565	sp11565	39.1017	-0.681882	2.47455	-0.275558	0.782888	0.995704	k__Bacteria	p__Proteobacteria	c__Betaproteobacteria	o__Burkholderiales	f__Sutterellaceae	g__Dakarella	s__Dakarella massiliensis
sp7925	sp7925	10.1919	-0.282481	0.288071	-0.980593	0.326793	0.747084	k__Bacteria	p__Firmicutes	c__Clostridia	o__Clostridiales	f__Defluviitaleaceae	g__Defluviitalea	s__Defluviitalea phaphyphila
sp8323	sp8323	1.27269	0.0162143	0.942457	0.0172043	0.986274	NA	k__Bacteria	p__Firmicutes	c__Clostridia	o__Clostridiales	f__Peptococcaceae	g__Dehalobacter	s__Dehalobacter restrictus
sp8325	sp8325	1.67488	0.623513	1.35021	0.46179	0.644232	NA	k__Bacteria	p__Firmicutes	c__Clostridia	o__Clostridiales	f__Peptococcaceae	g__Dehalobacter	s__Dehalobacter sp. DCA
sp8327	sp8327	47.8365	-0.660569	0.513538	-1.28631	0.198335	0.613443	k__Bacteria	p__Firmicutes	c__Clostridia	o__Clostridiales	f__Peptococcaceae	g__Dehalobacter	s__Dehalobacter sp. FTH1
sp8329	sp8329	11.7068	0.8627	0.649764	1.32771	0.184273	0.59882	k__Bacteria	p__Firmicutes	c__Clostridia	o__Clostridiales	f__Peptococcaceae	g__Dehalobacter	s__Dehalobacter sp. UNSWDHB
sp8330	sp8330	7.20142	-0.16449	0.376726	-0.43663	0.66238	0.970656	k__Bacteria	p__Firmicutes	c__Clostridia	o__Clostridiales	f__Peptococcaceae	g__Dehalobacter	s__Dehalobacter__uc
sp5355	sp5355	8.87138	-0.170364	0.422471	-0.403255	0.686761	0.980191	k__Bacteria	p__Chloroflexi	c__Dehalococcoidia	o__Dehalococcoidales	f__Dehalococcoidaceae	g__Dehalococcoides	s__Dehalococcoides mccartyi
sp11915	sp11915	2.46645	0.624739	0.481506	1.29747	0.19447	NA	k__Bacteria	p__Proteobacteria	c__Deltaproteobacteria	o__Deltaproteobacteria__na	f__Deltaproteobacteria__na	g__Deltaproteobacteria__na	s__delta proteobacterium ML8_F1
sp12002	sp12002	6.70264	-0.160913	0.479441	-0.335626	0.737153	0.992684	k__Bacteria	p__Proteobacteria	c__Deltaproteobacteria	o__Deltaproteobacteria__uc	f__Deltaproteobacteria__uc	g__Deltaproteobacteria__uc	s__Deltaproteobacteria__uc
sp8886	sp8886	4.4419	-0.0269729	0.473815	-0.0569269	0.954603	0.999028	k__Bacteria	p__Firmicutes	c__Negativicutes	o__Selenomonadales	f__Sporomusaceae	g__Dendrosporobacter	s__Dendrosporobacter quercicolus
sp2430	sp2430	38.6035	-0.122832	0.331366	-0.370685	0.710872	0.985773	k__Bacteria	p__Actinobacteria	c__Coriobacteriia	o__Eggerthellales	f__Eggerthellaceae	g__Denitrobacterium	s__Denitrobacterium detoxificans
sp7774	sp7774	4.77655	-0.0483714	0.394704	-0.122551	0.902463	0.99608	k__Bacteria	p__Firmicutes	c__Clostridia	o__Clostridiales	f__Clostridiaceae	g__Desnuesiella	s__Desnuesiella massiliensis
sp8331	sp8331	2.43179	0.0162737	0.586687	0.0277383	0.977871	NA	k__Bacteria	p__Firmicutes	c__Clostridia	o__Clostridiales	f__Peptococcaceae	g__Desulfitibacter	s__Desulfitibacter alkalitolerans
sp8334	sp8334	3.28678	-0.0748123	0.409214	-0.182819	0.85494	0.99608	k__Bacteria	p__Firmicutes	c__Clostridia	o__Clostridiales	f__Peptococcaceae	g__Desulfitobacterium	s__Desulfitobacterium chlororespirans
sp8336	sp8336	4.25677	0.0134152	0.365733	0.0366803	0.97074	0.999637	k__Bacteria	p__Firmicutes	c__Clostridia	o__Clostridiales	f__Peptococcaceae	g__Desulfitobacterium	s__Desulfitobacterium dichloroeliminans
sp8338	sp8338	14.0649	-0.157649	0.298407	-0.528303	0.597289	0.935196	k__Bacteria	p__Firmicutes	c__Clostridia	o__Clostridiales	f__Peptococcaceae	g__Desulfitobacterium	s__Desulfitobacterium hafniense
sp8339	sp8339	3.43308	-0.419233	0.400811	-1.04596	0.295579	0.722564	k__Bacteria	p__Firmicutes	c__Clostridia	o__Clostridiales	f__Peptococcaceae	g__Desulfitobacterium	s__Desulfitobacterium metallireducens
sp8341	sp8341	9.79357	-0.120576	0.319601	-0.37727	0.705973	0.985737	k__Bacteria	p__Firmicutes	c__Clostridia	o__Clostridiales	f__Peptococcaceae	g__Desulfitobacterium	s__Desulfitobacterium__uc
sp12086	sp12086	0.79979	0.670362	1.05982	0.632526	0.527043	NA	k__Bacteria	p__Proteobacteria	c__Deltaproteobacteria	o__Desulfobacterales	f__Desulfobulbaceae	g__Desulfobulbus	s__Desulfobulbus sp. Tol-SR
sp12111	sp12111	8.32044	1.03898	0.993391	1.0459	0.295609	0.722564	k__Bacteria	p__Proteobacteria	c__Deltaproteobacteria	o__Desulfovibrionales	f__Desulfomicrobiaceae	g__Desulfomicrobium	s__Desulfomicrobium orale
sp12101	sp12101	2.85296	0.0211565	0.442143	0.0478499	0.961836	0.999637	k__Bacteria	p__Proteobacteria	c__Deltaproteobacteria	o__Desulfovibrionales	f__Desulfohalobiaceae	g__Desulfonauticus	s__Desulfonauticus sp. 38_4375
sp8342	sp8342	3.61467	0.097805	0.445779	0.219402	0.826337	0.99608	k__Bacteria	p__Firmicutes	c__Clostridia	o__Clostridiales	f__Peptococcaceae	g__Desulfonispora	s__Desulfonispora thiosulfatigenes
sp8343	sp8343	4.84051	0.153228	0.349247	0.438738	0.660851	0.97026	k__Bacteria	p__Firmicutes	c__Clostridia	o__Clostridiales	f__Peptococcaceae	g__Desulfosporosinus	s__Desulfosporosinus acididurans
sp8345	sp8345	2.35078	0.181857	0.703797	0.258394	0.796103	NA	k__Bacteria	p__Firmicutes	c__Clostridia	o__Clostridiales	f__Peptococcaceae	g__Desulfosporosinus	s__Desulfosporosinus hippei
sp8346	sp8346	3.59425	-0.695631	0.382119	-1.82045	0.0686898	0.365344	k__Bacteria	p__Firmicutes	c__Clostridia	o__Clostridiales	f__Peptococcaceae	g__Desulfosporosinus	s__Desulfosporosinus lacus
sp8348	sp8348	3.30886	0.135528	0.436113	0.310763	0.755981	0.995086	k__Bacteria	p__Firmicutes	c__Clostridia	o__Clostridiales	f__Peptococcaceae	g__Desulfosporosinus	s__Desulfosporosinus orientis
sp8349	sp8349	2.78394	-0.693323	0.47732	-1.45253	0.146353	0.546431	k__Bacteria	p__Firmicutes	c__Clostridia	o__Clostridiales	f__Peptococcaceae	g__Desulfosporosinus	s__Desulfosporosinus sp. BG
sp8351	sp8351	5.64984	0.340013	0.369646	0.919834	0.357659	0.766157	k__Bacteria	p__Firmicutes	c__Clostridia	o__Clostridiales	f__Peptococcaceae	g__Desulfosporosinus	s__Desulfosporosinus sp. BRH_c37
sp8354	sp8354	4.48953	-0.848311	0.45064	-1.88246	0.0597735	0.337962	k__Bacteria	p__Firmicutes	c__Clostridia	o__Clostridiales	f__Peptococcaceae	g__Desulfosporosinus	s__Desulfosporosinus sp. OL
sp8356	sp8356	7.76122	0.596946	0.374401	1.5944	0.110846	0.482847	k__Bacteria	p__Firmicutes	c__Clostridia	o__Clostridiales	f__Peptococcaceae	g__Desulfosporosinus	s__Desulfosporosinus sp. Tol-M
sp8357	sp8357	3.83391	0.282139	0.425301	0.663386	0.507083	0.876049	k__Bacteria	p__Firmicutes	c__Clostridia	o__Clostridiales	f__Peptococcaceae	g__Desulfosporosinus	s__Desulfosporosinus youngiae
sp8358	sp8358	4.71307	-0.0911651	0.420706	-0.216695	0.828446	0.99608	k__Bacteria	p__Firmicutes	c__Clostridia	o__Clostridiales	f__Peptococcaceae	g__Desulfosporosinus	s__Desulfosporosinus__uc
sp8359	sp8359	2.57339	-0.847642	0.428064	-1.98018	0.0476835	0.300742	k__Bacteria	p__Firmicutes	c__Clostridia	o__Clostridiales	f__Peptococcaceae	g__Desulfotomaculum	s__Desulfotomaculum acetoxidans
sp8362	sp8362	2.01616	-0.214875	0.53364	-0.402659	0.687199	NA	k__Bacteria	p__Firmicutes	c__Clostridia	o__Clostridiales	f__Peptococcaceae	g__Desulfotomaculum	s__Desulfotomaculum alkaliphilum
sp8363	sp8363	2.74878	-0.238329	0.46366	-0.514017	0.60724	0.942865	k__Bacteria	p__Firmicutes	c__Clostridia	o__Clostridiales	f__Peptococcaceae	g__Desulfotomaculum	s__Desulfotomaculum arcticum
sp8375	sp8375	4.25019	-0.173525	0.416933	-0.416195	0.677267	0.973925	k__Bacteria	p__Firmicutes	c__Clostridia	o__Clostridiales	f__Peptococcaceae	g__Desulfotomaculum	s__Desulfotomaculum ruminis
sp8376	sp8376	2.80634	0.0686943	0.574294	0.119615	0.904788	0.99608	k__Bacteria	p__Firmicutes	c__Clostridia	o__Clostridiales	f__Peptococcaceae	g__Desulfotomaculum	s__Desulfotomaculum sp. 46_296
sp8382	sp8382	3.91619	-0.255018	0.516301	-0.493933	0.621354	0.943351	k__Bacteria	p__Firmicutes	c__Clostridia	o__Clostridiales	f__Peptococcaceae	g__Desulfotomaculum	s__Desulfotomaculum__uc
sp12127	sp12127	3.62823	0.453214	0.599028	0.756581	0.449301	0.829979	k__Bacteria	p__Proteobacteria	c__Deltaproteobacteria	o__Desulfovibrionales	f__Desulfovibrionaceae	g__Desulfovibrio	s__Desulfovibrio alaskensis
sp12132	sp12132	1.47791	0.091247	0.729704	0.125047	0.900487	NA	k__Bacteria	p__Proteobacteria	c__Deltaproteobacteria	o__Desulfovibrionales	f__Desulfovibrionaceae	g__Desulfovibrio	s__Desulfovibrio bizertensis
sp12134	sp12134	3.27706	0.913997	0.511073	1.78839	0.0737137	0.376815	k__Bacteria	p__Proteobacteria	c__Deltaproteobacteria	o__Desulfovibrionales	f__Desulfovibrionaceae	g__Desulfovibrio	s__Desulfovibrio cuneatus
sp12136	sp12136	39.4125	1.32669	0.74299	1.78561	0.0741629	0.377318	k__Bacteria	p__Proteobacteria	c__Deltaproteobacteria	o__Desulfovibrionales	f__Desulfovibrionaceae	g__Desulfovibrio	s__Desulfovibrio desulfuricans
sp12137	sp12137	34.9829	-0.326983	2.06435	-0.158396	0.874145	0.99608	k__Bacteria	p__Proteobacteria	c__Deltaproteobacteria	o__Desulfovibrionales	f__Desulfovibrionaceae	g__Desulfovibrio	s__Desulfovibrio fairfieldensis
sp12147	sp12147	17.0239	-0.145165	0.872324	-0.166412	0.867833	0.99608	k__Bacteria	p__Proteobacteria	c__Deltaproteobacteria	o__Desulfovibrionales	f__Desulfovibrionaceae	g__Desulfovibrio	s__Desulfovibrio legallii
sp12148	sp12148	2.93122	-0.128118	0.540294	-0.237127	0.812559	0.99608	k__Bacteria	p__Proteobacteria	c__Deltaproteobacteria	o__Desulfovibrionales	f__Desulfovibrionaceae	g__Desulfovibrio	s__Desulfovibrio litoralis
sp12153	sp12153	1522.28	0.0261786	1.01421	0.0258117	0.979408	0.999637	k__Bacteria	p__Proteobacteria	c__Deltaproteobacteria	o__Desulfovibrionales	f__Desulfovibrionaceae	g__Desulfovibrio	s__Desulfovibrio piger
sp12156	sp12156	10.5111	-2.77842	1.10844	-2.5066	0.0121898	0.136562	k__Bacteria	p__Proteobacteria	c__Deltaproteobacteria	o__Desulfovibrionales	f__Desulfovibrionaceae	g__Desulfovibrio	s__Desulfovibrio sp. 3_1_syn3
sp12157	sp12157	22.7026	-1.80025	0.74142	-2.42811	0.0151779	0.150369	k__Bacteria	p__Proteobacteria	c__Deltaproteobacteria	o__Desulfovibrionales	f__Desulfovibrionaceae	g__Desulfovibrio	s__Desulfovibrio sp. 6_1_46AFAA
sp12169	sp12169	9.75443	0.330926	0.585059	0.565629	0.571646	0.918349	k__Bacteria	p__Proteobacteria	c__Deltaproteobacteria	o__Desulfovibrionales	f__Desulfovibrionaceae	g__Desulfovibrio	s__Desulfovibrio vulgaris
sp12171	sp12171	183.595	-2.31817	0.839979	-2.7598	0.00578376	0.0872032	k__Bacteria	p__Proteobacteria	c__Deltaproteobacteria	o__Desulfovibrionales	f__Desulfovibrionaceae	g__Desulfovibrio	s__Desulfovibrio__uc
sp12174	sp12174	43.364	0.137336	0.494224	0.277883	0.781102	0.995704	k__Bacteria	p__Proteobacteria	c__Deltaproteobacteria	o__Desulfovibrionales	f__Desulfovibrionaceae	g__Desulfovibrionaceae__uc	s__Desulfovibrionaceae__uc
sp12183	sp12183	3.66459	-0.422877	0.504266	-0.8386	0.401694	0.803463	k__Bacteria	p__Proteobacteria	c__Deltaproteobacteria	o__Desulfovibrionales	f__Desulfovibrionales__uc	g__Desulfovibrionales__uc	s__Desulfovibrionales__uc
sp9033	sp9033	8.84647	-0.0985184	0.301053	-0.327246	0.743482	0.992684	k__Bacteria	p__Firmicutes	c__Tissierellia	o__Tissierellia__na	f__Tissierellia__na	g__Dethiosulfatibacter	s__Dethiosulfatibacter aminovorans
sp8906	sp8906	1330.27	-0.608458	4.90898	-0.123948	0.901356	0.99608	k__Bacteria	p__Firmicutes	c__Negativicutes	o__Veillonellales	f__Veillonellaceae	g__Dialister	s__Dialister invisus
sp8907	sp8907	936.998	-0.175033	4.91143	-0.035638	0.971571	0.999637	k__Bacteria	p__Firmicutes	c__Negativicutes	o__Veillonellales	f__Veillonellaceae	g__Dialister	s__Dialister invisus CAG:218
sp8908	sp8908	6.62618	0.435869	0.610191	0.714316	0.475032	0.841862	k__Bacteria	p__Firmicutes	c__Negativicutes	o__Veillonellales	f__Veillonellaceae	g__Dialister	s__Dialister micraerophilus
sp8909	sp8909	2.67706	1.04768	0.803032	1.30465	0.192011	0.60551	k__Bacteria	p__Firmicutes	c__Negativicutes	o__Veillonellales	f__Veillonellaceae	g__Dialister	s__Dialister pneumosintes
sp8910	sp8910	979.8	-1.05612	4.91045	-0.215076	0.829708	0.99608	k__Bacteria	p__Firmicutes	c__Negativicutes	o__Veillonellales	f__Veillonellaceae	g__Dialister	s__Dialister sp. CAG:357
sp8911	sp8911	1529.47	0.355922	4.90841	0.0725127	0.942194	0.997448	k__Bacteria	p__Firmicutes	c__Negativicutes	o__Veillonellales	f__Veillonellaceae	g__Dialister	s__Dialister sp. CAG:486
sp8912	sp8912	8.80063	-0.00594614	2.01623	-0.00294914	0.997647	0.999637	k__Bacteria	p__Firmicutes	c__Negativicutes	o__Veillonellales	f__Veillonellaceae	g__Dialister	s__Dialister sp. CAG:588
sp8913	sp8913	2105.64	-1.2866	4.90888	-0.262096	0.793248	0.995704	k__Bacteria	p__Firmicutes	c__Negativicutes	o__Veillonellales	f__Veillonellaceae	g__Dialister	s__Dialister succinatiphilus
sp8914	sp8914	2480.84	-0.58455	4.9068	-0.119131	0.905172	0.99608	k__Bacteria	p__Firmicutes	c__Negativicutes	o__Veillonellales	f__Veillonellaceae	g__Dialister	s__Dialister__uc
sp8701	sp8701	63.7976	-0.868325	0.60853	-1.42692	0.153602	0.556543	k__Bacteria	p__Firmicutes	c__Erysipelotrichia	o__Erysipelotrichales	f__Erysipelotrichaceae	g__Dielma	s__Dielma fastidiosa
sp8102	sp8102	1404.35	0.134656	0.293778	0.458359	0.646695	0.95862	k__Bacteria	p__Firmicutes	c__Clostridia	o__Clostridiales	f__Lachnospiraceae	g__Dorea	s__Dorea formicigenerans
sp8103	sp8103	144.964	-0.0894859	0.483343	-0.185139	0.85312	0.99608	k__Bacteria	p__Firmicutes	c__Clostridia	o__Clostridiales	f__Lachnospiraceae	g__Dorea	s__Dorea formicigenerans CAG:28
sp8104	sp8104	8876.69	-0.0846322	0.341492	-0.247831	0.804265	0.99608	k__Bacteria	p__Firmicutes	c__Clostridia	o__Clostridiales	f__Lachnospiraceae	g__Dorea	s__Dorea longicatena
sp8105	sp8105	264.584	0.267179	0.537258	0.497301	0.618977	0.943351	k__Bacteria	p__Firmicutes	c__Clostridia	o__Clostridiales	f__Lachnospiraceae	g__Dorea	s__Dorea longicatena CAG:42
sp8106	sp8106	114.214	0.0696789	0.419102	0.166258	0.867954	0.99608	k__Bacteria	p__Firmicutes	c__Clostridia	o__Clostridiales	f__Lachnospiraceae	g__Dorea	s__Dorea sp. 42_8
sp8107	sp8107	158.698	0.205473	0.183185	1.12167	0.262004	0.690415	k__Bacteria	p__Firmicutes	c__Clostridia	o__Clostridiales	f__Lachnospiraceae	g__Dorea	s__Dorea sp. 5-2
sp8108	sp8108	197.069	0.258979	0.311199	0.832197	0.405298	0.803463	k__Bacteria	p__Firmicutes	c__Clostridia	o__Clostridiales	f__Lachnospiraceae	g__Dorea	s__Dorea sp. AGR2135
sp8109	sp8109	1612.87	0.942214	0.610613	1.54306	0.122816	0.506052	k__Bacteria	p__Firmicutes	c__Clostridia	o__Clostridiales	f__Lachnospiraceae	g__Dorea	s__Dorea sp. CAG:105
sp8110	sp8110	702.622	3.21761	0.846269	3.80212	0.000143465	0.00944756	k__Bacteria	p__Firmicutes	c__Clostridia	o__Clostridiales	f__Lachnospiraceae	g__Dorea	s__Dorea sp. CAG:317
sp8111	sp8111	25.6472	-0.12949	0.214723	-0.603055	0.546472	0.907006	k__Bacteria	p__Firmicutes	c__Clostridia	o__Clostridiales	f__Lachnospiraceae	g__Dorea	s__Dorea sp. D27
sp8112	sp8112	22157.8	-0.0939282	0.37867	-0.248048	0.804098	0.99608	k__Bacteria	p__Firmicutes	c__Clostridia	o__Clostridiales	f__Lachnospiraceae	g__Dorea	s__Dorea__uc
sp3516	sp3516	1.59858	1.17188	0.658329	1.78008	0.0750626	NA	k__Bacteria	p__Bacteroidetes	c__Bacteroidia	o__Marinilabiliales	f__Prolixibacteraceae	g__Draconibacterium	s__Draconibacterium orientale
sp3517	sp3517	1.74303	-0.535327	0.58218	-0.919521	0.357823	NA	k__Bacteria	p__Bacteroidetes	c__Bacteroidia	o__Marinilabiliales	f__Prolixibacteraceae	g__Draconibacterium	s__Draconibacterium sediminis
sp8468	sp8468	19.0924	0.210651	0.415558	0.50691	0.612218	0.943351	k__Bacteria	p__Firmicutes	c__Clostridia	o__Clostridiales	f__Ruminococcaceae	g__Drancourtella	s__Drancourtella massiliensis
sp8702	sp8702	18.1724	1.05281	0.472829	2.22662	0.025973	0.206952	k__Bacteria	p__Firmicutes	c__Erysipelotrichia	o__Erysipelotrichales	f__Erysipelotrichaceae	g__Dubosiella	s__Dubosiella newyorkensis
sp11566	sp11566	294.366	-1.7255	1.19661	-1.44199	0.149305	0.549763	k__Bacteria	p__Proteobacteria	c__Betaproteobacteria	o__Burkholderiales	f__Sutterellaceae	g__Duodenibacillus	s__Duodenibacillus massiliensis
sp3231	sp3231	9.65042	0.427587	0.46751	0.914604	0.360399	0.76765	k__Bacteria	p__Bacteroidetes	c__Bacteroidia	o__Bacteroidales	f__Porphyromonadaceae	g__Dysgonomonas	s__Dysgonomonas capnocytophagoides
sp3232	sp3232	10.6678	1.2872	0.469813	2.73981	0.00614752	0.0905546	k__Bacteria	p__Bacteroidetes	c__Bacteroidia	o__Bacteroidales	f__Porphyromonadaceae	g__Dysgonomonas	s__Dysgonomonas gadei
sp3233	sp3233	7.42373	-0.123878	0.361567	-0.342613	0.731889	0.992684	k__Bacteria	p__Bacteroidetes	c__Bacteroidia	o__Bacteroidales	f__Porphyromonadaceae	g__Dysgonomonas	s__Dysgonomonas macrotermitis
sp3234	sp3234	3.07362	-0.990004	0.602526	-1.64309	0.100365	0.453057	k__Bacteria	p__Bacteroidetes	c__Bacteroidia	o__Bacteroidales	f__Porphyromonadaceae	g__Dysgonomonas	s__Dysgonomonas mossii
sp3235	sp3235	9.59076	0.81665	0.424438	1.92408	0.054345	0.320206	k__Bacteria	p__Bacteroidetes	c__Bacteroidia	o__Bacteroidales	f__Porphyromonadaceae	g__Dysgonomonas	s__Dysgonomonas sp. 37-18
sp3236	sp3236	13.1123	0.283984	0.540187	0.525714	0.599087	0.935395	k__Bacteria	p__Bacteroidetes	c__Bacteroidia	o__Bacteroidales	f__Porphyromonadaceae	g__Dysgonomonas	s__Dysgonomonas sp. BGC7
sp3237	sp3237	7.41888	0.359774	0.454095	0.792288	0.428193	0.822232	k__Bacteria	p__Bacteroidetes	c__Bacteroidia	o__Bacteroidales	f__Porphyromonadaceae	g__Dysgonomonas	s__Dysgonomonas sp. HGC4
sp3238	sp3238	8.49173	0.0500494	0.365063	0.137098	0.890953	0.99608	k__Bacteria	p__Bacteroidetes	c__Bacteroidia	o__Bacteroidales	f__Porphyromonadaceae	g__Dysgonomonas	s__Dysgonomonas__uc
sp13345	sp13345	0.659542	0.35677	1.35091	0.264095	0.791707	NA	k__Bacteria	p__Proteobacteria	c__Gammaproteobacteria	o__Enterobacterales	f__Hafniaceae	g__Edwardsiella	s__Edwardsiella__uc
sp2431	sp2431	196.033	-0.170114	0.532157	-0.319668	0.74922	0.992932	k__Bacteria	p__Actinobacteria	c__Coriobacteriia	o__Eggerthellales	f__Eggerthellaceae	g__Eggerthella	s__Eggerthella lenta
sp2432	sp2432	21.4647	-1.75936	0.669369	-2.62839	0.00857891	0.109918	k__Bacteria	p__Actinobacteria	c__Coriobacteriia	o__Eggerthellales	f__Eggerthellaceae	g__Eggerthella	s__Eggerthella sp. 1_3_56FAA
sp2433	sp2433	322.095	2.41103	0.801425	3.00843	0.00262598	0.0593896	k__Bacteria	p__Actinobacteria	c__Coriobacteriia	o__Eggerthellales	f__Eggerthellaceae	g__Eggerthella	s__Eggerthella sp. 51_9
sp2434	sp2434	198.944	-1.20661	0.420646	-2.86847	0.00412463	0.0789319	k__Bacteria	p__Actinobacteria	c__Coriobacteriia	o__Eggerthellales	f__Eggerthellaceae	g__Eggerthella	s__Eggerthella sp. CAG:1427
sp2435	sp2435	686.515	2.63082	0.873171	3.01295	0.00258725	0.0593343	k__Bacteria	p__Actinobacteria	c__Coriobacteriia	o__Eggerthellales	f__Eggerthellaceae	g__Eggerthella	s__Eggerthella sp. CAG:209
sp2436	sp2436	487.944	-0.14801	0.873442	-0.169456	0.865438	0.99608	k__Bacteria	p__Actinobacteria	c__Coriobacteriia	o__Eggerthellales	f__Eggerthellaceae	g__Eggerthella	s__Eggerthella sp. CAG:298
sp2437	sp2437	188.517	1.11694	0.770036	1.4505	0.146919	0.546431	k__Bacteria	p__Actinobacteria	c__Coriobacteriia	o__Eggerthellales	f__Eggerthellaceae	g__Eggerthella	s__Eggerthella sp. CAG:368
sp2438	sp2438	27.575	-2.85355	0.80717	-3.53525	0.000407393	0.0182859	k__Bacteria	p__Actinobacteria	c__Coriobacteriia	o__Eggerthellales	f__Eggerthellaceae	g__Eggerthella	s__Eggerthella sp. HGA1
sp2439	sp2439	98.7191	-0.365045	0.388907	-0.938644	0.347913	0.761729	k__Bacteria	p__Actinobacteria	c__Coriobacteriia	o__Eggerthellales	f__Eggerthellaceae	g__Eggerthella	s__Eggerthella sp. YY7918
sp2440	sp2440	1014.13	1.37468	0.626677	2.1936	0.0282639	0.218972	k__Bacteria	p__Actinobacteria	c__Coriobacteriia	o__Eggerthellales	f__Eggerthellaceae	g__Eggerthella	s__Eggerthella__uc
sp2443	sp2443	46.2516	-0.126841	0.459065	-0.276303	0.782316	0.995704	k__Bacteria	p__Actinobacteria	c__Coriobacteriia	o__Eggerthellales	f__Eggerthellaceae	g__Eggerthellaceae__na	s__Eggerthellaceae bacterium AT8
sp2444	sp2444	411.45	-1.25453	0.441377	-2.8423	0.00447888	0.0794015	k__Bacteria	p__Actinobacteria	c__Coriobacteriia	o__Eggerthellales	f__Eggerthellaceae	g__Eggerthellaceae__uc	s__Eggerthellaceae__uc
sp8703	sp8703	9.53266	0.62694	0.33866	1.85124	0.0641354	0.352105	k__Bacteria	p__Firmicutes	c__Erysipelotrichia	o__Erysipelotrichales	f__Erysipelotrichaceae	g__Eggerthia	s__Eggerthia catenaformis
sp8114	sp8114	695.728	-0.258302	0.43453	-0.594439	0.552218	0.911812	k__Bacteria	p__Firmicutes	c__Clostridia	o__Clostridiales	f__Lachnospiraceae	g__Eisenbergiella	s__Eisenbergiella tayi
sp3989	sp3989	1.60162	-0.981874	1.02582	-0.957161	0.338486	NA	k__Bacteria	p__Bacteroidetes	c__Flavobacteriia	o__Flavobacteriales	f__Flavobacteriaceae	g__Elizabethkingia	s__Elizabethkingia meningoseptica
sp3993	sp3993	1.41506	0.877871	0.875168	1.00309	0.315818	NA	k__Bacteria	p__Bacteroidetes	c__Flavobacteriia	o__Flavobacteriales	f__Flavobacteriaceae	g__Elizabethkingia	s__Elizabethkingia__uc
sp5739	sp5739	2.40229	0.537296	0.466309	1.15223	0.249226	NA	k__Bacteria	p__Elusimicrobia	c__Elusimicrobia__uc	o__Elusimicrobia__uc	f__Elusimicrobia__uc	g__Elusimicrobia__uc	s__Elusimicrobia__uc
sp5740	sp5740	2.15647	1.0223	0.907394	1.12663	0.259897	NA	k__Bacteria	p__Elusimicrobia	c__Elusimicrobia	o__Elusimicrobiales	f__Elusimicrobiaceae	g__Elusimicrobium	s__Elusimicrobium minutum
sp7809	sp7809	160.158	0.349186	0.478049	0.730439	0.465122	0.8408	k__Bacteria	p__Firmicutes	c__Clostridia	o__Clostridiales	f__Clostridiales Family XIII. Incertae Sedis	g__Emergencia	s__Emergencia timonensis
sp3995	sp3995	0.894683	1.49444	1.3584	1.10014	0.271269	NA	k__Bacteria	p__Bacteroidetes	c__Flavobacteriia	o__Flavobacteriales	f__Flavobacteriaceae	g__Empedobacter	s__Empedobacter falsenii
sp2418	sp2418	18.1405	1.0259	0.780515	1.31439	0.188715	0.602758	k__Bacteria	p__Actinobacteria	c__Coriobacteriia	o__Coriobacteriales	f__Coriobacteriaceae	g__Enorma	s__Enorma massiliensis
sp13017	sp13017	2.15737	-2.27826	1.63132	-1.39657	0.162543	NA	k__Bacteria	p__Proteobacteria	c__Gammaproteobacteria	o__Enterobacterales	f__Enterobacteriaceae	g__Enterobacter	s__Enterobacter asburiae
sp13018	sp13018	1.11839	0.0825816	1.58287	0.0521719	0.958392	NA	k__Bacteria	p__Proteobacteria	c__Gammaproteobacteria	o__Enterobacterales	f__Enterobacteriaceae	g__Enterobacter	s__Enterobacter cancerogenus
sp13019	sp13019	41.23	-0.640671	2.78858	-0.229748	0.818288	0.99608	k__Bacteria	p__Proteobacteria	c__Gammaproteobacteria	o__Enterobacterales	f__Enterobacteriaceae	g__Enterobacter	s__Enterobacter cloacae
sp13021	sp13021	0.653655	-1.02006	1.93636	-0.526794	0.598337	NA	k__Bacteria	p__Proteobacteria	c__Gammaproteobacteria	o__Enterobacterales	f__Enterobacteriaceae	g__Enterobacter	s__Enterobacter cloacae complex 'Hoffmann cluster IV'
sp13049	sp13049	5.52537	-0.838234	1.1088	-0.755986	0.449657	0.829979	k__Bacteria	p__Proteobacteria	c__Gammaproteobacteria	o__Enterobacterales	f__Enterobacteriaceae	g__Enterobacter	s__Enterobacter hormaechei
sp13050	sp13050	2.6953	-1.25173	1.69448	-0.73871	0.460083	0.83531	k__Bacteria	p__Proteobacteria	c__Gammaproteobacteria	o__Enterobacterales	f__Enterobacteriaceae	g__Enterobacter	s__Enterobacter kobei
sp13053	sp13053	0.678466	0.232626	1.86418	0.124787	0.900692	NA	k__Bacteria	p__Proteobacteria	c__Gammaproteobacteria	o__Enterobacterales	f__Enterobacteriaceae	g__Enterobacter	s__Enterobacter massiliensis
sp13054	sp13054	0.516195	-0.284242	1.89891	-0.149687	0.881011	NA	k__Bacteria	p__Proteobacteria	c__Gammaproteobacteria	o__Enterobacterales	f__Enterobacteriaceae	g__Enterobacter	s__Enterobacter mori
sp13081	sp13081	1.12287	-0.0700771	2.08751	-0.0335698	0.97322	NA	k__Bacteria	p__Proteobacteria	c__Gammaproteobacteria	o__Enterobacterales	f__Enterobacteriaceae	g__Enterobacter	s__Enterobacter sp. FY-07
sp13116	sp13116	0.703506	0.524413	1.96459	0.266933	0.789521	NA	k__Bacteria	p__Proteobacteria	c__Gammaproteobacteria	o__Enterobacterales	f__Enterobacteriaceae	g__Enterobacter	s__Enterobacter timonensis
sp13118	sp13118	89.4331	-1.00259	4.45117	-0.225243	0.82179	0.99608	k__Bacteria	p__Proteobacteria	c__Gammaproteobacteria	o__Enterobacterales	f__Enterobacteriaceae	g__Enterobacter	s__Enterobacter__uc
sp12938	sp12938	1347.97	-1.17565	4.85536	-0.242135	0.808676	0.99608	k__Bacteria	p__Proteobacteria	c__Gammaproteobacteria	o__Enterobacterales	f__Enterobacterales__uc	g__Enterobacterales__uc	s__Enterobacterales__uc
sp13127	sp13127	1.057	-0.245657	1.90545	-0.128923	0.897418	NA	k__Bacteria	p__Proteobacteria	c__Gammaproteobacteria	o__Enterobacterales	f__Enterobacteriaceae	g__Enterobacteriaceae__na	s__Enterobacteriaceae bacterium strain FGI 57
sp13135	sp13135	3256.92	-0.470834	4.90631	-0.0959649	0.923548	0.997448	k__Bacteria	p__Proteobacteria	c__Gammaproteobacteria	o__Enterobacterales	f__Enterobacteriaceae	g__Enterobacteriaceae__uc	s__Enterobacteriaceae__uc
sp6902	sp6902	3.10274	0.0676835	0.518459	0.130547	0.896133	0.99608	k__Bacteria	p__Firmicutes	c__Bacilli	o__Lactobacillales	f__Enterococcaceae	g__Enterococcus	s__Enterococcus asini
sp6903	sp6903	1.87513	0.180055	1.68269	0.107004	0.914786	NA	k__Bacteria	p__Firmicutes	c__Bacilli	o__Lactobacillales	f__Enterococcaceae	g__Enterococcus	s__Enterococcus avium
sp6907	sp6907	3.41338	-1.71938	0.766483	-2.2432	0.0248837	0.202182	k__Bacteria	p__Firmicutes	c__Bacilli	o__Lactobacillales	f__Enterococcaceae	g__Enterococcus	s__Enterococcus casseliflavus
sp6908	sp6908	21.8667	0.0577507	0.321604	0.179571	0.857489	0.99608	k__Bacteria	p__Firmicutes	c__Bacilli	o__Lactobacillales	f__Enterococcaceae	g__Enterococcus	s__Enterococcus cecorum
sp6909	sp6909	6.03767	0.0435844	0.372147	0.117116	0.906768	0.99608	k__Bacteria	p__Firmicutes	c__Bacilli	o__Lactobacillales	f__Enterococcaceae	g__Enterococcus	s__Enterococcus columbae
sp6912	sp6912	5.86044	-0.607846	1.19731	-0.507678	0.611679	0.943351	k__Bacteria	p__Firmicutes	c__Bacilli	o__Lactobacillales	f__Enterococcaceae	g__Enterococcus	s__Enterococcus durans
sp6913	sp6913	138.744	-2.56684	0.502425	-5.1089	3.24033e-07	8.44459e-05	k__Bacteria	p__Firmicutes	c__Bacilli	o__Lactobacillales	f__Enterococcaceae	g__Enterococcus	s__Enterococcus faecalis
sp6914	sp6914	180.744	-0.650045	0.350485	-1.8547	0.0636391	0.351822	k__Bacteria	p__Firmicutes	c__Bacilli	o__Lactobacillales	f__Enterococcaceae	g__Enterococcus	s__Enterococcus faecium
sp6915	sp6915	17.2559	-1.6476	0.725062	-2.27236	0.0230648	0.197107	k__Bacteria	p__Firmicutes	c__Bacilli	o__Lactobacillales	f__Enterococcaceae	g__Enterococcus	s__Enterococcus gallinarum
sp6916	sp6916	7.61279	0.672309	0.401894	1.67285	0.0943566	0.435597	k__Bacteria	p__Firmicutes	c__Bacilli	o__Lactobacillales	f__Enterococcaceae	g__Enterococcus	s__Enterococcus gilvus
sp6919	sp6919	8.05106	-0.106656	0.496288	-0.214907	0.82984	0.99608	k__Bacteria	p__Firmicutes	c__Bacilli	o__Lactobacillales	f__Enterococcaceae	g__Enterococcus	s__Enterococcus hirae
sp6924	sp6924	4.54653	0.374306	0.660468	0.566728	0.570899	0.918349	k__Bacteria	p__Firmicutes	c__Bacilli	o__Lactobacillales	f__Enterococcaceae	g__Enterococcus	s__Enterococcus mundtii
sp6925	sp6925	3.33653	-0.131536	0.438183	-0.300185	0.764036	0.995704	k__Bacteria	p__Firmicutes	c__Bacilli	o__Lactobacillales	f__Enterococcaceae	g__Enterococcus	s__Enterococcus pallens
sp6980	sp6980	220.233	-2.55956	0.765841	-3.34216	0.000831286	0.0315466	k__Bacteria	p__Firmicutes	c__Bacilli	o__Lactobacillales	f__Enterococcaceae	g__Enterococcus	s__Enterococcus__uc
sp2445	sp2445	109.637	-1.06488	0.521554	-2.04175	0.0411768	0.276861	k__Bacteria	p__Actinobacteria	c__Coriobacteriia	o__Eggerthellales	f__Eggerthellaceae	g__Enterorhabdus	s__Enterorhabdus caecimuris
sp2446	sp2446	92.7058	-1.13488	0.510051	-2.22502	0.0260796	0.207065	k__Bacteria	p__Actinobacteria	c__Coriobacteriia	o__Eggerthellales	f__Eggerthellaceae	g__Enterorhabdus	s__Enterorhabdus mucosicola
sp2447	sp2447	40.5255	-1.04307	0.508069	-2.05301	0.0400719	0.275978	k__Bacteria	p__Actinobacteria	c__Coriobacteriia	o__Eggerthellales	f__Eggerthellaceae	g__Enterorhabdus	s__Enterorhabdus__uc
sp7889	sp7889	7.33725	-0.0981746	0.684501	-0.143425	0.885954	0.99608	k__Bacteria	p__Firmicutes	c__Clostridia	o__Clostridiales	f__Clostridiales__na	g__Epulopiscium	s__Epulopiscium sp. Nele67-Bin001
sp7891	sp7891	3.13125	0.243854	0.410787	0.593625	0.552763	0.912039	k__Bacteria	p__Firmicutes	c__Clostridia	o__Clostridiales	f__Clostridiales__na	g__Epulopiscium	s__Epulopiscium sp. Nele67-Bin004
sp7894	sp7894	2.83046	-0.342007	0.425202	-0.80434	0.421201	0.815415	k__Bacteria	p__Firmicutes	c__Clostridia	o__Clostridiales	f__Clostridiales__na	g__Epulopiscium	s__Epulopiscium sp. Nuni2H_MBin003
sp7902	sp7902	12.6853	-0.254352	0.263369	-0.965764	0.334163	0.752706	k__Bacteria	p__Firmicutes	c__Clostridia	o__Clostridiales	f__Clostridiales__na	g__Epulopiscium	s__Epulopiscium__uc
sp8708	sp8708	24.4006	-0.791969	0.869336	-0.911004	0.362293	0.769596	k__Bacteria	p__Firmicutes	c__Erysipelotrichia	o__Erysipelotrichales	f__Erysipelotrichaceae	g__Erysipelatoclostridium	s__Erysipelatoclostridium ramosum
sp8709	sp8709	4.69241	-0.240361	0.710178	-0.338452	0.735023	0.992684	k__Bacteria	p__Firmicutes	c__Erysipelotrichia	o__Erysipelotrichales	f__Erysipelotrichaceae	g__Erysipelatoclostridium	s__Erysipelatoclostridium__uc
sp8711	sp8711	5.53676	1.41403	0.696029	2.03156	0.0421982	0.280361	k__Bacteria	p__Firmicutes	c__Erysipelotrichia	o__Erysipelotrichales	f__Erysipelotrichaceae	g__Erysipelothrix	s__Erysipelothrix rhusiopathiae
sp8715	sp8715	42.0149	-0.258263	0.341292	-0.756722	0.449217	0.829979	k__Bacteria	p__Firmicutes	c__Erysipelotrichia	o__Erysipelotrichales	f__Erysipelotrichaceae	g__Erysipelotrichaceae__na	s__Erysipelotrichaceae bacterium 2_2_44A
sp8716	sp8716	69.2258	-2.08722	0.502516	-4.15353	3.27384e-05	0.00305422	k__Bacteria	p__Firmicutes	c__Erysipelotrichia	o__Erysipelotrichales	f__Erysipelotrichaceae	g__Erysipelotrichaceae__na	s__Erysipelotrichaceae bacterium 21_3
sp8717	sp8717	62.1201	0.300694	0.385506	0.779998	0.435392	0.827721	k__Bacteria	p__Firmicutes	c__Erysipelotrichia	o__Erysipelotrichales	f__Erysipelotrichaceae	g__Erysipelotrichaceae__na	s__Erysipelotrichaceae bacterium 3_1_53
sp8718	sp8718	27.1446	0.147034	0.39557	0.371701	0.710116	0.985773	k__Bacteria	p__Firmicutes	c__Erysipelotrichia	o__Erysipelotrichales	f__Erysipelotrichaceae	g__Erysipelotrichaceae__na	s__Erysipelotrichaceae bacterium 5_2_54FAA
sp8719	sp8719	111.023	-0.760787	0.417821	-1.82085	0.0686303	0.365344	k__Bacteria	p__Firmicutes	c__Erysipelotrichia	o__Erysipelotrichales	f__Erysipelotrichaceae	g__Erysipelotrichaceae__na	s__Erysipelotrichaceae bacterium 6_1_45
sp8720	sp8720	6.24918	-3.30148	0.835342	-3.95225	7.74207e-05	0.00559177	k__Bacteria	p__Firmicutes	c__Erysipelotrichia	o__Erysipelotrichales	f__Erysipelotrichaceae	g__Erysipelotrichaceae__na	s__Erysipelotrichaceae bacterium CAG:64
sp8721	sp8721	29.4728	-1.99961	0.724395	-2.76038	0.0057734	0.0872032	k__Bacteria	p__Firmicutes	c__Erysipelotrichia	o__Erysipelotrichales	f__Erysipelotrichaceae	g__Erysipelotrichaceae__na	s__Erysipelotrichaceae bacterium I46
sp8722	sp8722	6.3814	0.564507	0.322162	1.75224	0.0797318	0.394083	k__Bacteria	p__Firmicutes	c__Erysipelotrichia	o__Erysipelotrichales	f__Erysipelotrichaceae	g__Erysipelotrichaceae__na	s__Erysipelotrichaceae bacterium MTC7
sp8723	sp8723	34.1315	0.544984	0.460633	1.18312	0.236762	0.665935	k__Bacteria	p__Firmicutes	c__Erysipelotrichia	o__Erysipelotrichales	f__Erysipelotrichaceae	g__Erysipelotrichaceae__na	s__Erysipelotrichaceae bacterium NK3D112
sp8725	sp8725	1068.35	-0.748174	0.646282	-1.15766	0.247003	0.67444	k__Bacteria	p__Firmicutes	c__Erysipelotrichia	o__Erysipelotrichales	f__Erysipelotrichaceae	g__Erysipelotrichaceae__uc	s__Erysipelotrichaceae__uc
sp13136	sp13136	8.73912	-0.111653	1.33128	-0.0838684	0.933161	0.997448	k__Bacteria	p__Proteobacteria	c__Gammaproteobacteria	o__Enterobacterales	f__Enterobacteriaceae	g__Escherichia	s__Escherichia albertii
sp13137	sp13137	2247.13	-0.419393	4.59105	-0.0913501	0.927214	0.997448	k__Bacteria	p__Proteobacteria	c__Gammaproteobacteria	o__Enterobacterales	f__Enterobacteriaceae	g__Escherichia	s__Escherichia coli
sp13138	sp13138	5.88969	0.897658	1.43738	0.624511	0.532292	0.896766	k__Bacteria	p__Proteobacteria	c__Gammaproteobacteria	o__Enterobacterales	f__Enterobacteriaceae	g__Escherichia	s__Escherichia fergusonii
sp13139	sp13139	2.38526	0.203191	4.14948	0.0489678	0.960945	NA	k__Bacteria	p__Proteobacteria	c__Gammaproteobacteria	o__Enterobacterales	f__Enterobacteriaceae	g__Escherichia	s__Escherichia marmotae
sp13143	sp13143	1.97598	1.15981	1.81517	0.638952	0.522854	NA	k__Bacteria	p__Proteobacteria	c__Gammaproteobacteria	o__Enterobacterales	f__Enterobacteriaceae	g__Escherichia	s__Escherichia sp. B1147
sp13155	sp13155	0.469243	1.21689	3.79911	0.320309	0.748734	NA	k__Bacteria	p__Proteobacteria	c__Gammaproteobacteria	o__Enterobacterales	f__Enterobacteriaceae	g__Escherichia	s__Escherichia sp. TW15838
sp13156	sp13156	1.70402	0.285275	1.79987	0.158498	0.874064	NA	k__Bacteria	p__Proteobacteria	c__Gammaproteobacteria	o__Enterobacterales	f__Enterobacteriaceae	g__Escherichia	s__Escherichia vulneris
sp13157	sp13157	573.944	-0.32469	4.91212	-0.0660997	0.947298	0.998588	k__Bacteria	p__Proteobacteria	c__Gammaproteobacteria	o__Enterobacterales	f__Enterobacteriaceae	g__Escherichia	s__Escherichia__uc
sp8469	sp8469	28.9568	-0.422421	0.43947	-0.961206	0.336449	0.755596	k__Bacteria	p__Firmicutes	c__Clostridia	o__Clostridiales	f__Ruminococcaceae	g__Ethanoligenens	s__Ethanoligenens harbinense
sp7934	sp7934	131.604	-0.488425	0.202702	-2.40957	0.0159713	0.154804	k__Bacteria	p__Firmicutes	c__Clostridia	o__Clostridiales	f__Eubacteriaceae	g__Eubacteriaceae__na	s__Eubacteriaceae bacterium CHKCI004
sp7935	sp7935	115.025	-0.940091	0.347884	-2.70231	0.00688591	0.0986288	k__Bacteria	p__Firmicutes	c__Clostridia	o__Clostridiales	f__Eubacteriaceae	g__Eubacteriaceae__na	s__Eubacteriaceae bacterium CHKCI005
sp7936	sp7936	171.372	0.118517	0.379695	0.312139	0.754935	0.994456	k__Bacteria	p__Firmicutes	c__Clostridia	o__Clostridiales	f__Eubacteriaceae	g__Eubacteriaceae__uc	s__Eubacteriaceae__uc
sp7940	sp7940	9.70252	-0.236427	0.267352	-0.88433	0.376518	0.779856	k__Bacteria	p__Firmicutes	c__Clostridia	o__Clostridiales	f__Eubacteriaceae	g__Eubacterium	s__Eubacterium aggregans
sp7941	sp7941	11.6176	-0.870002	0.484851	-1.79437	0.0727539	0.373793	k__Bacteria	p__Firmicutes	c__Clostridia	o__Clostridiales	f__Eubacteriaceae	g__Eubacterium	s__Eubacterium barkeri
sp7942	sp7942	8.46665	1.00724	0.499224	2.01761	0.0436317	0.285456	k__Bacteria	p__Firmicutes	c__Clostridia	o__Clostridiales	f__Eubacteriaceae	g__Eubacterium	s__Eubacterium callanderi
sp7943	sp7943	68.1676	-0.00597149	0.339347	-0.017597	0.98596	0.999637	k__Bacteria	p__Firmicutes	c__Clostridia	o__Clostridiales	f__Eubacteriaceae	g__Eubacterium	s__Eubacterium coprostanoligenes
sp7944	sp7944	17.6482	0.593421	0.673473	0.881135	0.378245	0.780533	k__Bacteria	p__Firmicutes	c__Clostridia	o__Clostridiales	f__Eubacteriaceae	g__Eubacterium	s__Eubacterium dolichum CAG:375
sp7945	sp7945	483.729	-0.370069	0.754073	-0.490761	0.623596	0.943351	k__Bacteria	p__Firmicutes	c__Clostridia	o__Clostridiales	f__Eubacteriaceae	g__Eubacterium	s__Eubacterium eligens CAG:72
sp7946	sp7946	138.348	0.167302	0.526201	0.317943	0.750528	0.992985	k__Bacteria	p__Firmicutes	c__Clostridia	o__Clostridiales	f__Eubacteriaceae	g__Eubacterium	s__Eubacterium hallii CAG:12
sp7947	sp7947	40.3258	0.405818	0.513153	0.790833	0.429041	0.822297	k__Bacteria	p__Firmicutes	c__Clostridia	o__Clostridiales	f__Eubacteriaceae	g__Eubacterium	s__Eubacterium limosum
sp7948	sp7948	32.7434	0.0285796	0.221978	0.12875	0.897556	0.99608	k__Bacteria	p__Firmicutes	c__Clostridia	o__Clostridiales	f__Eubacteriaceae	g__Eubacterium	s__Eubacterium oxidoreducens
sp7949	sp7949	146.669	-0.231156	0.164093	-1.40869	0.158927	0.560835	k__Bacteria	p__Firmicutes	c__Clostridia	o__Clostridiales	f__Eubacteriaceae	g__Eubacterium	s__Eubacterium plexicaudatum
sp7950	sp7950	50.7837	0.208191	0.31787	0.654956	0.512496	0.880766	k__Bacteria	p__Firmicutes	c__Clostridia	o__Clostridiales	f__Eubacteriaceae	g__Eubacterium	s__Eubacterium pyruvativorans
sp7951	sp7951	1410.41	0.300272	0.41358	0.72603	0.46782	0.8408	k__Bacteria	p__Firmicutes	c__Clostridia	o__Clostridiales	f__Eubacteriaceae	g__Eubacterium	s__Eubacterium ramulus
sp7952	sp7952	728.264	1.54342	0.660637	2.33626	0.0194775	0.17873	k__Bacteria	p__Firmicutes	c__Clostridia	o__Clostridiales	f__Eubacteriaceae	g__Eubacterium	s__Eubacterium rectale CAG:36
sp7953	sp7953	33.35	0.0491128	0.209455	0.234479	0.814613	0.99608	k__Bacteria	p__Firmicutes	c__Clostridia	o__Clostridiales	f__Eubacteriaceae	g__Eubacterium	s__Eubacterium ruminantium
sp7954	sp7954	238.41	0.000346497	0.762176	0.000454615	0.999637	0.999637	k__Bacteria	p__Firmicutes	c__Clostridia	o__Clostridiales	f__Eubacteriaceae	g__Eubacterium	s__Eubacterium siraeum CAG:80
sp7955	sp7955	71.997	-0.438809	0.207385	-2.11591	0.0343521	0.248914	k__Bacteria	p__Firmicutes	c__Clostridia	o__Clostridiales	f__Eubacteriaceae	g__Eubacterium	s__Eubacterium sp. 14-2
sp7956	sp7956	60.6991	-0.292781	0.631715	-0.46347	0.643028	0.95791	k__Bacteria	p__Firmicutes	c__Clostridia	o__Clostridiales	f__Eubacteriaceae	g__Eubacterium	s__Eubacterium sp. 3_1_31
sp7957	sp7957	114.099	-0.599484	0.656148	-0.913641	0.360905	0.76765	k__Bacteria	p__Firmicutes	c__Clostridia	o__Clostridiales	f__Eubacteriaceae	g__Eubacterium	s__Eubacterium sp. 36_13
sp7958	sp7958	359.125	1.12904	0.663038	1.70284	0.0885989	0.421316	k__Bacteria	p__Firmicutes	c__Clostridia	o__Clostridiales	f__Eubacteriaceae	g__Eubacterium	s__Eubacterium sp. 38_16
sp7959	sp7959	626.73	1.64141	0.628725	2.6107	0.00903569	0.112394	k__Bacteria	p__Firmicutes	c__Clostridia	o__Clostridiales	f__Eubacteriaceae	g__Eubacterium	s__Eubacterium sp. 41_20
sp7960	sp7960	191.629	-0.308348	0.548098	-0.562577	0.573723	0.919517	k__Bacteria	p__Firmicutes	c__Clostridia	o__Clostridiales	f__Eubacteriaceae	g__Eubacterium	s__Eubacterium sp. 45_250
sp7961	sp7961	49.1395	-0.26607	0.237672	-1.11948	0.262934	0.690415	k__Bacteria	p__Firmicutes	c__Clostridia	o__Clostridiales	f__Eubacteriaceae	g__Eubacterium	s__Eubacterium sp. 68-3-10
sp7963	sp7963	30.0168	0.0690033	0.305483	0.225883	0.821293	0.99608	k__Bacteria	p__Firmicutes	c__Clostridia	o__Clostridiales	f__Eubacteriaceae	g__Eubacterium	s__Eubacterium sp. AB3007
sp7964	sp7964	1785.75	-0.942247	1.0048	-0.937744	0.348376	0.761729	k__Bacteria	p__Firmicutes	c__Clostridia	o__Clostridiales	f__Eubacteriaceae	g__Eubacterium	s__Eubacterium sp. CAG:115
sp7965	sp7965	236.617	1.09894	0.655219	1.67722	0.0935002	0.43343	k__Bacteria	p__Firmicutes	c__Clostridia	o__Clostridiales	f__Eubacteriaceae	g__Eubacterium	s__Eubacterium sp. CAG:146
sp7966	sp7966	1273.29	-0.866677	0.79246	-1.09365	0.274107	0.698702	k__Bacteria	p__Firmicutes	c__Clostridia	o__Clostridiales	f__Eubacteriaceae	g__Eubacterium	s__Eubacterium sp. CAG:156
sp7967	sp7967	631.81	1.72086	0.6201	2.77514	0.00551779	0.0871524	k__Bacteria	p__Firmicutes	c__Clostridia	o__Clostridiales	f__Eubacteriaceae	g__Eubacterium	s__Eubacterium sp. CAG:161
sp7968	sp7968	9975.25	-0.449797	4.9057	-0.0916887	0.926945	0.997448	k__Bacteria	p__Firmicutes	c__Clostridia	o__Clostridiales	f__Eubacteriaceae	g__Eubacterium	s__Eubacterium sp. CAG:180
sp7969	sp7969	647.744	-0.399781	0.830126	-0.481591	0.630096	0.947472	k__Bacteria	p__Firmicutes	c__Clostridia	o__Clostridiales	f__Eubacteriaceae	g__Eubacterium	s__Eubacterium sp. CAG:192
sp7970	sp7970	5677.91	-2.54127	1.00799	-2.52111	0.0116985	0.132959	k__Bacteria	p__Firmicutes	c__Clostridia	o__Clostridiales	f__Eubacteriaceae	g__Eubacterium	s__Eubacterium sp. CAG:202
sp7971	sp7971	1484.49	0.663469	3.45735	0.191901	0.84782	0.99608	k__Bacteria	p__Firmicutes	c__Clostridia	o__Clostridiales	f__Eubacteriaceae	g__Eubacterium	s__Eubacterium sp. CAG:248
sp7972	sp7972	2985.65	-1.96541	0.983625	-1.99813	0.0457028	0.293809	k__Bacteria	p__Firmicutes	c__Clostridia	o__Clostridiales	f__Eubacteriaceae	g__Eubacterium	s__Eubacterium sp. CAG:251
sp7973	sp7973	264.775	0.92446	0.679576	1.36035	0.17372	0.580914	k__Bacteria	p__Firmicutes	c__Clostridia	o__Clostridiales	f__Eubacteriaceae	g__Eubacterium	s__Eubacterium sp. CAG:252
sp7974	sp7974	2157.29	3.00334	1.02915	2.91826	0.00351987	0.0723027	k__Bacteria	p__Firmicutes	c__Clostridia	o__Clostridiales	f__Eubacteriaceae	g__Eubacterium	s__Eubacterium sp. CAG:274
sp7975	sp7975	2385.6	1.9154	0.777925	2.46219	0.0138093	0.143809	k__Bacteria	p__Firmicutes	c__Clostridia	o__Clostridiales	f__Eubacteriaceae	g__Eubacterium	s__Eubacterium sp. CAG:38
sp7976	sp7976	832.495	-0.229739	3.42679	-0.067042	0.946548	0.998588	k__Bacteria	p__Firmicutes	c__Clostridia	o__Clostridiales	f__Eubacteriaceae	g__Eubacterium	s__Eubacterium sp. CAG:581
sp7977	sp7977	121.483	-4.24946	0.833208	-5.10012	3.39443e-07	8.44459e-05	k__Bacteria	p__Firmicutes	c__Clostridia	o__Clostridiales	f__Eubacteriaceae	g__Eubacterium	s__Eubacterium sp. CAG:603
sp7978	sp7978	135.588	0.627258	0.668811	0.937871	0.348311	0.761729	k__Bacteria	p__Firmicutes	c__Clostridia	o__Clostridiales	f__Eubacteriaceae	g__Eubacterium	s__Eubacterium sp. CAG:76
sp7979	sp7979	181.69	-1.14065	0.671581	-1.69845	0.0894223	0.423291	k__Bacteria	p__Firmicutes	c__Clostridia	o__Clostridiales	f__Eubacteriaceae	g__Eubacterium	s__Eubacterium sp. CAG:786
sp7980	sp7980	290.35	-0.0449598	0.635409	-0.0707573	0.943591	0.998441	k__Bacteria	p__Firmicutes	c__Clostridia	o__Clostridiales	f__Eubacteriaceae	g__Eubacterium	s__Eubacterium sp. CAG:841
sp7981	sp7981	180.446	-0.491272	0.659616	-0.744784	0.456402	0.834269	k__Bacteria	p__Firmicutes	c__Clostridia	o__Clostridiales	f__Eubacteriaceae	g__Eubacterium	s__Eubacterium sp. CAG:86
sp7982	sp7982	115.122	0.134799	0.676887	0.199146	0.842149	0.99608	k__Bacteria	p__Firmicutes	c__Clostridia	o__Clostridiales	f__Eubacteriaceae	g__Eubacterium	s__Eubacterium sp. CAG76_36_125
sp7983	sp7983	103.884	-0.276557	0.224656	-1.23102	0.218314	0.636465	k__Bacteria	p__Firmicutes	c__Clostridia	o__Clostridiales	f__Eubacteriaceae	g__Eubacterium	s__Eubacterium sp. ER2
sp7984	sp7984	29.5765	-0.923616	0.406872	-2.27004	0.0232052	0.197553	k__Bacteria	p__Firmicutes	c__Clostridia	o__Clostridiales	f__Eubacteriaceae	g__Eubacterium	s__Eubacterium sp. SB2
sp7985	sp7985	34.3159	0.210237	0.330758	0.635624	0.525022	0.891899	k__Bacteria	p__Firmicutes	c__Clostridia	o__Clostridiales	f__Eubacteriaceae	g__Eubacterium	s__Eubacterium uniforme
sp7986	sp7986	4407.32	1.60947	0.508102	3.16761	0.00153695	0.0430155	k__Bacteria	p__Firmicutes	c__Clostridia	o__Clostridiales	f__Eubacteriaceae	g__Eubacterium	s__Eubacterium ventriosum
sp7987	sp7987	31.4108	-0.303784	0.309607	-0.981191	0.326499	0.747084	k__Bacteria	p__Firmicutes	c__Clostridia	o__Clostridiales	f__Eubacteriaceae	g__Eubacterium	s__Eubacterium xylanophilum
sp7988	sp7988	32781.6	-0.323809	0.372043	-0.870353	0.384107	0.784168	k__Bacteria	p__Firmicutes	c__Clostridia	o__Clostridiales	f__Eubacteriaceae	g__Eubacterium	s__Eubacterium__uc
sp6339	sp6339	2.28062	2.11634	1.1923	1.775	0.0758977	NA	k__Bacteria	p__Firmicutes	c__Bacilli	o__Bacillales	f__Bacillales__na	g__Exiguobacterium	s__Exiguobacterium sp. Leaf196
sp6831	sp6831	6.69548	-0.245282	1.25075	-0.196108	0.844526	0.99608	k__Bacteria	p__Firmicutes	c__Bacilli	o__Lactobacillales	f__Aerococcaceae	g__Facklamia	s__Facklamia hominis
sp6833	sp6833	4.16908	2.12366	0.687655	3.08827	0.00201327	0.0501267	k__Bacteria	p__Firmicutes	c__Bacilli	o__Lactobacillales	f__Aerococcaceae	g__Facklamia	s__Facklamia languida
sp6837	sp6837	3.30364	-0.319981	0.529353	-0.604477	0.545527	0.906108	k__Bacteria	p__Firmicutes	c__Bacilli	o__Lactobacillales	f__Aerococcaceae	g__Facklamia	s__Facklamia__uc
sp8471	sp8471	63608.3	0.215932	0.359832	0.600089	0.548447	0.909609	k__Bacteria	p__Firmicutes	c__Clostridia	o__Clostridiales	f__Ruminococcaceae	g__Faecalibacterium	s__Faecalibacterium prausnitzii
sp8472	sp8472	61.5277	-0.904031	0.727826	-1.2421	0.214201	0.631047	k__Bacteria	p__Firmicutes	c__Clostridia	o__Clostridiales	f__Ruminococcaceae	g__Faecalibacterium	s__Faecalibacterium sp. CAG:1138
sp8473	sp8473	1926.57	1.0857	0.847789	1.28062	0.200325	0.613991	k__Bacteria	p__Firmicutes	c__Clostridia	o__Clostridiales	f__Ruminococcaceae	g__Faecalibacterium	s__Faecalibacterium sp. CAG:74
sp8474	sp8474	2446.23	0.887045	0.626813	1.41517	0.15702	0.560835	k__Bacteria	p__Firmicutes	c__Clostridia	o__Clostridiales	f__Ruminococcaceae	g__Faecalibacterium	s__Faecalibacterium sp. CAG:74_58_120
sp8475	sp8475	2171.56	0.733002	0.491993	1.48986	0.13626	0.52692	k__Bacteria	p__Firmicutes	c__Clostridia	o__Clostridiales	f__Ruminococcaceae	g__Faecalibacterium	s__Faecalibacterium sp. CAG:82
sp8476	sp8476	570.028	0.493137	0.387474	1.2727	0.203125	0.615866	k__Bacteria	p__Firmicutes	c__Clostridia	o__Clostridiales	f__Ruminococcaceae	g__Faecalibacterium	s__Faecalibacterium sp. CAG:82-related_59_9
sp8477	sp8477	46140.9	0.234721	0.351104	0.668522	0.5038	0.871723	k__Bacteria	p__Firmicutes	c__Clostridia	o__Clostridiales	f__Ruminococcaceae	g__Faecalibacterium	s__Faecalibacterium__uc
sp8726	sp8726	23.1429	-0.501556	0.387265	-1.29513	0.195277	0.610428	k__Bacteria	p__Firmicutes	c__Erysipelotrichia	o__Erysipelotrichales	f__Erysipelotrichaceae	g__Faecalibaculum	s__Faecalibaculum rodentium
sp8727	sp8727	59.193	1.9436	0.52149	3.72701	0.000193766	0.0123955	k__Bacteria	p__Firmicutes	c__Erysipelotrichia	o__Erysipelotrichales	f__Erysipelotrichaceae	g__Faecalicoccus	s__Faecalicoccus pleomorphus
sp8728	sp8728	168.142	1.64983	0.395865	4.16766	3.07743e-05	0.00299581	k__Bacteria	p__Firmicutes	c__Erysipelotrichia	o__Erysipelotrichales	f__Erysipelotrichaceae	g__Faecalitalea	s__Faecalitalea cylindroides
sp7903	sp7903	0.961946	0.801838	0.896285	0.894623	0.370988	NA	k__Bacteria	p__Firmicutes	c__Clostridia	o__Clostridiales	f__Clostridiales__na	g__Fenollaria	s__Fenollaria massiliensis
sp7904	sp7904	2.9529	-1.73249	0.700129	-2.47453	0.0133411	0.140476	k__Bacteria	p__Firmicutes	c__Clostridia	o__Clostridiales	f__Clostridiales__na	g__Fenollaria	s__Fenollaria timonensis
sp3240	sp3240	2.17736	0.040554	0.839536	0.0483052	0.961473	NA	k__Bacteria	p__Bacteroidetes	c__Bacteroidia	o__Bacteroidales	f__Porphyromonadaceae	g__Fermentimonas	s__Fermentimonas caenicola
sp7775	sp7775	4.25833	-0.26993	0.484741	-0.556855	0.577627	0.921014	k__Bacteria	p__Firmicutes	c__Clostridia	o__Clostridiales	f__Clostridiaceae	g__Fervidicella	s__Fervidicella metallireducens
sp5749	sp5749	3.46659	-0.266069	0.471172	-0.564696	0.572281	0.918349	k__Bacteria	p__Fibrobacteres	c__Fibrobacteria	o__Fibrobacterales	f__Fibrobacteraceae	g__Fibrobacter	s__Fibrobacter intestinalis
sp5751	sp5751	2.3783	-1.39975	0.790946	-1.76972	0.0767736	NA	k__Bacteria	p__Fibrobacteres	c__Fibrobacteria	o__Fibrobacterales	f__Fibrobacteraceae	g__Fibrobacter	s__Fibrobacter sp. UWB12
sp5752	sp5752	2.75375	0.717819	0.726397	0.988191	0.323059	0.74647	k__Bacteria	p__Fibrobacteres	c__Fibrobacteria	o__Fibrobacterales	f__Fibrobacteraceae	g__Fibrobacter	s__Fibrobacter sp. UWB13
sp5754	sp5754	2.41841	-1.06445	0.628433	-1.69381	0.090301	NA	k__Bacteria	p__Fibrobacteres	c__Fibrobacteria	o__Fibrobacterales	f__Fibrobacteraceae	g__Fibrobacter	s__Fibrobacter sp. UWB7
sp5756	sp5756	1.91854	-0.0460658	0.69248	-0.066523	0.946961	NA	k__Bacteria	p__Fibrobacteres	c__Fibrobacteria	o__Fibrobacterales	f__Fibrobacteraceae	g__Fibrobacter	s__Fibrobacter sp. UWCM
sp5757	sp5757	2.95063	0.38198	0.502169	0.760661	0.44686	0.829979	k__Bacteria	p__Fibrobacteres	c__Fibrobacteria	o__Fibrobacterales	f__Fibrobacteraceae	g__Fibrobacter	s__Fibrobacter sp. UWEL
sp5758	sp5758	3.6693	-0.570625	0.602212	-0.947547	0.34336	0.761729	k__Bacteria	p__Fibrobacteres	c__Fibrobacteria	o__Fibrobacterales	f__Fibrobacteraceae	g__Fibrobacter	s__Fibrobacter sp. UWH4
sp5759	sp5759	1.7038	1.26102	0.839493	1.50212	0.133065	NA	k__Bacteria	p__Fibrobacteres	c__Fibrobacteria	o__Fibrobacterales	f__Fibrobacteraceae	g__Fibrobacter	s__Fibrobacter sp. UWH5
sp5760	sp5760	1.52113	-0.909037	0.692134	-1.31338	0.189054	NA	k__Bacteria	p__Fibrobacteres	c__Fibrobacteria	o__Fibrobacterales	f__Fibrobacteraceae	g__Fibrobacter	s__Fibrobacter sp. UWH6
sp5761	sp5761	1.93281	1.35811	0.795711	1.70678	0.0878625	NA	k__Bacteria	p__Fibrobacteres	c__Fibrobacteria	o__Fibrobacterales	f__Fibrobacteraceae	g__Fibrobacter	s__Fibrobacter sp. UWH9
sp5762	sp5762	2.79192	1.71362	0.782883	2.18886	0.028607	0.219353	k__Bacteria	p__Fibrobacteres	c__Fibrobacteria	o__Fibrobacterales	f__Fibrobacteraceae	g__Fibrobacter	s__Fibrobacter sp. UWOS
sp5763	sp5763	6.42355	-0.449067	0.592619	-0.757767	0.448591	0.829979	k__Bacteria	p__Fibrobacteres	c__Fibrobacteria	o__Fibrobacterales	f__Fibrobacteraceae	g__Fibrobacter	s__Fibrobacter sp. UWOV1
sp5764	sp5764	3.98192	-0.236405	0.442337	-0.534445	0.593034	0.931791	k__Bacteria	p__Fibrobacteres	c__Fibrobacteria	o__Fibrobacterales	f__Fibrobacteraceae	g__Fibrobacter	s__Fibrobacter sp. UWP2
sp5765	sp5765	1.8412	0.560778	0.72812	0.770173	0.441197	NA	k__Bacteria	p__Fibrobacteres	c__Fibrobacteria	o__Fibrobacterales	f__Fibrobacteraceae	g__Fibrobacter	s__Fibrobacter sp. UWR3
sp5767	sp5767	3.51162	0.161288	0.48863	0.330083	0.741337	0.992684	k__Bacteria	p__Fibrobacteres	c__Fibrobacteria	o__Fibrobacterales	f__Fibrobacteraceae	g__Fibrobacter	s__Fibrobacter succinogenes
sp5768	sp5768	24.588	0.492509	0.320312	1.53759	0.124149	0.50817	k__Bacteria	p__Fibrobacteres	c__Fibrobacteria	o__Fibrobacterales	f__Fibrobacteraceae	g__Fibrobacter	s__Fibrobacter__uc
sp8410	sp8410	16.6251	0.35818	0.699406	0.51212	0.608567	0.942915	k__Bacteria	p__Firmicutes	c__Clostridia	o__Clostridiales	f__Peptostreptococcaceae	g__Filifactor	s__Filifactor alocis
sp3556	sp3556	1.81152	0.96697	0.848009	1.14028	0.254168	NA	k__Bacteria	p__Bacteroidetes	c__Chitinophagia	o__Chitinophagales	f__Chitinophagaceae	g__Filimonas	s__Filimonas lacunae
sp8981	sp8981	30.7177	0.195648	0.274701	0.712224	0.476326	0.841862	k__Bacteria	p__Firmicutes	c__Tissierellia	o__Tissierellales	f__Peptoniphilaceae	g__Finegoldia	s__Finegoldia magna
sp8746	sp8746	152.304	-0.468593	0.285032	-1.644	0.100176	0.453057	k__Bacteria	p__Firmicutes	c__Firmicutes__na	o__Firmicutes__na	f__Firmicutes__na	g__Firmicutes__na	s__Firmicutes bacterium ASF500
sp8748	sp8748	1294.06	-0.232499	0.697434	-0.333363	0.73886	0.992684	k__Bacteria	p__Firmicutes	c__Firmicutes__na	o__Firmicutes__na	f__Firmicutes__na	g__Firmicutes__na	s__Firmicutes bacterium CAG:102
sp8749	sp8749	9164.63	0.511849	0.781633	0.654846	0.512567	0.880766	k__Bacteria	p__Firmicutes	c__Firmicutes__na	o__Firmicutes__na	f__Firmicutes__na	g__Firmicutes__na	s__Firmicutes bacterium CAG:103
sp8750	sp8750	1547.91	-0.30787	0.621717	-0.495194	0.620464	0.943351	k__Bacteria	p__Firmicutes	c__Firmicutes__na	o__Firmicutes__na	f__Firmicutes__na	g__Firmicutes__na	s__Firmicutes bacterium CAG:110
sp8751	sp8751	234.85	-0.406396	0.590858	-0.687807	0.491574	0.85853	k__Bacteria	p__Firmicutes	c__Firmicutes__na	o__Firmicutes__na	f__Firmicutes__na	g__Firmicutes__na	s__Firmicutes bacterium CAG:110_56_8
sp8752	sp8752	2115.82	-0.110955	0.470494	-0.235827	0.813567	0.99608	k__Bacteria	p__Firmicutes	c__Firmicutes__na	o__Firmicutes__na	f__Firmicutes__na	g__Firmicutes__na	s__Firmicutes bacterium CAG:114
sp8753	sp8753	7311.27	0.0509183	0.765971	0.0664755	0.946999	0.998588	k__Bacteria	p__Firmicutes	c__Firmicutes__na	o__Firmicutes__na	f__Firmicutes__na	g__Firmicutes__na	s__Firmicutes bacterium CAG:124
sp8754	sp8754	3232.83	-1.28831	0.656591	-1.96212	0.0497486	0.308552	k__Bacteria	p__Firmicutes	c__Firmicutes__na	o__Firmicutes__na	f__Firmicutes__na	g__Firmicutes__na	s__Firmicutes bacterium CAG:129
sp8755	sp8755	1992.12	0.304526	0.581966	0.523272	0.600785	0.935909	k__Bacteria	p__Firmicutes	c__Firmicutes__na	o__Firmicutes__na	f__Firmicutes__na	g__Firmicutes__na	s__Firmicutes bacterium CAG:129_59_24
sp8756	sp8756	827.254	-0.455478	0.742529	-0.613414	0.539603	0.901619	k__Bacteria	p__Firmicutes	c__Firmicutes__na	o__Firmicutes__na	f__Firmicutes__na	g__Firmicutes__na	s__Firmicutes bacterium CAG:137
sp8757	sp8757	123.791	-0.70642	0.739868	-0.954793	0.339683	0.75766	k__Bacteria	p__Firmicutes	c__Firmicutes__na	o__Firmicutes__na	f__Firmicutes__na	g__Firmicutes__na	s__Firmicutes bacterium CAG:137_57_8
sp8758	sp8758	554.976	-0.545441	0.623311	-0.875069	0.381536	0.781983	k__Bacteria	p__Firmicutes	c__Firmicutes__na	o__Firmicutes__na	f__Firmicutes__na	g__Firmicutes__na	s__Firmicutes bacterium CAG:145
sp8759	sp8759	1427.52	0.0706135	0.553447	0.127589	0.898475	0.99608	k__Bacteria	p__Firmicutes	c__Firmicutes__na	o__Firmicutes__na	f__Firmicutes__na	g__Firmicutes__na	s__Firmicutes bacterium CAG:170
sp8760	sp8760	6875.44	-0.155014	0.929695	-0.166737	0.867577	0.99608	k__Bacteria	p__Firmicutes	c__Firmicutes__na	o__Firmicutes__na	f__Firmicutes__na	g__Firmicutes__na	s__Firmicutes bacterium CAG:176
sp8761	sp8761	219.543	-0.932319	0.764678	-1.21923	0.222757	0.641824	k__Bacteria	p__Firmicutes	c__Firmicutes__na	o__Firmicutes__na	f__Firmicutes__na	g__Firmicutes__na	s__Firmicutes bacterium CAG:176_59_8
sp8762	sp8762	1531.21	-2.21021	0.754543	-2.9292	0.00339839	0.071112	k__Bacteria	p__Firmicutes	c__Firmicutes__na	o__Firmicutes__na	f__Firmicutes__na	g__Firmicutes__na	s__Firmicutes bacterium CAG:176_63_11
sp8763	sp8763	262.017	-3.63844	0.796368	-4.5688	4.90531e-06	0.000686437	k__Bacteria	p__Firmicutes	c__Firmicutes__na	o__Firmicutes__na	f__Firmicutes__na	g__Firmicutes__na	s__Firmicutes bacterium CAG:194
sp8764	sp8764	39.5911	-0.174901	0.655998	-0.266618	0.789763	0.995704	k__Bacteria	p__Firmicutes	c__Firmicutes__na	o__Firmicutes__na	f__Firmicutes__na	g__Firmicutes__na	s__Firmicutes bacterium CAG:212
sp8765	sp8765	2655.61	-1.18918	0.867321	-1.37109	0.170347	0.575273	k__Bacteria	p__Firmicutes	c__Firmicutes__na	o__Firmicutes__na	f__Firmicutes__na	g__Firmicutes__na	s__Firmicutes bacterium CAG:227
sp8766	sp8766	533.723	-0.950324	0.563238	-1.68725	0.0915551	0.428853	k__Bacteria	p__Firmicutes	c__Firmicutes__na	o__Firmicutes__na	f__Firmicutes__na	g__Firmicutes__na	s__Firmicutes bacterium CAG:238
sp8767	sp8767	162.096	0.393741	0.544732	0.722816	0.469793	0.841858	k__Bacteria	p__Firmicutes	c__Firmicutes__na	o__Firmicutes__na	f__Firmicutes__na	g__Firmicutes__na	s__Firmicutes bacterium CAG:24
sp8768	sp8768	488.597	0.541195	0.766726	0.705852	0.48028	0.845848	k__Bacteria	p__Firmicutes	c__Firmicutes__na	o__Firmicutes__na	f__Firmicutes__na	g__Firmicutes__na	s__Firmicutes bacterium CAG:240
sp8769	sp8769	1327.57	0.248899	0.461402	0.539442	0.589582	0.929706	k__Bacteria	p__Firmicutes	c__Firmicutes__na	o__Firmicutes__na	f__Firmicutes__na	g__Firmicutes__na	s__Firmicutes bacterium CAG:24053_14
sp8770	sp8770	327.252	-0.764922	0.722871	-1.05817	0.289977	0.719798	k__Bacteria	p__Firmicutes	c__Firmicutes__na	o__Firmicutes__na	f__Firmicutes__na	g__Firmicutes__na	s__Firmicutes bacterium CAG:270
sp8771	sp8771	424.753	1.01723	0.680199	1.49548	0.134788	0.52613	k__Bacteria	p__Firmicutes	c__Firmicutes__na	o__Firmicutes__na	f__Firmicutes__na	g__Firmicutes__na	s__Firmicutes bacterium CAG:272
sp8772	sp8772	38.1358	1.19817	0.851881	1.4065	0.159577	0.560835	k__Bacteria	p__Firmicutes	c__Firmicutes__na	o__Firmicutes__na	f__Firmicutes__na	g__Firmicutes__na	s__Firmicutes bacterium CAG:272_52_7
sp8773	sp8773	58.1935	2.56669	0.714512	3.59223	0.000327861	0.0179044	k__Bacteria	p__Firmicutes	c__Firmicutes__na	o__Firmicutes__na	f__Firmicutes__na	g__Firmicutes__na	s__Firmicutes bacterium CAG:308
sp8774	sp8774	594.561	-1.10952	4.9137	-0.225801	0.821356	0.99608	k__Bacteria	p__Firmicutes	c__Firmicutes__na	o__Firmicutes__na	f__Firmicutes__na	g__Firmicutes__na	s__Firmicutes bacterium CAG:313
sp8775	sp8775	598.749	-2.26933	4.92024	-0.461222	0.644639	0.95862	k__Bacteria	p__Firmicutes	c__Firmicutes__na	o__Firmicutes__na	f__Firmicutes__na	g__Firmicutes__na	s__Firmicutes bacterium CAG:321
sp8776	sp8776	383.21	0.198483	3.97043	0.0499902	0.96013	0.999637	k__Bacteria	p__Firmicutes	c__Firmicutes__na	o__Firmicutes__na	f__Firmicutes__na	g__Firmicutes__na	s__Firmicutes bacterium CAG:321_26_22
sp8777	sp8777	1308.28	-0.107316	3.44241	-0.0311745	0.97513	0.999637	k__Bacteria	p__Firmicutes	c__Firmicutes__na	o__Firmicutes__na	f__Firmicutes__na	g__Firmicutes__na	s__Firmicutes bacterium CAG:341
sp8778	sp8778	268.244	-0.00504542	4.17413	-0.00120874	0.999036	0.999637	k__Bacteria	p__Firmicutes	c__Firmicutes__na	o__Firmicutes__na	f__Firmicutes__na	g__Firmicutes__na	s__Firmicutes bacterium CAG:345
sp8779	sp8779	664.298	0.891931	0.612157	1.45703	0.145109	0.546047	k__Bacteria	p__Firmicutes	c__Firmicutes__na	o__Firmicutes__na	f__Firmicutes__na	g__Firmicutes__na	s__Firmicutes bacterium CAG:41
sp8780	sp8780	1913.93	-0.0548952	4.36468	-0.0125771	0.989965	0.999637	k__Bacteria	p__Firmicutes	c__Firmicutes__na	o__Firmicutes__na	f__Firmicutes__na	g__Firmicutes__na	s__Firmicutes bacterium CAG:424
sp8781	sp8781	57.962	-2.34422	0.845586	-2.7723	0.00556623	0.0871524	k__Bacteria	p__Firmicutes	c__Firmicutes__na	o__Firmicutes__na	f__Firmicutes__na	g__Firmicutes__na	s__Firmicutes bacterium CAG:449
sp8782	sp8782	806.201	-0.628302	4.92622	-0.127543	0.898511	0.99608	k__Bacteria	p__Firmicutes	c__Firmicutes__na	o__Firmicutes__na	f__Firmicutes__na	g__Firmicutes__na	s__Firmicutes bacterium CAG:460
sp8783	sp8783	30.802	1.93575	0.566065	3.41967	0.000626973	0.0259962	k__Bacteria	p__Firmicutes	c__Firmicutes__na	o__Firmicutes__na	f__Firmicutes__na	g__Firmicutes__na	s__Firmicutes bacterium CAG:466
sp8784	sp8784	785.271	-0.645587	4.45303	-0.144977	0.884729	0.99608	k__Bacteria	p__Firmicutes	c__Firmicutes__na	o__Firmicutes__na	f__Firmicutes__na	g__Firmicutes__na	s__Firmicutes bacterium CAG:475
sp8785	sp8785	106.278	-2.14389	0.406009	-5.28039	1.28912e-07	7.21584e-05	k__Bacteria	p__Firmicutes	c__Firmicutes__na	o__Firmicutes__na	f__Firmicutes__na	g__Firmicutes__na	s__Firmicutes bacterium CAG:534
sp8786	sp8786	261.238	1.31832	3.60878	0.365309	0.714881	0.98621	k__Bacteria	p__Firmicutes	c__Firmicutes__na	o__Firmicutes__na	f__Firmicutes__na	g__Firmicutes__na	s__Firmicutes bacterium CAG:536
sp8787	sp8787	44.0901	-1.94992	1.14215	-1.70723	0.0877784	0.419053	k__Bacteria	p__Firmicutes	c__Firmicutes__na	o__Firmicutes__na	f__Firmicutes__na	g__Firmicutes__na	s__Firmicutes bacterium CAG:552
sp8788	sp8788	519.312	-0.519675	0.278909	-1.86324	0.0624279	0.346839	k__Bacteria	p__Firmicutes	c__Firmicutes__na	o__Firmicutes__na	f__Firmicutes__na	g__Firmicutes__na	s__Firmicutes bacterium CAG:552_39_19
sp8789	sp8789	279.885	-0.186656	0.576656	-0.323686	0.746175	0.992684	k__Bacteria	p__Firmicutes	c__Firmicutes__na	o__Firmicutes__na	f__Firmicutes__na	g__Firmicutes__na	s__Firmicutes bacterium CAG:555
sp8790	sp8790	684.649	0.0704171	0.701261	0.100415	0.920015	0.997448	k__Bacteria	p__Firmicutes	c__Firmicutes__na	o__Firmicutes__na	f__Firmicutes__na	g__Firmicutes__na	s__Firmicutes bacterium CAG:56
sp8791	sp8791	151.902	-1.4378	4.92405	-0.291996	0.77029	0.995704	k__Bacteria	p__Firmicutes	c__Firmicutes__na	o__Firmicutes__na	f__Firmicutes__na	g__Firmicutes__na	s__Firmicutes bacterium CAG:582
sp8792	sp8792	7.76797	-0.160696	0.672757	-0.238863	0.811212	0.99608	k__Bacteria	p__Firmicutes	c__Firmicutes__na	o__Firmicutes__na	f__Firmicutes__na	g__Firmicutes__na	s__Firmicutes bacterium CAG:631
sp8793	sp8793	132.231	-0.283329	0.343423	-0.825015	0.409363	0.807545	k__Bacteria	p__Firmicutes	c__Firmicutes__na	o__Firmicutes__na	f__Firmicutes__na	g__Firmicutes__na	s__Firmicutes bacterium CAG:646
sp8794	sp8794	603.952	-0.237762	0.66521	-0.357424	0.720774	0.990678	k__Bacteria	p__Firmicutes	c__Firmicutes__na	o__Firmicutes__na	f__Firmicutes__na	g__Firmicutes__na	s__Firmicutes bacterium CAG:65
sp8795	sp8795	873.278	-0.445524	0.62232	-0.715908	0.474048	0.841862	k__Bacteria	p__Firmicutes	c__Firmicutes__na	o__Firmicutes__na	f__Firmicutes__na	g__Firmicutes__na	s__Firmicutes bacterium CAG:65_45_313
sp8796	sp8796	69.2592	0.104533	0.181911	0.574638	0.565536	0.916177	k__Bacteria	p__Firmicutes	c__Firmicutes__na	o__Firmicutes__na	f__Firmicutes__na	g__Firmicutes__na	s__Firmicutes bacterium CAG:791
sp8797	sp8797	29.0882	-1.51155	1.00518	-1.50376	0.132643	0.522866	k__Bacteria	p__Firmicutes	c__Firmicutes__na	o__Firmicutes__na	f__Firmicutes__na	g__Firmicutes__na	s__Firmicutes bacterium CAG:822
sp8798	sp8798	1632.55	0.362118	0.591519	0.612183	0.540416	0.901634	k__Bacteria	p__Firmicutes	c__Firmicutes__na	o__Firmicutes__na	f__Firmicutes__na	g__Firmicutes__na	s__Firmicutes bacterium CAG:83
sp8799	sp8799	856.547	2.09511	0.775716	2.70087	0.00691591	0.0986288	k__Bacteria	p__Firmicutes	c__Firmicutes__na	o__Firmicutes__na	f__Firmicutes__na	g__Firmicutes__na	s__Firmicutes bacterium CAG:882
sp8800	sp8800	63.7766	-2.3913	1.04357	-2.29147	0.0219362	0.189633	k__Bacteria	p__Firmicutes	c__Firmicutes__na	o__Firmicutes__na	f__Firmicutes__na	g__Firmicutes__na	s__Firmicutes bacterium CAG:884
sp8801	sp8801	307.709	-1.81914	0.546741	-3.32725	0.000877072	0.0327294	k__Bacteria	p__Firmicutes	c__Firmicutes__na	o__Firmicutes__na	f__Firmicutes__na	g__Firmicutes__na	s__Firmicutes bacterium CAG:94
sp8802	sp8802	929.695	-1.41738	0.628818	-2.25404	0.0241935	0.202124	k__Bacteria	p__Firmicutes	c__Firmicutes__na	o__Firmicutes__na	f__Firmicutes__na	g__Firmicutes__na	s__Firmicutes bacterium CAG:95
sp8747	sp8747	473.31	-1.77683	0.521434	-3.40759	0.000655397	0.0266806	k__Bacteria	p__Firmicutes	c__Firmicutes__na	o__Firmicutes__na	f__Firmicutes__na	g__Firmicutes__na	s__Firmicutes bacterium CAG_194_44_15
sp8807	sp8807	25.2828	1.40954	0.460675	3.05972	0.00221542	0.0527693	k__Bacteria	p__Firmicutes	c__Firmicutes__na	o__Firmicutes__na	f__Firmicutes__na	g__Firmicutes__na	s__Firmicutes bacterium M10-2
sp8814	sp8814	88684.8	0.197974	0.151659	1.30539	0.191759	0.60551	k__Bacteria	p__Firmicutes	c__Firmicutes__uc	o__Firmicutes__uc	f__Firmicutes__uc	g__Firmicutes__uc	s__Firmicutes__uc
sp3704	sp3704	3.36851	-0.103248	0.514953	-0.200499	0.84109	0.99608	k__Bacteria	p__Bacteroidetes	c__Cytophagia	o__Cytophagales	f__Flammeovirgaceae	g__Flammeovirga	s__Flammeovirga yaeyamensis
sp4012	sp4012	10.5428	0.726156	0.371095	1.95679	0.0503716	0.310694	k__Bacteria	p__Bacteroidetes	c__Flavobacteriia	o__Flavobacteriales	f__Flavobacteriaceae	g__Flavobacteriaceae__uc	s__Flavobacteriaceae__uc
sp4059	sp4059	1.6467	0.295318	0.75222	0.392595	0.694619	NA	k__Bacteria	p__Bacteroidetes	c__Flavobacteriia	o__Flavobacteriales	f__Flavobacteriaceae	g__Flavobacterium	s__Flavobacterium psychrophilum
sp4115	sp4115	4.44475	0.404994	0.482538	0.839299	0.401302	0.803463	k__Bacteria	p__Bacteroidetes	c__Flavobacteriia	o__Flavobacteriales	f__Flavobacteriaceae	g__Flavobacterium	s__Flavobacterium__uc
sp7906	sp7906	1065.75	-0.469035	0.310067	-1.51269	0.130359	0.515678	k__Bacteria	p__Firmicutes	c__Clostridia	o__Clostridiales	f__Clostridiales__na	g__Flavonifractor	s__Flavonifractor plautii
sp7907	sp7907	127.79	-0.555978	0.309546	-1.79611	0.0724769	0.373793	k__Bacteria	p__Firmicutes	c__Clostridia	o__Clostridiales	f__Clostridiales__na	g__Flavonifractor	s__Flavonifractor__uc
sp5248	sp5248	6.65558	-0.596029	0.378172	-1.57608	0.115008	0.488328	k__Bacteria	p__Chloroflexi	c__Anaerolineae	o__Anaerolineales	f__Anaerolineaceae	g__Flexilinea	s__Flexilinea flocculi
sp6416	sp6416	1.29548	-1.13725	0.67269	-1.6906	0.0909137	NA	k__Bacteria	p__Firmicutes	c__Bacilli	o__Bacillales	f__Paenibacillaceae	g__Fontibacillus	s__Fontibacillus panacisegetis
sp8479	sp8479	399.497	-0.342294	0.309974	-1.10427	0.269478	0.693654	k__Bacteria	p__Firmicutes	c__Clostridia	o__Clostridiales	f__Ruminococcaceae	g__Fournierella	s__Fournierella massiliensis
sp14962	sp14962	13.6246	-0.925075	0.396439	-2.33346	0.0196241	0.17934	k__Bacteria	p__Synergistetes	c__Synergistia	o__Synergistales	f__Synergistaceae	g__Fretibacterium	s__Fretibacterium fastidiosum
sp7205	sp7205	0.964246	1.62299	1.47893	1.09741	0.272462	NA	k__Bacteria	p__Firmicutes	c__Bacilli	o__Lactobacillales	f__Leuconostocaceae	g__Fructobacillus	s__Fructobacillus fructosus
sp7800	sp7800	5.66323	0.127705	0.39841	0.320537	0.748561	0.992932	k__Bacteria	p__Firmicutes	c__Clostridia	o__Clostridiales	f__Clostridiales Family XII. Incertae Sedis	g__Fusibacter	s__Fusibacter sp. 3D3
sp8115	sp8115	5405.18	0.403658	0.378638	1.06608	0.286387	0.714022	k__Bacteria	p__Firmicutes	c__Clostridia	o__Clostridiales	f__Lachnospiraceae	g__Fusicatenibacter	s__Fusicatenibacter saccharivorans
sp8116	sp8116	15.1563	0.856793	0.440715	1.9441	0.0518838	0.312279	k__Bacteria	p__Firmicutes	c__Clostridia	o__Clostridiales	f__Lachnospiraceae	g__Fusicatenibacter	s__Fusicatenibacter sp. 2789STDY5834925
sp9053	sp9053	1.8081	1.43983	2.13945	0.672992	0.500953	NA	k__Bacteria	p__Fusobacteria	c__Fusobacteriia	o__Fusobacteriales	f__Fusobacteriaceae	g__Fusobacteriaceae__uc	s__Fusobacteriaceae__uc
sp9058	sp9058	132.071	-0.244034	4.24402	-0.0575005	0.954146	0.999028	k__Bacteria	p__Fusobacteria	c__Fusobacteriia	o__Fusobacteriales	f__Fusobacteriaceae	g__Fusobacterium	s__Fusobacterium mortiferum
sp9059	sp9059	8.01453	-0.210311	0.36508	-0.576069	0.564568	0.915992	k__Bacteria	p__Fusobacteria	c__Fusobacteriia	o__Fusobacteriales	f__Fusobacteriaceae	g__Fusobacterium	s__Fusobacterium necrophorum
sp9060	sp9060	9.12198	1.48223	0.490488	3.02195	0.00251151	0.0585758	k__Bacteria	p__Fusobacteria	c__Fusobacteriia	o__Fusobacteriales	f__Fusobacteriaceae	g__Fusobacterium	s__Fusobacterium nucleatum
sp9061	sp9061	4.25424	-0.038614	0.462443	-0.0834999	0.933454	0.997448	k__Bacteria	p__Fusobacteria	c__Fusobacteriia	o__Fusobacteriales	f__Fusobacteriaceae	g__Fusobacterium	s__Fusobacterium perfoetens
sp9062	sp9062	2.86185	0.594501	0.578582	1.02751	0.304179	0.729963	k__Bacteria	p__Fusobacteria	c__Fusobacteriia	o__Fusobacteriales	f__Fusobacteriaceae	g__Fusobacterium	s__Fusobacterium periodonticum
sp9064	sp9064	101.285	0.422284	3.32464	0.127016	0.898928	0.99608	k__Bacteria	p__Fusobacteria	c__Fusobacteriia	o__Fusobacteriales	f__Fusobacteriaceae	g__Fusobacterium	s__Fusobacterium sp. CAG:439
sp9066	sp9066	178.864	-1.01413	4.92018	-0.206117	0.8367	0.99608	k__Bacteria	p__Fusobacteria	c__Fusobacteriia	o__Fusobacteriales	f__Fusobacteriaceae	g__Fusobacterium	s__Fusobacterium sp. CAG:815
sp9068	sp9068	4.77488	0.387765	0.466506	0.83121	0.405855	0.803463	k__Bacteria	p__Fusobacteria	c__Fusobacteriia	o__Fusobacteriales	f__Fusobacteriaceae	g__Fusobacterium	s__Fusobacterium sp. CM21
sp9069	sp9069	1.76109	2.97219	1.38484	2.14623	0.0318543	NA	k__Bacteria	p__Fusobacteria	c__Fusobacteriia	o__Fusobacteriales	f__Fusobacteriaceae	g__Fusobacterium	s__Fusobacterium sp. CM22
sp9072	sp9072	9.40448	0.765146	0.64345	1.18913	0.234388	0.661785	k__Bacteria	p__Fusobacteria	c__Fusobacteriia	o__Fusobacteriales	f__Fusobacteriaceae	g__Fusobacterium	s__Fusobacterium sp. HMSC073F01
sp9075	sp9075	501.867	-0.975615	4.92214	-0.19821	0.842881	0.99608	k__Bacteria	p__Fusobacteria	c__Fusobacteriia	o__Fusobacteriales	f__Fusobacteriaceae	g__Fusobacterium	s__Fusobacterium ulcerans
sp9076	sp9076	8.11579	1.44207	1.71985	0.838485	0.401758	0.803463	k__Bacteria	p__Fusobacteria	c__Fusobacteriia	o__Fusobacteriales	f__Fusobacteriaceae	g__Fusobacterium	s__Fusobacterium varium
sp9077	sp9077	133.303	1.82526	0.782973	2.33119	0.0197433	0.179696	k__Bacteria	p__Fusobacteria	c__Fusobacteriia	o__Fusobacteriales	f__Fusobacteriaceae	g__Fusobacterium	s__Fusobacterium__uc
sp3241	sp3241	48.7512	-0.059801	0.606621	-0.0985804	0.921471	0.997448	k__Bacteria	p__Bacteroidetes	c__Bacteroidia	o__Bacteroidales	f__Porphyromonadaceae	g__Gabonia	s__Gabonia massiliensis
sp3242	sp3242	22.4926	1.12815	0.791998	1.42443	0.154321	0.556543	k__Bacteria	p__Bacteroidetes	c__Bacteroidia	o__Bacteroidales	f__Porphyromonadaceae	g__Gabonibacter	s__Gabonibacter massiliensis
sp13936	sp13936	1.99099	1.33954	0.770801	1.73785	0.0822369	NA	k__Bacteria	p__Proteobacteria	c__Gammaproteobacteria	o__Pasteurellales	f__Pasteurellaceae	g__Gallibacterium	s__Gallibacterium anatis
sp13600	sp13600	208.488	-0.282525	2.1115	-0.133803	0.893558	0.99608	k__Bacteria	p__Proteobacteria	c__Gammaproteobacteria	o__Gammaproteobacteria__uc	f__Gammaproteobacteria__uc	g__Gammaproteobacteria__uc	s__Gammaproteobacteria__uc
sp7990	sp7990	5.49095	-0.0275032	0.32129	-0.0856026	0.931782	0.997448	k__Bacteria	p__Firmicutes	c__Clostridia	o__Clostridiales	f__Eubacteriaceae	g__Garciella	s__Garciella nitratireducens
sp748	sp748	34.3291	0.0236235	0.363104	0.0650599	0.948126	0.99899	k__Bacteria	p__Actinobacteria	c__Actinobacteria	o__Bifidobacteriales	f__Bifidobacteriaceae	g__Gardnerella	s__Gardnerella vaginalis
sp749	sp749	3.43045	-0.661348	0.658889	-1.00373	0.315508	0.740452	k__Bacteria	p__Actinobacteria	c__Actinobacteria	o__Bifidobacteriales	f__Bifidobacteriaceae	g__Gardnerella	s__Gardnerella__uc
sp6350	sp6350	0.902421	1.12933	0.92282	1.22379	0.221033	NA	k__Bacteria	p__Firmicutes	c__Bacilli	o__Bacillales	f__Bacillales__na	g__Gemella	s__Gemella asaccharolytica
sp6353	sp6353	4.90814	-0.370227	0.873645	-0.423773	0.671731	0.973784	k__Bacteria	p__Firmicutes	c__Bacilli	o__Bacillales	f__Bacillales__na	g__Gemella	s__Gemella haemolysans
sp6354	sp6354	4.76237	-0.253673	0.726048	-0.349389	0.726797	0.992684	k__Bacteria	p__Firmicutes	c__Bacilli	o__Bacillales	f__Bacillales__na	g__Gemella	s__Gemella morbillorum
sp6355	sp6355	32.4805	-0.529392	0.684522	-0.773374	0.439301	0.829979	k__Bacteria	p__Firmicutes	c__Bacilli	o__Bacillales	f__Bacillales__na	g__Gemella	s__Gemella sanguinis
sp6359	sp6359	2.59804	-0.597729	0.670605	-0.891329	0.372753	0.777813	k__Bacteria	p__Firmicutes	c__Bacilli	o__Bacillales	f__Bacillales__na	g__Gemella	s__Gemella__uc
sp8480	sp8480	4477.19	0.320592	0.442023	0.725283	0.468278	0.8408	k__Bacteria	p__Firmicutes	c__Clostridia	o__Clostridiales	f__Ruminococcaceae	g__Gemmiger	s__Gemmiger formicilis
sp3507	sp3507	3.47938	0.765479	0.670937	1.14091	0.253907	0.682996	k__Bacteria	p__Bacteroidetes	c__Bacteroidia	o__Marinilabiliales	f__Marinilabiliaceae	g__Geofilum	s__Geofilum rubicundum
sp7776	sp7776	4.89078	-0.00861653	0.437362	-0.0197011	0.984282	0.999637	k__Bacteria	p__Firmicutes	c__Clostridia	o__Clostridiales	f__Clostridiaceae	g__Geosporobacter	s__Geosporobacter ferrireducens
sp7777	sp7777	3.94152	-0.232565	0.476802	-0.487761	0.625719	0.943351	k__Bacteria	p__Firmicutes	c__Clostridia	o__Clostridiales	f__Clostridiaceae	g__Geosporobacter	s__Geosporobacter subterraneus
sp13908	sp13908	3.33814	-0.0714002	0.516203	-0.138318	0.889989	0.99608	k__Bacteria	p__Proteobacteria	c__Gammaproteobacteria	o__Orbales	f__Orbaceae	g__Gilliamella	s__Gilliamella apicola
sp6841	sp6841	1.71299	0.973377	0.650611	1.4961	0.134629	NA	k__Bacteria	p__Firmicutes	c__Bacilli	o__Lactobacillales	f__Aerococcaceae	g__Globicatella	s__Globicatella__uc
sp916	sp916	1.89459	0.647051	4.31621	0.149912	0.880834	NA	k__Bacteria	p__Actinobacteria	c__Actinobacteria	o__Corynebacteriales	f__Gordoniaceae	g__Gordonia	s__Gordonia paraffinivorans
sp2448	sp2448	365.177	-1.55509	0.490707	-3.16907	0.00152926	0.0430155	k__Bacteria	p__Actinobacteria	c__Coriobacteriia	o__Eggerthellales	f__Eggerthellaceae	g__Gordonibacter	s__Gordonibacter pamelaeae
sp2449	sp2449	135.623	-1.0741	0.410884	-2.61413	0.00894552	0.112394	k__Bacteria	p__Actinobacteria	c__Coriobacteriia	o__Eggerthellales	f__Eggerthellaceae	g__Gordonibacter	s__Gordonibacter sp. Marseille-P2775
sp2450	sp2450	76.7265	-0.821849	0.379388	-2.16625	0.0302923	0.228365	k__Bacteria	p__Actinobacteria	c__Coriobacteriia	o__Eggerthellales	f__Eggerthellaceae	g__Gordonibacter	s__Gordonibacter sp. Marseille-P3078
sp2451	sp2451	48.9477	-1.27859	0.411554	-3.10674	0.00189161	0.0492478	k__Bacteria	p__Actinobacteria	c__Coriobacteriia	o__Eggerthellales	f__Eggerthellaceae	g__Gordonibacter	s__Gordonibacter__uc
sp6417	sp6417	2.30322	-0.687375	0.460659	-1.49215	0.135659	NA	k__Bacteria	p__Firmicutes	c__Bacilli	o__Bacillales	f__Paenibacillaceae	g__Gorillibacterium	s__Gorillibacterium massiliense
sp6418	sp6418	2.63484	-0.762356	0.483016	-1.57833	0.114491	0.488328	k__Bacteria	p__Firmicutes	c__Bacilli	o__Bacillales	f__Paenibacillaceae	g__Gorillibacterium	s__Gorillibacterium sp. SN4
sp7911	sp7911	3.21937	-0.236565	0.492001	-0.480821	0.630643	0.947658	k__Bacteria	p__Firmicutes	c__Clostridia	o__Clostridiales	f__Clostridiales__na	g__Gottschalkia	s__Gottschalkia acidurici
sp7992	sp7992	3.13798	-0.138546	0.425536	-0.32558	0.744742	0.992684	k__Bacteria	p__Firmicutes	c__Clostridia	o__Clostridiales	f__Gracilibacteraceae	g__Gracilibacter	s__Gracilibacter sp. BRH_c7a
sp6876	sp6876	2.62262	-0.922646	0.73804	-1.25013	0.211252	0.626481	k__Bacteria	p__Firmicutes	c__Bacilli	o__Lactobacillales	f__Carnobacteriaceae	g__Granulicatella	s__Granulicatella adiacens
sp6877	sp6877	2.42482	0.47471	0.492079	0.964704	0.334693	NA	k__Bacteria	p__Firmicutes	c__Bacilli	o__Lactobacillales	f__Carnobacteriaceae	g__Granulicatella	s__Granulicatella balaenopterae
sp6878	sp6878	2.2058	-0.935137	0.861226	-1.08582	0.277559	NA	k__Bacteria	p__Firmicutes	c__Bacilli	o__Lactobacillales	f__Carnobacteriaceae	g__Granulicatella	s__Granulicatella elegans
sp6880	sp6880	1.87679	0.290286	0.774116	0.374991	0.707667	NA	k__Bacteria	p__Firmicutes	c__Bacilli	o__Lactobacillales	f__Carnobacteriaceae	g__Granulicatella	s__Granulicatella sp. HMSC30F09
sp6881	sp6881	1.80898	-0.554788	0.781493	-0.709908	0.477761	NA	k__Bacteria	p__Firmicutes	c__Bacilli	o__Lactobacillales	f__Carnobacteriaceae	g__Granulicatella	s__Granulicatella sp. HMSC31F03
sp6882	sp6882	13.0303	-0.521402	0.640426	-0.814148	0.41556	0.812444	k__Bacteria	p__Firmicutes	c__Bacilli	o__Lactobacillales	f__Carnobacteriaceae	g__Granulicatella	s__Granulicatella__uc
sp13946	sp13946	3.44473	2.4031	0.950018	2.52953	0.0114215	0.131142	k__Bacteria	p__Proteobacteria	c__Gammaproteobacteria	o__Pasteurellales	f__Pasteurellaceae	g__Haemophilus	s__Haemophilus haemolyticus
sp13947	sp13947	11.883	2.60318	0.92024	2.8288	0.00467228	0.0794015	k__Bacteria	p__Proteobacteria	c__Gammaproteobacteria	o__Pasteurellales	f__Pasteurellaceae	g__Haemophilus	s__Haemophilus influenzae
sp13950	sp13950	0.9631	1.4615	1.43094	1.02136	0.307085	NA	k__Bacteria	p__Proteobacteria	c__Gammaproteobacteria	o__Pasteurellales	f__Pasteurellaceae	g__Haemophilus	s__Haemophilus parahaemolyticus
sp13951	sp13951	73.3923	4.07541	0.987306	4.12781	3.66234e-05	0.00327999	k__Bacteria	p__Proteobacteria	c__Gammaproteobacteria	o__Pasteurellales	f__Pasteurellaceae	g__Haemophilus	s__Haemophilus parainfluenzae
sp13953	sp13953	10.4743	1.27123	3.86367	0.329022	0.742139	0.992684	k__Bacteria	p__Proteobacteria	c__Gammaproteobacteria	o__Pasteurellales	f__Pasteurellaceae	g__Haemophilus	s__Haemophilus pittmaniae
sp13955	sp13955	4.05177	3.30923	1.32034	2.50635	0.0121985	0.136562	k__Bacteria	p__Proteobacteria	c__Gammaproteobacteria	o__Pasteurellales	f__Pasteurellaceae	g__Haemophilus	s__Haemophilus sp. CCUG 60358
sp13957	sp13957	2.88487	2.59736	1.16582	2.22792	0.0258857	0.206952	k__Bacteria	p__Proteobacteria	c__Gammaproteobacteria	o__Pasteurellales	f__Pasteurellaceae	g__Haemophilus	s__Haemophilus sp. HMSC061E01
sp13960	sp13960	3.16012	4.20723	1.22777	3.42673	0.000610901	0.0258077	k__Bacteria	p__Proteobacteria	c__Gammaproteobacteria	o__Pasteurellales	f__Pasteurellaceae	g__Haemophilus	s__Haemophilus sp. HMSC068C11
sp13961	sp13961	1.48363	2.86561	1.44765	1.9795	0.04776	NA	k__Bacteria	p__Proteobacteria	c__Gammaproteobacteria	o__Pasteurellales	f__Pasteurellaceae	g__Haemophilus	s__Haemophilus sp. HMSC073C03
sp13962	sp13962	1.01926	4.22267	1.79575	2.35148	0.0186989	NA	k__Bacteria	p__Proteobacteria	c__Gammaproteobacteria	o__Pasteurellales	f__Pasteurellaceae	g__Haemophilus	s__Haemophilus sp. HMSC61B11
sp13963	sp13963	3.13852	3.91753	1.24668	3.14238	0.00167579	0.0457573	k__Bacteria	p__Proteobacteria	c__Gammaproteobacteria	o__Pasteurellales	f__Pasteurellaceae	g__Haemophilus	s__Haemophilus sp. HMSC71H05
sp13965	sp13965	4.36703	4.43564	1.57302	2.81982	0.00480505	0.0801527	k__Bacteria	p__Proteobacteria	c__Gammaproteobacteria	o__Pasteurellales	f__Pasteurellaceae	g__Haemophilus	s__Haemophilus sputorum
sp13966	sp13966	361.999	3.9168	0.897513	4.36406	1.27671e-05	0.00150451	k__Bacteria	p__Proteobacteria	c__Gammaproteobacteria	o__Pasteurellales	f__Pasteurellaceae	g__Haemophilus	s__Haemophilus__uc
sp13346	sp13346	4.46874	-0.625497	2.45153	-0.255146	0.79861	0.99608	k__Bacteria	p__Proteobacteria	c__Gammaproteobacteria	o__Enterobacterales	f__Hafniaceae	g__Hafnia	s__Hafnia alvei
sp13349	sp13349	1.06999	-2.55082	2.77322	-0.919804	0.357675	NA	k__Bacteria	p__Proteobacteria	c__Gammaproteobacteria	o__Enterobacterales	f__Hafniaceae	g__Hafnia	s__Hafnia__uc
sp13350	sp13350	1.94942	-3.76886	1.93814	-1.94458	0.0518258	NA	k__Bacteria	p__Proteobacteria	c__Gammaproteobacteria	o__Enterobacterales	f__Hafniaceae	g__Hafniaceae__uc	s__Hafniaceae__uc
sp2979	sp2979	1.66627	0.257889	0.632168	0.407945	0.683314	NA	k__Bacteria	p__Bacteria__na	c__Bacteria__na	o__Haloplasmatales	f__Haloplasmataceae	g__Haloplasma	s__Haloplasma contractile
sp7779	sp7779	8.59623	-0.0403747	0.279005	-0.144709	0.88494	0.99608	k__Bacteria	p__Firmicutes	c__Clostridia	o__Clostridiales	f__Clostridiaceae	g__Hathewaya	s__Hathewaya proteolytica
sp12405	sp12405	0.891089	-3.90712	1.41926	-2.75292	0.00590656	NA	k__Bacteria	p__Proteobacteria	c__Epsilonproteobacteria	o__Campylobacterales	f__Helicobacteraceae	g__Helicobacter	s__Helicobacter canadensis
sp7995	sp7995	55.3884	0.0712372	0.143124	0.497732	0.618673	0.943351	k__Bacteria	p__Firmicutes	c__Clostridia	o__Clostridiales	f__Heliobacteriaceae	g__Heliobacterium	s__Heliobacterium modesticaldum
sp8117	sp8117	27.9724	0.158078	0.150459	1.05064	0.293426	0.721164	k__Bacteria	p__Firmicutes	c__Clostridia	o__Clostridiales	f__Lachnospiraceae	g__Herbinix	s__Herbinix hemicellulosilytica
sp8118	sp8118	15.7515	-0.0946379	0.192083	-0.492692	0.62223	0.943351	k__Bacteria	p__Firmicutes	c__Clostridia	o__Clostridiales	f__Lachnospiraceae	g__Herbinix	s__Herbinix luporum
sp8119	sp8119	6.86423	1.27431	0.416401	3.06029	0.00221122	0.0527693	k__Bacteria	p__Firmicutes	c__Clostridia	o__Clostridiales	f__Lachnospiraceae	g__Herbinix	s__Herbinix__uc
sp8120	sp8120	163.247	-0.234114	0.222454	-1.05241	0.29261	0.720947	k__Bacteria	p__Firmicutes	c__Clostridia	o__Clostridiales	f__Lachnospiraceae	g__Hespellia	s__Hespellia stercorisuis
sp8729	sp8729	9468.31	3.15419	0.989746	3.18687	0.0014382	0.0428312	k__Bacteria	p__Firmicutes	c__Erysipelotrichia	o__Erysipelotrichales	f__Erysipelotrichaceae	g__Holdemanella	s__Holdemanella biformis
sp8730	sp8730	186.014	-0.0843816	0.318705	-0.264764	0.791191	0.995704	k__Bacteria	p__Firmicutes	c__Erysipelotrichia	o__Erysipelotrichales	f__Erysipelotrichaceae	g__Holdemania	s__Holdemania filiformis
sp8731	sp8731	104.456	-0.144134	0.531806	-0.271027	0.78637	0.995704	k__Bacteria	p__Firmicutes	c__Erysipelotrichia	o__Erysipelotrichales	f__Erysipelotrichaceae	g__Holdemania	s__Holdemania massiliensis
sp8732	sp8732	117.98	-0.459838	0.466994	-0.984677	0.324783	0.747084	k__Bacteria	p__Firmicutes	c__Erysipelotrichia	o__Erysipelotrichales	f__Erysipelotrichaceae	g__Holdemania	s__Holdemania sp. Marseille-P2844
sp8733	sp8733	91.955	-0.340754	0.36462	-0.934547	0.350022	0.762527	k__Bacteria	p__Firmicutes	c__Erysipelotrichia	o__Erysipelotrichales	f__Erysipelotrichaceae	g__Holdemania	s__Holdemania__uc
sp7780	sp7780	786.851	0.477633	0.376099	1.26997	0.204097	0.615866	k__Bacteria	p__Firmicutes	c__Clostridia	o__Clostridiales	f__Clostridiaceae	g__Hungatella	s__Hungatella hathewayi
sp8481	sp8481	53.0859	-0.360104	0.259107	-1.38979	0.164593	0.568271	k__Bacteria	p__Firmicutes	c__Clostridia	o__Clostridiales	f__Ruminococcaceae	g__Hydrogenoanaerobacterium	s__Hydrogenoanaerobacterium saccharovorans
sp12664	sp12664	4.95678	1.23984	0.819417	1.51308	0.13026	0.515678	k__Bacteria	p__Proteobacteria	c__Gammaproteobacteria	o__Alteromonadales	f__Idiomarinaceae	g__Idiomarina	s__Idiomarina zobellii
sp7810	sp7810	21.6297	-0.159629	0.489387	-0.326182	0.744286	0.992684	k__Bacteria	p__Firmicutes	c__Clostridia	o__Clostridiales	f__Clostridiales Family XIII. Incertae Sedis	g__Ileibacterium	s__Ileibacterium massiliense
sp8734	sp8734	1.34012	1.03566	0.755366	1.37107	0.170352	NA	k__Bacteria	p__Firmicutes	c__Erysipelotrichia	o__Erysipelotrichales	f__Erysipelotrichaceae	g__Ileibacterium	s__Ileibacterium valens
sp8411	sp8411	253.298	0.452345	0.646276	0.699925	0.483974	0.849896	k__Bacteria	p__Firmicutes	c__Clostridia	o__Clostridiales	f__Peptostreptococcaceae	g__Intestinibacter	s__Intestinibacter bartlettii
sp7913	sp7913	722.623	-0.264931	0.305941	-0.865957	0.386514	0.784168	k__Bacteria	p__Firmicutes	c__Clostridia	o__Clostridiales	f__Clostridiales__na	g__Intestinimonas	s__Intestinimonas butyriciproducens
sp7914	sp7914	149.468	-0.0583887	0.300931	-0.194027	0.846155	0.99608	k__Bacteria	p__Firmicutes	c__Clostridia	o__Clostridiales	f__Clostridiales__na	g__Intestinimonas	s__Intestinimonas massiliensis
sp7915	sp7915	1.75575	-0.453735	0.67141	-0.675795	0.499171	NA	k__Bacteria	p__Firmicutes	c__Clostridia	o__Clostridiales	f__Clostridiales__na	g__Intestinimonas	s__Intestinimonas__uc
sp1745	sp1745	5.04229	-0.285647	0.567912	-0.502978	0.61498	0.943351	k__Bacteria	p__Actinobacteria	c__Actinobacteria	o__Micrococcales	f__Promicromonosporaceae	g__Isoptericola	s__Isoptericola variabilis
sp8121	sp8121	58.0624	0.298514	0.196879	1.51623	0.129462	0.514989	k__Bacteria	p__Firmicutes	c__Clostridia	o__Clostridiales	f__Lachnospiraceae	g__Johnsonella	s__Johnsonella ignava
sp14963	sp14963	2.64887	1.91297	1.01729	1.88046	0.0600459	0.338647	k__Bacteria	p__Synergistetes	c__Synergistia	o__Synergistales	f__Synergistaceae	g__Jonquetella	s__Jonquetella anthropi
sp14965	sp14965	1.43453	-0.421555	0.702149	-0.600378	0.548254	NA	k__Bacteria	p__Synergistetes	c__Synergistia	o__Synergistales	f__Synergistaceae	g__Jonquetella	s__Jonquetella__uc
sp9035	sp9035	6.1127	-0.221108	0.410139	-0.539106	0.589814	0.929706	k__Bacteria	p__Firmicutes	c__Tissierellia	o__Tissierellia__na	f__Tissierellia__na	g__Kallipyga	s__Kallipyga gabonensis
sp9036	sp9036	8.11538	0.186988	0.509971	0.366664	0.71387	0.98621	k__Bacteria	p__Firmicutes	c__Tissierellia	o__Tissierellia__na	f__Tissierellia__na	g__Kallipyga	s__Kallipyga massiliensis
sp8735	sp8735	109.022	1.31367	0.573922	2.28894	0.0220831	0.190169	k__Bacteria	p__Firmicutes	c__Erysipelotrichia	o__Erysipelotrichales	f__Erysipelotrichaceae	g__Kandleria	s__Kandleria vitulina
sp13165	sp13165	5.4331	-0.336377	1.01235	-0.332275	0.739682	0.992684	k__Bacteria	p__Proteobacteria	c__Gammaproteobacteria	o__Enterobacterales	f__Enterobacteriaceae	g__Klebsiella	s__Klebsiella aerogenes
sp13166	sp13166	16.3533	-0.732428	4.95469	-0.147825	0.882481	0.99608	k__Bacteria	p__Proteobacteria	c__Gammaproteobacteria	o__Enterobacterales	f__Enterobacteriaceae	g__Klebsiella	s__Klebsiella michiganensis
sp13167	sp13167	19.5683	-0.0607545	4.54047	-0.0133806	0.989324	0.999637	k__Bacteria	p__Proteobacteria	c__Gammaproteobacteria	o__Enterobacterales	f__Enterobacteriaceae	g__Klebsiella	s__Klebsiella oxytoca
sp13168	sp13168	336.318	-1.35602	4.40515	-0.307825	0.758215	0.995463	k__Bacteria	p__Proteobacteria	c__Gammaproteobacteria	o__Enterobacterales	f__Enterobacteriaceae	g__Klebsiella	s__Klebsiella pneumoniae
sp13169	sp13169	13.174	-0.782569	4.66001	-0.167933	0.866636	0.99608	k__Bacteria	p__Proteobacteria	c__Gammaproteobacteria	o__Enterobacterales	f__Enterobacteriaceae	g__Klebsiella	s__Klebsiella quasipneumoniae
sp13170	sp13170	0.737846	-0.601518	2.97028	-0.202512	0.839516	NA	k__Bacteria	p__Proteobacteria	c__Gammaproteobacteria	o__Enterobacterales	f__Enterobacteriaceae	g__Klebsiella	s__Klebsiella sp. 1_1_55
sp13178	sp13178	0.700023	1.98403	3.51261	0.564833	0.572188	NA	k__Bacteria	p__Proteobacteria	c__Gammaproteobacteria	o__Enterobacterales	f__Enterobacteriaceae	g__Klebsiella	s__Klebsiella sp. AS10
sp13187	sp13187	3.46908	-1.22926	3.69457	-0.33272	0.739345	0.992684	k__Bacteria	p__Proteobacteria	c__Gammaproteobacteria	o__Enterobacterales	f__Enterobacteriaceae	g__Klebsiella	s__Klebsiella sp. MS 92-3
sp13195	sp13195	1.26797	4.59971	3.48719	1.31903	0.187159	NA	k__Bacteria	p__Proteobacteria	c__Gammaproteobacteria	o__Enterobacterales	f__Enterobacteriaceae	g__Klebsiella	s__Klebsiella sp. OBRC7
sp13196	sp13196	1.42443	-1.01814	2.35124	-0.433023	0.664998	NA	k__Bacteria	p__Proteobacteria	c__Gammaproteobacteria	o__Enterobacterales	f__Enterobacteriaceae	g__Klebsiella	s__Klebsiella sp. RIT-PI-d
sp13201	sp13201	7.01852	-0.514606	4.11386	-0.125091	0.900452	0.99608	k__Bacteria	p__Proteobacteria	c__Gammaproteobacteria	o__Enterobacterales	f__Enterobacteriaceae	g__Klebsiella	s__Klebsiella variicola
sp13202	sp13202	1.16734	-1.9136	2.68075	-0.713832	0.475331	NA	k__Bacteria	p__Proteobacteria	c__Gammaproteobacteria	o__Enterobacterales	f__Enterobacteriaceae	g__Klebsiella	s__Klebsiella variicola CAG:634
sp13203	sp13203	577.7	-1.25239	4.92261	-0.254416	0.799174	0.99608	k__Bacteria	p__Proteobacteria	c__Gammaproteobacteria	o__Enterobacterales	f__Enterobacteriaceae	g__Klebsiella	s__Klebsiella__uc
sp13204	sp13204	2.98101	-1.78514	1.93053	-0.924689	0.355128	0.765285	k__Bacteria	p__Proteobacteria	c__Gammaproteobacteria	o__Enterobacterales	f__Enterobacteriaceae	g__Kluyvera	s__Kluyvera ascorbata
sp13205	sp13205	5.02359	-0.870095	2.27703	-0.382118	0.702374	0.984115	k__Bacteria	p__Proteobacteria	c__Gammaproteobacteria	o__Enterobacterales	f__Enterobacteriaceae	g__Kluyvera	s__Kluyvera cryocrescens
sp13207	sp13207	1.041	-0.101557	1.8468	-0.0549909	0.956146	NA	k__Bacteria	p__Proteobacteria	c__Gammaproteobacteria	o__Enterobacterales	f__Enterobacteriaceae	g__Kluyvera	s__Kluyvera intermedia
sp13209	sp13209	5.3606	-1.04582	2.74678	-0.380744	0.703393	0.984455	k__Bacteria	p__Proteobacteria	c__Gammaproteobacteria	o__Enterobacterales	f__Enterobacteriaceae	g__Kluyvera	s__Kluyvera__uc
sp1304	sp1304	2.68517	-0.721441	0.663282	-1.08768	0.276735	0.699333	k__Bacteria	p__Actinobacteria	c__Actinobacteria	o__Micrococcales	f__Dermacoccaceae	g__Kytococcus	s__Kytococcus sedentarius
sp8122	sp8122	56.6386	0.468648	0.245599	1.90818	0.0563681	0.326964	k__Bacteria	p__Firmicutes	c__Clostridia	o__Clostridiales	f__Lachnospiraceae	g__Lachnoanaerobaculum	s__Lachnoanaerobaculum saburreum
sp8123	sp8123	6.41339	0.182977	0.421193	0.434425	0.66398	0.970712	k__Bacteria	p__Firmicutes	c__Clostridia	o__Clostridiales	f__Lachnospiraceae	g__Lachnoanaerobaculum	s__Lachnoanaerobaculum sp. ICM7
sp8124	sp8124	21.0403	-0.22553	0.446345	-0.505283	0.61336	0.943351	k__Bacteria	p__Firmicutes	c__Clostridia	o__Clostridiales	f__Lachnospiraceae	g__Lachnoanaerobaculum	s__Lachnoanaerobaculum sp. MSX33
sp8125	sp8125	48.4319	-0.0158023	0.462997	-0.0341305	0.972773	0.999637	k__Bacteria	p__Firmicutes	c__Clostridia	o__Clostridiales	f__Lachnospiraceae	g__Lachnoanaerobaculum	s__Lachnoanaerobaculum sp. OBRC5-5
sp8126	sp8126	15.6776	0.297507	0.246558	1.20664	0.22757	0.644975	k__Bacteria	p__Firmicutes	c__Clostridia	o__Clostridiales	f__Lachnospiraceae	g__Lachnoanaerobaculum	s__Lachnoanaerobaculum__uc
sp8127	sp8127	54.6298	0.342711	0.237383	1.4437	0.148822	0.549033	k__Bacteria	p__Firmicutes	c__Clostridia	o__Clostridiales	f__Lachnospiraceae	g__Lachnobacterium	s__Lachnobacterium bovis
sp8151	sp8151	118.679	-0.602761	0.321582	-1.87436	0.0608808	0.34078	k__Bacteria	p__Firmicutes	c__Clostridia	o__Clostridiales	f__Lachnospiraceae	g__Lachnoclostridium	s__Lachnoclostridium phocaeense
sp8152	sp8152	41.6525	-0.0255048	0.185971	-0.137144	0.890917	0.99608	k__Bacteria	p__Firmicutes	c__Clostridia	o__Clostridiales	f__Lachnospiraceae	g__Lachnoclostridium	s__Lachnoclostridium phytofermentans
sp8153	sp8153	62.5266	-0.165673	0.296028	-0.559652	0.575717	0.920078	k__Bacteria	p__Firmicutes	c__Clostridia	o__Clostridiales	f__Lachnospiraceae	g__Lachnoclostridium	s__Lachnoclostridium sp. YL32
sp8154	sp8154	504.405	-1.30681	0.500265	-2.61223	0.00899546	0.112394	k__Bacteria	p__Firmicutes	c__Clostridia	o__Clostridiales	f__Lachnospiraceae	g__Lachnoclostridium	s__Lachnoclostridium__uc
sp8155	sp8155	55.5629	0.0617842	0.293073	0.210815	0.833032	0.99608	k__Bacteria	p__Firmicutes	c__Clostridia	o__Clostridiales	f__Lachnospiraceae	g__Lachnospira	s__Lachnospira multipara
sp8156	sp8156	508.633	0.519214	0.501395	1.03554	0.300417	0.726101	k__Bacteria	p__Firmicutes	c__Clostridia	o__Clostridiales	f__Lachnospiraceae	g__Lachnospira	s__Lachnospira pectinoschiza
sp8157	sp8157	24.2204	0.0722089	0.356281	0.202674	0.83939	0.99608	k__Bacteria	p__Firmicutes	c__Clostridia	o__Clostridiales	f__Lachnospiraceae	g__Lachnospira	s__Lachnospira__uc
sp8160	sp8160	20.2947	-0.0249798	0.216196	-0.115542	0.908015	0.99608	k__Bacteria	p__Firmicutes	c__Clostridia	o__Clostridiales	f__Lachnospiraceae	g__Lachnospiraceae__na	s__Lachnospiraceae bacterium
sp8161	sp8161	11.3378	-1.02868	0.502687	-2.04637	0.0407198	0.276861	k__Bacteria	p__Firmicutes	c__Clostridia	o__Clostridiales	f__Lachnospiraceae	g__Lachnospiraceae__na	s__Lachnospiraceae bacterium 1_1_57FAA
sp8162	sp8162	205.391	-1.01767	0.627933	-1.62066	0.105091	0.467438	k__Bacteria	p__Firmicutes	c__Clostridia	o__Clostridiales	f__Lachnospiraceae	g__Lachnospiraceae__na	s__Lachnospiraceae bacterium 1_4_56FAA
sp8163	sp8163	77.3952	-0.0203907	0.196609	-0.103712	0.917398	0.997448	k__Bacteria	p__Firmicutes	c__Clostridia	o__Clostridiales	f__Lachnospiraceae	g__Lachnospiraceae__na	s__Lachnospiraceae bacterium 10-1
sp8165	sp8165	67.4936	-0.937163	0.417446	-2.24499	0.0247688	0.202182	k__Bacteria	p__Firmicutes	c__Clostridia	o__Clostridiales	f__Lachnospiraceae	g__Lachnospiraceae__na	s__Lachnospiraceae bacterium 2_1_46FAA
sp8166	sp8166	41.953	-0.168869	0.614798	-0.274675	0.783566	0.995704	k__Bacteria	p__Firmicutes	c__Clostridia	o__Clostridiales	f__Lachnospiraceae	g__Lachnospiraceae__na	s__Lachnospiraceae bacterium 2_1_58FAA
sp8167	sp8167	69.021	-0.213324	0.185322	-1.1511	0.249693	0.678474	k__Bacteria	p__Firmicutes	c__Clostridia	o__Clostridiales	f__Lachnospiraceae	g__Lachnospiraceae__na	s__Lachnospiraceae bacterium 28-4
sp8168	sp8168	61.9999	0.391091	0.467905	0.835833	0.403249	0.803463	k__Bacteria	p__Firmicutes	c__Clostridia	o__Clostridiales	f__Lachnospiraceae	g__Lachnospiraceae__na	s__Lachnospiraceae bacterium 3_1_46FAA
sp8169	sp8169	16.6814	0.0380809	0.305648	0.124591	0.900848	0.99608	k__Bacteria	p__Firmicutes	c__Clostridia	o__Clostridiales	f__Lachnospiraceae	g__Lachnospiraceae__na	s__Lachnospiraceae bacterium 3_1_57FAA_CT1
sp8170	sp8170	103.192	0.183512	0.207927	0.882581	0.377463	0.780368	k__Bacteria	p__Firmicutes	c__Clostridia	o__Clostridiales	f__Lachnospiraceae	g__Lachnospiraceae__na	s__Lachnospiraceae bacterium 3-1
sp8171	sp8171	93.051	-0.0131592	0.232667	-0.056558	0.954897	0.999028	k__Bacteria	p__Firmicutes	c__Clostridia	o__Clostridiales	f__Lachnospiraceae	g__Lachnospiraceae__na	s__Lachnospiraceae bacterium 3-2
sp8172	sp8172	79.1509	-1.89735	0.597079	-3.17772	0.00148437	0.0430155	k__Bacteria	p__Firmicutes	c__Clostridia	o__Clostridiales	f__Lachnospiraceae	g__Lachnospiraceae__na	s__Lachnospiraceae bacterium 5_1_57FAA
sp8173	sp8173	375.347	0.840629	0.553764	1.51803	0.129007	0.514989	k__Bacteria	p__Firmicutes	c__Clostridia	o__Clostridiales	f__Lachnospiraceae	g__Lachnospiraceae__na	s__Lachnospiraceae bacterium 5_1_63FAA
sp8174	sp8174	156.21	0.159771	0.48766	0.327629	0.743192	0.992684	k__Bacteria	p__Firmicutes	c__Clostridia	o__Clostridiales	f__Lachnospiraceae	g__Lachnospiraceae__na	s__Lachnospiraceae bacterium 6_1_37FAA
sp8175	sp8175	71.5853	0.764943	0.595467	1.28461	0.198928	0.613991	k__Bacteria	p__Firmicutes	c__Clostridia	o__Clostridiales	f__Lachnospiraceae	g__Lachnospiraceae__na	s__Lachnospiraceae bacterium 6_1_63FAA
sp8176	sp8176	250.898	-1.12345	0.366778	-3.06301	0.00219119	0.0527693	k__Bacteria	p__Firmicutes	c__Clostridia	o__Clostridiales	f__Lachnospiraceae	g__Lachnospiraceae__na	s__Lachnospiraceae bacterium 7_1_58FAA
sp8177	sp8177	30.8829	-1.01077	0.501206	-2.01667	0.04373	0.285456	k__Bacteria	p__Firmicutes	c__Clostridia	o__Clostridiales	f__Lachnospiraceae	g__Lachnospiraceae__na	s__Lachnospiraceae bacterium 8_1_57FAA
sp8178	sp8178	88.8534	0.248588	0.572757	0.434021	0.664273	0.970712	k__Bacteria	p__Firmicutes	c__Clostridia	o__Clostridiales	f__Lachnospiraceae	g__Lachnospiraceae__na	s__Lachnospiraceae bacterium 9_1_43BFAA
sp8179	sp8179	3.11384	0.0407786	0.426908	0.0955209	0.923901	0.997448	k__Bacteria	p__Firmicutes	c__Clostridia	o__Clostridiales	f__Lachnospiraceae	g__Lachnospiraceae__na	s__Lachnospiraceae bacterium A10
sp8180	sp8180	92.372	-0.266659	0.185183	-1.43998	0.149874	0.55011	k__Bacteria	p__Firmicutes	c__Clostridia	o__Clostridiales	f__Lachnospiraceae	g__Lachnospiraceae__na	s__Lachnospiraceae bacterium A2
sp8181	sp8181	166.756	0.247497	0.199172	1.24263	0.214005	0.631047	k__Bacteria	p__Firmicutes	c__Clostridia	o__Clostridiales	f__Lachnospiraceae	g__Lachnospiraceae__na	s__Lachnospiraceae bacterium A4
sp8182	sp8182	18.3035	0.0535325	0.272346	0.19656	0.844172	0.99608	k__Bacteria	p__Firmicutes	c__Clostridia	o__Clostridiales	f__Lachnospiraceae	g__Lachnospiraceae__na	s__Lachnospiraceae bacterium AB2028
sp8183	sp8183	40.4718	-1.37805	1.2194	-1.13011	0.258431	0.688024	k__Bacteria	p__Firmicutes	c__Clostridia	o__Clostridiales	f__Lachnospiraceae	g__Lachnospiraceae__na	s__Lachnospiraceae bacterium AC2012
sp8184	sp8184	43.3404	0.0325248	0.285463	0.113937	0.909288	0.99608	k__Bacteria	p__Firmicutes	c__Clostridia	o__Clostridiales	f__Lachnospiraceae	g__Lachnospiraceae__na	s__Lachnospiraceae bacterium AC2014
sp8185	sp8185	10.7523	0.0991201	0.253671	0.390742	0.695988	0.980937	k__Bacteria	p__Firmicutes	c__Clostridia	o__Clostridiales	f__Lachnospiraceae	g__Lachnospiraceae__na	s__Lachnospiraceae bacterium AC2028
sp8186	sp8186	24.6378	-0.044887	0.218404	-0.205523	0.837164	0.99608	k__Bacteria	p__Firmicutes	c__Clostridia	o__Clostridiales	f__Lachnospiraceae	g__Lachnospiraceae__na	s__Lachnospiraceae bacterium AC2029
sp8187	sp8187	12.2741	0.303194	0.273933	1.10682	0.268373	0.693654	k__Bacteria	p__Firmicutes	c__Clostridia	o__Clostridiales	f__Lachnospiraceae	g__Lachnospiraceae__na	s__Lachnospiraceae bacterium AC2031
sp8188	sp8188	23.9691	0.81041	0.317362	2.55359	0.010662	0.125643	k__Bacteria	p__Firmicutes	c__Clostridia	o__Clostridiales	f__Lachnospiraceae	g__Lachnospiraceae__na	s__Lachnospiraceae bacterium AC3007
sp8189	sp8189	22.505	0.0202083	0.345367	0.0585124	0.95334	0.999028	k__Bacteria	p__Firmicutes	c__Clostridia	o__Clostridiales	f__Lachnospiraceae	g__Lachnospiraceae__na	s__Lachnospiraceae bacterium AD3010
sp8190	sp8190	7.02189	0.0934413	0.400671	0.233212	0.815597	0.99608	k__Bacteria	p__Firmicutes	c__Clostridia	o__Clostridiales	f__Lachnospiraceae	g__Lachnospiraceae__na	s__Lachnospiraceae bacterium C10
sp8191	sp8191	13.7288	0.0395927	0.270275	0.14649	0.883534	0.99608	k__Bacteria	p__Firmicutes	c__Clostridia	o__Clostridiales	f__Lachnospiraceae	g__Lachnospiraceae__na	s__Lachnospiraceae bacterium C6A11
sp8192	sp8192	29.4107	0.0727017	0.207282	0.350738	0.725785	0.992684	k__Bacteria	p__Firmicutes	c__Clostridia	o__Clostridiales	f__Lachnospiraceae	g__Lachnospiraceae__na	s__Lachnospiraceae bacterium C7
sp8193	sp8193	93.0639	-0.883608	0.728187	-1.21343	0.224964	0.644109	k__Bacteria	p__Firmicutes	c__Clostridia	o__Clostridiales	f__Lachnospiraceae	g__Lachnospiraceae__na	s__Lachnospiraceae bacterium CAG:215
sp8194	sp8194	107.111	1.03877	0.589299	1.76273	0.077946	0.387825	k__Bacteria	p__Firmicutes	c__Clostridia	o__Clostridiales	f__Lachnospiraceae	g__Lachnospiraceae__na	s__Lachnospiraceae bacterium CAG:25
sp8195	sp8195	42.3007	0.41726	0.783798	0.532357	0.594479	0.9321	k__Bacteria	p__Firmicutes	c__Clostridia	o__Clostridiales	f__Lachnospiraceae	g__Lachnospiraceae__na	s__Lachnospiraceae bacterium CAG:364
sp8196	sp8196	72.5437	0.0407145	0.193186	0.210753	0.83308	0.99608	k__Bacteria	p__Firmicutes	c__Clostridia	o__Clostridiales	f__Lachnospiraceae	g__Lachnospiraceae__na	s__Lachnospiraceae bacterium COE1
sp8197	sp8197	2.52619	-0.376005	0.646792	-0.581338	0.561013	NA	k__Bacteria	p__Firmicutes	c__Clostridia	o__Clostridiales	f__Lachnospiraceae	g__Lachnospiraceae__na	s__Lachnospiraceae bacterium FD2005
sp8198	sp8198	46.0882	0.0872202	0.22823	0.382159	0.702344	0.984115	k__Bacteria	p__Firmicutes	c__Clostridia	o__Clostridiales	f__Lachnospiraceae	g__Lachnospiraceae__na	s__Lachnospiraceae bacterium FE2018
sp8199	sp8199	29.5613	-0.27535	0.22504	-1.22356	0.221119	0.639646	k__Bacteria	p__Firmicutes	c__Clostridia	o__Clostridiales	f__Lachnospiraceae	g__Lachnospiraceae__na	s__Lachnospiraceae bacterium G11
sp8200	sp8200	21.4143	0.168434	0.220713	0.763137	0.445382	0.829979	k__Bacteria	p__Firmicutes	c__Clostridia	o__Clostridiales	f__Lachnospiraceae	g__Lachnospiraceae__na	s__Lachnospiraceae bacterium G41
sp8201	sp8201	13.6799	0.551604	0.286614	1.92456	0.054285	0.320206	k__Bacteria	p__Firmicutes	c__Clostridia	o__Clostridiales	f__Lachnospiraceae	g__Lachnospiraceae__na	s__Lachnospiraceae bacterium JC7
sp8202	sp8202	7.78463	-0.0670004	0.335691	-0.19959	0.841801	0.99608	k__Bacteria	p__Firmicutes	c__Clostridia	o__Clostridiales	f__Lachnospiraceae	g__Lachnospiraceae__na	s__Lachnospiraceae bacterium KH1T2
sp8203	sp8203	15.3122	0.51803	0.516028	1.00388	0.315437	0.740452	k__Bacteria	p__Firmicutes	c__Clostridia	o__Clostridiales	f__Lachnospiraceae	g__Lachnospiraceae__na	s__Lachnospiraceae bacterium KHCPX20
sp8204	sp8204	81.3325	-0.163901	0.229905	-0.712906	0.475904	0.841862	k__Bacteria	p__Firmicutes	c__Clostridia	o__Clostridiales	f__Lachnospiraceae	g__Lachnospiraceae__na	s__Lachnospiraceae bacterium M18-1
sp8205	sp8205	30.733	-0.0532126	0.262941	-0.202375	0.839624	0.99608	k__Bacteria	p__Firmicutes	c__Clostridia	o__Clostridiales	f__Lachnospiraceae	g__Lachnospiraceae__na	s__Lachnospiraceae bacterium MA2020
sp8206	sp8206	20.2457	0.626855	0.36514	1.71675	0.086024	0.415103	k__Bacteria	p__Firmicutes	c__Clostridia	o__Clostridiales	f__Lachnospiraceae	g__Lachnospiraceae__na	s__Lachnospiraceae bacterium MC2017
sp8207	sp8207	6.12586	0.1363	0.543238	0.250904	0.801889	0.99608	k__Bacteria	p__Firmicutes	c__Clostridia	o__Clostridiales	f__Lachnospiraceae	g__Lachnospiraceae__na	s__Lachnospiraceae bacterium MD2004
sp8208	sp8208	20.429	0.0521726	0.213508	0.24436	0.806952	0.99608	k__Bacteria	p__Firmicutes	c__Clostridia	o__Clostridiales	f__Lachnospiraceae	g__Lachnospiraceae__na	s__Lachnospiraceae bacterium NC2004
sp8209	sp8209	4.98418	0.586565	0.373801	1.56919	0.116603	0.489821	k__Bacteria	p__Firmicutes	c__Clostridia	o__Clostridiales	f__Lachnospiraceae	g__Lachnospiraceae__na	s__Lachnospiraceae bacterium NC2008
sp8210	sp8210	7.76503	-0.152765	0.324464	-0.470821	0.637768	0.95519	k__Bacteria	p__Firmicutes	c__Clostridia	o__Clostridiales	f__Lachnospiraceae	g__Lachnospiraceae__na	s__Lachnospiraceae bacterium ND2006
sp8211	sp8211	15.7134	-0.268511	0.309833	-0.866631	0.386144	0.784168	k__Bacteria	p__Firmicutes	c__Clostridia	o__Clostridiales	f__Lachnospiraceae	g__Lachnospiraceae__na	s__Lachnospiraceae bacterium NE2001
sp8212	sp8212	29.3638	-0.147678	0.196045	-0.753287	0.451278	0.829979	k__Bacteria	p__Firmicutes	c__Clostridia	o__Clostridiales	f__Lachnospiraceae	g__Lachnospiraceae__na	s__Lachnospiraceae bacterium NK3A20
sp8213	sp8213	7.6499	0.312084	0.321868	0.969604	0.332244	0.751408	k__Bacteria	p__Firmicutes	c__Clostridia	o__Clostridiales	f__Lachnospiraceae	g__Lachnospiraceae__na	s__Lachnospiraceae bacterium NK4A136
sp8214	sp8214	11.1324	-0.965485	0.38855	-2.48484	0.0129608	0.139623	k__Bacteria	p__Firmicutes	c__Clostridia	o__Clostridiales	f__Lachnospiraceae	g__Lachnospiraceae__na	s__Lachnospiraceae bacterium NK4A144
sp8215	sp8215	18.3862	0.350182	0.244732	1.43088	0.152465	0.555974	k__Bacteria	p__Firmicutes	c__Clostridia	o__Clostridiales	f__Lachnospiraceae	g__Lachnospiraceae__na	s__Lachnospiraceae bacterium NK4A179
sp8216	sp8216	8.20033	-0.00774296	0.374326	-0.0206851	0.983497	0.999637	k__Bacteria	p__Firmicutes	c__Clostridia	o__Clostridiales	f__Lachnospiraceae	g__Lachnospiraceae__na	s__Lachnospiraceae bacterium NLAE-zl-G231
sp8217	sp8217	19.36	0.360607	0.479706	0.751725	0.452216	0.829979	k__Bacteria	p__Firmicutes	c__Clostridia	o__Clostridiales	f__Lachnospiraceae	g__Lachnospiraceae__na	s__Lachnospiraceae bacterium oral taxon 082
sp8218	sp8218	20.4197	0.527876	0.291269	1.81233	0.0699347	0.36585	k__Bacteria	p__Firmicutes	c__Clostridia	o__Clostridiales	f__Lachnospiraceae	g__Lachnospiraceae__na	s__Lachnospiraceae bacterium oral taxon 500
sp8219	sp8219	13.2264	-0.0674771	0.243266	-0.27738	0.781489	0.995704	k__Bacteria	p__Firmicutes	c__Clostridia	o__Clostridiales	f__Lachnospiraceae	g__Lachnospiraceae__na	s__Lachnospiraceae bacterium P6A3
sp8220	sp8220	18.9908	-0.114794	0.231368	-0.496154	0.619786	0.943351	k__Bacteria	p__Firmicutes	c__Clostridia	o__Clostridiales	f__Lachnospiraceae	g__Lachnospiraceae__na	s__Lachnospiraceae bacterium P6B14
sp8221	sp8221	32.0893	0.227193	0.256886	0.884414	0.376473	0.779856	k__Bacteria	p__Firmicutes	c__Clostridia	o__Clostridiales	f__Lachnospiraceae	g__Lachnospiraceae__na	s__Lachnospiraceae bacterium RM5
sp8222	sp8222	465.53	1.77386	0.619236	2.8646	0.00417539	0.0792262	k__Bacteria	p__Firmicutes	c__Clostridia	o__Clostridiales	f__Lachnospiraceae	g__Lachnospiraceae__na	s__Lachnospiraceae bacterium TF01-11
sp8223	sp8223	56.2432	0.0820769	0.219306	0.374257	0.708213	0.985773	k__Bacteria	p__Firmicutes	c__Clostridia	o__Clostridiales	f__Lachnospiraceae	g__Lachnospiraceae__na	s__Lachnospiraceae bacterium TWA4
sp8224	sp8224	48.7629	0.356983	0.377871	0.944721	0.344801	0.761729	k__Bacteria	p__Firmicutes	c__Clostridia	o__Clostridiales	f__Lachnospiraceae	g__Lachnospiraceae__na	s__Lachnospiraceae bacterium V9D3004
sp8226	sp8226	1.28191	0.397628	1.10528	0.359754	0.719031	NA	k__Bacteria	p__Firmicutes	c__Clostridia	o__Clostridiales	f__Lachnospiraceae	g__Lachnospiraceae__na	s__Lachnospiraceae bacterium VE202-23
sp8227	sp8227	38.3594	0.162647	0.214918	0.756784	0.449179	0.829979	k__Bacteria	p__Firmicutes	c__Clostridia	o__Clostridiales	f__Lachnospiraceae	g__Lachnospiraceae__na	s__Lachnospiraceae bacterium XBB1006
sp8228	sp8228	25.0261	0.164572	0.245157	0.671293	0.502034	0.870142	k__Bacteria	p__Firmicutes	c__Clostridia	o__Clostridiales	f__Lachnospiraceae	g__Lachnospiraceae__na	s__Lachnospiraceae bacterium XBB2008
sp8229	sp8229	38.1031	-0.0359518	0.290649	-0.123695	0.901557	0.99608	k__Bacteria	p__Firmicutes	c__Clostridia	o__Clostridiales	f__Lachnospiraceae	g__Lachnospiraceae__na	s__Lachnospiraceae bacterium XBD2001
sp8230	sp8230	13.7928	-0.254233	0.228708	-1.11161	0.266308	0.691721	k__Bacteria	p__Firmicutes	c__Clostridia	o__Clostridiales	f__Lachnospiraceae	g__Lachnospiraceae__na	s__Lachnospiraceae bacterium XPB1003
sp8231	sp8231	17.4602	0.373788	0.266351	1.40337	0.160507	0.560835	k__Bacteria	p__Firmicutes	c__Clostridia	o__Clostridiales	f__Lachnospiraceae	g__Lachnospiraceae__na	s__Lachnospiraceae bacterium YSB2008
sp8232	sp8232	31.4554	0.0410481	0.174367	0.235413	0.813889	0.99608	k__Bacteria	p__Firmicutes	c__Clostridia	o__Clostridiales	f__Lachnospiraceae	g__Lachnospiraceae__na	s__Lachnospiraceae bacterium YSD2013
sp8234	sp8234	38962.6	0.339445	0.310761	1.0923	0.274701	0.698702	k__Bacteria	p__Firmicutes	c__Clostridia	o__Clostridiales	f__Lachnospiraceae	g__Lachnospiraceae__uc	s__Lachnospiraceae__uc
sp6993	sp6993	16.7783	-1.61075	1.0948	-1.47128	0.141217	0.539563	k__Bacteria	p__Firmicutes	c__Bacilli	o__Lactobacillales	f__Lactobacillaceae	g__Lactobacillaceae__uc	s__Lactobacillaceae__uc
sp7202	sp7202	158.696	0.00361796	0.505513	0.007157	0.99429	0.999637	k__Bacteria	p__Firmicutes	c__Bacilli	o__Lactobacillales	f__Lactobacillales__uc	g__Lactobacillales__uc	s__Lactobacillales__uc
sp6997	sp6997	5.10682	-1.68165	2.05225	-0.819417	0.412548	0.81026	k__Bacteria	p__Firmicutes	c__Bacilli	o__Lactobacillales	f__Lactobacillaceae	g__Lactobacillus	s__Lactobacillus acidophilus
sp6998	sp6998	1.74006	0.672174	0.711841	0.944276	0.345029	NA	k__Bacteria	p__Firmicutes	c__Bacilli	o__Lactobacillales	f__Lactobacillaceae	g__Lactobacillus	s__Lactobacillus agilis
sp7002	sp7002	2.51175	-0.123219	0.50967	-0.241763	0.808964	NA	k__Bacteria	p__Firmicutes	c__Bacilli	o__Lactobacillales	f__Lactobacillaceae	g__Lactobacillus	s__Lactobacillus amylophilus
sp7003	sp7003	2.23249	0.615335	0.92715	0.663684	0.506893	NA	k__Bacteria	p__Firmicutes	c__Bacilli	o__Lactobacillales	f__Lactobacillaceae	g__Lactobacillus	s__Lactobacillus amylovorus
sp7005	sp7005	0.742351	0.745972	1.28532	0.580379	0.561659	NA	k__Bacteria	p__Firmicutes	c__Bacilli	o__Lactobacillales	f__Lactobacillaceae	g__Lactobacillus	s__Lactobacillus animalis
sp7016	sp7016	15.1302	-2.1509	1.16662	-1.8437	0.0652267	0.354817	k__Bacteria	p__Firmicutes	c__Bacilli	o__Lactobacillales	f__Lactobacillaceae	g__Lactobacillus	s__Lactobacillus brevis
sp7017	sp7017	1.21407	2.73	1.69133	1.61412	0.106501	NA	k__Bacteria	p__Firmicutes	c__Bacilli	o__Lactobacillales	f__Lactobacillaceae	g__Lactobacillus	s__Lactobacillus buchneri
sp7019	sp7019	2.33416	-2.76972	0.797454	-3.47321	0.000514278	NA	k__Bacteria	p__Firmicutes	c__Bacilli	o__Lactobacillales	f__Lactobacillaceae	g__Lactobacillus	s__Lactobacillus camelliae
sp7021	sp7021	9.31784	-1.1772	1.03223	-1.14044	0.254102	0.682996	k__Bacteria	p__Firmicutes	c__Bacilli	o__Lactobacillales	f__Lactobacillaceae	g__Lactobacillus	s__Lactobacillus casei
sp7026	sp7026	1.48751	-0.688492	0.577325	-1.19256	0.233043	NA	k__Bacteria	p__Firmicutes	c__Bacilli	o__Lactobacillales	f__Lactobacillaceae	g__Lactobacillus	s__Lactobacillus concavus
sp7027	sp7027	1.86409	-0.475735	0.950659	-0.500426	0.616775	NA	k__Bacteria	p__Firmicutes	c__Bacilli	o__Lactobacillales	f__Lactobacillaceae	g__Lactobacillus	s__Lactobacillus coryniformis
sp7028	sp7028	10.0652	0.451899	0.620651	0.728104	0.46655	0.8408	k__Bacteria	p__Firmicutes	c__Bacilli	o__Lactobacillales	f__Lactobacillaceae	g__Lactobacillus	s__Lactobacillus crispatus
sp7031	sp7031	7.05569	-0.123198	0.914863	-0.134662	0.892879	0.99608	k__Bacteria	p__Firmicutes	c__Bacilli	o__Lactobacillales	f__Lactobacillaceae	g__Lactobacillus	s__Lactobacillus curvatus
sp7032	sp7032	15.9211	1.61892	0.646954	2.50238	0.0123363	0.136737	k__Bacteria	p__Firmicutes	c__Bacilli	o__Lactobacillales	f__Lactobacillaceae	g__Lactobacillus	s__Lactobacillus delbrueckii
sp7034	sp7034	1.3146	-0.649887	1.64967	-0.39395	0.693618	NA	k__Bacteria	p__Firmicutes	c__Bacilli	o__Lactobacillales	f__Lactobacillaceae	g__Lactobacillus	s__Lactobacillus diolivorans
sp7041	sp7041	11.5407	-1.27457	0.905873	-1.40701	0.159425	0.560835	k__Bacteria	p__Firmicutes	c__Bacilli	o__Lactobacillales	f__Lactobacillaceae	g__Lactobacillus	s__Lactobacillus fermentum
sp7045	sp7045	3.28035	-2.27362	2.53338	-0.897465	0.369471	0.773126	k__Bacteria	p__Firmicutes	c__Bacilli	o__Lactobacillales	f__Lactobacillaceae	g__Lactobacillus	s__Lactobacillus frumenti
sp7049	sp7049	82.8831	-1.77181	4.73912	-0.373868	0.708502	0.985773	k__Bacteria	p__Firmicutes	c__Bacilli	o__Lactobacillales	f__Lactobacillaceae	g__Lactobacillus	s__Lactobacillus gasseri
sp7052	sp7052	1.5283	-0.20446	0.845114	-0.241931	0.808833	NA	k__Bacteria	p__Firmicutes	c__Bacilli	o__Lactobacillales	f__Lactobacillaceae	g__Lactobacillus	s__Lactobacillus gigeriorum
sp7061	sp7061	2.21662	0.164025	0.818728	0.200342	0.841213	NA	k__Bacteria	p__Firmicutes	c__Bacilli	o__Lactobacillales	f__Lactobacillaceae	g__Lactobacillus	s__Lactobacillus helveticus
sp7065	sp7065	0.87789	0.891693	1.87792	0.47483	0.634908	NA	k__Bacteria	p__Firmicutes	c__Bacilli	o__Lactobacillales	f__Lactobacillaceae	g__Lactobacillus	s__Lactobacillus hominis
sp7066	sp7066	1.12607	-0.971418	0.968631	-1.00288	0.31592	NA	k__Bacteria	p__Firmicutes	c__Bacilli	o__Lactobacillales	f__Lactobacillaceae	g__Lactobacillus	s__Lactobacillus hordei
sp7067	sp7067	8.38304	0.904042	0.388261	2.32844	0.0198889	0.180209	k__Bacteria	p__Firmicutes	c__Bacilli	o__Lactobacillales	f__Lactobacillaceae	g__Lactobacillus	s__Lactobacillus iners
sp7068	sp7068	1.04252	-1.19998	1.15631	-1.03776	0.299381	NA	k__Bacteria	p__Firmicutes	c__Bacilli	o__Lactobacillales	f__Lactobacillaceae	g__Lactobacillus	s__Lactobacillus ingluviei
sp7070	sp7070	8.15378	0.944606	0.599407	1.5759	0.115048	0.488328	k__Bacteria	p__Firmicutes	c__Bacilli	o__Lactobacillales	f__Lactobacillaceae	g__Lactobacillus	s__Lactobacillus jensenii
sp7071	sp7071	298.544	0.241114	4.9488	0.0487216	0.961141	0.999637	k__Bacteria	p__Firmicutes	c__Bacilli	o__Lactobacillales	f__Lactobacillaceae	g__Lactobacillus	s__Lactobacillus johnsonii
sp7072	sp7072	1.12399	0.73612	1.20824	0.609251	0.542358	NA	k__Bacteria	p__Firmicutes	c__Bacilli	o__Lactobacillales	f__Lactobacillaceae	g__Lactobacillus	s__Lactobacillus kalixensis
sp7079	sp7079	0.651216	0.842939	3.27818	0.257136	0.797074	NA	k__Bacteria	p__Firmicutes	c__Bacilli	o__Lactobacillales	f__Lactobacillaceae	g__Lactobacillus	s__Lactobacillus kitasatonis
sp7092	sp7092	332.905	-1.29449	4.91727	-0.263253	0.792356	0.995704	k__Bacteria	p__Firmicutes	c__Bacilli	o__Lactobacillales	f__Lactobacillaceae	g__Lactobacillus	s__Lactobacillus mucosae
sp7098	sp7098	0.869989	-1.82502	1.01058	-1.80591	0.0709324	NA	k__Bacteria	p__Firmicutes	c__Bacilli	o__Lactobacillales	f__Lactobacillaceae	g__Lactobacillus	s__Lactobacillus nodensis
sp7102	sp7102	29.0088	-1.4767	4.94553	-0.298593	0.765251	0.995704	k__Bacteria	p__Firmicutes	c__Bacilli	o__Lactobacillales	f__Lactobacillaceae	g__Lactobacillus	s__Lactobacillus oris
sp7104	sp7104	1.04	-0.0343143	2.74125	-0.0125177	0.990013	NA	k__Bacteria	p__Firmicutes	c__Bacilli	o__Lactobacillales	f__Lactobacillaceae	g__Lactobacillus	s__Lactobacillus otakiensis
sp7109	sp7109	1.85873	-2.36654	1.32199	-1.79014	0.073432	NA	k__Bacteria	p__Firmicutes	c__Bacilli	o__Lactobacillales	f__Lactobacillaceae	g__Lactobacillus	s__Lactobacillus parabuchneri
sp7110	sp7110	11.6755	-0.933074	0.971491	-0.960456	0.336826	0.755664	k__Bacteria	p__Firmicutes	c__Bacilli	o__Lactobacillales	f__Lactobacillaceae	g__Lactobacillus	s__Lactobacillus paracasei
sp7111	sp7111	8.23836	-0.355017	0.34423	-1.03134	0.302383	0.72878	k__Bacteria	p__Firmicutes	c__Bacilli	o__Lactobacillales	f__Lactobacillaceae	g__Lactobacillus	s__Lactobacillus paracollinoides
sp7116	sp7116	0.589337	-1.44082	0.890853	-1.61735	0.105802	NA	k__Bacteria	p__Firmicutes	c__Bacilli	o__Lactobacillales	f__Lactobacillaceae	g__Lactobacillus	s__Lactobacillus pasteurii
sp7118	sp7118	58.9595	-0.114221	4.95468	-0.0230531	0.981608	0.999637	k__Bacteria	p__Firmicutes	c__Bacilli	o__Lactobacillales	f__Lactobacillaceae	g__Lactobacillus	s__Lactobacillus pentosus
sp7120	sp7120	17.3652	-3.13756	0.6892	-4.55246	5.3022e-06	0.000698331	k__Bacteria	p__Firmicutes	c__Bacilli	o__Lactobacillales	f__Lactobacillaceae	g__Lactobacillus	s__Lactobacillus plantarum
sp7122	sp7122	1.78778	-3.96315	2.07494	-1.91001	0.0561325	NA	k__Bacteria	p__Firmicutes	c__Bacilli	o__Lactobacillales	f__Lactobacillaceae	g__Lactobacillus	s__Lactobacillus pontis
sp7126	sp7126	229.266	0.435038	3.22561	0.13487	0.892715	0.99608	k__Bacteria	p__Firmicutes	c__Bacilli	o__Lactobacillales	f__Lactobacillaceae	g__Lactobacillus	s__Lactobacillus reuteri
sp7127	sp7127	114.734	3.14317	0.789466	3.98138	6.85158e-05	0.00528989	k__Bacteria	p__Firmicutes	c__Bacilli	o__Lactobacillales	f__Lactobacillaceae	g__Lactobacillus	s__Lactobacillus rhamnosus
sp7128	sp7128	168.057	-0.152112	0.462827	-0.328659	0.742414	0.992684	k__Bacteria	p__Firmicutes	c__Bacilli	o__Lactobacillales	f__Lactobacillaceae	g__Lactobacillus	s__Lactobacillus rogosae
sp7130	sp7130	216.483	-0.210268	0.626994	-0.335359	0.737354	0.992684	k__Bacteria	p__Firmicutes	c__Bacilli	o__Lactobacillales	f__Lactobacillaceae	g__Lactobacillus	s__Lactobacillus ruminis
sp7131	sp7131	13.2217	-0.860201	0.983422	-0.874702	0.381736	0.781983	k__Bacteria	p__Firmicutes	c__Bacilli	o__Lactobacillales	f__Lactobacillaceae	g__Lactobacillus	s__Lactobacillus ruminis CAG:367
sp7133	sp7133	45.8405	1.12454	1.19109	0.944128	0.345104	0.761729	k__Bacteria	p__Firmicutes	c__Bacilli	o__Lactobacillales	f__Lactobacillaceae	g__Lactobacillus	s__Lactobacillus sakei
sp7134	sp7134	19.1892	0.952687	0.668882	1.4243	0.154361	0.556543	k__Bacteria	p__Firmicutes	c__Bacilli	o__Lactobacillales	f__Lactobacillaceae	g__Lactobacillus	s__Lactobacillus salivarius
sp7175	sp7175	2.99643	3.63788	1.93958	1.8756	0.0607101	0.34078	k__Bacteria	p__Firmicutes	c__Bacilli	o__Lactobacillales	f__Lactobacillaceae	g__Lactobacillus	s__Lactobacillus taiwanensis
sp7176	sp7176	0.360241	-0.497064	0.943371	-0.526902	0.598262	NA	k__Bacteria	p__Firmicutes	c__Bacilli	o__Lactobacillales	f__Lactobacillaceae	g__Lactobacillus	s__Lactobacillus thailandensis
sp7178	sp7178	1.15661	-0.854353	1.45564	-0.586928	0.557252	NA	k__Bacteria	p__Firmicutes	c__Bacilli	o__Lactobacillales	f__Lactobacillaceae	g__Lactobacillus	s__Lactobacillus ultunensis
sp7181	sp7181	149.037	-2.07039	4.93624	-0.419427	0.674904	0.973784	k__Bacteria	p__Firmicutes	c__Bacilli	o__Lactobacillales	f__Lactobacillaceae	g__Lactobacillus	s__Lactobacillus vaginalis
sp7182	sp7182	2.39813	-0.881036	2.76444	-0.318703	0.749952	NA	k__Bacteria	p__Firmicutes	c__Bacilli	o__Lactobacillales	f__Lactobacillaceae	g__Lactobacillus	s__Lactobacillus versmoldensis
sp7188	sp7188	1527.9	-0.0353176	3.68006	-0.00959701	0.992343	0.999637	k__Bacteria	p__Firmicutes	c__Bacilli	o__Lactobacillales	f__Lactobacillaceae	g__Lactobacillus	s__Lactobacillus__uc
sp7246	sp7246	26.0511	-0.605775	0.626573	-0.966808	0.33364	0.752706	k__Bacteria	p__Firmicutes	c__Bacilli	o__Lactobacillales	f__Streptococcaceae	g__Lactococcus	s__Lactococcus garvieae
sp7247	sp7247	233.518	0.911443	0.644106	1.41505	0.157054	0.560835	k__Bacteria	p__Firmicutes	c__Bacilli	o__Lactobacillales	f__Streptococcaceae	g__Lactococcus	s__Lactococcus lactis
sp7248	sp7248	2.98665	-0.0180493	0.708398	-0.025479	0.979673	0.999637	k__Bacteria	p__Firmicutes	c__Bacilli	o__Lactobacillales	f__Streptococcaceae	g__Lactococcus	s__Lactococcus piscium
sp7250	sp7250	2.84145	-2.08373	0.900367	-2.31431	0.0206505	0.184209	k__Bacteria	p__Firmicutes	c__Bacilli	o__Lactobacillales	f__Streptococcaceae	g__Lactococcus	s__Lactococcus raffinolactis
sp7252	sp7252	12.4488	-1.35036	0.828804	-1.62929	0.103251	0.463109	k__Bacteria	p__Firmicutes	c__Bacilli	o__Lactobacillales	f__Streptococcaceae	g__Lactococcus	s__Lactococcus__uc
sp7781	sp7781	124.117	0.102063	0.314847	0.324168	0.745811	0.992684	k__Bacteria	p__Firmicutes	c__Clostridia	o__Clostridiales	f__Clostridiaceae	g__Lactonifactor	s__Lactonifactor longoviformis
sp8985	sp8985	3.72438	-0.693083	0.36549	-1.89631	0.0579189	0.33151	k__Bacteria	p__Firmicutes	c__Tissierellia	o__Tissierellales	f__Peptoniphilaceae	g__Lagierella	s__Lagierella massiliensis
sp3243	sp3243	1.17335	2.45429	1.09485	2.24167	0.024983	NA	k__Bacteria	p__Bacteroidetes	c__Bacteroidia	o__Bacteroidales	f__Porphyromonadaceae	g__Lascolabacillus	s__Lascolabacillus massiliensis
sp11143	sp11143	3.4482	0.612671	0.895643	0.684057	0.493939	0.859976	k__Bacteria	p__Proteobacteria	c__Betaproteobacteria	o__Burkholderiales	f__Burkholderiaceae	g__Lautropia	s__Lautropia mirabilis
sp895	sp895	18.8976	1.12126	2.67111	0.419772	0.674652	0.973784	k__Bacteria	p__Actinobacteria	c__Actinobacteria	o__Corynebacteriales	f__Corynebacteriales__na	g__Lawsonella	s__Lawsonella clevelandensis
sp12179	sp12179	13.7971	-0.332633	0.509928	-0.652314	0.514199	0.882216	k__Bacteria	p__Proteobacteria	c__Deltaproteobacteria	o__Desulfovibrionales	f__Desulfovibrionaceae	g__Lawsonia	s__Lawsonia intracellularis
sp13219	sp13219	4.97589	-1.91373	1.53224	-1.24897	0.211676	0.626907	k__Bacteria	p__Proteobacteria	c__Gammaproteobacteria	o__Enterobacterales	f__Enterobacteriaceae	g__Leclercia	s__Leclercia adecarboxylata
sp1443	sp1443	4.9545	0.743629	0.79228	0.938593	0.34794	0.761729	k__Bacteria	p__Actinobacteria	c__Actinobacteria	o__Micrococcales	f__Microbacteriaceae	g__Leifsonia	s__Leifsonia sp. Leaf336
sp13221	sp13221	1.73979	0.282911	1.20906	0.233992	0.814991	NA	k__Bacteria	p__Proteobacteria	c__Gammaproteobacteria	o__Enterobacterales	f__Enterobacteriaceae	g__Lelliottia	s__Lelliottia amnigena
sp3211	sp3211	1.90185	0.483358	0.506538	0.954239	0.339963	NA	k__Bacteria	p__Bacteroidetes	c__Bacteroidia	o__Bacteroidales	f__Lentimicrobiaceae	g__Lentimicrobium	s__Lentimicrobium saccharophilum
sp9181	sp9181	1.12636	2.15762	0.818264	2.63682	0.00836862	NA	k__Bacteria	p__Lentisphaerae	c__Lentisphaeria	o__Lentisphaerales	f__Lentisphaeraceae	g__Lentisphaera	s__Lentisphaera araneosa
sp9167	sp9167	3.67033	2.41938	0.855449	2.8282	0.00468111	0.0794015	k__Bacteria	p__Lentisphaerae	c__Lentisphaerae__na	o__Lentisphaerae__na	f__Lentisphaerae__na	g__Lentisphaerae__na	s__Lentisphaerae bacterium GWF2_38_69
sp9168	sp9168	13.6741	2.74806	1.02885	2.671	0.00756266	0.104523	k__Bacteria	p__Lentisphaerae	c__Lentisphaerae__na	o__Lentisphaerae__na	f__Lentisphaerae__na	g__Lentisphaerae__na	s__Lentisphaerae bacterium GWF2_44_16
sp9169	sp9169	15.812	2.67731	1.00905	2.6533	0.00797089	0.106231	k__Bacteria	p__Lentisphaerae	c__Lentisphaerae__na	o__Lentisphaerae__na	f__Lentisphaerae__na	g__Lentisphaerae__na	s__Lentisphaerae bacterium GWF2_45_14
sp9170	sp9170	5.13973	2.67243	1.08024	2.47393	0.0133638	0.140476	k__Bacteria	p__Lentisphaerae	c__Lentisphaerae__na	o__Lentisphaerae__na	f__Lentisphaerae__na	g__Lentisphaerae__na	s__Lentisphaerae bacterium GWF2_49_21
sp9171	sp9171	5.63013	1.9737	0.927541	2.12788	0.033347	0.246232	k__Bacteria	p__Lentisphaerae	c__Lentisphaerae__na	o__Lentisphaerae__na	f__Lentisphaerae__na	g__Lentisphaerae__na	s__Lentisphaerae bacterium GWF2_50_93
sp9172	sp9172	9.20641	3.0159	1.1861	2.54269	0.0110002	0.12895	k__Bacteria	p__Lentisphaerae	c__Lentisphaerae__na	o__Lentisphaerae__na	f__Lentisphaerae__na	g__Lentisphaerae__na	s__Lentisphaerae bacterium GWF2_52_8
sp9175	sp9175	1.27967	0.915094	0.896642	1.02058	0.307454	NA	k__Bacteria	p__Lentisphaerae	c__Lentisphaerae__na	o__Lentisphaerae__na	f__Lentisphaerae__na	g__Lentisphaerae__na	s__Lentisphaerae bacterium RIFOXYA12_FULL_48_11
sp9180	sp9180	7.9848	1.64985	0.806553	2.04556	0.0408	0.276861	k__Bacteria	p__Lentisphaerae	c__Lentisphaerae__uc	o__Lentisphaerae__uc	f__Lentisphaerae__uc	g__Lentisphaerae__uc	s__Lentisphaerae__uc
sp14920	sp14920	3.04796	0.201131	0.606313	0.331729	0.740094	0.992684	k__Bacteria	p__Spirochaetes	c__Spirochaetia	o__Spirochaetia__na	f__Leptospiraceae	g__Leptonema	s__Leptonema illini
sp9087	sp9087	4.1163	-0.41245	0.95137	-0.433533	0.664628	0.970712	k__Bacteria	p__Fusobacteria	c__Fusobacteriia	o__Fusobacteriales	f__Leptotrichiaceae	g__Leptotrichia	s__Leptotrichia hofstadii
sp9088	sp9088	1.01045	0.234563	1.00633	0.233088	0.815693	NA	k__Bacteria	p__Fusobacteria	c__Fusobacteriia	o__Fusobacteriales	f__Leptotrichiaceae	g__Leptotrichia	s__Leptotrichia shahii
sp9091	sp9091	1.6065	0.7259	0.747041	0.971701	0.331199	NA	k__Bacteria	p__Fusobacteria	c__Fusobacteriia	o__Fusobacteriales	f__Leptotrichiaceae	g__Leptotrichia	s__Leptotrichia sp. oral taxon 215
sp9094	sp9094	1.14359	-2.81717	1.56036	-1.80546	0.0710028	NA	k__Bacteria	p__Fusobacteria	c__Fusobacteriia	o__Fusobacteriales	f__Leptotrichiaceae	g__Leptotrichia	s__Leptotrichia sp. oral taxon 879
sp9097	sp9097	3.18754	-0.559201	0.413624	-1.35196	0.17639	0.584225	k__Bacteria	p__Fusobacteria	c__Fusobacteriia	o__Fusobacteriales	f__Leptotrichiaceae	g__Leptotrichia	s__Leptotrichia__uc
sp7210	sp7210	38.4842	0.3702	4.94315	0.0748915	0.940301	0.997448	k__Bacteria	p__Firmicutes	c__Bacilli	o__Lactobacillales	f__Leuconostocaceae	g__Leuconostoc	s__Leuconostoc carnosum
sp7211	sp7211	2.36721	-0.821873	1.29624	-0.634046	0.526051	NA	k__Bacteria	p__Firmicutes	c__Bacilli	o__Lactobacillales	f__Leuconostocaceae	g__Leuconostoc	s__Leuconostoc citreum
sp7214	sp7214	7.82982	0.0463356	2.43728	0.0190112	0.984832	0.999637	k__Bacteria	p__Firmicutes	c__Bacilli	o__Lactobacillales	f__Leuconostocaceae	g__Leuconostoc	s__Leuconostoc gelidum
sp7216	sp7216	1.63619	-0.383271	1.20613	-0.317768	0.750661	NA	k__Bacteria	p__Firmicutes	c__Bacilli	o__Lactobacillales	f__Leuconostocaceae	g__Leuconostoc	s__Leuconostoc lactis
sp7217	sp7217	36.0008	3.0708	1.07578	2.85449	0.00431056	0.0792639	k__Bacteria	p__Firmicutes	c__Bacilli	o__Lactobacillales	f__Leuconostocaceae	g__Leuconostoc	s__Leuconostoc mesenteroides
sp7218	sp7218	1.11908	2.11557	1.36959	1.54467	0.122427	NA	k__Bacteria	p__Firmicutes	c__Bacilli	o__Lactobacillales	f__Leuconostocaceae	g__Leuconostoc	s__Leuconostoc pseudomesenteroides
sp7220	sp7220	1.88895	4.96829	1.94984	2.54805	0.0108326	NA	k__Bacteria	p__Firmicutes	c__Bacilli	o__Lactobacillales	f__Leuconostocaceae	g__Leuconostoc	s__Leuconostoc sp. DORA_2
sp7221	sp7221	17.7823	1.21788	0.880768	1.38275	0.166742	0.572447	k__Bacteria	p__Firmicutes	c__Bacilli	o__Lactobacillales	f__Leuconostocaceae	g__Leuconostoc	s__Leuconostoc__uc
sp7223	sp7223	1.22031	2.24841	1.17775	1.90907	0.0562531	NA	k__Bacteria	p__Firmicutes	c__Bacilli	o__Lactobacillales	f__Leuconostocaceae	g__Leuconostocaceae__uc	s__Leuconostocaceae__uc
sp7916	sp7916	25.8726	-0.343566	0.41084	-0.836253	0.403013	0.803463	k__Bacteria	p__Firmicutes	c__Clostridia	o__Clostridiales	f__Clostridiales__na	g__Levyella	s__Levyella massiliensis
sp2375	sp2375	292.239	-0.860248	0.738667	-1.16459	0.244183	0.673971	k__Bacteria	p__Actinobacteria	c__Coriobacteriia	o__Coriobacteriales	f__Atopobiaceae	g__Libanicoccus	s__Libanicoccus massiliensis
sp6370	sp6370	2.25882	0.0494155	0.612054	0.0807372	0.935651	NA	k__Bacteria	p__Firmicutes	c__Bacilli	o__Bacillales	f__Listeriaceae	g__Listeria	s__Listeria grayi
sp6374	sp6374	24.6604	0.510138	0.305669	1.66892	0.0951328	0.438277	k__Bacteria	p__Firmicutes	c__Bacilli	o__Bacillales	f__Listeriaceae	g__Listeria	s__Listeria monocytogenes
sp6381	sp6381	3.69704	0.305925	0.475751	0.643036	0.5202	0.887075	k__Bacteria	p__Firmicutes	c__Bacilli	o__Bacillales	f__Listeriaceae	g__Listeria	s__Listeria__uc
sp7782	sp7782	11.6004	-0.159385	0.35565	-0.44815	0.654045	0.966423	k__Bacteria	p__Firmicutes	c__Clostridia	o__Clostridiales	f__Clostridiaceae	g__Lutispora	s__Lutispora thermophila
sp14718	sp14718	0.585319	0.110572	1.59345	0.0693914	0.944678	NA	k__Bacteria	p__Proteobacteria	c__Gammaproteobacteria	o__Xanthomonadales	f__Xanthomonadaceae	g__Lysobacter	s__Lysobacter sp. A03
sp3244	sp3244	8.57832	-1.51349	0.668101	-2.26536	0.0234905	0.198415	k__Bacteria	p__Bacteroidetes	c__Bacteroidia	o__Bacteroidales	f__Porphyromonadaceae	g__Macellibacteroides	s__Macellibacteroides sp. HH-ZS
sp8482	sp8482	12.2182	-0.28061	0.32004	-0.876795	0.380598	0.781395	k__Bacteria	p__Firmicutes	c__Clostridia	o__Clostridiales	f__Ruminococcaceae	g__Mageeibacillus	s__Mageeibacillus indolicus
sp8670	sp8670	9.82195	0.167674	0.506489	0.331052	0.740605	0.992684	k__Bacteria	p__Firmicutes	c__Clostridia	o__Thermoanaerobacterales	f__Thermoanaerobacterales Family IV. Incertae Sedis	g__Mahella	s__Mahella australiensis
sp12180	sp12180	230.886	2.43289	0.733253	3.31794	0.000906833	0.0329017	k__Bacteria	p__Proteobacteria	c__Deltaproteobacteria	o__Desulfovibrionales	f__Desulfovibrionaceae	g__Mailhella	s__Mailhella massiliensis
sp7783	sp7783	6.96984	0.134248	0.322162	0.416711	0.67689	0.973925	k__Bacteria	p__Firmicutes	c__Clostridia	o__Clostridiales	f__Clostridiaceae	g__Maledivibacter	s__Maledivibacter halophilus
sp3503	sp3503	2.13814	0.708179	0.511911	1.3834	0.166541	NA	k__Bacteria	p__Bacteroidetes	c__Bacteroidia	o__Marinilabiliales	f__Marinifilaceae	g__Marinifilum	s__Marinifilum fragile
sp3511	sp3511	2.19642	0.555587	0.584394	0.950707	0.341753	NA	k__Bacteria	p__Bacteroidetes	c__Bacteroidia	o__Marinilabiliales	f__Marinilabiliaceae	g__Marinilabilia	s__Marinilabilia salmonicolor
sp3519	sp3519	5.7436	0.641511	0.578971	1.10802	0.267854	0.693654	k__Bacteria	p__Bacteroidetes	c__Bacteroidia	o__Marinilabiliales	f__Prolixibacteraceae	g__Mariniphaga	s__Mariniphaga anaerophila
sp8235	sp8235	299.804	0.102462	0.190739	0.537184	0.591141	0.930122	k__Bacteria	p__Firmicutes	c__Clostridia	o__Clostridiales	f__Lachnospiraceae	g__Marvinbryantia	s__Marvinbryantia formatexigens
sp8483	sp8483	149.058	-0.411361	0.389889	-1.05507	0.291393	0.720916	k__Bacteria	p__Firmicutes	c__Clostridia	o__Clostridiales	f__Ruminococcaceae	g__Massilimaliae	s__Massilimaliae massiliensis
sp7784	sp7784	256.368	0.278889	0.36452	0.765085	0.444221	0.829979	k__Bacteria	p__Firmicutes	c__Clostridia	o__Clostridiales	f__Clostridiaceae	g__Massilioclostridium	s__Massilioclostridium coli
sp8736	sp8736	11.9362	-0.648915	0.323877	-2.00359	0.0451144	0.291098	k__Bacteria	p__Firmicutes	c__Erysipelotrichia	o__Erysipelotrichales	f__Erysipelotrichaceae	g__Massiliomicrobiota	s__Massiliomicrobiota timonensis
sp3189	sp3189	274.498	3.00034	0.641895	4.67419	2.95113e-06	0.000600689	k__Bacteria	p__Bacteroidetes	c__Bacteroidia	o__Bacteroidales	f__Bacteroidaceae	g__Mediterranea	s__Mediterranea massiliensis
sp8840	sp8840	93.7191	-0.317672	3.87303	-0.0820217	0.934629	0.997448	k__Bacteria	p__Firmicutes	c__Negativicutes	o__Selenomonadales	f__Selenomonadaceae	g__Megamonas	s__Megamonas funiformis
sp8841	sp8841	20.0486	-0.107128	4.95461	-0.021622	0.98275	0.999637	k__Bacteria	p__Firmicutes	c__Negativicutes	o__Selenomonadales	f__Selenomonadaceae	g__Megamonas	s__Megamonas funiformis CAG:377
sp8842	sp8842	43.243	0.759932	0.762041	0.997233	0.318651	0.742604	k__Bacteria	p__Firmicutes	c__Negativicutes	o__Selenomonadales	f__Selenomonadaceae	g__Megamonas	s__Megamonas hypermegale
sp8843	sp8843	118.787	0.229427	4.93021	0.0465349	0.962884	0.999637	k__Bacteria	p__Firmicutes	c__Negativicutes	o__Selenomonadales	f__Selenomonadaceae	g__Megamonas	s__Megamonas rupellensis
sp8844	sp8844	43.8293	-0.329464	4.9435	-0.0666459	0.946864	0.998588	k__Bacteria	p__Firmicutes	c__Negativicutes	o__Selenomonadales	f__Selenomonadaceae	g__Megamonas	s__Megamonas sp. Calf98-2
sp8845	sp8845	34.4535	1.47141	1.48195	0.992889	0.320764	0.745785	k__Bacteria	p__Firmicutes	c__Negativicutes	o__Selenomonadales	f__Selenomonadaceae	g__Megamonas	s__Megamonas sp. Marseille-P3344
sp8846	sp8846	1875.13	-0.28911	4.91021	-0.0588794	0.953048	0.999028	k__Bacteria	p__Firmicutes	c__Negativicutes	o__Selenomonadales	f__Selenomonadaceae	g__Megamonas	s__Megamonas__uc
sp8915	sp8915	22.6299	0.46337	0.556443	0.832735	0.404994	0.803463	k__Bacteria	p__Firmicutes	c__Negativicutes	o__Veillonellales	f__Veillonellaceae	g__Megasphaera	s__Megasphaera cerevisiae
sp8916	sp8916	423.678	0.335428	4.57049	0.07339	0.941496	0.997448	k__Bacteria	p__Firmicutes	c__Negativicutes	o__Veillonellales	f__Veillonellaceae	g__Megasphaera	s__Megasphaera elsdenii
sp8917	sp8917	27.4754	0.793338	4.59671	0.172588	0.862975	0.99608	k__Bacteria	p__Firmicutes	c__Negativicutes	o__Veillonellales	f__Veillonellaceae	g__Megasphaera	s__Megasphaera elsdenii CAG:570
sp8919	sp8919	181.55	-0.00415582	4.92571	-0.000843699	0.999327	0.999637	k__Bacteria	p__Firmicutes	c__Negativicutes	o__Veillonellales	f__Veillonellaceae	g__Megasphaera	s__Megasphaera massiliensis
sp8920	sp8920	54.7184	0.714769	2.88651	0.247624	0.804425	0.99608	k__Bacteria	p__Firmicutes	c__Negativicutes	o__Veillonellales	f__Veillonellaceae	g__Megasphaera	s__Megasphaera micronuciformis
sp8921	sp8921	15.9473	0.460346	0.290803	1.58302	0.113417	0.487675	k__Bacteria	p__Firmicutes	c__Negativicutes	o__Veillonellales	f__Veillonellaceae	g__Megasphaera	s__Megasphaera paucivorans
sp8922	sp8922	14.209	-0.189191	4.95483	-0.0381831	0.969542	0.999637	k__Bacteria	p__Firmicutes	c__Negativicutes	o__Veillonellales	f__Veillonellaceae	g__Megasphaera	s__Megasphaera sp. BL7
sp8923	sp8923	16.6819	1.23425	0.435114	2.8366	0.00455963	0.0794015	k__Bacteria	p__Firmicutes	c__Negativicutes	o__Veillonellales	f__Veillonellaceae	g__Megasphaera	s__Megasphaera sp. BV3C16-1
sp8924	sp8924	21.0662	-1.17649	2.24955	-0.522989	0.600982	0.935909	k__Bacteria	p__Firmicutes	c__Negativicutes	o__Veillonellales	f__Veillonellaceae	g__Megasphaera	s__Megasphaera sp. DISK 18
sp8925	sp8925	14.4135	0.788537	0.825981	0.954667	0.339746	0.75766	k__Bacteria	p__Firmicutes	c__Negativicutes	o__Veillonellales	f__Veillonellaceae	g__Megasphaera	s__Megasphaera sp. DJF_B143
sp8926	sp8926	28.1904	0.488432	0.496638	0.983478	0.325372	0.747084	k__Bacteria	p__Firmicutes	c__Negativicutes	o__Veillonellales	f__Veillonellaceae	g__Megasphaera	s__Megasphaera sp. MJR8396C
sp8927	sp8927	6.87861	0.415475	3.92071	0.105969	0.915607	0.997448	k__Bacteria	p__Firmicutes	c__Negativicutes	o__Veillonellales	f__Veillonellaceae	g__Megasphaera	s__Megasphaera sp. NM10
sp8928	sp8928	1.70682	0.902429	0.704502	1.28095	0.200213	NA	k__Bacteria	p__Firmicutes	c__Negativicutes	o__Veillonellales	f__Veillonellaceae	g__Megasphaera	s__Megasphaera sp. UPII 135-E
sp8929	sp8929	2.37797	1.37123	0.769108	1.78289	0.0746048	NA	k__Bacteria	p__Firmicutes	c__Negativicutes	o__Veillonellales	f__Veillonellaceae	g__Megasphaera	s__Megasphaera sp. UPII 199-6
sp8930	sp8930	1268.67	-0.558993	4.9082	-0.11389	0.909325	0.99608	k__Bacteria	p__Firmicutes	c__Negativicutes	o__Veillonellales	f__Veillonellaceae	g__Megasphaera	s__Megasphaera__uc
sp2622	sp2622	2.65924	-2.5733	1.96648	-1.30858	0.190677	0.603854	k__Bacteria	p__Bacteria__na	c__Bacteria__na	o__Bacteria__na	f__Bacteria__na	g__Bacteria__na	s__Melainabacteria sp. 35_41
sp8737	sp8737	163.66	-0.157187	0.474299	-0.331408	0.740336	0.992684	k__Bacteria	p__Firmicutes	c__Erysipelotrichia	o__Erysipelotrichales	f__Erysipelotrichaceae	g__Merdibacter	s__Merdibacter massiliensis
sp9897	sp9897	5.49011	0.496169	0.711119	0.69773	0.485346	0.851638	k__Bacteria	p__Proteobacteria	c__Alphaproteobacteria	o__Rhizobiales	f__Phyllobacteriaceae	g__Mesorhizobium	s__Mesorhizobium__uc
sp13570	sp13570	5.77054	-0.117405	0.432774	-0.271285	0.786172	0.995704	k__Bacteria	p__Proteobacteria	c__Gammaproteobacteria	o__Gammaproteobacteria__na	f__Gammaproteobacteria__na	g__Gammaproteobacteria__na	s__methanotrophic bacterial endosymbiont of Bathymodiolus sp.
sp1739	sp1739	3.62121	-1.73434	0.515273	-3.36586	0.000763055	0.0305086	k__Bacteria	p__Actinobacteria	c__Actinobacteria	o__Micrococcales	f__Micrococcales__uc	g__Micrococcales__uc	s__Micrococcales__uc
sp3495	sp3495	19.3218	0.748819	0.492831	1.51943	0.128656	0.514989	k__Bacteria	p__Bacteroidetes	c__Bacteroidia	o__Bacteroidales	f__Rikenellaceae	g__Millionella	s__Millionella massiliensis
sp8847	sp8847	1283.92	-0.0400694	4.90939	-0.00816179	0.993488	0.999637	k__Bacteria	p__Firmicutes	c__Negativicutes	o__Selenomonadales	f__Selenomonadaceae	g__Mitsuokella	s__Mitsuokella jalaludinii
sp8848	sp8848	235.241	-0.424934	1.12544	-0.377572	0.705749	0.985737	k__Bacteria	p__Firmicutes	c__Negativicutes	o__Selenomonadales	f__Selenomonadaceae	g__Mitsuokella	s__Mitsuokella multacida
sp8849	sp8849	11.8489	-0.317216	0.595296	-0.532871	0.594123	0.9321	k__Bacteria	p__Firmicutes	c__Negativicutes	o__Selenomonadales	f__Selenomonadaceae	g__Mitsuokella	s__Mitsuokella sp. oral taxon 131
sp8850	sp8850	351.673	0.159375	4.9182	0.0324051	0.974149	0.999637	k__Bacteria	p__Firmicutes	c__Negativicutes	o__Selenomonadales	f__Selenomonadaceae	g__Mitsuokella	s__Mitsuokella__uc
sp7811	sp7811	123.152	2.5274	0.680067	3.7164	0.000202085	0.0125685	k__Bacteria	p__Firmicutes	c__Clostridia	o__Clostridiales	f__Clostridiales Family XIII. Incertae Sedis	g__Mobilibacterium	s__Mobilibacterium timonense
sp653	sp653	3.28024	0.447019	0.600256	0.744714	0.456444	0.834269	k__Bacteria	p__Actinobacteria	c__Actinobacteria	o__Actinomycetales	f__Actinomycetaceae	g__Mobiluncus	s__Mobiluncus curtisii
sp7812	sp7812	9.30662	0.534299	0.403126	1.32539	0.185042	0.599487	k__Bacteria	p__Firmicutes	c__Clostridia	o__Clostridiales	f__Clostridiales Family XIII. Incertae Sedis	g__Mogibacterium	s__Mogibacterium sp. CM50
sp7813	sp7813	5.6778	-0.0798029	0.476901	-0.167336	0.867105	0.99608	k__Bacteria	p__Firmicutes	c__Clostridia	o__Clostridiales	f__Clostridiales Family XIII. Incertae Sedis	g__Mogibacterium	s__Mogibacterium timidum
sp7814	sp7814	73.7803	0.437742	0.526008	0.832196	0.405298	0.803463	k__Bacteria	p__Firmicutes	c__Clostridia	o__Clostridiales	f__Clostridiales Family XIII. Incertae Sedis	g__Mogibacterium	s__Mogibacterium__uc
sp15040	sp15040	3.68062	-0.260161	3.25863	-0.0798375	0.936366	0.997448	k__Bacteria	p__Tenericutes	c__Mollicutes	o__Mollicutes__uc	f__Mollicutes__uc	g__Mollicutes__uc	s__Mollicutes__uc
sp13359	sp13359	2.67292	-0.485983	1.43338	-0.339048	0.734574	0.992684	k__Bacteria	p__Proteobacteria	c__Gammaproteobacteria	o__Enterobacterales	f__Morganellaceae	g__Morganella	s__Morganella morganii
sp13363	sp13363	1.50969	2.14316	4.94917	0.433034	0.66499	NA	k__Bacteria	p__Proteobacteria	c__Gammaproteobacteria	o__Enterobacterales	f__Morganellaceae	g__Morganella	s__Morganella__uc
sp4383	sp4383	1.59788	0.175212	0.797669	0.219655	0.82614	NA	k__Bacteria	p__Bacteroidetes	c__Sphingobacteriia	o__Sphingobacteriales	f__Sphingobacteriaceae	g__Mucilaginibacter	s__Mucilaginibacter__uc
sp3496	sp3496	18.6861	-0.506748	0.538536	-0.940973	0.346718	0.761729	k__Bacteria	p__Bacteroidetes	c__Bacteroidia	o__Bacteroidales	f__Rikenellaceae	g__Mucinivorans	s__Mucinivorans hirudinis
sp5647	sp5647	1.95239	1.36804	0.658096	2.07879	0.0376367	NA	k__Bacteria	p__Deferribacteres	c__Deferribacteres	o__Deferribacterales	f__Deferribacteraceae	g__Mucispirillum	s__Mucispirillum schaedleri
sp8986	sp8986	6.6933	-0.737803	0.406165	-1.81651	0.0692918	0.365344	k__Bacteria	p__Firmicutes	c__Tissierellia	o__Tissierellales	f__Peptoniphilaceae	g__Murdochiella	s__Murdochiella massiliensis
sp8987	sp8987	6.85149	-0.364208	0.43272	-0.841671	0.399972	0.803463	k__Bacteria	p__Firmicutes	c__Tissierellia	o__Tissierellales	f__Peptoniphilaceae	g__Murdochiella	s__Murdochiella sp. Marseille-P2341
sp935	sp935	12.8156	0.172117	0.427621	0.4025	0.687316	0.980191	k__Bacteria	p__Actinobacteria	c__Actinobacteria	o__Corynebacteriales	f__Mycobacteriaceae	g__Mycobacterium	s__Mycobacterium abscessus
sp1034	sp1034	10.1804	1.44245	0.557655	2.58663	0.00969187	0.119231	k__Bacteria	p__Actinobacteria	c__Actinobacteria	o__Corynebacteriales	f__Mycobacteriaceae	g__Mycobacterium	s__Mycobacterium tuberculosis
sp1040	sp1040	2.1892	0.486801	0.519172	0.937648	0.348425	NA	k__Bacteria	p__Actinobacteria	c__Actinobacteria	o__Corynebacteriales	f__Mycobacteriaceae	g__Mycobacterium	s__Mycobacterium__uc
sp15079	sp15079	1.3401	0.898112	1.09372	0.821156	0.411557	NA	k__Bacteria	p__Tenericutes	c__Mollicutes	o__Mycoplasmatales	f__Mycoplasmataceae	g__Mycoplasma	s__Mycoplasma gallinarum
sp15099	sp15099	0.760334	-3.37877	2.71399	-1.24495	0.213152	NA	k__Bacteria	p__Tenericutes	c__Mollicutes	o__Mycoplasmatales	f__Mycoplasmataceae	g__Mycoplasma	s__Mycoplasma ovipneumoniae
sp15113	sp15113	329.11	0.490788	4.92321	0.0996887	0.920591	0.997448	k__Bacteria	p__Tenericutes	c__Mollicutes	o__Mycoplasmatales	f__Mycoplasmataceae	g__Mycoplasma	s__Mycoplasma sp. CAG:472
sp15114	sp15114	218.09	-1.07517	4.92646	-0.218244	0.827239	0.99608	k__Bacteria	p__Tenericutes	c__Mollicutes	o__Mycoplasmatales	f__Mycoplasmataceae	g__Mycoplasma	s__Mycoplasma sp. CAG:611
sp15115	sp15115	23.057	-1.81226	0.740817	-2.4463	0.014433	0.145158	k__Bacteria	p__Tenericutes	c__Mollicutes	o__Mycoplasmatales	f__Mycoplasmataceae	g__Mycoplasma	s__Mycoplasma sp. CAG:611_25_7
sp15116	sp15116	14.7307	-4.08599	1.11654	-3.65952	0.000252691	0.0148888	k__Bacteria	p__Tenericutes	c__Mollicutes	o__Mycoplasmatales	f__Mycoplasmataceae	g__Mycoplasma	s__Mycoplasma sp. CAG:776
sp15117	sp15117	39.4927	-1.46192	1.08698	-1.34493	0.178648	0.588225	k__Bacteria	p__Tenericutes	c__Mollicutes	o__Mycoplasmatales	f__Mycoplasmataceae	g__Mycoplasma	s__Mycoplasma sp. CAG:877
sp15118	sp15118	59.9991	-0.0933538	4.36192	-0.021402	0.982925	0.999637	k__Bacteria	p__Tenericutes	c__Mollicutes	o__Mycoplasmatales	f__Mycoplasmataceae	g__Mycoplasma	s__Mycoplasma sp. CAG:956
sp15126	sp15126	48.4861	-1.04963	3.9222	-0.267614	0.788997	0.995704	k__Bacteria	p__Tenericutes	c__Mollicutes	o__Mycoplasmatales	f__Mycoplasmataceae	g__Mycoplasma	s__Mycoplasma__uc
sp4213	sp4213	2.08545	-1.4168	0.738766	-1.91779	0.0551373	NA	k__Bacteria	p__Bacteroidetes	c__Flavobacteriia	o__Flavobacteriales	f__Flavobacteriaceae	g__Myroides	s__Myroides__uc
sp12280	sp12280	0.415389	1.17026	3.77877	0.309693	0.756795	NA	k__Bacteria	p__Proteobacteria	c__Deltaproteobacteria	o__Myxococcales	f__Myxococcales__na	g__Myxobacter	s__Myxobacter sp. HK1
sp7785	sp7785	2.21104	0.299545	0.54913	0.54549	0.585416	NA	k__Bacteria	p__Firmicutes	c__Clostridia	o__Clostridiales	f__Clostridiaceae	g__Natronincola	s__Natronincola ferrireducens
sp7786	sp7786	2.295	-0.481622	0.464239	-1.03744	0.299529	NA	k__Bacteria	p__Firmicutes	c__Clostridia	o__Clostridiales	f__Clostridiaceae	g__Natronincola	s__Natronincola peptidivorans
sp8813	sp8813	17.3343	-0.422239	0.290983	-1.45108	0.146758	0.546431	k__Bacteria	p__Firmicutes	c__Firmicutes__na	o__Firmicutes__na	f__Firmicutes__na	g__Ndongobacter	s__Ndongobacter massiliensis
sp8484	sp8484	133.804	-1.48423	0.455979	-3.25504	0.00113377	0.0368485	k__Bacteria	p__Firmicutes	c__Clostridia	o__Clostridiales	f__Ruminococcaceae	g__Negativibacillus	s__Negativibacillus massiliensis
sp8933	sp8933	3.71796	-1.76734	0.966851	-1.82794	0.0675588	0.363616	k__Bacteria	p__Firmicutes	c__Negativicutes	o__Veillonellales	f__Veillonellaceae	g__Negativicoccus	s__Negativicoccus succinicivorans
sp8834	sp8834	108.919	0.099823	0.680497	0.146691	0.883376	0.99608	k__Bacteria	p__Firmicutes	c__Negativicutes	o__Negativicutes__uc	f__Negativicutes__uc	g__Negativicutes__uc	s__Negativicutes__uc
sp8485	sp8485	350.928	-1.56481	0.556101	-2.81389	0.00489463	0.0805815	k__Bacteria	p__Firmicutes	c__Clostridia	o__Clostridiales	f__Ruminococcaceae	g__Neglecta	s__Neglecta timonensis
sp11774	sp11774	3.37137	1.63795	0.607419	2.69658	0.0070056	0.0992755	k__Bacteria	p__Proteobacteria	c__Betaproteobacteria	o__Neisseriales	f__Neisseriaceae	g__Neisseria	s__Neisseria__uc
sp11775	sp11775	1.8536	1.02385	0.828005	1.23653	0.216262	NA	k__Bacteria	p__Proteobacteria	c__Betaproteobacteria	o__Neisseriales	f__Neisseriaceae	g__Neisseriaceae__uc	s__Neisseriaceae__uc
sp3569	sp3569	1.3488	0.76782	1.225	0.626793	0.530795	NA	k__Bacteria	p__Bacteroidetes	c__Chitinophagia	o__Chitinophagales	f__Chitinophagaceae	g__Niabella	s__Niabella ginsenosidivorans
sp3570	sp3570	1.29946	1.11769	1.15481	0.967855	0.333117	NA	k__Bacteria	p__Bacteroidetes	c__Chitinophagia	o__Chitinophagales	f__Chitinophagaceae	g__Niabella	s__Niabella soli
sp8237	sp8237	14.794	0.223306	0.325471	0.686101	0.492649	0.859057	k__Bacteria	p__Firmicutes	c__Clostridia	o__Clostridiales	f__Lachnospiraceae	g__Niameybacter	s__Niameybacter massiliensis
sp3573	sp3573	0.692728	2.05949	1.37762	1.49496	0.134924	NA	k__Bacteria	p__Bacteroidetes	c__Chitinophagia	o__Chitinophagales	f__Chitinophagaceae	g__Niastella	s__Niastella koreensis
sp3576	sp3576	1.22584	1.54124	1.05971	1.45439	0.145837	NA	k__Bacteria	p__Bacteroidetes	c__Chitinophagia	o__Chitinophagales	f__Chitinophagaceae	g__Niastella	s__Niastella vici
sp3218	sp3218	113.535	0.80772	0.688042	1.17394	0.240419	0.670749	k__Bacteria	p__Bacteroidetes	c__Bacteroidia	o__Bacteroidales	f__Odoribacteraceae	g__Odoribacter	s__Odoribacter laneus
sp3219	sp3219	86.3772	1.01711	2.58459	0.393528	0.69393	0.980937	k__Bacteria	p__Bacteroidetes	c__Bacteroidia	o__Bacteroidales	f__Odoribacteraceae	g__Odoribacter	s__Odoribacter laneus CAG:561
sp3220	sp3220	250.969	0.725865	0.356598	2.03553	0.041798	0.279634	k__Bacteria	p__Bacteroidetes	c__Bacteroidia	o__Bacteroidales	f__Odoribacteraceae	g__Odoribacter	s__Odoribacter sp. 43_10
sp3221	sp3221	56.5928	-0.865839	2.85062	-0.303737	0.761328	0.995704	k__Bacteria	p__Bacteroidetes	c__Bacteroidia	o__Bacteroidales	f__Odoribacteraceae	g__Odoribacter	s__Odoribacter sp. CAG:788
sp3222	sp3222	685.076	0.652598	0.378885	1.72242	0.0849942	0.411019	k__Bacteria	p__Bacteroidetes	c__Bacteroidia	o__Bacteroidales	f__Odoribacteraceae	g__Odoribacter	s__Odoribacter splanchnicus
sp3223	sp3223	835.784	0.34896	0.547476	0.637398	0.523866	0.890611	k__Bacteria	p__Bacteroidetes	c__Bacteroidia	o__Bacteroidales	f__Odoribacteraceae	g__Odoribacter	s__Odoribacter splanchnicus CAG:14
sp3224	sp3224	4770.81	0.843955	0.447157	1.88738	0.0591089	0.335901	k__Bacteria	p__Bacteroidetes	c__Bacteroidia	o__Bacteroidales	f__Odoribacteraceae	g__Odoribacter	s__Odoribacter__uc
sp3225	sp3225	503.472	0.326393	2.5761	0.1267	0.899178	0.99608	k__Bacteria	p__Bacteroidetes	c__Bacteroidia	o__Bacteroidales	f__Odoribacteraceae	g__Odoribacteraceae__uc	s__Odoribacteraceae__uc
sp3668	sp3668	0.951555	0.779628	1.16475	0.669352	0.503271	NA	k__Bacteria	p__Bacteroidetes	c__Cytophagia	o__Cytophagales	f__Cytophagaceae	g__Ohtaekwangia	s__Ohtaekwangia koreensis
sp2421	sp2421	6.17357	0.466437	0.627782	0.742991	0.457487	0.834811	k__Bacteria	p__Actinobacteria	c__Coriobacteriia	o__Coriobacteriales	f__Coriobacteriaceae	g__Olegusella	s__Olegusella massiliensis
sp13888	sp13888	0.665716	-0.354221	4.4897	-0.0788965	0.937115	NA	k__Bacteria	p__Proteobacteria	c__Gammaproteobacteria	o__Oceanospirillales	f__Oceanospirillaceae	g__Oleibacter	s__Oleibacter marinus
sp2376	sp2376	15.0601	-0.246422	0.338299	-0.728414	0.46636	0.8408	k__Bacteria	p__Actinobacteria	c__Coriobacteriia	o__Coriobacteriales	f__Atopobiaceae	g__Olsenella	s__Olsenella profusa
sp2377	sp2377	7.79065	-1.54834	0.665356	-2.32709	0.0199606	0.180209	k__Bacteria	p__Actinobacteria	c__Coriobacteriia	o__Coriobacteriales	f__Atopobiaceae	g__Olsenella	s__Olsenella scatoligenes
sp2379	sp2379	4.87348	-1.10212	0.479451	-2.29871	0.0215212	0.187494	k__Bacteria	p__Actinobacteria	c__Coriobacteriia	o__Coriobacteriales	f__Atopobiaceae	g__Olsenella	s__Olsenella sp. HMSC062G07
sp2380	sp2380	7.24243	-0.0352992	0.609235	-0.0579401	0.953796	0.999028	k__Bacteria	p__Actinobacteria	c__Coriobacteriia	o__Coriobacteriales	f__Atopobiaceae	g__Olsenella	s__Olsenella sp. kh2p3
sp2381	sp2381	27.0762	-1.50189	0.591334	-2.53983	0.0110905	0.129332	k__Bacteria	p__Actinobacteria	c__Coriobacteriia	o__Coriobacteriales	f__Atopobiaceae	g__Olsenella	s__Olsenella sp. KH3B4
sp2382	sp2382	116.087	0.396662	0.775391	0.511563	0.608957	0.942915	k__Bacteria	p__Actinobacteria	c__Coriobacteriia	o__Coriobacteriales	f__Atopobiaceae	g__Olsenella	s__Olsenella sp. Marseille-P2300
sp2383	sp2383	92.3179	-0.0657553	0.552007	-0.11912	0.90518	0.99608	k__Bacteria	p__Actinobacteria	c__Coriobacteriia	o__Coriobacteriales	f__Atopobiaceae	g__Olsenella	s__Olsenella sp. Marseille-P2912
sp2384	sp2384	2.12352	0.481786	0.696849	0.691378	0.489328	NA	k__Bacteria	p__Actinobacteria	c__Coriobacteriia	o__Coriobacteriales	f__Atopobiaceae	g__Olsenella	s__Olsenella sp. Marseille-P2936
sp2385	sp2385	17.0538	-1.70483	0.537387	-3.17245	0.00151161	0.0430155	k__Bacteria	p__Actinobacteria	c__Coriobacteriia	o__Coriobacteriales	f__Atopobiaceae	g__Olsenella	s__Olsenella sp. Marseille-P3197
sp2386	sp2386	36.7932	-0.594221	0.581281	-1.02226	0.306658	0.732771	k__Bacteria	p__Actinobacteria	c__Coriobacteriia	o__Coriobacteriales	f__Atopobiaceae	g__Olsenella	s__Olsenella sp. Marseille-P3256
sp2387	sp2387	20.8922	0.0994774	0.354503	0.280611	0.779009	0.995704	k__Bacteria	p__Actinobacteria	c__Coriobacteriia	o__Coriobacteriales	f__Atopobiaceae	g__Olsenella	s__Olsenella sp. oral taxon 807
sp2389	sp2389	2.73726	-0.361141	0.690277	-0.523183	0.600847	0.935909	k__Bacteria	p__Actinobacteria	c__Coriobacteriia	o__Coriobacteriales	f__Atopobiaceae	g__Olsenella	s__Olsenella sp. SIT9
sp2390	sp2390	16.2879	0.0831238	0.390276	0.212987	0.831337	0.99608	k__Bacteria	p__Actinobacteria	c__Coriobacteriia	o__Coriobacteriales	f__Atopobiaceae	g__Olsenella	s__Olsenella uli
sp2391	sp2391	23.5284	-0.218375	0.378098	-0.577563	0.563559	0.915407	k__Bacteria	p__Actinobacteria	c__Coriobacteriia	o__Coriobacteriales	f__Atopobiaceae	g__Olsenella	s__Olsenella umbonata
sp2392	sp2392	53.042	0.0248211	0.485482	0.0511267	0.959225	0.999637	k__Bacteria	p__Actinobacteria	c__Coriobacteriia	o__Coriobacteriales	f__Atopobiaceae	g__Olsenella	s__Olsenella__uc
sp15226	sp15226	1.93619	0.918505	0.776119	1.18346	0.236627	NA	k__Bacteria	p__Verrucomicrobia	c__Opitutae	o__Opitutales	f__Opitutaceae	g__Opitutaceae__uc	s__Opitutaceae__uc
sp8238	sp8238	16.5929	-0.359261	0.415151	-0.865373	0.386834	0.784168	k__Bacteria	p__Firmicutes	c__Clostridia	o__Clostridiales	f__Lachnospiraceae	g__Oribacterium	s__Oribacterium asaccharolyticum
sp8239	sp8239	12.6128	0.273285	0.281434	0.971043	0.331527	0.750721	k__Bacteria	p__Firmicutes	c__Clostridia	o__Clostridiales	f__Lachnospiraceae	g__Oribacterium	s__Oribacterium parvum
sp8240	sp8240	21.0936	0.602708	0.303892	1.9833	0.0473344	0.300231	k__Bacteria	p__Firmicutes	c__Clostridia	o__Clostridiales	f__Lachnospiraceae	g__Oribacterium	s__Oribacterium sinus
sp8241	sp8241	12.8409	0.264885	0.284488	0.931094	0.351805	0.762527	k__Bacteria	p__Firmicutes	c__Clostridia	o__Clostridiales	f__Lachnospiraceae	g__Oribacterium	s__Oribacterium sp. C9
sp8242	sp8242	18.5556	0.144179	0.293584	0.491098	0.623357	0.943351	k__Bacteria	p__Firmicutes	c__Clostridia	o__Clostridiales	f__Lachnospiraceae	g__Oribacterium	s__Oribacterium sp. FC2011
sp8243	sp8243	10.3546	0.245101	0.340138	0.720594	0.471159	0.841862	k__Bacteria	p__Firmicutes	c__Clostridia	o__Clostridiales	f__Lachnospiraceae	g__Oribacterium	s__Oribacterium sp. KHPX15
sp8244	sp8244	23.1723	-1.30641	0.49024	-2.66484	0.00770248	0.105069	k__Bacteria	p__Firmicutes	c__Clostridia	o__Clostridiales	f__Lachnospiraceae	g__Oribacterium	s__Oribacterium sp. NK2B42
sp8245	sp8245	92.9512	0.174267	0.154032	1.13137	0.2579	0.688024	k__Bacteria	p__Firmicutes	c__Clostridia	o__Clostridiales	f__Lachnospiraceae	g__Oribacterium	s__Oribacterium sp. oral taxon 078
sp8246	sp8246	5.38532	-0.289057	0.417491	-0.692367	0.488707	0.854855	k__Bacteria	p__Firmicutes	c__Clostridia	o__Clostridiales	f__Lachnospiraceae	g__Oribacterium	s__Oribacterium sp. oral taxon 108
sp8247	sp8247	10.3173	0.401959	0.277804	1.44692	0.147921	0.548335	k__Bacteria	p__Firmicutes	c__Clostridia	o__Clostridiales	f__Lachnospiraceae	g__Oribacterium	s__Oribacterium sp. P6A1
sp8248	sp8248	16.4188	0.752714	0.271208	2.77541	0.00551322	0.0871524	k__Bacteria	p__Firmicutes	c__Clostridia	o__Clostridiales	f__Lachnospiraceae	g__Oribacterium	s__Oribacterium sp. WCC10
sp8249	sp8249	34.9325	0.0620667	0.18158	0.341814	0.732491	0.992684	k__Bacteria	p__Firmicutes	c__Clostridia	o__Clostridiales	f__Lachnospiraceae	g__Oribacterium	s__Oribacterium__uc
sp4229	sp4229	19.9856	1.08892	0.484694	2.24662	0.0246643	0.202182	k__Bacteria	p__Bacteroidetes	c__Flavobacteriia	o__Flavobacteriales	f__Flavobacteriaceae	g__Ornithobacterium	s__Ornithobacterium rhinotracheale
sp8307	sp8307	118.757	-0.211213	0.298091	-0.708552	0.478603	0.844438	k__Bacteria	p__Firmicutes	c__Clostridia	o__Clostridiales	f__Oscillospiraceae	g__Oscillibacter	s__Oscillibacter ruminantium
sp8308	sp8308	234.182	-0.219661	0.254094	-0.864484	0.387322	0.784168	k__Bacteria	p__Firmicutes	c__Clostridia	o__Clostridiales	f__Oscillospiraceae	g__Oscillibacter	s__Oscillibacter sp. 1-3
sp8309	sp8309	2001.49	0.154829	0.537338	0.288141	0.773239	0.995704	k__Bacteria	p__Firmicutes	c__Clostridia	o__Clostridiales	f__Oscillospiraceae	g__Oscillibacter	s__Oscillibacter sp. 57_20
sp8310	sp8310	643.467	0.483546	0.505264	0.957015	0.33856	0.756522	k__Bacteria	p__Firmicutes	c__Clostridia	o__Clostridiales	f__Oscillospiraceae	g__Oscillibacter	s__Oscillibacter sp. CAG:155
sp8311	sp8311	2340.87	1.36054	0.686676	1.98135	0.0475525	0.300742	k__Bacteria	p__Firmicutes	c__Clostridia	o__Clostridiales	f__Oscillospiraceae	g__Oscillibacter	s__Oscillibacter sp. CAG:241
sp8312	sp8312	2068.74	1.23356	0.768725	1.60469	0.108563	0.477638	k__Bacteria	p__Firmicutes	c__Clostridia	o__Clostridiales	f__Oscillospiraceae	g__Oscillibacter	s__Oscillibacter sp. CAG:241_62_21
sp8313	sp8313	3105.33	0.127458	0.477331	0.267022	0.789453	0.995704	k__Bacteria	p__Firmicutes	c__Clostridia	o__Clostridiales	f__Oscillospiraceae	g__Oscillibacter	s__Oscillibacter sp. ER4
sp8314	sp8314	31.4639	-0.075747	0.428741	-0.176673	0.859765	0.99608	k__Bacteria	p__Firmicutes	c__Clostridia	o__Clostridiales	f__Oscillospiraceae	g__Oscillibacter	s__Oscillibacter sp. KLE 1728
sp8315	sp8315	37.8044	-0.296765	0.413814	-0.717146	0.473284	0.841862	k__Bacteria	p__Firmicutes	c__Clostridia	o__Clostridiales	f__Oscillospiraceae	g__Oscillibacter	s__Oscillibacter sp. KLE 1745
sp8316	sp8316	320.195	-0.306073	0.283823	-1.07839	0.280859	0.705773	k__Bacteria	p__Firmicutes	c__Clostridia	o__Clostridiales	f__Oscillospiraceae	g__Oscillibacter	s__Oscillibacter sp. PC13
sp8317	sp8317	121.749	-0.39013	0.285312	-1.36738	0.171507	0.577668	k__Bacteria	p__Firmicutes	c__Clostridia	o__Clostridiales	f__Oscillospiraceae	g__Oscillibacter	s__Oscillibacter valericigenes
sp8318	sp8318	2649.76	0.102678	0.375559	0.273399	0.784546	0.995704	k__Bacteria	p__Firmicutes	c__Clostridia	o__Clostridiales	f__Oscillospiraceae	g__Oscillibacter	s__Oscillibacter__uc
sp8320	sp8320	113.866	-0.103482	0.478858	-0.216102	0.828908	0.99608	k__Bacteria	p__Firmicutes	c__Clostridia	o__Clostridiales	f__Oscillospiraceae	g__Oscillospiraceae__na	s__Oscillospiraceae bacterium VE202-24
sp8321	sp8321	902.025	-0.254441	0.503162	-0.505684	0.613078	0.943351	k__Bacteria	p__Firmicutes	c__Clostridia	o__Clostridiales	f__Oscillospiraceae	g__Oscillospiraceae__uc	s__Oscillospiraceae__uc
sp11560	sp11560	96.6783	-0.993579	0.996623	-0.996945	0.318791	0.742604	k__Bacteria	p__Proteobacteria	c__Betaproteobacteria	o__Burkholderiales	f__Oxalobacteraceae	g__Oxalobacter	s__Oxalobacter formigenes
sp7788	sp7788	11.5759	-0.436472	0.276065	-1.58105	0.113868	0.488328	k__Bacteria	p__Firmicutes	c__Clostridia	o__Clostridiales	f__Clostridiaceae	g__Oxobacter	s__Oxobacter pfennigii
sp1676	sp1676	0.793536	1.41922	1.5237	0.93143	0.351631	NA	k__Bacteria	p__Actinobacteria	c__Actinobacteria	o__Micrococcales	f__Micrococcaceae	g__Paenarthrobacter	s__Paenarthrobacter nicotinovorans
sp6421	sp6421	2.56412	-0.436107	0.478578	-0.911257	0.36216	NA	k__Bacteria	p__Firmicutes	c__Bacilli	o__Bacillales	f__Paenibacillaceae	g__Paenibacillaceae__uc	s__Paenibacillaceae__uc
sp6437	sp6437	1.06506	0.896933	0.912589	0.982843	0.325684	NA	k__Bacteria	p__Firmicutes	c__Bacilli	o__Bacillales	f__Paenibacillaceae	g__Paenibacillus	s__Paenibacillus curdlanolyticus
sp6441	sp6441	1.45634	0.731345	0.766253	0.954444	0.339859	NA	k__Bacteria	p__Firmicutes	c__Bacilli	o__Bacillales	f__Paenibacillaceae	g__Paenibacillus	s__Paenibacillus dendritiformis
sp6461	sp6461	0.8163	-0.267821	0.984166	-0.27213	0.785522	NA	k__Bacteria	p__Firmicutes	c__Bacilli	o__Bacillales	f__Paenibacillaceae	g__Paenibacillus	s__Paenibacillus lautus
sp6462	sp6462	2.55286	-0.590345	0.473828	-1.24591	0.212799	NA	k__Bacteria	p__Firmicutes	c__Bacilli	o__Bacillales	f__Paenibacillaceae	g__Paenibacillus	s__Paenibacillus macerans
sp6467	sp6467	3.80193	1.03494	0.512979	2.01752	0.0436413	0.285456	k__Bacteria	p__Firmicutes	c__Bacilli	o__Bacillales	f__Paenibacillaceae	g__Paenibacillus	s__Paenibacillus odorifer
sp6477	sp6477	2.69274	0.357097	0.578854	0.616903	0.537298	0.900216	k__Bacteria	p__Firmicutes	c__Bacilli	o__Bacillales	f__Paenibacillaceae	g__Paenibacillus	s__Paenibacillus polymyxa
sp6483	sp6483	3.42188	0.621667	0.441774	1.4072	0.159367	0.560835	k__Bacteria	p__Firmicutes	c__Bacilli	o__Bacillales	f__Paenibacillaceae	g__Paenibacillus	s__Paenibacillus selenitireducens
sp6488	sp6488	0.59926	1.48508	1.49059	0.996307	0.319101	NA	k__Bacteria	p__Firmicutes	c__Bacilli	o__Bacillales	f__Paenibacillaceae	g__Paenibacillus	s__Paenibacillus sp. 1-18
sp6521	sp6521	1.1933	-0.927882	0.680925	-1.36268	0.172984	NA	k__Bacteria	p__Firmicutes	c__Bacilli	o__Bacillales	f__Paenibacillaceae	g__Paenibacillus	s__Paenibacillus sp. FSL H7-0357
sp6562	sp6562	0.850831	1.7742	1.27758	1.38872	0.164919	NA	k__Bacteria	p__Firmicutes	c__Bacilli	o__Bacillales	f__Paenibacillaceae	g__Paenibacillus	s__Paenibacillus sp. O199
sp6570	sp6570	18.3109	-0.0375107	0.314148	-0.119404	0.904955	0.99608	k__Bacteria	p__Firmicutes	c__Bacilli	o__Bacillales	f__Paenibacillaceae	g__Paenibacillus	s__Paenibacillus sp. P22
sp6606	sp6606	1.2213	2.85423	1.62095	1.76084	0.0782662	NA	k__Bacteria	p__Firmicutes	c__Bacilli	o__Bacillales	f__Paenibacillaceae	g__Paenibacillus	s__Paenibacillus tyrfis
sp6615	sp6615	38.839	-0.262741	0.172081	-1.52684	0.1268	0.512465	k__Bacteria	p__Firmicutes	c__Bacilli	o__Bacillales	f__Paenibacillaceae	g__Paenibacillus	s__Paenibacillus__uc
sp8412	sp8412	49.7264	0.0101588	0.517399	0.0196343	0.984335	0.999637	k__Bacteria	p__Firmicutes	c__Clostridia	o__Clostridiales	f__Peptostreptococcaceae	g__Paeniclostridium	s__Paeniclostridium sordellii
sp3245	sp3245	7.64868	0.413348	0.45666	0.905154	0.365384	0.771787	k__Bacteria	p__Bacteroidetes	c__Bacteroidia	o__Bacteroidales	f__Porphyromonadaceae	g__Paludibacter	s__Paludibacter jiangxiensis
sp3246	sp3246	4.63548	0.933707	0.444745	2.09942	0.0357796	0.255945	k__Bacteria	p__Bacteroidetes	c__Bacteroidia	o__Bacteroidales	f__Porphyromonadaceae	g__Paludibacter	s__Paludibacter propionicigenes
sp3247	sp3247	5.75922	-0.260909	0.48104	-0.542385	0.587553	0.928392	k__Bacteria	p__Bacteroidetes	c__Bacteroidia	o__Bacteroidales	f__Porphyromonadaceae	g__Paludibacter	s__Paludibacter sp. 47-17
sp3249	sp3249	1.86257	0.902512	0.709217	1.27255	0.203178	NA	k__Bacteria	p__Bacteroidetes	c__Bacteroidia	o__Bacteroidales	f__Porphyromonadaceae	g__Paludibacter	s__Paludibacter__uc
sp13293	sp13293	4.4585	-0.223401	1.26471	-0.176641	0.85979	0.99608	k__Bacteria	p__Proteobacteria	c__Gammaproteobacteria	o__Enterobacterales	f__Erwiniaceae	g__Pantoea	s__Pantoea ananatis
sp13333	sp13333	1.59359	-0.140944	1.08611	-0.129769	0.896749	NA	k__Bacteria	p__Proteobacteria	c__Gammaproteobacteria	o__Enterobacterales	f__Erwiniaceae	g__Pantoea	s__Pantoea__uc
sp8486	sp8486	44.1781	-0.387728	0.281301	-1.37834	0.168099	0.573739	k__Bacteria	p__Firmicutes	c__Clostridia	o__Clostridiales	f__Ruminococcaceae	g__Papillibacter	s__Papillibacter cinnamivorans
sp3251	sp3251	7.48853	0.314159	0.495323	0.634251	0.525917	0.891955	k__Bacteria	p__Bacteroidetes	c__Bacteroidia	o__Bacteroidales	f__Porphyromonadaceae	g__Parabacteroides	s__Parabacteroides chartae
sp3252	sp3252	93.3411	0.317215	0.411439	0.770988	0.440714	0.829979	k__Bacteria	p__Bacteroidetes	c__Bacteroidia	o__Bacteroidales	f__Porphyromonadaceae	g__Parabacteroides	s__Parabacteroides chinchillae
sp3253	sp3253	1698.95	0.468725	0.461001	1.01676	0.30927	0.735872	k__Bacteria	p__Bacteroidetes	c__Bacteroidia	o__Bacteroidales	f__Porphyromonadaceae	g__Parabacteroides	s__Parabacteroides distasonis
sp3254	sp3254	311.721	-0.566383	0.577833	-0.980184	0.326995	0.747084	k__Bacteria	p__Bacteroidetes	c__Bacteroidia	o__Bacteroidales	f__Porphyromonadaceae	g__Parabacteroides	s__Parabacteroides goldsteinii
sp3255	sp3255	42.7367	-0.217751	0.383848	-0.567283	0.570522	0.918349	k__Bacteria	p__Bacteroidetes	c__Bacteroidia	o__Bacteroidales	f__Porphyromonadaceae	g__Parabacteroides	s__Parabacteroides gordonii
sp3256	sp3256	513.717	-0.909472	0.595028	-1.52845	0.1264	0.512465	k__Bacteria	p__Bacteroidetes	c__Bacteroidia	o__Bacteroidales	f__Porphyromonadaceae	g__Parabacteroides	s__Parabacteroides johnsonii
sp3257	sp3257	76.9191	-1.32844	0.725004	-1.83232	0.0669036	0.360957	k__Bacteria	p__Bacteroidetes	c__Bacteroidia	o__Bacteroidales	f__Porphyromonadaceae	g__Parabacteroides	s__Parabacteroides johnsonii CAG:246
sp3258	sp3258	3025.72	0.685506	0.659023	1.04019	0.298254	0.726101	k__Bacteria	p__Bacteroidetes	c__Bacteroidia	o__Bacteroidales	f__Porphyromonadaceae	g__Parabacteroides	s__Parabacteroides merdae
sp3259	sp3259	470.935	-0.781216	0.867389	-0.900652	0.367773	0.773126	k__Bacteria	p__Bacteroidetes	c__Bacteroidia	o__Bacteroidales	f__Porphyromonadaceae	g__Parabacteroides	s__Parabacteroides merdae CAG:48
sp3260	sp3260	10.5164	-2.96689	0.728881	-4.07048	4.69165e-05	0.00384793	k__Bacteria	p__Bacteroidetes	c__Bacteroidia	o__Bacteroidales	f__Porphyromonadaceae	g__Parabacteroides	s__Parabacteroides sp. 2_1_7
sp3261	sp3261	203.303	0.0200964	0.558291	0.0359963	0.971285	0.999637	k__Bacteria	p__Bacteroidetes	c__Bacteroidia	o__Bacteroidales	f__Porphyromonadaceae	g__Parabacteroides	s__Parabacteroides sp. 20_3
sp3263	sp3263	88.9786	0.679616	0.643845	1.05556	0.291171	0.720916	k__Bacteria	p__Bacteroidetes	c__Bacteroidia	o__Bacteroidales	f__Porphyromonadaceae	g__Parabacteroides	s__Parabacteroides sp. CAG:2
sp3264	sp3264	1511.9	0.439449	0.984149	0.446527	0.655217	0.966423	k__Bacteria	p__Bacteroidetes	c__Bacteroidia	o__Bacteroidales	f__Porphyromonadaceae	g__Parabacteroides	s__Parabacteroides sp. CAG:409
sp3265	sp3265	288.148	0.118093	0.523315	0.225664	0.821463	0.99608	k__Bacteria	p__Bacteroidetes	c__Bacteroidia	o__Bacteroidales	f__Porphyromonadaceae	g__Parabacteroides	s__Parabacteroides sp. D13
sp3266	sp3266	19.2918	-2.15066	0.862944	-2.49223	0.0126943	0.139326	k__Bacteria	p__Bacteroidetes	c__Bacteroidia	o__Bacteroidales	f__Porphyromonadaceae	g__Parabacteroides	s__Parabacteroides sp. D25
sp3267	sp3267	104.229	-0.732952	0.583937	-1.25519	0.20941	0.623496	k__Bacteria	p__Bacteroidetes	c__Bacteroidia	o__Bacteroidales	f__Porphyromonadaceae	g__Parabacteroides	s__Parabacteroides sp. D26
sp3268	sp3268	33.7631	-0.213802	0.486413	-0.439549	0.660264	0.970034	k__Bacteria	p__Bacteroidetes	c__Bacteroidia	o__Bacteroidales	f__Porphyromonadaceae	g__Parabacteroides	s__Parabacteroides sp. HGS0025
sp3269	sp3269	18.544	0.597101	0.411253	1.45191	0.146527	0.546431	k__Bacteria	p__Bacteroidetes	c__Bacteroidia	o__Bacteroidales	f__Porphyromonadaceae	g__Parabacteroides	s__Parabacteroides sp. Marseille-P3160
sp3270	sp3270	156.396	-0.21949	0.56848	-0.3861	0.699422	0.983055	k__Bacteria	p__Bacteroidetes	c__Bacteroidia	o__Bacteroidales	f__Porphyromonadaceae	g__Parabacteroides	s__Parabacteroides sp. Marseille-P3236
sp3271	sp3271	378.874	-0.499871	0.808332	-0.618398	0.536313	0.900216	k__Bacteria	p__Bacteroidetes	c__Bacteroidia	o__Bacteroidales	f__Porphyromonadaceae	g__Parabacteroides	s__Parabacteroides sp. merdae-related_45_40
sp3272	sp3272	429.245	0.782096	0.537879	1.45404	0.145937	0.546408	k__Bacteria	p__Bacteroidetes	c__Bacteroidia	o__Bacteroidales	f__Porphyromonadaceae	g__Parabacteroides	s__Parabacteroides sp. SN4
sp3273	sp3273	115.629	0.288302	0.645072	0.446929	0.654926	0.966423	k__Bacteria	p__Bacteroidetes	c__Bacteroidia	o__Bacteroidales	f__Porphyromonadaceae	g__Parabacteroides	s__Parabacteroides sp. YL27
sp3274	sp3274	19457.3	-0.429101	0.596881	-0.718905	0.4722	0.841862	k__Bacteria	p__Bacteroidetes	c__Bacteroidia	o__Bacteroidales	f__Porphyromonadaceae	g__Parabacteroides	s__Parabacteroides__uc
sp8413	sp8413	3.85023	0.566293	0.567256	0.998303	0.318133	0.742604	k__Bacteria	p__Firmicutes	c__Clostridia	o__Clostridiales	f__Peptostreptococcaceae	g__Paraclostridium	s__Paraclostridium benzoelyticum
sp8414	sp8414	6.96925	0.16183	0.551397	0.293491	0.769147	0.995704	k__Bacteria	p__Firmicutes	c__Clostridia	o__Clostridiales	f__Peptostreptococcaceae	g__Paraclostridium	s__Paraclostridium bifermentans
sp7789	sp7789	3.20418	-0.35533	0.427022	-0.83211	0.405347	0.803463	k__Bacteria	p__Firmicutes	c__Clostridia	o__Clostridiales	f__Clostridiaceae	g__Paramaledivibacter	s__Paramaledivibacter caminithermalis
sp3334	sp3334	828.943	0.317708	0.608054	0.5225	0.601323	0.935909	k__Bacteria	p__Bacteroidetes	c__Bacteroidia	o__Bacteroidales	f__Prevotellaceae	g__Paraprevotella	s__Paraprevotella clara
sp3335	sp3335	978.889	0.90569	0.849068	1.06669	0.286113	0.714022	k__Bacteria	p__Bacteroidetes	c__Bacteroidia	o__Bacteroidales	f__Prevotellaceae	g__Paraprevotella	s__Paraprevotella clara CAG:116
sp3336	sp3336	874.618	1.33278	0.671763	1.984	0.047256	0.300231	k__Bacteria	p__Bacteroidetes	c__Bacteroidia	o__Bacteroidales	f__Prevotellaceae	g__Paraprevotella	s__Paraprevotella xylaniphila
sp3337	sp3337	2891.87	0.83078	0.854071	0.972729	0.330688	0.750721	k__Bacteria	p__Bacteroidetes	c__Bacteroidia	o__Bacteroidales	f__Prevotellaceae	g__Paraprevotella	s__Paraprevotella__uc
sp10559	sp10559	9.79148	-0.242212	0.297905	-0.813051	0.416189	0.812444	k__Bacteria	p__Proteobacteria	c__Alphaproteobacteria	o__Rhodospirillales	f__Rhodospirillaceae	g__Pararhodospirillum	s__Pararhodospirillum photometricum
sp750	sp750	8.71417	-0.0503527	0.654564	-0.0769255	0.938683	0.997448	k__Bacteria	p__Actinobacteria	c__Actinobacteria	o__Bifidobacteriales	f__Bifidobacteriaceae	g__Parascardovia	s__Parascardovia denticolens
sp8250	sp8250	16.511	-0.313338	0.203238	-1.54173	0.12314	0.506052	k__Bacteria	p__Firmicutes	c__Clostridia	o__Clostridiales	f__Lachnospiraceae	g__Parasporobacterium	s__Parasporobacterium paucivorans
sp11567	sp11567	108.675	-0.574776	0.663819	-0.865863	0.386565	0.784168	k__Bacteria	p__Proteobacteria	c__Betaproteobacteria	o__Burkholderiales	f__Sutterellaceae	g__Parasutterella	s__Parasutterella excrementihominis
sp11568	sp11568	100.959	-1.02396	1.04001	-0.984568	0.324836	0.747084	k__Bacteria	p__Proteobacteria	c__Betaproteobacteria	o__Burkholderiales	f__Sutterellaceae	g__Parasutterella	s__Parasutterella excrementihominis CAG:233
sp11569	sp11569	57.0138	-0.730016	0.895248	-0.815434	0.414824	0.81188	k__Bacteria	p__Proteobacteria	c__Betaproteobacteria	o__Burkholderiales	f__Sutterellaceae	g__Parasutterella	s__Parasutterella__uc
sp8989	sp8989	10.3336	0.625422	0.491532	1.27239	0.203234	0.615866	k__Bacteria	p__Firmicutes	c__Tissierellia	o__Tissierellales	f__Peptoniphilaceae	g__Parvimonas	s__Parvimonas micra
sp8990	sp8990	2.56424	-0.146437	0.99638	-0.146969	0.883157	NA	k__Bacteria	p__Firmicutes	c__Tissierellia	o__Tissierellales	f__Peptoniphilaceae	g__Parvimonas	s__Parvimonas sp. KA00067
sp8991	sp8991	1.124	0.702874	0.910054	0.772343	0.439911	NA	k__Bacteria	p__Firmicutes	c__Tissierellia	o__Tissierellales	f__Peptoniphilaceae	g__Parvimonas	s__Parvimonas sp. oral taxon 110
sp8993	sp8993	4.28432	0.581668	0.607684	0.957188	0.338472	0.756522	k__Bacteria	p__Firmicutes	c__Tissierellia	o__Tissierellales	f__Peptoniphilaceae	g__Parvimonas	s__Parvimonas__uc
sp13987	sp13987	57.2005	3.58309	0.782405	4.57958	4.65905e-06	0.000686437	k__Bacteria	p__Proteobacteria	c__Gammaproteobacteria	o__Pasteurellales	f__Pasteurellaceae	g__Pasteurellaceae__uc	s__Pasteurellaceae__uc
sp7190	sp7190	1.11907	-1.1281	0.821725	-1.37284	0.169801	NA	k__Bacteria	p__Firmicutes	c__Bacilli	o__Lactobacillales	f__Lactobacillaceae	g__Pediococcus	s__Pediococcus acidilactici
sp7198	sp7198	1.89544	-0.791523	1.46478	-0.540371	0.588941	NA	k__Bacteria	p__Firmicutes	c__Bacilli	o__Lactobacillales	f__Lactobacillaceae	g__Pediococcus	s__Pediococcus pentosaceus
sp4390	sp4390	0.54677	1.24389	1.09937	1.13146	0.257862	NA	k__Bacteria	p__Bacteroidetes	c__Sphingobacteriia	o__Sphingobacteriales	f__Sphingobacteriaceae	g__Pedobacter	s__Pedobacter africanus
sp4419	sp4419	1.01494	4.06652	1.94258	2.09336	0.0363166	NA	k__Bacteria	p__Bacteroidetes	c__Sphingobacteriia	o__Sphingobacteriales	f__Sphingobacteriaceae	g__Pedobacter	s__Pedobacter sp. Leaf216
sp4421	sp4421	0.3401	-0.827127	1.64217	-0.503679	0.614487	NA	k__Bacteria	p__Bacteroidetes	c__Sphingobacteriia	o__Sphingobacteriales	f__Sphingobacteriaceae	g__Pedobacter	s__Pedobacter sp. NL19
sp4429	sp4429	1.92033	-0.584739	0.632974	-0.923796	0.355592	NA	k__Bacteria	p__Bacteroidetes	c__Sphingobacteriia	o__Sphingobacteriales	f__Sphingobacteriaceae	g__Pedobacter	s__Pedobacter__uc
sp12207	sp12207	1.35903	-0.0980113	0.788059	-0.12437	0.901022	NA	k__Bacteria	p__Proteobacteria	c__Deltaproteobacteria	o__Desulfuromonadales	f__Desulfuromonadaceae	g__Pelobacter	s__Pelobacter seleniigenes
sp11424	sp11424	0.866077	0.66513	1.20296	0.552913	0.580323	NA	k__Bacteria	p__Proteobacteria	c__Betaproteobacteria	o__Burkholderiales	f__Comamonadaceae	g__Pelomonas	s__Pelomonas sp. Root1217
sp11425	sp11425	0.826787	0.049448	1.20992	0.0408689	0.9674	NA	k__Bacteria	p__Proteobacteria	c__Betaproteobacteria	o__Burkholderiales	f__Comamonadaceae	g__Pelomonas	s__Pelomonas sp. Root1237
sp11426	sp11426	1.76082	0.772666	0.957446	0.807007	0.419663	NA	k__Bacteria	p__Proteobacteria	c__Betaproteobacteria	o__Burkholderiales	f__Comamonadaceae	g__Pelomonas	s__Pelomonas sp. Root1444
sp11428	sp11428	3.48216	0.122669	0.796205	0.154067	0.877557	0.99608	k__Bacteria	p__Proteobacteria	c__Betaproteobacteria	o__Burkholderiales	f__Comamonadaceae	g__Pelomonas	s__Pelomonas__uc
sp8887	sp8887	1.67402	0.175299	0.580967	0.301737	0.762852	NA	k__Bacteria	p__Firmicutes	c__Negativicutes	o__Selenomonadales	f__Sporomusaceae	g__Pelosinus	s__Pelosinus fermentans
sp8890	sp8890	3.35332	-0.449865	0.500299	-0.899192	0.368551	0.773126	k__Bacteria	p__Firmicutes	c__Negativicutes	o__Selenomonadales	f__Sporomusaceae	g__Pelosinus	s__Pelosinus__uc
sp8417	sp8417	33.2805	0.459449	0.28213	1.6285	0.103419	0.463109	k__Bacteria	p__Firmicutes	c__Clostridia	o__Clostridiales	f__Peptostreptococcaceae	g__Peptoanaerobacter	s__Peptoanaerobacter stomatis
sp8419	sp8419	8.65907	0.418732	0.322019	1.30033	0.193487	0.608752	k__Bacteria	p__Firmicutes	c__Clostridia	o__Clostridiales	f__Peptostreptococcaceae	g__Peptoclostridium	s__Peptoclostridium acidaminophilum
sp8420	sp8420	4.65116	-0.722511	0.40126	-1.80061	0.0717648	0.371089	k__Bacteria	p__Firmicutes	c__Clostridia	o__Clostridiales	f__Peptostreptococcaceae	g__Peptoclostridium	s__Peptoclostridium litorale
sp8387	sp8387	4.73968	-0.442464	0.397932	-1.11191	0.266178	0.691721	k__Bacteria	p__Firmicutes	c__Clostridia	o__Clostridiales	f__Peptococcaceae	g__Peptococcaceae__na	s__Peptococcaceae bacterium 1109
sp8389	sp8389	1.70785	-0.792702	0.541668	-1.46345	0.143345	NA	k__Bacteria	p__Firmicutes	c__Clostridia	o__Clostridiales	f__Peptococcaceae	g__Peptococcaceae__na	s__Peptococcaceae bacterium BICA1-8
sp8394	sp8394	5.479	-0.512779	0.387817	-1.32222	0.186095	0.599487	k__Bacteria	p__Firmicutes	c__Clostridia	o__Clostridiales	f__Peptococcaceae	g__Peptococcaceae__na	s__Peptococcaceae bacterium CEB3
sp8396	sp8396	8.06665	-0.329065	0.353668	-0.930437	0.352145	0.762527	k__Bacteria	p__Firmicutes	c__Clostridia	o__Clostridiales	f__Peptococcaceae	g__Peptococcaceae__uc	s__Peptococcaceae__uc
sp8397	sp8397	23.0791	1.65999	0.581048	2.8569	0.00427803	0.0792639	k__Bacteria	p__Firmicutes	c__Clostridia	o__Clostridiales	f__Peptococcaceae	g__Peptococcus	s__Peptococcus niger
sp8996	sp8996	3.97767	-0.235992	0.420624	-0.561051	0.574763	0.919872	k__Bacteria	p__Firmicutes	c__Tissierellia	o__Tissierellales	f__Peptoniphilaceae	g__Peptoniphilus	s__Peptoniphilus asaccharolyticus
sp8997	sp8997	2.05118	0.370044	0.662967	0.558163	0.576733	NA	k__Bacteria	p__Firmicutes	c__Tissierellia	o__Tissierellales	f__Peptoniphilaceae	g__Peptoniphilus	s__Peptoniphilus coxii
sp8998	sp8998	3.67782	0.906371	0.930635	0.973927	0.330093	0.750721	k__Bacteria	p__Firmicutes	c__Tissierellia	o__Tissierellales	f__Peptoniphilaceae	g__Peptoniphilus	s__Peptoniphilus duerdenii
sp8999	sp8999	6.42975	0.176196	0.477062	0.369336	0.711877	0.985773	k__Bacteria	p__Firmicutes	c__Tissierellia	o__Tissierellales	f__Peptoniphilaceae	g__Peptoniphilus	s__Peptoniphilus grossensis
sp9000	sp9000	3.10861	0.948529	1.05551	0.898647	0.368841	0.773126	k__Bacteria	p__Firmicutes	c__Tissierellia	o__Tissierellales	f__Peptoniphilaceae	g__Peptoniphilus	s__Peptoniphilus harei
sp9002	sp9002	5.25402	0.880818	0.590355	1.49201	0.135695	0.52692	k__Bacteria	p__Firmicutes	c__Tissierellia	o__Tissierellales	f__Peptoniphilaceae	g__Peptoniphilus	s__Peptoniphilus lacrimalis
sp9004	sp9004	2.75266	-0.360028	0.78278	-0.459935	0.645563	0.95862	k__Bacteria	p__Firmicutes	c__Tissierellia	o__Tissierellales	f__Peptoniphilaceae	g__Peptoniphilus	s__Peptoniphilus phoceensis
sp9006	sp9006	1.8663	-0.0636892	0.823542	-0.0773357	0.938356	NA	k__Bacteria	p__Firmicutes	c__Tissierellia	o__Tissierellales	f__Peptoniphilaceae	g__Peptoniphilus	s__Peptoniphilus senegalensis
sp9008	sp9008	9.72444	-0.305998	0.525441	-0.582363	0.560322	0.914835	k__Bacteria	p__Firmicutes	c__Tissierellia	o__Tissierellales	f__Peptoniphilaceae	g__Peptoniphilus	s__Peptoniphilus sp. BV3C26
sp9012	sp9012	1.4384	-0.484172	0.89436	-0.541361	0.588259	NA	k__Bacteria	p__Firmicutes	c__Tissierellia	o__Tissierellales	f__Peptoniphilaceae	g__Peptoniphilus	s__Peptoniphilus sp. HMSC062D09
sp9015	sp9015	1.46697	1.04303	0.747846	1.39471	0.163103	NA	k__Bacteria	p__Firmicutes	c__Tissierellia	o__Tissierellales	f__Peptoniphilaceae	g__Peptoniphilus	s__Peptoniphilus sp. KHD2
sp9017	sp9017	3.39674	0.439601	0.612821	0.71734	0.473164	0.841862	k__Bacteria	p__Firmicutes	c__Tissierellia	o__Tissierellales	f__Peptoniphilaceae	g__Peptoniphilus	s__Peptoniphilus sp. KHD5
sp9023	sp9023	18.0662	0.320225	0.373139	0.858191	0.390787	0.789686	k__Bacteria	p__Firmicutes	c__Tissierellia	o__Tissierellales	f__Peptoniphilaceae	g__Peptoniphilus	s__Peptoniphilus__uc
sp8425	sp8425	2.03772	0.287181	0.693987	0.413812	0.679011	NA	k__Bacteria	p__Firmicutes	c__Clostridia	o__Clostridiales	f__Peptostreptococcaceae	g__Peptostreptococcaceae__na	s__Peptostreptococcaceae bacterium AS15
sp8426	sp8426	8.48978	-0.289689	0.349318	-0.8293	0.406935	0.803463	k__Bacteria	p__Firmicutes	c__Clostridia	o__Clostridiales	f__Peptostreptococcaceae	g__Peptostreptococcaceae__na	s__Peptostreptococcaceae bacterium oral taxon 113
sp8427	sp8427	28.3456	-0.352352	0.340405	-1.0351	0.300623	0.726101	k__Bacteria	p__Firmicutes	c__Clostridia	o__Clostridiales	f__Peptostreptococcaceae	g__Peptostreptococcaceae__na	s__Peptostreptococcaceae bacterium pGA-8
sp8428	sp8428	13.692	0.545139	0.594549	0.916895	0.359198	0.767408	k__Bacteria	p__Firmicutes	c__Clostridia	o__Clostridiales	f__Peptostreptococcaceae	g__Peptostreptococcaceae__na	s__Peptostreptococcaceae bacterium VA2
sp8429	sp8429	263.359	0.581268	0.498225	1.16668	0.243341	0.673971	k__Bacteria	p__Firmicutes	c__Clostridia	o__Clostridiales	f__Peptostreptococcaceae	g__Peptostreptococcaceae__uc	s__Peptostreptococcaceae__uc
sp8430	sp8430	17.4443	0.0368954	0.419739	0.0879008	0.929956	0.997448	k__Bacteria	p__Firmicutes	c__Clostridia	o__Clostridiales	f__Peptostreptococcaceae	g__Peptostreptococcus	s__Peptostreptococcus anaerobius
sp8432	sp8432	3.5539	0.503488	0.425963	1.182	0.237206	0.665935	k__Bacteria	p__Firmicutes	c__Clostridia	o__Clostridiales	f__Peptostreptococcaceae	g__Peptostreptococcus	s__Peptostreptococcus russellii
sp8433	sp8433	7.23716	0.297166	0.401896	0.739409	0.459658	0.83531	k__Bacteria	p__Firmicutes	c__Clostridia	o__Clostridiales	f__Peptostreptococcaceae	g__Peptostreptococcus	s__Peptostreptococcus sp. D1
sp8434	sp8434	5.34352	0.892488	0.481628	1.85307	0.063873	0.352105	k__Bacteria	p__Firmicutes	c__Clostridia	o__Clostridiales	f__Peptostreptococcaceae	g__Peptostreptococcus	s__Peptostreptococcus sp. MV1
sp8435	sp8435	12.5028	0.323132	0.546514	0.591261	0.554346	0.912632	k__Bacteria	p__Firmicutes	c__Clostridia	o__Clostridiales	f__Peptostreptococcaceae	g__Peptostreptococcus	s__Peptostreptococcus stomatis
sp8436	sp8436	8.2015	-0.193396	0.396922	-0.48724	0.626088	0.943351	k__Bacteria	p__Firmicutes	c__Clostridia	o__Clostridiales	f__Peptostreptococcaceae	g__Peptostreptococcus	s__Peptostreptococcus__uc
sp3276	sp3276	16.684	-0.566159	0.946156	-0.598378	0.549588	0.909631	k__Bacteria	p__Bacteroidetes	c__Bacteroidia	o__Bacteroidales	f__Porphyromonadaceae	g__Petrimonas	s__Petrimonas mucosa
sp8828	sp8828	3380.92	-0.199896	4.90644	-0.0407417	0.967502	0.999637	k__Bacteria	p__Firmicutes	c__Negativicutes	o__Acidaminococcales	f__Acidaminococcaceae	g__Phascolarctobacterium	s__Phascolarctobacterium sp. CAG:207
sp8829	sp8829	1203.82	-2.56475	1.07032	-2.39625	0.0165636	0.158487	k__Bacteria	p__Firmicutes	c__Negativicutes	o__Acidaminococcales	f__Acidaminococcaceae	g__Phascolarctobacterium	s__Phascolarctobacterium sp. CAG:266
sp8830	sp8830	3567.47	0.692365	4.03258	0.171693	0.863679	0.99608	k__Bacteria	p__Firmicutes	c__Negativicutes	o__Acidaminococcales	f__Acidaminococcaceae	g__Phascolarctobacterium	s__Phascolarctobacterium succinatutens
sp8831	sp8831	48.771	0.209781	0.810093	0.258959	0.795667	0.99608	k__Bacteria	p__Firmicutes	c__Negativicutes	o__Acidaminococcales	f__Acidaminococcaceae	g__Phascolarctobacterium	s__Phascolarctobacterium__uc
sp3209	sp3209	4.27009	0.935996	0.956275	0.978793	0.327682	0.747891	k__Bacteria	p__Bacteroidetes	c__Bacteroidia	o__Bacteroidales	f__Bacteroidales__na	g__Phocaeicola	s__Phocaeicola abscessus
sp8487	sp8487	167.564	-0.310767	0.377002	-0.82431	0.409763	0.807623	k__Bacteria	p__Firmicutes	c__Clostridia	o__Clostridiales	f__Ruminococcaceae	g__Phocea	s__Phocea massiliensis
sp2453	sp2453	32.5845	0.589176	0.385057	1.5301	0.125992	0.512465	k__Bacteria	p__Actinobacteria	c__Coriobacteriia	o__Eggerthellales	f__Eggerthellaceae	g__Phoenicibacter	s__Phoenicibacter massiliensis
sp13367	sp13367	0.532823	1.2378	1.85177	0.668439	0.503853	NA	k__Bacteria	p__Proteobacteria	c__Gammaproteobacteria	o__Enterobacterales	f__Morganellaceae	g__Photorhabdus	s__Photorhabdus luminescens
sp13225	sp13225	1.96384	-0.654118	1.34382	-0.486758	0.62643	NA	k__Bacteria	p__Proteobacteria	c__Gammaproteobacteria	o__Enterobacterales	f__Enterobacteriaceae	g__Pluralibacter	s__Pluralibacter gergoviae
sp4238	sp4238	0.278288	-0.0708665	4.24178	-0.0167068	0.986671	NA	k__Bacteria	p__Bacteroidetes	c__Flavobacteriia	o__Flavobacteriales	f__Flavobacteriaceae	g__Polaribacter	s__Polaribacter sp. Hel1_85
sp6255	sp6255	9.66431	-3.0112	1.01348	-2.97116	0.00296682	0.062667	k__Bacteria	p__Firmicutes	c__Bacilli	o__Bacillales	f__Bacillaceae	g__Pontibacillus	s__Pontibacillus litoralis
sp3277	sp3277	2.97165	0.370505	0.466368	0.794448	0.426935	0.822232	k__Bacteria	p__Bacteroidetes	c__Bacteroidia	o__Bacteroidales	f__Porphyromonadaceae	g__Porphyromonadaceae__na	s__Porphyromonadaceae bacterium CG2_30_38_12
sp3279	sp3279	4.694	1.68073	0.60609	2.77307	0.0055531	0.0871524	k__Bacteria	p__Bacteroidetes	c__Bacteroidia	o__Bacteroidales	f__Porphyromonadaceae	g__Porphyromonadaceae__na	s__Porphyromonadaceae bacterium FC4
sp3280	sp3280	12.4661	0.567619	0.523802	1.08365	0.278519	0.701467	k__Bacteria	p__Bacteroidetes	c__Bacteroidia	o__Bacteroidales	f__Porphyromonadaceae	g__Porphyromonadaceae__na	s__Porphyromonadaceae bacterium H1
sp3281	sp3281	3.92624	0.306716	0.658237	0.465966	0.64124	0.957561	k__Bacteria	p__Bacteroidetes	c__Bacteroidia	o__Bacteroidales	f__Porphyromonadaceae	g__Porphyromonadaceae__na	s__Porphyromonadaceae bacterium KH3CP3RA
sp3283	sp3283	1.94706	-1.44783	1.03506	-1.39878	0.161878	NA	k__Bacteria	p__Bacteroidetes	c__Bacteroidia	o__Bacteroidales	f__Porphyromonadaceae	g__Porphyromonadaceae__na	s__Porphyromonadaceae bacterium KHP3R9
sp3284	sp3284	16.9584	0.240891	0.478964	0.502941	0.615006	0.943351	k__Bacteria	p__Bacteroidetes	c__Bacteroidia	o__Bacteroidales	f__Porphyromonadaceae	g__Porphyromonadaceae__na	s__Porphyromonadaceae bacterium MV12
sp3285	sp3285	0.89524	1.40116	1.11001	1.2623	0.206841	NA	k__Bacteria	p__Bacteroidetes	c__Bacteroidia	o__Bacteroidales	f__Porphyromonadaceae	g__Porphyromonadaceae__na	s__Porphyromonadaceae bacterium NLAE-zl-C104
sp3287	sp3287	2501.23	-0.0440667	0.497046	-0.0886571	0.929354	0.997448	k__Bacteria	p__Bacteroidetes	c__Bacteroidia	o__Bacteroidales	f__Porphyromonadaceae	g__Porphyromonadaceae__uc	s__Porphyromonadaceae__uc
sp3288	sp3288	5.16811	1.21398	0.69131	1.75606	0.0790786	0.392588	k__Bacteria	p__Bacteroidetes	c__Bacteroidia	o__Bacteroidales	f__Porphyromonadaceae	g__Porphyromonas	s__Porphyromonas asaccharolytica
sp3289	sp3289	1.94787	-1.75272	0.736322	-2.38037	0.0172951	NA	k__Bacteria	p__Bacteroidetes	c__Bacteroidia	o__Bacteroidales	f__Porphyromonadaceae	g__Porphyromonas	s__Porphyromonas bennonis
sp3290	sp3290	5.97336	0.509596	0.543001	0.93848	0.347998	0.761729	k__Bacteria	p__Bacteroidetes	c__Bacteroidia	o__Bacteroidales	f__Porphyromonadaceae	g__Porphyromonas	s__Porphyromonas cangingivalis
sp3291	sp3291	1.9558	0.465729	0.946142	0.492241	0.622549	NA	k__Bacteria	p__Bacteroidetes	c__Bacteroidia	o__Bacteroidales	f__Porphyromonadaceae	g__Porphyromonas	s__Porphyromonas canoris
sp3292	sp3292	5.40315	1.12396	0.713815	1.57458	0.115354	0.488328	k__Bacteria	p__Bacteroidetes	c__Bacteroidia	o__Bacteroidales	f__Porphyromonadaceae	g__Porphyromonas	s__Porphyromonas catoniae
sp3294	sp3294	7.15118	-0.596175	0.522532	-1.14093	0.253897	0.682996	k__Bacteria	p__Bacteroidetes	c__Bacteroidia	o__Bacteroidales	f__Porphyromonadaceae	g__Porphyromonas	s__Porphyromonas crevioricanis
sp3295	sp3295	4.7579	0.781327	0.661997	1.18026	0.237898	0.66665	k__Bacteria	p__Bacteroidetes	c__Bacteroidia	o__Bacteroidales	f__Porphyromonadaceae	g__Porphyromonas	s__Porphyromonas endodontalis
sp3296	sp3296	20.9338	0.853761	0.46123	1.85105	0.064162	0.352105	k__Bacteria	p__Bacteroidetes	c__Bacteroidia	o__Bacteroidales	f__Porphyromonadaceae	g__Porphyromonas	s__Porphyromonas gingivalis
sp3297	sp3297	3.02329	0.529172	0.923587	0.572953	0.566677	0.916177	k__Bacteria	p__Bacteroidetes	c__Bacteroidia	o__Bacteroidales	f__Porphyromonadaceae	g__Porphyromonas	s__Porphyromonas gingivicanis
sp3298	sp3298	10.6517	1.47202	0.634183	2.32113	0.0202799	0.182356	k__Bacteria	p__Bacteroidetes	c__Bacteroidia	o__Bacteroidales	f__Porphyromonadaceae	g__Porphyromonas	s__Porphyromonas gulae
sp3299	sp3299	4.82295	0.0569217	0.663772	0.0857549	0.931661	0.997448	k__Bacteria	p__Bacteroidetes	c__Bacteroidia	o__Bacteroidales	f__Porphyromonadaceae	g__Porphyromonas	s__Porphyromonas levii
sp3300	sp3300	9.67881	0.851572	0.433398	1.96487	0.0494288	0.307605	k__Bacteria	p__Bacteroidetes	c__Bacteroidia	o__Bacteroidales	f__Porphyromonadaceae	g__Porphyromonas	s__Porphyromonas macacae
sp3301	sp3301	10.172	-0.639979	1.20935	-0.529193	0.596672	0.934883	k__Bacteria	p__Bacteroidetes	c__Bacteroidia	o__Bacteroidales	f__Porphyromonadaceae	g__Porphyromonas	s__Porphyromonas somerae
sp3302	sp3302	60.4468	0.170771	0.542153	0.314987	0.752771	0.993366	k__Bacteria	p__Bacteroidetes	c__Bacteroidia	o__Bacteroidales	f__Porphyromonadaceae	g__Porphyromonas	s__Porphyromonas sp. 31_2
sp3303	sp3303	2.55294	0.332956	1.15189	0.289051	0.772542	NA	k__Bacteria	p__Bacteroidetes	c__Bacteroidia	o__Bacteroidales	f__Porphyromonadaceae	g__Porphyromonas	s__Porphyromonas sp. CAG:1061
sp3305	sp3305	0.38509	0.699627	1.41092	0.495865	0.61999	NA	k__Bacteria	p__Bacteroidetes	c__Bacteroidia	o__Bacteroidales	f__Porphyromonadaceae	g__Porphyromonas	s__Porphyromonas sp. COT-108 OH1349
sp3307	sp3307	5.20891	2.02141	0.725294	2.78702	0.00531956	0.086308	k__Bacteria	p__Bacteroidetes	c__Bacteroidia	o__Bacteroidales	f__Porphyromonadaceae	g__Porphyromonas	s__Porphyromonas sp. COT-239 OH1446
sp3310	sp3310	3.3182	0.784286	0.644513	1.21687	0.223655	0.641824	k__Bacteria	p__Bacteroidetes	c__Bacteroidia	o__Bacteroidales	f__Porphyromonadaceae	g__Porphyromonas	s__Porphyromonas sp. HMSC065F10
sp3311	sp3311	1.27216	-0.656703	1.00071	-0.656238	0.511671	NA	k__Bacteria	p__Bacteroidetes	c__Bacteroidia	o__Bacteroidales	f__Porphyromonadaceae	g__Porphyromonas	s__Porphyromonas sp. HMSC077F02
sp3313	sp3313	2.22847	-0.53415	0.647642	-0.824761	0.409507	NA	k__Bacteria	p__Bacteroidetes	c__Bacteroidia	o__Bacteroidales	f__Porphyromonadaceae	g__Porphyromonas	s__Porphyromonas sp. oral taxon 278
sp3314	sp3314	1.1646	0.509884	1.09457	0.465829	0.641338	NA	k__Bacteria	p__Bacteroidetes	c__Bacteroidia	o__Bacteroidales	f__Porphyromonadaceae	g__Porphyromonas	s__Porphyromonas sp. oral taxon 279
sp3315	sp3315	6.79494	0.26515	0.739049	0.358772	0.719766	0.990166	k__Bacteria	p__Bacteroidetes	c__Bacteroidia	o__Bacteroidales	f__Porphyromonadaceae	g__Porphyromonas	s__Porphyromonas uenonis
sp3316	sp3316	32.7267	-0.389392	0.417268	-0.933195	0.350719	0.762527	k__Bacteria	p__Bacteroidetes	c__Bacteroidia	o__Bacteroidales	f__Porphyromonadaceae	g__Porphyromonas	s__Porphyromonas__uc
sp3339	sp3339	2.50064	0.328654	0.863312	0.38069	0.703434	NA	k__Bacteria	p__Bacteroidetes	c__Bacteroidia	o__Bacteroidales	f__Prevotellaceae	g__Prevotella	s__Prevotella aff. ruminicola Tc2-24
sp3340	sp3340	189.109	1.35694	0.892784	1.51989	0.128538	0.514989	k__Bacteria	p__Bacteroidetes	c__Bacteroidia	o__Bacteroidales	f__Prevotellaceae	g__Prevotella	s__Prevotella albensis
sp3341	sp3341	87.3847	0.146622	0.515489	0.284433	0.776079	0.995704	k__Bacteria	p__Bacteroidetes	c__Bacteroidia	o__Bacteroidales	f__Prevotellaceae	g__Prevotella	s__Prevotella amnii
sp3342	sp3342	12.565	1.00987	0.817892	1.23472	0.216933	0.633867	k__Bacteria	p__Bacteroidetes	c__Bacteroidia	o__Bacteroidales	f__Prevotellaceae	g__Prevotella	s__Prevotella aurantiaca
sp3343	sp3343	76.0557	0.813396	0.722901	1.12518	0.260512	0.690279	k__Bacteria	p__Bacteroidetes	c__Bacteroidia	o__Bacteroidales	f__Prevotellaceae	g__Prevotella	s__Prevotella baroniae
sp3344	sp3344	65.814	0.811603	0.727494	1.11561	0.264587	0.690415	k__Bacteria	p__Bacteroidetes	c__Bacteroidia	o__Bacteroidales	f__Prevotellaceae	g__Prevotella	s__Prevotella bergensis
sp3345	sp3345	236.464	0.794431	0.575338	1.38081	0.167338	0.5726	k__Bacteria	p__Bacteroidetes	c__Bacteroidia	o__Bacteroidales	f__Prevotellaceae	g__Prevotella	s__Prevotella bivia
sp3346	sp3346	74.4981	1.54617	0.741784	2.0844	0.0371238	0.264531	k__Bacteria	p__Bacteroidetes	c__Bacteroidia	o__Bacteroidales	f__Prevotellaceae	g__Prevotella	s__Prevotella brevis
sp3347	sp3347	243.281	1.5547	0.779058	1.99561	0.0459764	0.293809	k__Bacteria	p__Bacteroidetes	c__Bacteroidia	o__Bacteroidales	f__Prevotellaceae	g__Prevotella	s__Prevotella bryantii
sp3348	sp3348	63.4455	1.02761	0.793752	1.29462	0.195452	0.610428	k__Bacteria	p__Bacteroidetes	c__Bacteroidia	o__Bacteroidales	f__Prevotellaceae	g__Prevotella	s__Prevotella buccae
sp3349	sp3349	72.559	0.936597	0.715503	1.309	0.190533	0.603854	k__Bacteria	p__Bacteroidetes	c__Bacteroidia	o__Bacteroidales	f__Prevotellaceae	g__Prevotella	s__Prevotella buccalis
sp3350	sp3350	4.95843	1.01239	1.1624	0.87095	0.383782	0.784168	k__Bacteria	p__Bacteroidetes	c__Bacteroidia	o__Bacteroidales	f__Prevotellaceae	g__Prevotella	s__Prevotella conceptionensis
sp3351	sp3351	19951.4	0.426655	4.90571	0.0869712	0.930694	0.997448	k__Bacteria	p__Bacteroidetes	c__Bacteroidia	o__Bacteroidales	f__Prevotellaceae	g__Prevotella	s__Prevotella copri
sp3352	sp3352	11402.3	-0.0426897	4.90666	-0.00870035	0.993058	0.999637	k__Bacteria	p__Bacteroidetes	c__Bacteroidia	o__Bacteroidales	f__Prevotellaceae	g__Prevotella	s__Prevotella copri CAG:164
sp3353	sp3353	67.8095	0.660938	0.546443	1.20953	0.22646	0.644743	k__Bacteria	p__Bacteroidetes	c__Bacteroidia	o__Bacteroidales	f__Prevotellaceae	g__Prevotella	s__Prevotella corporis
sp3354	sp3354	63.7822	1.93141	0.904835	2.13455	0.0327982	0.24397	k__Bacteria	p__Bacteroidetes	c__Bacteroidia	o__Bacteroidales	f__Prevotellaceae	g__Prevotella	s__Prevotella dentalis
sp3355	sp3355	30.3337	0.860982	0.899006	0.957704	0.338212	0.756522	k__Bacteria	p__Bacteroidetes	c__Bacteroidia	o__Bacteroidales	f__Prevotellaceae	g__Prevotella	s__Prevotella dentasini
sp3356	sp3356	64.1139	1.3093	0.738763	1.77229	0.0763464	0.383273	k__Bacteria	p__Bacteroidetes	c__Bacteroidia	o__Bacteroidales	f__Prevotellaceae	g__Prevotella	s__Prevotella denticola
sp3357	sp3357	133.688	-0.0344006	0.600958	-0.0572429	0.954352	0.999028	k__Bacteria	p__Bacteroidetes	c__Bacteroidia	o__Bacteroidales	f__Prevotellaceae	g__Prevotella	s__Prevotella disiens
sp3358	sp3358	24.9772	1.26914	0.857834	1.47947	0.139014	0.532251	k__Bacteria	p__Bacteroidetes	c__Bacteroidia	o__Bacteroidales	f__Prevotellaceae	g__Prevotella	s__Prevotella enoeca
sp3359	sp3359	16.0971	1.06772	0.756128	1.41208	0.157925	0.560835	k__Bacteria	p__Bacteroidetes	c__Bacteroidia	o__Bacteroidales	f__Prevotellaceae	g__Prevotella	s__Prevotella falsenii
sp3360	sp3360	22.4381	1.43603	0.757102	1.89675	0.0578609	0.33151	k__Bacteria	p__Bacteroidetes	c__Bacteroidia	o__Bacteroidales	f__Prevotellaceae	g__Prevotella	s__Prevotella fusca
sp3361	sp3361	50.4403	2.24745	0.886375	2.53556	0.0112269	0.130243	k__Bacteria	p__Bacteroidetes	c__Bacteroidia	o__Bacteroidales	f__Prevotellaceae	g__Prevotella	s__Prevotella histicola
sp3362	sp3362	82.4957	1.13369	0.862061	1.3151	0.188477	0.602758	k__Bacteria	p__Bacteroidetes	c__Bacteroidia	o__Bacteroidales	f__Prevotellaceae	g__Prevotella	s__Prevotella ihumii
sp3363	sp3363	95.9722	1.2961	0.772345	1.67814	0.0933201	0.43343	k__Bacteria	p__Bacteroidetes	c__Bacteroidia	o__Bacteroidales	f__Prevotellaceae	g__Prevotella	s__Prevotella intermedia
sp3364	sp3364	3.45207	1.66265	0.822015	2.02265	0.043109	0.283885	k__Bacteria	p__Bacteroidetes	c__Bacteroidia	o__Bacteroidales	f__Prevotellaceae	g__Prevotella	s__Prevotella loescheii
sp3365	sp3365	117.522	0.69855	0.790569	0.883604	0.37691	0.779946	k__Bacteria	p__Bacteroidetes	c__Bacteroidia	o__Bacteroidales	f__Prevotellaceae	g__Prevotella	s__Prevotella maculosa
sp3366	sp3366	34.2998	1.05702	0.741434	1.42564	0.153972	0.556543	k__Bacteria	p__Bacteroidetes	c__Bacteroidia	o__Bacteroidales	f__Prevotellaceae	g__Prevotella	s__Prevotella marshii
sp3367	sp3367	100.389	1.20721	0.584057	2.06694	0.03874	0.27022	k__Bacteria	p__Bacteroidetes	c__Bacteroidia	o__Bacteroidales	f__Prevotellaceae	g__Prevotella	s__Prevotella melaninogenica
sp3368	sp3368	24.6883	1.03031	0.778722	1.32307	0.185811	0.599487	k__Bacteria	p__Bacteroidetes	c__Bacteroidia	o__Bacteroidales	f__Prevotellaceae	g__Prevotella	s__Prevotella micans
sp3369	sp3369	20.8531	0.893864	0.850061	1.05153	0.293015	0.720947	k__Bacteria	p__Bacteroidetes	c__Bacteroidia	o__Bacteroidales	f__Prevotellaceae	g__Prevotella	s__Prevotella multiformis
sp3370	sp3370	181.405	1.81638	0.89263	2.03487	0.0418644	0.279634	k__Bacteria	p__Bacteroidetes	c__Bacteroidia	o__Bacteroidales	f__Prevotellaceae	g__Prevotella	s__Prevotella multisaccharivorax
sp3371	sp3371	22.3893	1.33058	0.785611	1.69369	0.0903238	0.424285	k__Bacteria	p__Bacteroidetes	c__Bacteroidia	o__Bacteroidales	f__Prevotellaceae	g__Prevotella	s__Prevotella nanceiensis
sp3372	sp3372	33.4885	0.82186	0.737958	1.11369	0.265411	0.690993	k__Bacteria	p__Bacteroidetes	c__Bacteroidia	o__Bacteroidales	f__Prevotellaceae	g__Prevotella	s__Prevotella nigrescens
sp3373	sp3373	14.0817	0.90854	0.752351	1.2076	0.227201	0.644743	k__Bacteria	p__Bacteroidetes	c__Bacteroidia	o__Bacteroidales	f__Prevotellaceae	g__Prevotella	s__Prevotella oralis
[truncated: 652 more rows]
